# Supplementary material for: A lineage-resolved cartography of microRNA promoter activity in C. elegans empowers multidimensional developmental analysis
Source: Nat Commun. 2024 Mar 30;15:2783. doi: 10.1038/s41467-024-47055-4 (PMC10981687; doi:10.1038/s41467-024-47055-4)
Supplement: Supplementary file 4 — Supplementary Dataset 1 [file 41467_2024_47055_MOESM4_ESM.xlsx]

## Sheet: a
Strain-name	Genotype	Short-description	Classification
SYS1747	ujIs113 [pie-1p::mCherry::H2B::pie-1 3'UTR + nhr-2p::his-24::mCherry::let-858 3'UTR + unc-119(+)] II; devTi315 [let-7p::mNeonGreen::H2B::tbb-2 3'UTR + NeoR].	let-7-pr	miRNA transcriptional reporter
SYS1748	ujIs113 [pie-1p::mCherry::H2B::pie-1 3'UTR + nhr-2p::his-24::mCherry::let-858 3'UTR + unc-119(+)] II; devTi316 [let-7p::mNeonGreen::H2B::tbb-2 3'UTR + NeoR].	let-7-pr	miRNA transcriptional reporter
SYS1749	ujIs113 [pie-1p::mCherry::H2B::pie-1 3'UTR + nhr-2p::his-24::mCherry::let-858 3'UTR + unc-119(+)] II; devTi317 [let-7p::mNeonGreen::H2B::tbb-2 3'UTR + NeoR].	let-7-pr	miRNA transcriptional reporter
SYS1750	ujIs113 [pie-1p::mCherry::H2B::pie-1 3'UTR + nhr-2p::his-24::mCherry::let-858 3'UTR + unc-119(+)] II; devTi318 [let-7p::mNeonGreen::H2B::tbb-2 3'UTR + NeoR].	let-7-pr	miRNA transcriptional reporter
SYS1781	ujIs113 [pie-1p::mCherry::H2B::pie-1 3'UTR + nhr-2p::his-24::mCherry::let-858 3'UTR + unc-119(+)] II; devTi349 [lin-4p::mNeonGreen::H2B::tbb-2 3'UTR + NeoR].	lin-4-pr	miRNA transcriptional reporter
SYS1782	ujIs113 [pie-1p::mCherry::H2B::pie-1 3'UTR + nhr-2p::his-24::mCherry::let-858 3'UTR + unc-119(+)] II; devTi350 [lin-4p::mNeonGreen::H2B::tbb-2 3'UTR + NeoR].	lin-4-pr	miRNA transcriptional reporter
SYS1783	ujIs113 [pie-1p::mCherry::H2B::pie-1 3'UTR + nhr-2p::his-24::mCherry::let-858 3'UTR + unc-119(+)] II; devTi351 [lin-4p::mNeonGreen::H2B::tbb-2 3'UTR + NeoR].	lin-4-pr	miRNA transcriptional reporter
SYS1784	ujIs113 [pie-1p::mCherry::H2B::pie-1 3'UTR + nhr-2p::his-24::mCherry::let-858 3'UTR + unc-119(+)] II; devTi352 [lin-4p::mNeonGreen::H2B::tbb-2 3'UTR + NeoR].	lin-4-pr	miRNA transcriptional reporter
SYS1785	ujIs113 [pie-1p::mCherry::H2B::pie-1 3'UTR + nhr-2p::his-24::mCherry::let-858 3'UTR + unc-119(+)] II; devTi353 [lin-4p::mNeonGreen::H2B::tbb-2 3'UTR + NeoR].	lin-4-pr	miRNA transcriptional reporter
SYS1786	ujIs113 [pie-1p::mCherry::H2B::pie-1 3'UTR + nhr-2p::his-24::mCherry::let-858 3'UTR + unc-119(+)] II; devTi354 [lin-4p::mNeonGreen::H2B::tbb-2 3'UTR + NeoR].	lin-4-pr	miRNA transcriptional reporter
SYS1787	ujIs113 [pie-1p::mCherry::H2B::pie-1 3'UTR + nhr-2p::his-24::mCherry::let-858 3'UTR + unc-119(+)] II; devTi355 [lin-4p::mNeonGreen::H2B::tbb-2 3'UTR + NeoR].	lin-4-pr	miRNA transcriptional reporter
SYS2165	ujIs113 [pie-1p::mCherry::H2B::pie-1 3'UTR + nhr-2p::his-24::mCherry::let-858 3'UTR + unc-119(+)] II; devTi488 [mir-1018p::mNeonGreen::H2B::tbb-2 3'UTR + NeoR].	miR-1018-pr	miRNA transcriptional reporter
SYS2240	ujIs113 [pie-1p::mCherry::H2B::pie-1 3'UTR + nhr-2p::his-24::mCherry::let-858 3'UTR + unc-119(+)] II; devTi524 [mir-1018p::mNeonGreen::H2B::tbb-2 3'UTR + NeoR].	miR-1018-pr	miRNA transcriptional reporter
SYS1517	ujIs113 [pie-1p::mCherry::H2B::pie-1 3'UTR + nhr-2p::his-24::mCherry::let-858 3'UTR + unc-119(+)] II; devTi184 [mir-1022p::mNeonGreen::H2B::tbb-2 3'UTR + NeoR].	miR-1022-pr	miRNA transcriptional reporter
SYS1518	ujIs113 [pie-1p::mCherry::H2B::pie-1 3'UTR + nhr-2p::his-24::mCherry::let-858 3'UTR + unc-119(+)] II; devTi185 [mir-1022p::mNeonGreen::H2B::tbb-2 3'UTR + NeoR].	miR-1022-pr	miRNA transcriptional reporter
SYS1519	ujIs113 [pie-1p::mCherry::H2B::pie-1 3'UTR + nhr-2p::his-24::mCherry::let-858 3'UTR + unc-119(+)] II; devTi186 [mir-1022p::mNeonGreen::H2B::tbb-2 3'UTR + NeoR].	miR-1022-pr	miRNA transcriptional reporter
SYS1769	ujIs113 [pie-1p::mCherry::H2B::pie-1 3'UTR + nhr-2p::his-24::mCherry::let-858 3'UTR + unc-119(+)] II; devTi337 [mir-124p::mNeonGreen::H2B::tbb-2 3'UTR + NeoR].	miR-124-pr	miRNA transcriptional reporter
SYS1770	ujIs113 [pie-1p::mCherry::H2B::pie-1 3'UTR + nhr-2p::his-24::mCherry::let-858 3'UTR + unc-119(+)] II; devTi338 [mir-124p::mNeonGreen::H2B::tbb-2 3'UTR + NeoR].	miR-124-pr	miRNA transcriptional reporter
SYS1771	ujIs113 [pie-1p::mCherry::H2B::pie-1 3'UTR + nhr-2p::his-24::mCherry::let-858 3'UTR + unc-119(+)] II; devTi339 [mir-124p::mNeonGreen::H2B::tbb-2 3'UTR + NeoR].	miR-124-pr	miRNA transcriptional reporter
SYS1774	ujIs113 [pie-1p::mCherry::H2B::pie-1 3'UTR + nhr-2p::his-24::mCherry::let-858 3'UTR + unc-119(+)] II; devTi342 [mir-124p::mNeonGreen::H2B::tbb-2 3'UTR + NeoR].	miR-124-pr	miRNA transcriptional reporter
SYS1780	ujIs113 [pie-1p::mCherry::H2B::pie-1 3'UTR + nhr-2p::his-24::mCherry::let-858 3'UTR + unc-119(+)] II; devTi348 [mir-124p::mNeonGreen::H2B::tbb-2 3'UTR + NeoR].	miR-124-pr	miRNA transcriptional reporter
SYS1686	ujIs113 [pie-1p::mCherry::H2B::pie-1 3'UTR + nhr-2p::his-24::mCherry::let-858 3'UTR + unc-119(+)] II; devTi307 [mir-1p::mNeonGreen::H2B with ::tbb-2 3'UTR + NeoR].	miR-1-pr	miRNA transcriptional reporter
SYS1755	ujIs113 [pie-1p::mCherry::H2B::pie-1 3'UTR + nhr-2p::his-24::mCherry::let-858 3'UTR + unc-119(+)] II; devTi323 [mir-1p::mNeonGreen::H2B::tbb-2 3'UTR + NeoR].	miR-1-pr	miRNA transcriptional reporter
SYS1756	ujIs113 [pie-1p::mCherry::H2B::pie-1 3'UTR + nhr-2p::his-24::mCherry::let-858 3'UTR + unc-119(+)] II; devTi324 [mir-1p::mNeonGreen::H2B::tbb-2 3'UTR + NeoR].	miR-1-pr	miRNA transcriptional reporter
SYS1583	ujIs113 [pie-1p::mCherry::H2B::pie-1 3'UTR + nhr-2p::his-24::mCherry::let-858 3'UTR + unc-119(+)] II; devTi239 [mir-228p::mNeonGreen::H2B ::tbb-2 3'UTR + NeoR].	miR-228-pr	miRNA transcriptional reporter
SYS1584	ujIs113 [pie-1p::mCherry::H2B::pie-1 3'UTR + nhr-2p::his-24::mCherry::let-858 3'UTR + unc-119(+)] II; devTi240 [mir-228p::mNeonGreen::H2B ::tbb-2 3'UTR + NeoR].	miR-228-pr	miRNA transcriptional reporter
SYS1516	ujIs113 [pie-1p::mCherry::H2B::pie-1 3'UTR + nhr-2p::his-24::mCherry::let-858 3'UTR + unc-119(+)] II; devTi183 [mir-228p::mNeonGreen::H2B::tbb-2 3'UTR + NeoR].	miR-228-pr	miRNA transcriptional reporter
SYS1440	ujIs113 [pie-1p::mCherry::H2B::pie-1 3'UTR + nhr-2p::his-24::mCherry::let-858 3'UTR + unc-119(+)] II; devTi109 [mir-231p::mNeonGreen::H2B::tbb-2 3'UTR + NeoR].	miR-231-pr	miRNA transcriptional reporter
SYS1458	ujIs113 [pie-1p::mCherry::H2B::pie-1 3'UTR + nhr-2p::his-24::mCherry::let-858 3'UTR + unc-119(+)] II; devTi124 [mir-231p::mNeonGreen::H2B::tbb-2 3'UTR + NeoR ].	miR-231-pr	miRNA transcriptional reporter
SYS1459	ujIs113 [pie-1p::mCherry::H2B::pie-1 3'UTR + nhr-2p::his-24::mCherry::let-858 3'UTR + unc-119(+)] II; devTi125 [mir-231p::mNeonGreen::H2B::tbb-2 3'UTR + NeoR ].	miR-231-pr	miRNA transcriptional reporter
SYS1550	ujIs113 [pie-1p::mCherry::H2B::pie-1 3'UTR + nhr-2p::his-24::mCherry::let-858 3'UTR + unc-119(+)] II; devTi215 [mir-232p::mNeonGreen::H2B ::tbb-2 3'UTR + NeoR].	miR-232-pr	miRNA transcriptional reporter
SYS1557	ujIs113 [pie-1p::mCherry::H2B::pie-1 3'UTR + nhr-2p::his-24::mCherry::let-858 3'UTR + unc-119(+)] II; devTi216 [mir-232p::mNeonGreen::H2B ::tbb-2 3'UTR + NeoR].	miR-232-pr	miRNA transcriptional reporter
SYS1558	ujIs113 [pie-1p::mCherry::H2B::pie-1 3'UTR + nhr-2p::his-24::mCherry::let-858 3'UTR + unc-119(+)] II; devTi217 [mir-232p::mNeonGreen::H2B ::tbb-2 3'UTR + NeoR].	miR-232-pr	miRNA transcriptional reporter
SYS1560	ujIs113 [pie-1p::mCherry::H2B::pie-1 3'UTR + nhr-2p::his-24::mCherry::let-858 3'UTR + unc-119(+)] II; devTi219 [mir-232p::mNeonGreen::H2B ::tbb-2 3'UTR + NeoR].	miR-232-pr	miRNA transcriptional reporter
SYS1562	ujIs113 [pie-1p::mCherry::H2B::pie-1 3'UTR + nhr-2p::his-24::mCherry::let-858 3'UTR + unc-119(+)] II; devTi221 [mir-232p::mNeonGreen::H2B ::tbb-2 3'UTR + NeoR].	miR-232-pr	miRNA transcriptional reporter
SYS1563	ujIs113 [pie-1p::mCherry::H2B::pie-1 3'UTR + nhr-2p::his-24::mCherry::let-858 3'UTR + unc-119(+)] II; devTi222 [mir-232p::mNeonGreen::H2B ::tbb-2 3'UTR + NeoR].	miR-232-pr	miRNA transcriptional reporter
SYS1573	ujIs113 [pie-1p::mCherry::H2B::pie-1 3'UTR + nhr-2p::his-24::mCherry::let-858 3'UTR + unc-119(+)] II; devTi232 [mir-232p::mNeonGreen::H2B ::tbb-2 3'UTR + NeoR].	miR-232-pr	miRNA transcriptional reporter
SYS1571	ujIs113 [pie-1p::mCherry::H2B::pie-1 3'UTR + nhr-2p::his-24::mCherry::let-858 3'UTR + unc-119(+)] II; devTi230 [mir-234p::mNeonGreen::H2B ::tbb-2 3'UTR + NeoR].	miR-234-pr	miRNA transcriptional reporter
SYS1597	ujIs113 [pie-1p::mCherry::H2B::pie-1 3'UTR + nhr-2p::his-24::mCherry::let-858 3'UTR + unc-119(+)] II; devTi253 [mir-234p::mNeonGreen::H2B ::tbb-2 3'UTR + NeoR].	miR-234-pr	miRNA transcriptional reporter
SYS1598	ujIs113 [pie-1p::mCherry::H2B::pie-1 3'UTR + nhr-2p::his-24::mCherry::let-858 3'UTR + unc-119(+)] II; devTi254 [mir-234p::mNeonGreen::H2B ::tbb-2 3'UTR + NeoR].	miR-234-pr	miRNA transcriptional reporter
SYS1751	ujIs113 [pie-1p::mCherry::H2B::pie-1 3'UTR + nhr-2p::his-24::mCherry::let-858 3'UTR + unc-119(+)] II; devTi319 [mir-235p::mNeonGreen::H2B::tbb-2 3'UTR + NeoR].	miR-235-pr	miRNA transcriptional reporter
SYS1752	ujIs113 [pie-1p::mCherry::H2B::pie-1 3'UTR + nhr-2p::his-24::mCherry::let-858 3'UTR + unc-119(+)] II; devTi320 [mir-235p::mNeonGreen::H2B::tbb-2 3'UTR + NeoR].	miR-235-pr	miRNA transcriptional reporter
SYS1443	ujIs113 [pie-1p::mCherry::H2B::pie-1 3'UTR + nhr-2p::his-24::mCherry::let-858 3'UTR + unc-119(+)] II; devTi112 [mir-236p::mNeonGreen::H2B::tbb-2 3'UTR + NeoR].	miR-236-pr	miRNA transcriptional reporter
SYS1444	ujIs113 [pie-1p::mCherry::H2B::pie-1 3'UTR + nhr-2p::his-24::mCherry::let-858 3'UTR + unc-119(+)] II; devTi113 [mir-236p::mNeonGreen::H2B::tbb-2 3'UTR + NeoR].	miR-236-pr	miRNA transcriptional reporter
SYS1461	ujIs113 [pie-1p::mCherry::H2B::pie-1 3'UTR + nhr-2p::his-24::mCherry::let-858 3'UTR + unc-119(+)] II; devTi127 [mir-236p::mNeonGreen::H2B::tbb-2 3'UTR + NeoR].	miR-236-pr	miRNA transcriptional reporter
SYS1462	ujIs113 [pie-1p::mCherry::H2B::pie-1 3'UTR + nhr-2p::his-24::mCherry::let-858 3'UTR + unc-119(+)] II; devTi128 [mir-236p::mNeonGreen::H2B::tbb-2 3'UTR + NeoR].	miR-236-pr	miRNA transcriptional reporter
SYS1453	ujIs113 [pie-1p::mCherry::H2B::pie-1 3'UTR + nhr-2p::his-24::mCherry::let-858 3'UTR + unc-119(+)] II; devTi119 [mir-244p::mNeonGreen::H2B::tbb-2 3'UTR + NeoR].	miR-244-pr	miRNA transcriptional reporter
SYS1495	ujIs113 [pie-1p::mCherry::H2B::pie-1 3'UTR + nhr-2p::his-24::mCherry::let-858 3'UTR + unc-119(+)] II; devTi162 [mir-244p::mNeonGreen::H2B::tbb-2 3'UTR + NeoR ].	miR-244-pr	miRNA transcriptional reporter
SYS1496	ujIs113 [pie-1p::mCherry::H2B::pie-1 3'UTR + nhr-2p::his-24::mCherry::let-858 3'UTR + unc-119(+)] II; devTi163 [mir-244p::mNeonGreen::H2B::tbb-2 3'UTR + NeoR ].	miR-244-pr	miRNA transcriptional reporter
SYS1497	ujIs113 [pie-1p::mCherry::H2B::pie-1 3'UTR + nhr-2p::his-24::mCherry::let-858 3'UTR + unc-119(+)] II; devTi164 [mir-244p::mNeonGreen::H2B::tbb-2 3'UTR + NeoR].	miR-244-pr	miRNA transcriptional reporter
SYS1498	ujIs113 [pie-1p::mCherry::H2B::pie-1 3'UTR + nhr-2p::his-24::mCherry::let-858 3'UTR + unc-119(+)] II; devTi165 [mir-244p::mNeonGreen::H2B::tbb-2 3'UTR + NeoR].	miR-244-pr	miRNA transcriptional reporter
SYS1483	ujIs113 [pie-1p::mCherry::H2B::pie-1 3'UTR + nhr-2p::his-24::mCherry::let-858 3'UTR + unc-119(+)] II; devTi149 [mir-245p::mNeonGreen::H2B::tbb-2 3'UTR + NeoR].	miR-245-pr	miRNA transcriptional reporter
SYS1505	ujIs113 [pie-1p::mCherry::H2B::pie-1 3'UTR + nhr-2p::his-24::mCherry::let-858 3'UTR + unc-119(+)] II; devTi172 [mir-245p::mNeonGreen::H2B::tbb-2 3'UTR + NeoR].	miR-245-pr	miRNA transcriptional reporter
SYS1506	ujIs113 [pie-1p::mCherry::H2B::pie-1 3'UTR + nhr-2p::his-24::mCherry::let-858 3'UTR + unc-119(+)] II; devTi173 [mir-245p::mNeonGreen::H2B::tbb-2 3'UTR + NeoR ].	miR-245-pr	miRNA transcriptional reporter
SYS1525	ujIs113 [pie-1p::mCherry::H2B::pie-1 3'UTR + nhr-2p::his-24::mCherry::let-858 3'UTR + unc-119(+)] II; devTi192 [mir-245p::mNeonGreen::H2B::tbb-2 3'UTR + NeoR].	miR-245-pr	miRNA transcriptional reporter
SYS1457	ujIs113 [pie-1p::mCherry::H2B::pie-1 3'UTR + nhr-2p::his-24::mCherry::let-858 3'UTR + unc-119(+)] II; devTi123 [mir-247-797p::mNeonGreen::H2B::tbb-2 3'UTR + NeoR].	miR-247-797-pr	miRNA transcriptional reporter
SYS1463	ujIs113 [pie-1p::mCherry::H2B::pie-1 3'UTR + nhr-2p::his-24::mCherry::let-858 3'UTR + unc-119(+)] II; devTi129 [mir-247-797p::mNeonGreen::H2B::tbb-2 3'UTR + NeoR].	miR-247-797-pr	miRNA transcriptional reporter
SYS1464	ujIs113 [pie-1p::mCherry::H2B::pie-1 3'UTR + nhr-2p::his-24::mCherry::let-858 3'UTR + unc-119(+)] II; devTi130 [mir-247-797p::mNeonGreen::H2B::tbb-2 3'UTR + NeoR].	miR-247-797-pr	miRNA transcriptional reporter
SYS1465	ujIs113 [pie-1p::mCherry::H2B::pie-1 3'UTR + nhr-2p::his-24::mCherry::let-858 3'UTR + unc-119(+)] II; devTi131 [mir-247-797p::mNeonGreen::H2B::tbb-2 3'UTR + NeoR].	miR-247-797-pr	miRNA transcriptional reporter
SYS1476	ujIs113 [pie-1p::mCherry::H2B::pie-1 3'UTR + nhr-2p::his-24::mCherry::let-858 3'UTR + unc-119(+)] II; devTi142 [mir-247p::mNeonGreen::H2B::tbb-2 3'UTR + NeoR].	miR-247-797-pr	miRNA transcriptional reporter
SYS1441	ujIs113 [pie-1p::mCherry::H2B::pie-1 3'UTR + nhr-2p::his-24::mCherry::let-858 3'UTR + unc-119(+)] II; devTi110 [mir-251p::mNeonGreen::H2B::tbb-2 3'UTR + NeoR].	miR-251-pr	miRNA transcriptional reporter
SYS1475	ujIs113 [pie-1p::mCherry::H2B::pie-1 3'UTR + nhr-2p::his-24::mCherry::let-858 3'UTR + unc-119(+)] II; devTi141 [mir-251p::mNeonGreen::H2B::tbb-2 3'UTR + NeoR].	miR-251-pr	miRNA transcriptional reporter
SYS1427	ujIs113 [pie-1p::mCherry::H2B::pie-1 3'UTR + nhr-2p::his-24::mCherry::let-858 3'UTR + unc-119(+)] II; devTi97 [mir-252p::mNeonGreen::H2B::tbb-2 3'UTR+ NeoR].	miR-252-pr	miRNA transcriptional reporter
SYS1456	ujIs113 [pie-1p::mCherry::H2B::pie-1 3'UTR + nhr-2p::his-24::mCherry::let-858 3'UTR + unc-119(+)] II; devTi122 [mir-252p::mNeonGreen::H2B::tbb-2 3'UTR + NeoR].	miR-252-pr	miRNA transcriptional reporter
SYS1491	ujIs113 [pie-1p::mCherry::H2B::pie-1 3'UTR + nhr-2p::his-24::mCherry::let-858 3'UTR + unc-119(+)] II; devTi157 [mir-252p::mNeonGreen::H2B::tbb-2 3'UTR + NeoR ].	miR-252-pr	miRNA transcriptional reporter
SYS1466	ujIs113 [pie-1p::mCherry::H2B::pie-1 3'UTR + nhr-2p::his-24::mCherry::let-858 3'UTR + unc-119(+)] II; devTi132 [mir-259p::mNeonGreen::H2B::tbb-2 3'UTR + NeoR].	miR-259-pr	miRNA transcriptional reporter
SYS1467	ujIs113 [pie-1p::mCherry::H2B::pie-1 3'UTR + nhr-2p::his-24::mCherry::let-858 3'UTR + unc-119(+)] II; devTi133 [mir-259p::mNeonGreen::H2B::tbb-2 3'UTR + NeoR].	miR-259-pr	miRNA transcriptional reporter
SYS1485	ujIs113 [pie-1p::mCherry::H2B::pie-1 3'UTR + nhr-2p::his-24::mCherry::let-858 3'UTR + unc-119(+)] II; devTi151 [mir-268p::mNeonGreen::H2B::tbb-2 3'UTR + NeoR].	miR-268-pr	miRNA transcriptional reporter
SYS1515	ujIs113 [pie-1p::mCherry::H2B::pie-1 3'UTR + nhr-2p::his-24::mCherry::let-858 3'UTR + unc-119(+)] II; devTi182 [mir-268p::mNeonGreen::H2B::tbb-2 3'UTR + NeoR].	miR-268-pr	miRNA transcriptional reporter
SYS1559	ujIs113 [pie-1p::mCherry::H2B::pie-1 3'UTR + nhr-2p::his-24::mCherry::let-858 3'UTR + unc-119(+)] II; devTi218 [mir-2p::mNeonGreen::H2B ::tbb-2 3'UTR + NeoR].	miR-2-pr	miRNA transcriptional reporter
SYS1561	ujIs113 [pie-1p::mCherry::H2B::pie-1 3'UTR + nhr-2p::his-24::mCherry::let-858 3'UTR + unc-119(+)] II; devTi220 [mir-2p::mNeonGreen::H2B ::tbb-2 3'UTR + NeoR].	miR-2-pr	miRNA transcriptional reporter
SYS1523	ujIs113 [pie-1p::mCherry::H2B::pie-1 3'UTR + nhr-2p::his-24::mCherry::let-858 3'UTR + unc-119(+)] II; devTi190 [mir-34p::mNeonGreen::H2B::tbb-2 3'UTR + NeoR].	miR-34-pr	miRNA transcriptional reporter
SYS1524	ujIs113 [pie-1p::mCherry::H2B::pie-1 3'UTR + nhr-2p::his-24::mCherry::let-858 3'UTR + unc-119(+)] II; devTi191 [mir-34p::mNeonGreen::H2B::tbb-2 3'UTR + NeoR ].	miR-34-pr	miRNA transcriptional reporter
SYS1363	ujIs113 [pie-1p::mCherry::H2B::pie-1 3'UTR + nhr-2p::his-24::mCherry::let-858 3'UTR + unc-119(+)] II; devTi84 [mir-34p::mNeonGreen::H2B::tbb-2 3'UTR + NeoR].	miR-34-pr	miRNA transcriptional reporter
SYS1364	ujIs113 [pie-1p::mCherry::H2B::pie-1 3'UTR + nhr-2p::his-24::mCherry::let-858 3'UTR + unc-119(+)] II; devTi85 [mir-34p::mNeonGreen::H2B::tbb-2 3'UTR + NeoR].	miR-34-pr	miRNA transcriptional reporter
SYS1367	ujIs113 [pie-1p::mCherry::H2B::pie-1 3'UTR + nhr-2p::his-24::mCherry::let-858 3'UTR + unc-119(+)] II; devTi88 [mir-34p::mNeonGreen::H2B::tbb-2 3'UTR + NeoR].	miR-34-pr	miRNA transcriptional reporter
SYS1522	ujIs113 [pie-1p::mCherry::H2B::pie-1 3'UTR + nhr-2p::his-24::mCherry::let-858 3'UTR + unc-119(+)] II; devTi189 [mir-43-44p::mNeonGreen::H2B::tbb-2 3'UTR + NeoR ].	miR-43-44-pr	miRNA transcriptional reporter
SYS1534	ujIs113 [pie-1p::mCherry::H2B::pie-1 3'UTR + nhr-2p::his-24::mCherry::let-858 3'UTR + unc-119(+)] II; devTi201 [mir-43-44p::mNeonGreen::H2B::tbb-2 3'UTR + NeoR].	miR-43-44-pr	miRNA transcriptional reporter
SYS1365	ujIs113 [pie-1p::mCherry::H2B::pie-1 3'UTR + nhr-2p::his-24::mCherry::let-858 3'UTR + unc-119(+)] II; devTi86 [mir-43-44p::mNeonGreen::H2B::tbb-2 3'UTR + NeoR].	miR-43-44-pr	miRNA transcriptional reporter
SYS1468	ujIs113 [pie-1p::mCherry::H2B::pie-1 3'UTR + nhr-2p::his-24::mCherry::let-858 3'UTR + unc-119(+)] II; devTi134 [mir-45p::mNeonGreen::H2B::tbb-2 3'UTR + NeoR].	miR-45-pr	miRNA transcriptional reporter
SYS1469	ujIs113 [pie-1p::mCherry::H2B::pie-1 3'UTR + nhr-2p::his-24::mCherry::let-858 3'UTR + unc-119(+)] II; devTi135 [mir-45p::mNeonGreen::H2B::tbb-2 3'UTR + NeoR].	miR-45-pr	miRNA transcriptional reporter
SYS1540	ujIs113 [pie-1p::mCherry::H2B::pie-1 3'UTR + nhr-2p::his-24::mCherry::let-858 3'UTR + unc-119(+)] II; devTi207 [mir-48p::mNeonGreen::H2B::tbb-2 3'UTR + NeoR].	miR-48-pr	miRNA transcriptional reporter
SYS1541	ujIs113 [pie-1p::mCherry::H2B::pie-1 3'UTR + nhr-2p::his-24::mCherry::let-858 3'UTR + unc-119(+)] II; devTi208 [mir-48p::mNeonGreen::H2B::tbb-2 3'UTR + NeoR].	miR-48-pr	miRNA transcriptional reporter
SYS1542	ujIs113 [pie-1p::mCherry::H2B::pie-1 3'UTR + nhr-2p::his-24::mCherry::let-858 3'UTR + unc-119(+)] II; devTi209 [mir-48p::mNeonGreen::H2B::tbb-2 3'UTR + NeoR].	miR-48-pr	miRNA transcriptional reporter
SYS1543	ujIs113 [pie-1p::mCherry::H2B::pie-1 3'UTR + nhr-2p::his-24::mCherry::let-858 3'UTR + unc-119(+)] II; devTi210 [mir-48p::mNeonGreen::H2B::tbb-2 3'UTR + NeoR].	miR-48-pr	miRNA transcriptional reporter
SYS1544	ujIs113 [pie-1p::mCherry::H2B::pie-1 3'UTR + nhr-2p::his-24::mCherry::let-858 3'UTR + unc-119(+)] II; devTi211 [mir-48p::mNeonGreen::H2B::tbb-2 3'UTR + NeoR].	miR-48-pr	miRNA transcriptional reporter
SYS1564	ujIs113 [pie-1p::mCherry::H2B::pie-1 3'UTR + nhr-2p::his-24::mCherry::let-858 3'UTR + unc-119(+)] II; devTi223 [mir-49p::mNeonGreen::H2B ::tbb-2 3'UTR + NeoR].	miR-49-pr	miRNA transcriptional reporter
SYS1565	ujIs113 [pie-1p::mCherry::H2B::pie-1 3'UTR + nhr-2p::his-24::mCherry::let-858 3'UTR + unc-119(+)] II; devTi224 [mir-49p::mNeonGreen::H2B ::tbb-2 3'UTR + NeoR].	miR-49-pr	miRNA transcriptional reporter
SYS1566	ujIs113 [pie-1p::mCherry::H2B::pie-1 3'UTR + nhr-2p::his-24::mCherry::let-858 3'UTR + unc-119(+)] II; devTi225 [mir-49p::mNeonGreen::H2B ::tbb-2 3'UTR + NeoR].	miR-49-pr	miRNA transcriptional reporter
SYS1567	ujIs113 [pie-1p::mCherry::H2B::pie-1 3'UTR + nhr-2p::his-24::mCherry::let-858 3'UTR + unc-119(+)] II; devTi226 [mir-49p::mNeonGreen::H2B ::tbb-2 3'UTR + NeoR].	miR-49-pr	miRNA transcriptional reporter
SYS1569	ujIs113 [pie-1p::mCherry::H2B::pie-1 3'UTR + nhr-2p::his-24::mCherry::let-858 3'UTR + unc-119(+)] II; devTi228 [mir-49p::mNeonGreen::H2B ::tbb-2 3'UTR + NeoR].	miR-49-pr	miRNA transcriptional reporter
SYS1570	ujIs113 [pie-1p::mCherry::H2B::pie-1 3'UTR + nhr-2p::his-24::mCherry::let-858 3'UTR + unc-119(+)] II; devTi229 [mir-49p::mNeonGreen::H2B ::tbb-2 3'UTR + NeoR].	miR-49-pr	miRNA transcriptional reporter
SYS1572	ujIs113 [pie-1p::mCherry::H2B::pie-1 3'UTR + nhr-2p::his-24::mCherry::let-858 3'UTR + unc-119(+)] II; devTi231 [mir-49p::mNeonGreen::H2B ::tbb-2 3'UTR + NeoR].	miR-49-pr	miRNA transcriptional reporter
SYS1574	ujIs113 [pie-1p::mCherry::H2B::pie-1 3'UTR + nhr-2p::his-24::mCherry::let-858 3'UTR + unc-119(+)] II; devTi233 [mir-49p::mNeonGreen::H2B ::tbb-2 3'UTR + NeoR].	miR-49-pr	miRNA transcriptional reporter
SYS1575	ujIs113 [pie-1p::mCherry::H2B::pie-1 3'UTR + nhr-2p::his-24::mCherry::let-858 3'UTR + unc-119(+)] II; devTi234 [mir-49p::mNeonGreen::H2B ::tbb-2 3'UTR + NeoR].	miR-49-pr	miRNA transcriptional reporter
SYS2116	ujIs113 [pie-1p::mCherry::H2B::pie-1 3'UTR + nhr-2p::his-24::mCherry::let-858 3'UTR + unc-119(+)] II; devTi484 [mir-51p(2.5 k)::mNeonGreen::H2B::tbb-2 3'UTR + NeoR].	miR-51-pr	miRNA transcriptional reporter
SYS2162	ujIs113 [pie-1p::mCherry::H2B::pie-1 3'UTR + nhr-2p::his-24::mCherry::let-858 3'UTR + unc-119(+)] II; devTi485 [mir-51p(2.5 k)::mNeonGreen::H2B::tbb-2 3'UTR + NeoR].	miR-51-pr	miRNA transcriptional reporter
SYS2163	ujIs113 [pie-1p::mCherry::H2B::pie-1 3'UTR + nhr-2p::his-24::mCherry::let-858 3'UTR + unc-119(+)] II; devTi486 [mir-51p(2.5 k)::mNeonGreen::H2B::tbb-2 3'UTR + NeoR].	miR-51-pr	miRNA transcriptional reporter
SYS2164	ujIs113 [pie-1p::mCherry::H2B::pie-1 3'UTR + nhr-2p::his-24::mCherry::let-858 3'UTR + unc-119(+)] II; devTi487 [mir-51p(2.5 k)::mNeonGreen::H2B::tbb-2 3'UTR + NeoR].	miR-51-pr	miRNA transcriptional reporter
SYS1377	ujIs113 [pie-1p::mCherry::H2B::pie-1 3'UTR + nhr-2p::his-24::mCherry::let-858 3'UTR + unc-119(+)] II; devTi255 [mir-52p::mNeonGreen::H2B::tbb-2 3'UTR + NeoR].	miR-52-pr	miRNA transcriptional reporter
SYS1378	ujIs113 [pie-1p::mCherry::H2B::pie-1 3'UTR + nhr-2p::his-24::mCherry::let-858 3'UTR + unc-119(+)] II; devTi256 [mir-52p::mNeonGreen::H2B::tbb-2 3'UTR + NeoR].	miR-52-pr	miRNA transcriptional reporter
SYS1379	ujIs113 [pie-1p::mCherry::H2B::pie-1 3'UTR + nhr-2p::his-24::mCherry::let-858 3'UTR + unc-119(+)] II; devTi257 [mir-52p::mNeonGreen::H2B::tbb-2 3'UTR + NeoR].	miR-52-pr	miRNA transcriptional reporter
SYS1380	ujIs113 [pie-1p::mCherry::H2B::pie-1 3'UTR + nhr-2p::his-24::mCherry::let-858 3'UTR + unc-119(+)] II; devTi258 [mir-52p::mNeonGreen::H2B::tbb-2 3'UTR + NeoR].	miR-52-pr	miRNA transcriptional reporter
SYS1381	ujIs113 [pie-1p::mCherry::H2B::pie-1 3'UTR + nhr-2p::his-24::mCherry::let-858 3'UTR + unc-119(+)] II; devTi259 [mir-52p::mNeonGreen::H2B::tbb-2 3'UTR + NeoR].	miR-52-pr	miRNA transcriptional reporter
SYS1382	ujIs113 [pie-1p::mCherry::H2B::pie-1 3'UTR + nhr-2p::his-24::mCherry::let-858 3'UTR + unc-119(+)] II; devTi260 [mir-52p::mNeonGreen::H2B::tbb-2 3'UTR + NeoR].	miR-52-pr	miRNA transcriptional reporter
SYS1431	ujIs113 [pie-1p::mCherry::H2B::pie-1 3'UTR + nhr-2p::his-24::mCherry::let-858 3'UTR + unc-119(+)] II; devTi100 [mir-53p::mNeonGreen::H2B::tbb-2 3'UTR].	miR-53-pr	miRNA transcriptional reporter
SYS1442	ujIs113 [pie-1p::mCherry::H2B::pie-1 3'UTR + nhr-2p::his-24::mCherry::let-858 3'UTR + unc-119(+)] II; devTi111 [mir-53p::mNeonGreen::H2B::tbb-2 3'UTR + NeoR ].	miR-53-pr	miRNA transcriptional reporter
SYS1445	ujIs113 [pie-1p::mCherry::H2B::pie-1 3'UTR + nhr-2p::his-24::mCherry::let-858 3'UTR + unc-119(+)] II; devTi114 [mir-53p::mNeonGreen::H2B::tbb-2 3'UTR + NeoR].	miR-53-pr	miRNA transcriptional reporter
SYS1486	ujIs113 [pie-1p::mCherry::H2B::pie-1 3'UTR + nhr-2p::his-24::mCherry::let-858 3'UTR + unc-119(+)] II; devTi152 [mir-54-56p::mNeonGreen::H2B::tbb-2 3'UTR + NeoR ].	miR-54-56-pr	miRNA transcriptional reporter
SYS1508	ujIs113 [pie-1p::mCherry::H2B::pie-1 3'UTR + nhr-2p::his-24::mCherry::let-858 3'UTR + unc-119(+)] II; devTi175 [mir-54-56p::mNeonGreen::H2B::tbb-2 3'UTR + NeoR].	miR-54-56-pr	miRNA transcriptional reporter
SYS1510	ujIs113 [pie-1p::mCherry::H2B::pie-1 3'UTR + nhr-2p::his-24::mCherry::let-858 3'UTR + unc-119(+)] II; devTi177 [mir-54-56p::mNeonGreen::H2B::tbb-2 3'UTR + NeoR].	miR-54-56-pr	miRNA transcriptional reporter
SYS1511	ujIs113 [pie-1p::mCherry::H2B::pie-1 3'UTR + nhr-2p::his-24::mCherry::let-858 3'UTR + unc-119(+)] II; devTi178 [mir-54-56p::mNeonGreen::H2B::tbb-2 3'UTR + NeoR ].	miR-54-56-pr	miRNA transcriptional reporter
SYS1512	ujIs113 [pie-1p::mCherry::H2B::pie-1 3'UTR + nhr-2p::his-24::mCherry::let-858 3'UTR + unc-119(+)] II; devTi179 [mir-54-56p::mNeonGreen::H2B::tbb-2 3'UTR + NeoR].	miR-54-56-pr	miRNA transcriptional reporter
SYS1513	ujIs113 [pie-1p::mCherry::H2B::pie-1 3'UTR + nhr-2p::his-24::mCherry::let-858 3'UTR + unc-119(+)] II; devTi180 [mir-54-56p::mNeonGreen::H2B::tbb-2 3'UTR + NeoR].	miR-54-56-pr	miRNA transcriptional reporter
SYS1514	ujIs113 [pie-1p::mCherry::H2B::pie-1 3'UTR + nhr-2p::his-24::mCherry::let-858 3'UTR + unc-119(+)] II; devTi181 [mir-54-56p::mNeonGreen::H2B::tbb-2 3'UTR + NeoR ].	miR-54-56-pr	miRNA transcriptional reporter
SYS1484	ujIs113 [pie-1p::mCherry::H2B::pie-1 3'UTR + nhr-2p::his-24::mCherry::let-858 3'UTR + unc-119(+)] II; devTi150 [mir-57p::mNeonGreen::H2B::tbb-2 3'UTR + NeoR].	miR-57-pr	miRNA transcriptional reporter
SYS1493	ujIs113 [pie-1p::mCherry::H2B::pie-1 3'UTR + nhr-2p::his-24::mCherry::let-858 3'UTR + unc-119(+)] II; devTi159 [mir-57p::mNeonGreen::H2B::tbb-2 3'UTR + NeoR].	miR-57-pr	miRNA transcriptional reporter
SYS1520	ujIs113 [pie-1p::mCherry::H2B::pie-1 3'UTR + nhr-2p::his-24::mCherry::let-858 3'UTR + unc-119(+)] II; devTi187 [mir-61-250p::mNeonGreen::H2B::tbb-2 3'UTR + NeoR].	miR-61-250-pr	miRNA transcriptional reporter
SYS1521	ujIs113 [pie-1p::mCherry::H2B::pie-1 3'UTR + nhr-2p::his-24::mCherry::let-858 3'UTR + unc-119(+)] II; devTi188 [mir-61-250p::mNeonGreen::H2B::tbb-2 3'UTR + NeoR].	miR-61-250-pr	miRNA transcriptional reporter
SYS1526	ujIs113 [pie-1p::mCherry::H2B::pie-1 3'UTR + nhr-2p::his-24::mCherry::let-858 3'UTR + unc-119(+)] II; devTi193 [mir-61-250p::mNeonGreen::H2B::tbb-2 3'UTR + NeoR].	miR-61-250-pr	miRNA transcriptional reporter
SYS1531	ujIs113 [pie-1p::mCherry::H2B::pie-1 3'UTR + nhr-2p::his-24::mCherry::let-858 3'UTR + unc-119(+)] II; devTi198 [mir-61-250p::mNeonGreen::H2B::tbb-2 3'UTR + NeoR].	miR-61-250-pr	miRNA transcriptional reporter
SYS1482	ujIs113 [pie-1p::mCherry::H2B::pie-1 3'UTR + nhr-2p::his-24::mCherry::let-858 3'UTR + unc-119(+)] II; devTi148 [mir-63p::mNeonGreen::H2B::tbb-2 3'UTR + NeoR].	miR-63-pr	miRNA transcriptional reporter
SYS1489	ujIs113 [pie-1p::mCherry::H2B::pie-1 3'UTR + nhr-2p::his-24::mCherry::let-858 3'UTR + unc-119(+)] II; devTi155 [mir-63p::mNeonGreen::H2B::tbb-2 3'UTR + NeoR].	miR-63-pr	miRNA transcriptional reporter
SYS1437	ujIs113 [pie-1p::mCherry::H2B::pie-1 3'UTR + nhr-2p::his-24::mCherry::let-858 3'UTR + unc-119(+)] II; devTi106 [mir-72p::mNeonGreen::H2B::tbb-2 3'UTR + NeoR].	miR-72-pr	miRNA transcriptional reporter
SYS1438	ujIs113 [pie-1p::mCherry::H2B::pie-1 3'UTR + nhr-2p::his-24::mCherry::let-858 3'UTR + unc-119(+)] II; devTi107 [mir-72p::mNeonGreen::H2B::tbb-2 3'UTR + NeoR].	miR-72-pr	miRNA transcriptional reporter
SYS1474	ujIs113 [pie-1p::mCherry::H2B::pie-1 3'UTR + nhr-2p::his-24::mCherry::let-858 3'UTR + unc-119(+)] II; devTi140 [mir-72p::mNeonGreen::H2B::tbb-2 3'UTR + NeoR].	miR-72-pr	miRNA transcriptional reporter
SYS1368	ujIs113 [pie-1p::mCherry::H2B::pie-1 3'UTR + nhr-2p::his-24::mCherry::let-858 3'UTR + unc-119(+)] II; devTi89 [mir-73-74p::mNeonGreen::H2B::tbb-2 3'UTR + NeoR].	miR-73-74-pr	miRNA transcriptional reporter
SYS1527	ujIs113 [pie-1p::mCherry::H2B::pie-1 3'UTR + nhr-2p::his-24::mCherry::let-858 3'UTR + unc-119(+)] II; devTi194 [mir-73p::mNeonGreen::H2B::tbb-2 3'UTR + NeoR].	miR-73-74-pr	miRNA transcriptional reporter
SYS1528	ujIs113 [pie-1p::mCherry::H2B::pie-1 3'UTR + nhr-2p::his-24::mCherry::let-858 3'UTR + unc-119(+)] II; devTi195 [mir-73p::mNeonGreen::H2B::tbb-2 3'UTR + NeoR].	miR-73-74-pr	miRNA transcriptional reporter
SYS1546	ujIs113 [pie-1p::mCherry::H2B::pie-1 3'UTR + nhr-2p::his-24::mCherry::let-858 3'UTR + unc-119(+)] II; devTi213 [mir-73p::mNeonGreen::H2B::tbb-2 3'UTR + NeoR ].	miR-73-74-pr	miRNA transcriptional reporter
SYS1547	ujIs113 [pie-1p::mCherry::H2B::pie-1 3'UTR + nhr-2p::his-24::mCherry::let-858 3'UTR + unc-119(+)] II; devTi214 [mir-73p::mNeonGreen::H2B::tbb-2 3'UTR + NeoR].	miR-73-74-pr	miRNA transcriptional reporter
SYS1423	ujIs113 [pie-1p::mCherry::H2B::pie-1 3'UTR + nhr-2p::his-24::mCherry::let-858 3'UTR + unc-119(+)] II; devTi93 [mir-75p::mNeonGreen::H2B::tbb-2 3'UTR + NeoR].	miR-75-pr	miRNA transcriptional reporter
SYS1424	ujIs113 [pie-1p::mCherry::H2B::pie-1 3'UTR + nhr-2p::his-24::mCherry::let-858 3'UTR + unc-119(+)] II; devTi94 [mir-75p::mNeonGreen::H2B::tbb-2 3'UTR + NeoR].	miR-75-pr	miRNA transcriptional reporter
SYS1757	ujIs113 [pie-1p::mCherry::H2B::pie-1 3'UTR + nhr-2p::his-24::mCherry::let-858 3'UTR + unc-119(+)] II; devTi325 [mir-790p::mNeonGreen::H2B::tbb-2 3'UTR + NeoR].	miR-790-pr	miRNA transcriptional reporter
SYS1758	ujIs113 [pie-1p::mCherry::H2B::pie-1 3'UTR + nhr-2p::his-24::mCherry::let-858 3'UTR + unc-119(+)] II; devTi326 [mir-790p::mNeonGreen::H2B::tbb-2 3'UTR + NeoR].	miR-790-pr	miRNA transcriptional reporter
SYS1759	ujIs113 [pie-1p::mCherry::H2B::pie-1 3'UTR + nhr-2p::his-24::mCherry::let-858 3'UTR + unc-119(+)] II; devTi327 [mir-790p::mNeonGreen::H2B::tbb-2 3'UTR + NeoR].	miR-790-pr	miRNA transcriptional reporter
SYS1530	ujIs113 [pie-1p::mCherry::H2B::pie-1 3'UTR + nhr-2p::his-24::mCherry::let-858 3'UTR + unc-119(+)] II; devTi197 [mir-793p::mNeonGreen::H2B::tbb-2 3'UTR + NeoR].	miR-793-pr	miRNA transcriptional reporter
SYS1533	ujIs113 [pie-1p::mCherry::H2B::pie-1 3'UTR + nhr-2p::his-24::mCherry::let-858 3'UTR + unc-119(+)] II; devTi200 [mir-793p::mNeonGreen::H2B::tbb-2 3'UTR + NeoR].	miR-793-pr	miRNA transcriptional reporter
SYS1388	ujIs113 [pie-1p::mCherry::H2B::pie-1 3'UTR + nhr-2p::his-24::mCherry::let-858 3'UTR + unc-119(+)] II; devTi265 [mir-793p::mNeonGreen::H2B::tbb-2 3'UTR + NeoR].	miR-793-pr	miRNA transcriptional reporter
SYS1433	ujIs113 [pie-1p::mCherry::H2B::pie-1 3'UTR + nhr-2p::his-24::mCherry::let-858 3'UTR + unc-119(+)] II; devTi102 [mir-794p::mNeonGreen::H2B::tbb-2 3'UTR + NeoR].	miR-794-pr	miRNA transcriptional reporter
SYS1451	ujIs113 [pie-1p::mCherry::H2B::pie-1 3'UTR + nhr-2p::his-24::mCherry::let-858 3'UTR + unc-119(+)] II; devTi117 [mir-794p::mNeonGreen::H2B::tbb-2 3'UTR + NeoR].	miR-794-pr	miRNA transcriptional reporter
SYS1452	ujIs113 [pie-1p::mCherry::H2B::pie-1 3'UTR + nhr-2p::his-24::mCherry::let-858 3'UTR + unc-119(+)] II; devTi118 [mir-794p::mNeonGreen::H2B::tbb-2 3'UTR + NeoR].	miR-794-pr	miRNA transcriptional reporter
SYS1454	ujIs113 [pie-1p::mCherry::H2B::pie-1 3'UTR + nhr-2p::his-24::mCherry::let-858 3'UTR + unc-119(+)] II; devTi120 [mir-794p::mNeonGreen::H2B::tbb-2 3'UTR + NeoR ].	miR-794-pr	miRNA transcriptional reporter
SYS1455	ujIs113 [pie-1p::mCherry::H2B::pie-1 3'UTR + nhr-2p::his-24::mCherry::let-858 3'UTR + unc-119(+)] II; devTi121 [mir-794p::mNeonGreen::H2B::tbb-2 3'UTR + NeoR ].	miR-794-pr	miRNA transcriptional reporter
SYS1470	ujIs113 [pie-1p::mCherry::H2B::pie-1 3'UTR + nhr-2p::his-24::mCherry::let-858 3'UTR + unc-119(+)] II; devTi136 [mir-794p::mNeonGreen::H2B::tbb-2 3'UTR + NeoR].	miR-794-pr	miRNA transcriptional reporter
SYS1471	ujIs113 [pie-1p::mCherry::H2B::pie-1 3'UTR + nhr-2p::his-24::mCherry::let-858 3'UTR + unc-119(+)] II; devTi137 [mir-794p::mNeonGreen::H2B::tbb-2 3'UTR + NeoR].	miR-794-pr	miRNA transcriptional reporter
SYS1472	ujIs113 [pie-1p::mCherry::H2B::pie-1 3'UTR + nhr-2p::his-24::mCherry::let-858 3'UTR + unc-119(+)] II; devTi138 [mir-794p::mNeonGreen::H2B::tbb-2 3'UTR + NeoR].	miR-794-pr	miRNA transcriptional reporter
SYS1473	ujIs113 [pie-1p::mCherry::H2B::pie-1 3'UTR + nhr-2p::his-24::mCherry::let-858 3'UTR + unc-119(+)] II; devTi139 [mir-794p::mNeonGreen::H2B::tbb-2 3'UTR + NeoR].	miR-794-pr	miRNA transcriptional reporter
SYS1492	ujIs113 [pie-1p::mCherry::H2B::pie-1 3'UTR + nhr-2p::his-24::mCherry::let-858 3'UTR + unc-119(+)] II; devTi158 [mir-794p::mNeonGreen::H2B::tbb-2 3'UTR + NeoR].	miR-794-pr	miRNA transcriptional reporter
SYS1760	ujIs113 [pie-1p::mCherry::H2B::pie-1 3'UTR + nhr-2p::his-24::mCherry::let-858 3'UTR + unc-119(+)] II; devTi328 [mir-795p::mNeonGreen::H2B::tbb-2 3'UTR + NeoR].	miR-795-pr	miRNA transcriptional reporter
SYS1761	ujIs113 [pie-1p::mCherry::H2B::pie-1 3'UTR + nhr-2p::his-24::mCherry::let-858 3'UTR + unc-119(+)] II; devTi329 [mir-795p::mNeonGreen::H2B::tbb-2 3'UTR + NeoR].	miR-795-pr	miRNA transcriptional reporter
SYS1762	ujIs113 [pie-1p::mCherry::H2B::pie-1 3'UTR + nhr-2p::his-24::mCherry::let-858 3'UTR + unc-119(+)] II; devTi330 [mir-795p::mNeonGreen::H2B::tbb-2 3'UTR + NeoR].	miR-795-pr	miRNA transcriptional reporter
SYS1763	ujIs113 [pie-1p::mCherry::H2B::pie-1 3'UTR + nhr-2p::his-24::mCherry::let-858 3'UTR + unc-119(+)] II; devTi331 [mir-795p::mNeonGreen::H2B::tbb-2 3'UTR + NeoR].	miR-795-pr	miRNA transcriptional reporter
SYS1765	ujIs113 [pie-1p::mCherry::H2B::pie-1 3'UTR + nhr-2p::his-24::mCherry::let-858 3'UTR + unc-119(+)] II; devTi333 [mir-795p::mNeonGreen::H2B::tbb-2 3'UTR + NeoR].	miR-795-pr	miRNA transcriptional reporter
SYS1776	ujIs113 [pie-1p::mCherry::H2B::pie-1 3'UTR + nhr-2p::his-24::mCherry::let-858 3'UTR + unc-119(+)] II; devTi344 [mir-795p::mNeonGreen::H2B::tbb-2 3'UTR + NeoR].	miR-795-pr	miRNA transcriptional reporter
SYS1529	ujIs113 [pie-1p::mCherry::H2B::pie-1 3'UTR + nhr-2p::his-24::mCherry::let-858 3'UTR + unc-119(+)] II; devTi196 [mir-796p::mNeonGreen::H2B::tbb-2 3'UTR + NeoR ].	miR-796-pr	miRNA transcriptional reporter
SYS1536	ujIs113 [pie-1p::mCherry::H2B::pie-1 3'UTR + nhr-2p::his-24::mCherry::let-858 3'UTR + unc-119(+)] II; devTi203 [mir-796p::mNeonGreen::H2B::tbb-2 3'UTR + NeoR].	miR-796-pr	miRNA transcriptional reporter
SYS1537	ujIs113 [pie-1p::mCherry::H2B::pie-1 3'UTR + nhr-2p::his-24::mCherry::let-858 3'UTR + unc-119(+)] II; devTi204 [mir-796p::mNeonGreen::H2B::tbb-2 3'UTR + NeoR].	miR-796-pr	miRNA transcriptional reporter
SYS1538	ujIs113 [pie-1p::mCherry::H2B::pie-1 3'UTR + nhr-2p::his-24::mCherry::let-858 3'UTR + unc-119(+)] II; devTi205 [mir-796p::mNeonGreen::H2B::tbb-2 3'UTR + NeoR].	miR-796-pr	miRNA transcriptional reporter
SYS1539	ujIs113 [pie-1p::mCherry::H2B::pie-1 3'UTR + nhr-2p::his-24::mCherry::let-858 3'UTR + unc-119(+)] II; devTi206 [mir-796p::mNeonGreen::H2B::tbb-2 3'UTR + NeoR].	miR-796-pr	miRNA transcriptional reporter
SYS1425	ujIs113 [pie-1p::mCherry::H2B::pie-1 3'UTR + nhr-2p::his-24::mCherry::let-858 3'UTR + unc-119(+)] II; devTi95 [mir-79p::mNeonGreen::H2B::tbb-2 3'UTR+ NeoR].	miR-79-pr	miRNA transcriptional reporter
SYS1477	ujIs113 [pie-1p::mCherry::H2B::pie-1 3'UTR + nhr-2p::his-24::mCherry::let-858 3'UTR + unc-119(+)] II; devTi143 [mir-79p::mNeonGreen::H2B::tbb-2 3'UTR + NeoR ].	miR-79-pr	miRNA transcriptional reporter
SYS1478	ujIs113 [pie-1p::mCherry::H2B::pie-1 3'UTR + nhr-2p::his-24::mCherry::let-858 3'UTR + unc-119(+)] II; devTi144 [mir-79p::mNeonGreen::H2B::tbb-2 3'UTR + NeoR].	miR-79-pr	miRNA transcriptional reporter
SYS1479	ujIs113 [pie-1p::mCherry::H2B::pie-1 3'UTR + nhr-2p::his-24::mCherry::let-858 3'UTR + unc-119(+)] II; devTi145 [mir-79p::mNeonGreen::H2B::tbb-2 3'UTR + NeoR].	miR-79-pr	miRNA transcriptional reporter
SYS1480	ujIs113 [pie-1p::mCherry::H2B::pie-1 3'UTR + nhr-2p::his-24::mCherry::let-858 3'UTR + unc-119(+)] II; devTi146 [mir-79p::mNeonGreen::H2B::tbb-2 3'UTR + NeoR].	miR-79-pr	miRNA transcriptional reporter
SYS1481	ujIs113 [pie-1p::mCherry::H2B::pie-1 3'UTR + nhr-2p::his-24::mCherry::let-858 3'UTR + unc-119(+)] II; devTi147 [mir-79p::mNeonGreen::H2B::tbb-2 3'UTR + NeoR].	miR-79-pr	miRNA transcriptional reporter
SYS1488	ujIs113 [pie-1p::mCherry::H2B::pie-1 3'UTR + nhr-2p::his-24::mCherry::let-858 3'UTR + unc-119(+)] II; devTi154 [mir-79p::mNeonGreen::H2B::tbb-2 3'UTR + NeoR].	miR-79-pr	miRNA transcriptional reporter
SYS1585	ujIs113 [pie-1p::mCherry::H2B::pie-1 3'UTR + nhr-2p::his-24::mCherry::let-858 3'UTR + unc-119(+)] II; devTi241 [mir-80p::mNeonGreen::H2B ::tbb-2 3'UTR + NeoR].	miR-80-pr	miRNA transcriptional reporter
SYS1586	ujIs113 [pie-1p::mCherry::H2B::pie-1 3'UTR + nhr-2p::his-24::mCherry::let-858 3'UTR + unc-119(+)] II; devTi242 [mir-80p::mNeonGreen::H2B ::tbb-2 3'UTR + NeoR].	miR-80-pr	miRNA transcriptional reporter
SYS1587	ujIs113 [pie-1p::mCherry::H2B::pie-1 3'UTR + nhr-2p::his-24::mCherry::let-858 3'UTR + unc-119(+)] II; devTi243 [mir-80p::mNeonGreen::H2B ::tbb-2 3'UTR + NeoR].	miR-80-pr	miRNA transcriptional reporter
SYS1535	ujIs113 [pie-1p::mCherry::H2B::pie-1 3'UTR + nhr-2p::his-24::mCherry::let-858 3'UTR + unc-119(+)] II; devTi202 [mir-80p::mNeonGreen::H2B::tbb-2 3'UTR + NeoR].	miR-80-pr	miRNA transcriptional reporter
SYS1435	ujIs113 [pie-1p::mCherry::H2B::pie-1 3'UTR + nhr-2p::his-24::mCherry::let-858 3'UTR + unc-119(+)] II; devTi104 [mir-81p::mNeonGreen::H2B::tbb-2 3'UTR + NeoR ].	miR-81-pr	miRNA transcriptional reporter
SYS1499	ujIs113 [pie-1p::mCherry::H2B::pie-1 3'UTR + nhr-2p::his-24::mCherry::let-858 3'UTR + unc-119(+)] II; devTi166 [mir-81p::mNeonGreen::H2B::tbb-2 3'UTR + NeoR].	miR-81-pr	miRNA transcriptional reporter
SYS1500	ujIs113 [pie-1p::mCherry::H2B::pie-1 3'UTR + nhr-2p::his-24::mCherry::let-858 3'UTR + unc-119(+)] II; devTi167 [mir-81p::mNeonGreen::H2B::tbb-2 3'UTR + NeoR].	miR-81-pr	miRNA transcriptional reporter
SYS1501	ujIs113 [pie-1p::mCherry::H2B::pie-1 3'UTR + nhr-2p::his-24::mCherry::let-858 3'UTR + unc-119(+)] II; devTi168 [mir-81p::mNeonGreen::H2B::tbb-2 3'UTR + NeoR].	miR-81-pr	miRNA transcriptional reporter
SYS1502	ujIs113 [pie-1p::mCherry::H2B::pie-1 3'UTR + nhr-2p::his-24::mCherry::let-858 3'UTR + unc-119(+)] II; devTi169 [mir-81p::mNeonGreen::H2B::tbb-2 3'UTR + NeoR].	miR-81-pr	miRNA transcriptional reporter
SYS1670	ujIs113 [pie-1p::mCherry::H2B::pie-1 3'UTR + nhr-2p::his-24::mCherry::let-858 3'UTR + unc-119(+)] II; devTi304 [mir-82p::mNeonGreen::H2B ::tbb-2 3'UTR + NeoR].	miR-82-pr	miRNA transcriptional reporter
SYS1671	ujIs113 [pie-1p::mCherry::H2B::pie-1 3'UTR + nhr-2p::his-24::mCherry::let-858 3'UTR + unc-119(+)] II; devTi305 [mir-82p::mNeonGreen::H2B ::tbb-2 3'UTR + NeoR].	miR-82-pr	miRNA transcriptional reporter
SYS1672	ujIs113 [pie-1p::mCherry::H2B::pie-1 3'UTR + nhr-2p::his-24::mCherry::let-858 3'UTR + unc-119(+)] II; devTi306 [mir-82p::mNeonGreen::H2B ::tbb-2 3'UTR + NeoR].	miR-82-pr	miRNA transcriptional reporter
SYS1426	ujIs113 [pie-1p::mCherry::H2B::pie-1 3'UTR + nhr-2p::his-24::mCherry::let-858 3'UTR + unc-119(+)] II; devTi96 [mir-83p::mNeonGreen::H2B::tbb-2 3'UTR+ NeoR].	miR-83-pr	miRNA transcriptional reporter
SYS1432	ujIs113 [pie-1p::mCherry::H2B::pie-1 3'UTR + nhr-2p::his-24::mCherry::let-858 3'UTR + unc-119(+)] II; devTi101 [mir-83p::mNeonGreen::H2B::tbb-2 3'UTR + NeoR].	miR-83-pr	miRNA transcriptional reporter
SYS1439	ujIs113 [pie-1p::mCherry::H2B::pie-1 3'UTR + nhr-2p::his-24::mCherry::let-858 3'UTR + unc-119(+)] II; devTi108 [mir-83p::mNeonGreen::H2B::tbb-2 3'UTR + NeoR].	miR-83-pr	miRNA transcriptional reporter
SYS1766	ujIs113 [pie-1p::mCherry::H2B::pie-1 3'UTR + nhr-2p::his-24::mCherry::let-858 3'UTR + unc-119(+)] II; devTi334 [mir-84p::mNeonGreen::H2B::tbb-2 3'UTR + NeoR].	miR-84-pr	miRNA transcriptional reporter
SYS1767	ujIs113 [pie-1p::mCherry::H2B::pie-1 3'UTR + nhr-2p::his-24::mCherry::let-858 3'UTR + unc-119(+)] II; devTi335 [mir-84p::mNeonGreen::H2B::tbb-2 3'UTR + NeoR].	miR-84-pr	miRNA transcriptional reporter
SYS1768	ujIs113 [pie-1p::mCherry::H2B::pie-1 3'UTR + nhr-2p::his-24::mCherry::let-858 3'UTR + unc-119(+)] II; devTi336 [mir-84p::mNeonGreen::H2B::tbb-2 3'UTR + NeoR].	miR-84-pr	miRNA transcriptional reporter
SYS1773	ujIs113 [pie-1p::mCherry::H2B::pie-1 3'UTR + nhr-2p::his-24::mCherry::let-858 3'UTR + unc-119(+)] II; devTi341 [mir-84p::mNeonGreen::H2B::tbb-2 3'UTR + NeoR].	miR-84-pr	miRNA transcriptional reporter
SYS1775	ujIs113 [pie-1p::mCherry::H2B::pie-1 3'UTR + nhr-2p::his-24::mCherry::let-858 3'UTR + unc-119(+)] II; devTi343 [mir-84p::mNeonGreen::H2B::tbb-2 3'UTR + NeoR].	miR-84-pr	miRNA transcriptional reporter
SYS2271	ujIs113 [pie-1p::mCherry::H2B::pie-1 3'UTR + nhr-2p::his-24::mCherry::let-858 3'UTR + unc-119(+)] II; devTi525 [mir-86p::mNeonGreen::H2B::tbb-2 3'UTR + NeoR].	miR-86-pr	miRNA transcriptional reporter
SYS2272	ujIs113 [pie-1p::mCherry::H2B::pie-1 3'UTR + nhr-2p::his-24::mCherry::let-858 3'UTR + unc-119(+)] II; devTi526 [mir-86p::mNeonGreen::H2B::tbb-2 3'UTR + NeoR].	miR-86-pr	miRNA transcriptional reporter
SYS2273	ujIs113 [pie-1p::mCherry::H2B::pie-1 3'UTR + nhr-2p::his-24::mCherry::let-858 3'UTR + unc-119(+)] II; devTi527 [mir-86p::mNeonGreen::H2B::tbb-2 3'UTR + NeoR].	miR-86-pr	miRNA transcriptional reporter
SYS2274	ujIs113 [pie-1p::mCherry::H2B::pie-1 3'UTR + nhr-2p::his-24::mCherry::let-858 3'UTR + unc-119(+)] II; devTi528[mir-86p::mNeonGreen::H2B::tbb-2 3'UTR + NeoR].	miR-86-pr	miRNA transcriptional reporter
SYS2275	ujIs113 [pie-1p::mCherry::H2B::pie-1 3'UTR + nhr-2p::his-24::mCherry::let-858 3'UTR + unc-119(+)] II; devTi529 [mir-86p::mNeonGreen::H2B::tbb-2 3'UTR + NeoR].	miR-86-pr	miRNA transcriptional reporter
SYS2276	ujIs113 [pie-1p::mCherry::H2B::pie-1 3'UTR + nhr-2p::his-24::mCherry::let-858 3'UTR + unc-119(+)] II; devTi530 [mir-86p::mNeonGreen::H2B::tbb-2 3'UTR + NeoR].	miR-86-pr	miRNA transcriptional reporter
SYS1430	ujIs113 [pie-1p::mCherry::H2B::pie-1 3'UTR + nhr-2p::his-24::mCherry::let-858 3'UTR + unc-119(+)] II; devTi99 [mir-90p::mNeonGreen::H2B::tbb-2 3'UTR + NeoR ].	miR-90-pr	miRNA transcriptional reporter
SYS1434	ujIs113 [pie-1p::mCherry::H2B::pie-1 3'UTR + nhr-2p::his-24::mCherry::let-858 3'UTR + unc-119(+)] II; devTi103 [mir-90p::mNeonGreen::H2B::tbb-2 3'UTR + NeoR].	miR-90-pr	miRNA transcriptional reporter
SYS1436	ujIs113 [pie-1p::mCherry::H2B::pie-1 3'UTR + nhr-2p::his-24::mCherry::let-858 3'UTR + unc-119(+)] II; devTi105 [mir-90p::mNeonGreen::H2B::tbb-2 3'UTR + NeoR].	miR-90-pr	miRNA transcriptional reporter
SYS1446	ujIs113 [pie-1p::mCherry::H2B::pie-1 3'UTR + nhr-2p::his-24::mCherry::let-858 3'UTR + unc-119(+)] II; devTi115 [mir-90p::mNeonGreen::H2B::tbb-2 3'UTR + NeoR].	miR-90-pr	miRNA transcriptional reporter
SYS1450	ujIs113 [pie-1p::mCherry::H2B::pie-1 3'UTR + nhr-2p::his-24::mCherry::let-858 3'UTR + unc-119(+)] II; devTi116 [mir-90p::mNeonGreen::H2B::tbb-2 3'UTR + NeoR ].	miR-90-pr	miRNA transcriptional reporter
SYS1490	ujIs113 [pie-1p::mCherry::H2B::pie-1 3'UTR + nhr-2p::his-24::mCherry::let-858 3'UTR + unc-119(+)] II; devTi156 [mir-90p::mNeonGreen::H2B::tbb-2 3'UTR + NeoR].	miR-90-pr	miRNA transcriptional reporter
SYS1494	ujIs113 [pie-1p::mCherry::H2B::pie-1 3'UTR + nhr-2p::his-24::mCherry::let-858 3'UTR + unc-119(+)] II; devTi160 [mir-90p::mNeonGreen::H2B::tbb-2 3'UTR + NeoR].	miR-90-pr	miRNA transcriptional reporter
SYS1838	ujIs113 [pie-1p::mCherry::H2B::pie-1 3'UTR + nhr-2p::his-24::mCherry::let-858 3'UTR + unc-119(+)] II; mir-83(dev316 [mir-83::mNeonGreen::h2b]) IV.	Figure 2	microRNA endogenous knock-in reporter
SYS1915	ujIs113 [pie-1p::mCherry::H2B::pie-1 3'UTR + nhr-2p::his-24::mCherry::let-858 3'UTR + unc-119(+)] II; mir-51(dev329 [mir-51::mNeonGreen::h2b]) IV.	Figure S4	microRNA endogenous knock-in reporter
SYS3293	ujIs113 [pie-1p::mCherry::H2B::pie-1 3'UTR + nhr-2p::his-24::mCherry::let-858 3'UTR + unc-119(+)] II; mir-49(dev459 [mir-49::mNeonGreen::h2b]) X.	Figure S4	microRNA endogenous knock-in reporter
SYS3358	ujIs113 [pie-1p::mCherry::H2B::pie-1 3'UTR + nhr-2p::his-24::mCherry::let-858 3'UTR + unc-119(+)] II; mir-75(dev460 [mir-75::mNeonGreen::h2b]) X.	Figure S4	microRNA endogenous knock-in reporter
SYS3364	mir-244(dev461 [mir-244::mNeonGreen::h2b]) I; ujIs113 [pie-1p::mCherry::H2B::pie-1 3'UTR + nhr-2p::his-24::mCherry::let-858 3'UTR + unc-119(+)] II.	Figure 2	microRNA endogenous knock-in reporter
SYS3365	mir-1(dev462 [mir-1::mNeonGreen::h2b]) I; ujIs113 [pie-1p::mCherry::H2B::pie-1 3'UTR + nhr-2p::his-24::mCherry::let-858 3'UTR + unc-119(+)] II.	Figure 2	microRNA endogenous knock-in reporter
N2	wild type	Figure 4, S11	miR-1 related
JIM113	ujIs113 [pie-1p::mCherry::H2B::pie-1 3'UTR + nhr-2p::his-24::mCherry::let-858 3'UTR + unc-119(+)] II.	Figure 4	miR-1 related
SYS2446	mir-1(n4101) I. Obtained via the outcrossing of strain MT12954 with N2.	Figure 4	miR-1 related
MT17810	mir-1(n4102) I.	Figure 4	miR-1 related
VC576	mir-1(gk276) I.	Figure 4	miR-1 related
MLC1384	mir-1(luc108) I.	Figure 4	miR-1 related
XA8205	aak-2(ok524) X.	Figure 4	miR-1 related
MT14984	tph-1(n4622) II.	Figure 4	miR-1 related
SYS762	mir-1(n4101) I; ujIs113 [pie-1p::mCherry::H2B::pie-1 3'UTR + nhr-2p::his-24::mCherry::let-858 3'UTR + unc-119(+)] II.	Figure 4, S11	miR-1 related
SYS2531	tbx-2(bx59) III.	Figure 4	miR-1 related
SYS2465	mir-1(n4101) I; tbx-2(bx59) III.	Figure 4	miR-1 related
CGC83	umnIs64 [myo-2p::GFP + NeoR, II:12833878 (intergenic)] II.	Figure S11	miR-1 related
SYS2739	mir-1(n4101) I; umnIs64 [myo-2p::GFP + NeoR, II:12833878 (intergenic)] II.	Figure S11	miR-1 related
SYS2740	umnIs64 [myo-2p::GFP + NeoR, II:12833878 (intergenic)] II; tbx-2(bx59) III.	Figure S11	miR-1 related
SYS2791	mir-1(n4101) I; umnIs64 [myo-2p::GFP + NeoR, II:12833878 (intergenic)] II; tbx-2(bx59) III.	Figure S11	miR-1 related
SYS1393	mir-1(n4101) I; ujIs113 [pie-1p::mCherry::H2B::pie-1 3'UTR + nhr-2p::his-24::mCherry::let-858 3'UTR + unc-119(+)] II; unc-119(ed3) III;? oxTi354 [myo-2p::GFP::H2B + ttTi5605 + unc-18(+)] V.	Figure S11	miR-1 related
SYS1395	ujIs113 [pie-1p::mCherry::H2B::pie-1 3'UTR + nhr-2p::his-24::mCherry::let-858 3'UTR + unc-119(+)] II; unc-119(ed3) III;? oxTi354 [myo-2p::GFP::H2B + ttTi5605 + unc-18(+)] V.	Figure S11	miR-1 related
SYS1728	ujIs113 [pie-1p::mCherry::H2B::pie-1 3'UTR + nhr-2p::his-24::mCherry::let-858 3'UTR + unc-119(+)] II; devTi310 [mir-232p::mNeonGreen::Ph::tbb-2 3'UTR + NeoR].	Figure 5, S12	miR-232 related
SYS1794	ujIs113 [pie-1p::mCherry::H2B::pie-1 3'UTR + nhr-2p::his-24::mCherry::let-858 3'UTR + unc-119(+)] II; mir-232(dev280) IV; devSi310 [mir-232p::mNeonGreen::Ph::tbb-2 3'UTR + NeoR].	Figure 5	miR-232 related
SYS1718	ujIs113 [pie-1p::mCherry::H2B::pie-1 3'UTR + nhr-2p::his-24::mCherry::let-858 3'UTR + unc-119(+)] II; mir-232(dev280) IV; stIs10318 [nhr-25::TGF(3H4)::GFP::TY1::3xFLAG inserted into fosmid WRM0617dE06 as C-terminal protein fusion].	Figure 5	miR-232 related
SYS1720	ujIs113 [pie-1p::mCherry::H2B::pie-1 3'UTR + nhr-2p::his-24::mCherry::let-858 3'UTR + unc-119(+)] II; stIs10318 [nhr-25::TGF(3H4)::GFP::TY1::3xFLAG inserted into fosmid WRM0617dE06 as C-terminal protein fusion].	Figure 5	miR-232 related
SYS2044	unc-119(ed3) III; his-72(thu7[his-72::cherry]) III; devSi468 [ubq-1p::mNeonGreen::H2B::nhr-25 utr(802nt) + cb-unc-119(+) ] V.	Figure 5	miR-232 related
SYS2045	unc-119(ed3) III; his-72(thu7[his-72::cherry]) III; devSi469 [ubq-1p::mNeonGreen::H2B::nhr-25 utr without two mir-232 binding sites + cb-unc-119(+)] V.	Figure 5	miR-232 related
SYS2333	ujIs113 [pie-1p::mCherry::H2B::pie-1 3'UTR + nhr-2p::his-24::mCherry::let-858 3'UTR + unc-119(+)] II; nhr-25(dev168 [nhr-25 3’UTR Δ two mir-232 binding sites]) X; devTi310 [mir-232p::mNeonGreen::Ph::tbb-2 3'UTR + NeoR].	Figure 5	miR-232 related
SYS1836	juIs76 [unc-25p::GFP+lin15(+)] II; mir-232(dev280), unc-30 (ju54) IV.	Figure S12	miR-232 related
CZ1921	juIs76 [unc-25p::GFP+lin15(+)] II; unc-30(ju54) IV.	Figure S12	miR-232 related
SYS1961	ujIs113 [pie-1p::mCherry::H2B::pie-1 3'UTR + nhr-2p::his-24::mCherry::let-858 3'UTR + unc-119(+)] II; mir-232 (dev280) IV; devTi310 [mir-232p::mNeonGreen::Ph::tbb-2 3'UTR + NeoR]; devEx134 [mir-232p::mir-232::mir-232 3' region + myo-2p::mCherry::unc-54 3'UTR + myo-3p::mCherry::unc-54 3'UTR].	Figure S12	miR-232 related
SYS1945	devEx135 [mir-232p::NHR-25::mCherry]; devTi310 [mir-232p::mNeonGreen::Ph].	Figure 5	miR-232 related
SYS1842	ujIs113 [pie-1p::mCherry::H2B::pie-1 3'UTR + nhr-2p::his-24::mCherry::let-858 3'UTR + unc-119(+)] II; wgIs87 [ceh-6::TGF(9H1)::GFP::TY1::3xFLAG inserted into fosmid WRM0617dE06 as C-terminal protein fusion].	Figure S12	miR-232 related
SYS176	ujIs113 [pie-1p::mCherry::H2B::pie-1 3'UTR + nhr-2p::his-24::mCherry::let-858 3'UTR + unc-119(+)] II; wgIs500 [ceh-26::TY1::EGFP::3xFLAG + unc-119(+)].	Figure S12	miR-232 related
XIL3530	mir-234 (n4520) II; devSi310 [mir-232p::mNeonGreen::Ph]	Figure 6	miR-232 related
XIL3533	mir-234 (n4520) II; mir-232 (dev280) IV; devSi310 [mir-232p::mNeonGreen::Ph]	Figure 6	miR-232 related
XIL3526	mir-45 (n4280) II; devSi310 [mir-232p::mNeonGreen::Ph]	Figure 6	miR-232 related
XIL3609	mir-45 (n4280) II; mir-232 (dev280) IV; devSi310 [mir-232p::mNeonGreen::Ph]	Figure 6	miR-232 related
SYS1826	smg-1(cc546) I; ujIs113 [pie-1p::mCherry::H2B::pie-1 3'UTR + nhr-2p::his-24::mCherry::let-858 3'UTR + unc-119(+)] II; pha-4(zu225) V; devTi307 [mir-1p::mNG::H2B::tbb-2 3'UTR + NeoR].	Figure 4	miRNA-pr expression upon TF perturbation
SYS1990	smg-1(cc546) I; ujIs113 [pie-1p::mCherry::H2B::pie-1 3'UTR + nhr-2p::his-24::mCherry::let-858 3'UTR + unc-119(+)] II; pha-4(zu225) V; devTi89 [mir-73-74p::mNeonGreen::H2B::tbb-2 3'UTR + NeoR].	Figure 7	miRNA-pr expression upon TF perturbation
SYS1922	ujIs113 [pie-1p::mCherry::H2B::pie-1 3'UTR + nhr-2p::his-24::mCherry::let-858 3'UTR + unc-119(+)] II; elt-1(ok1002) IV/nT1 [qIs51] (IV;V); devTi86 [mir-43-44p::mNeonGreen::H2B::tbb-2 3'UTR + NeoR].	Figure 7	miRNA-pr expression upon TF perturbation
SYS1839	ujIs113 [pie-1p::mCherry::H2B::pie-1 3'UTR + nhr-2p::his-24::mCherry::let-858 3'UTR + unc-119(+)] II; elt-1(ok1002) IV/nT1 [qIs51] (IV;V); devTi109 [mir-231p::mNeonGreen::H2B::tbb-2 3'UTR + NeoR].	Figure 7	miRNA-pr expression upon TF perturbation
SYS1829	ujIs113 [pie-1p::mCherry::H2B::pie-1 3'UTR + nhr-2p::his-24::mCherry::let-858 3'UTR + unc-119(+)] II; elt-1(ok1002) IV/nT1 [qIs51] (IV;V); devTi144 [mir-79p::mNG::H2B::tbb-2 3'UTR + NeoR].	Figure 7	miRNA-pr expression upon TF perturbation
SYS1962	ujIs113 [pie-1p::mCherry::H2B::pie-1 3'UTR + nhr-2p::his-24::mCherry::let-858 3'UTR + unc-119(+)] II; cnd-1(ju29) III; devTi177 [mir-54-56p::mNeonGreen::H2B::tbb-2 3'UTR + NeoR].	Figure 7	miRNA-pr expression upon TF perturbation
SYS1918	ujIs113 [pie-1p::mCherry::H2B::pie-1 3'UTR + nhr-2p::his-24::mCherry::let-858 3'UTR + unc-119(+)] II; cnd-1(ju29) III; devTi86 [mir-43-44p::mNeonGreen::H2B::tbb-2 3'UTR + NeoR].	Figure S13	miRNA-pr expression upon TF perturbation
SYS1920	ujIs113 [pie-1p::mCherry::H2B::pie-1 3'UTR + nhr-2p::his-24::mCherry::let-858 3'UTR + unc-119(+)] II; oxTi893 [eft-3p::GFP::2xNLS::tbb-2 3'UTR + Cbr-unc-119(+)]/elt-2(tm4468) X; devTi94 [mir-75p::mNeonGreen::H2B::tbb-2 3'UTR + NeoR].	Figure 7	miRNA-pr expression upon TF perturbation
				Deleted promoter Sequence (5' to 3')	Length of binding region deletion
SYS2166	unc-119(ed3) III, his-72(thu7 [his-72::cherry]) III; devSi511 [mir-79p::mNG::H2B + ttTi5605 + NeoR + unc-18(+)] V.	Figure 7	miRNA-pr expression upon TF binding region removal
SYS2417	unc-119(ed3) III, his-72(thu7 [his-72::cherry]) III; devSi594 [mir-79p(ELT-1 binding region deletion)::mNG::H2B + ttTi5605 + NeoR + unc-18(+)] V.	Figure 7	miRNA-pr expression upon TF binding region removal	aattcgaatgtataaagataattaatcaagtattgtgacctaattccctctaatatttccttccgtcttctttatcattccgttatcattcaaaggtattcaggtcaaatccacgtggagttatctcatcccgcgcatctccttcgatactatcttcttattcggggcgtccttgtacctatcttgagacacaatctgcgcatcgtaacggtcctgcaagtaggcggagcctcatcctcgtctcccctccccaacctatttgtcccgcccgtctccaaaacgccttc	287
SYS2169	unc-119(ed3) III, his-72(thu7 [his-72::cherry]) III; devSi514 [mir-231p::mNG::H2B + ttTi5605 + NeoR + unc-18(+)] V.	Figure 7	miRNA-pr expression upon TF binding region removal
SYS2416	unc-119(ed3) III, his-72(thu7 [his-72::cherry]) III; devSi593 [mir-231p(ELT-1 binding region deletion)::mNG::H2B + ttTi5605 + NeoR + unc-18(+)] V.	Figure 7	miRNA-pr expression upon TF binding region removal	cgaaaaagcatctattttgttccatgacccatgtatatatcataatgagttcatcttactattaggtcaaacgacacgtgatccatcaaaacaaacacctaaaccgtgtaacatgtaattatggaatacctttaattctgtaccatcatattaatttcttcacactttttgattttatctgcctatttgcgtaggtatacaagagattgtgtgacccaaggaaaccacagacattgaattttatggctctttcacttctctctcggtctctttgtatacctcttcttccctcaaaataggtcgggtctttgttgcaaaacgaaaatacaatttgaaggttgttctttgct	350
SYS2170	unc-119(ed3) III, his-72(thu7 [his-72::cherry]) III; devSi515 [mir-43-44p::mNG::H2B + ttTi5605 + NeoR + unc-18(+)] V.	Figure 7	miRNA-pr expression upon TF binding region removal
SYS2412	unc-119(ed3) III, his-72(thu7 [his-72::cherry]) III; devSi589 [mir-43-44p(ELT-1 binding region deletion)::mNG::H2B + ttTi5605 + NeoR + unc-18(+)] V.	Figure 7	miRNA-pr expression upon TF binding region removal	acctgacacatttctggattaacacttatcttctcaaataatcttgagacatcttgcgcaaagacgctgaggtactaggtacgaggtactcaccaccttccatagatcctcagtagataagaaacttttgacgatcttgatttgtgcagcg	151
SYS2231	unc-119(ed3) III, his-72(thu7 [his-72::cherry]) III; devSi516 [mir-1p::mNG::H2B + ttTi5605 + NeoR + unc-18(+) ] V.	Figure 4	miRNA-pr expression upon TF binding region removal
SYS2415	unc-119(ed3) III, his-72(thu7 [his-72::cherry]) III; devSi592 [mir-1p(PHA-4 binding region deletion)::mNG::H2B + ttTi5605 + NeoR + unc-18(+)] V.	Figure 4	miRNA-pr expression upon TF binding region removal	CCAACCGAAAGACATTCTTCCGATCATTCTCGCTCTCTCTAGTTCTCTTCCTCGTTTTCTTTCTCTCTTCTTCTTTTTAAATATCGCCAATTTTTCCATTCGATGCCTGTTAAGACGGCAATGACGGAGGAATGAGTAGAAAAAGACGAAGAAGAGAGGCCTCTCTGTACGTGTGCAAATATATTTGCTCAGTGCGCACGCACCTTCTTTTCTTAGGTCGAACCCCACCCATCCTCTCTACAAATCTCCCGCTACCTTCATACA	264
SYS2167	unc-119(ed3) III, his-72(thu7 [his-72::cherry]) III; devSi512 [mir-54-56p::mNG::H2B + ttTi5605 + NeoR + unc-18(+)] V.	Figure 7	miRNA-pr expression upon TF binding region removal
SYS2413	unc-119(ed3) III, his-72(thu7 [his-72::cherry]) III; devSi590 [mir-54-56p(CND-1 binding region 1 deletion)::mNG::H2B + ttTi5605 + NeoR + unc-18(+)] V.	Figure 7	miRNA-pr expression upon TF binding region removal	cctgtaatcggacactctcgattcaatgcactatttcaaaacgctcaccacaaggcagtgagcgtcaatgggcgtgcgttttcaatgtggtgagtgctgaagacgaaaggggcctcgaggaaaaatctccgcccctaaacgtacaataagacgggccgcttcacgtgatgcagagatcgatgcccgacgagagtgtgtgagagggtgcggagtgtgtcagacgacgaaacgtccgatgtggtatgtgtctctccacacgggtcgcgtggctgctcattcggtctcgcaagcgcaccaccgagcggtcgtcttctccgcttcgtcctatgcccccttgccgccccgtcccgtcctgttcctcttccaaattttctatcacttctctctacccctctt	396
SYS2418	unc-119(ed3) III, his-72(thu7 [his-72::cherry]) III; devSi595 [mir-54-56p(CND-1 binding region 2 deletion)::mNG::H2B + ttTi5605 + NeoR + unc-18(+)] V.	Figure 7	miRNA-pr expression upon TF binding region removal	tgcaaggcatcgtcttatttcattttgatgaaaatgcggaacacctgctccgttcttgtccgggcaccgaacgggctacaattaaacgtaatccgactgggttgatggaacataattggaggtttgcagcggctcagacagatggtggtgccagccggtggataagttcaaatgtaggattagtatctatacaatgatcagaaaagagagaggtatgaggaactaaagtatgttgctagtggcaaccaaaaatagta	257
SYS2236	unc-119(ed3) III, his-72(thu7 [his-72::cherry]) III; devSi521 [mir-73-74p::mNG::H2B + ttTi5605 + NeoR + unc-18(+) ] V.	Figure 7	miRNA-pr expression upon TF binding region removal
SYS2414	unc-119(ed3) III, his-72(thu7 [his-72::cherry]) III; devSi591 [mir-73-74p(PHA-4 binding region deletion)::mNG::H2B + ttTi5605 + NeoR + unc-18(+)] V.	Figure 7	miRNA-pr expression upon TF binding region removal	atttgatgatgaaaaaattgatctgcggtatgttaagctaattaggacaaaactgttactttttcacattgcaatgttaaataataagaatggatgttttccactattcgaatcagactacggcaccgacctacagtaatagccgttaatctcttcttcattcaaatagggcacagtcaaataagataaagagcttggtcaaacaagatcctgtggcctagcacttgggagagcggtcaaaagtgcagtcggagtttgtgatag	264
SYS3326	luc71 (pash1::PASH-1::2xGGSG::3xFLAG::AID::myc), luc82 (myc::AID::3XFLAG::4xGGSG::drsh-1::4xGGSG::3xFLAG::AID::myc) I; ujIs113 [pie-1p::mCherry::H2B::pie-1 3'UTR + nhr-2p::his-24::mCherry::let-858 3'UTR + unc-119(+)] II; wgIs650 [hlh-3:: TY1::EGFP::3xFLAG + unc-119(+)].	Figure S17	Eliminating the effects of majority miRNAs(RNAiD) on leaky expression
SYS3327	luc71 (pash1::PASH-1::2xGGSG::3xFLAG::AID::myc), luc82 (myc::AID::3XFLAG::4xGGSG::drsh-1::4xGGSG::3xFLAG::AID::myc) I; ujIs113 [pie-1p::mCherry::H2B::pie-1 3'UTR + nhr-2p::his-24::mCherry::let-858 3'UTR + unc-119(+)] II; wrdSi51 [mex-5p::TIR1::F2A::mTagBFP2::AID*::NLS::tbb-2 3'UTR] (II:0.77); wgIs650 [hlh-3:: TY1::EGFP::3xFLAG + unc-119(+)].	Figure S17	Eliminating the effects of majority miRNAs(RNAiD) on leaky expression
SYS3328	luc71 (pash1::PASH-1::2xGGSG::3xFLAG::AID::myc), luc82 (myc::AID::3XFLAG::4xGGSG::drsh-1::4xGGSG::3xFLAG::AID::myc) I; ujIs113 [pie-1p::mCherry::H2B::pie-1 3'UTR + nhr-2p::his-24::mCherry::let-858 3'UTR + unc-119(+)] II; wgIs511 [ztf-11::TY1::EGFP::3xFLAG + unc-119(+)].	Figure 8	Eliminating the effects of majority miRNAs(RNAiD) on leaky expression
SYS3329	luc71 (pash1::PASH-1::2xGGSG::3xFLAG::AID::myc), luc82 (myc::AID::3XFLAG::4xGGSG::drsh-1::4xGGSG::3xFLAG::AID::myc) I; ujIs113 [pie-1p::mCherry::H2B::pie-1 3'UTR + nhr-2p::his-24::mCherry::let-858 3'UTR + unc-119(+)] II; wrdSi51 [mex-5p::TIR1::F2A::mTagBFP2::AID*::NLS::tbb-2 3'UTR] (II:0.77); wgIs511 [ztf-11::TY1::EGFP::3xFLAG + unc-119(+)].	Figure 8	Eliminating the effects of majority miRNAs(RNAiD) on leaky expression
SYS3330	luc71 (pash1::PASH-1::2xGGSG::3xFLAG::AID::myc), luc82 (myc::AID::3XFLAG::4xGGSG::drsh-1::4xGGSG::3xFLAG::AID::myc) I; ujIs113 [pie-1p::mCherry::H2B::pie-1 3'UTR + nhr-2p::his-24::mCherry::let-858 3'UTR + unc-119(+)] II; sox-2(dev153[sox-2::mNeonGreen]) X.	Figure 8	Eliminating the effects of majority miRNAs(RNAiD) on leaky expression
SYS3331	luc71 (pash1::PASH-1::2xGGSG::3xFLAG::AID::myc), luc82 (myc::AID::3XFLAG::4xGGSG::drsh-1::4xGGSG::3xFLAG::AID::myc) I; ujIs113 [pie-1p::mCherry::H2B::pie-1 3'UTR + nhr-2p::his-24::mCherry::let-858 3'UTR + unc-119(+)] II; wrdSi51 [mex-5p::TIR1::F2A::mTagBFP2::AID*::NLS::tbb-2 3'UTR] (II:0.77); sox-2(dev153[sox-2::mNeonGreen]) X.	Figure 8	Eliminating the effects of majority miRNAs(RNAiD) on leaky expression
SYS2477	luc71 (pash1::PASH-1::2xGGSG::3xFLAG::AID::myc), luc82 (myc::AID::3XFLAG::4xGGSG::drsh-1::4xGGSG::3xFLAG::AID::myc) I; ujIs113 [pie-1p::mCherry::H2B::pie-1 3'UTR + nhr-2p::his-24::mCherry::let-858 3'UTR + unc-119(+)] II; wgIs349 [cnd-1::TY1::EGFP::3xFLAG + unc-119(+)].	Figure 8	Eliminating the effects of majority miRNAs(RNAiD) on leaky expression
SYS2481	luc71 (pash1::PASH-1::2xGGSG::3xFLAG::AID::myc), luc82 (myc::AID::3XFLAG::4xGGSG::drsh-1::4xGGSG::3xFLAG::AID::myc) I; ujIs113 [pie-1p::mCherry::H2B::pie-1 3'UTR + nhr-2p::his-24::mCherry::let-858 3'UTR + unc-119(+)] II; wrdSi51 [mex-5p::TIR1::F2A::mTagBFP2::AID*::NLS::tbb-2 3'UTR] (II:0.77); wgIs349 [cnd-1::TY1::EGFP::3xFLAG + unc-119(+)].	Figure 8	Eliminating the effects of majority miRNAs(RNAiD) on leaky expression
SYS603	ujIs113 [pie-1p::mCherry::H2B::pie-1 3'UTR + nhr-2p::his-24::mCherry::let-858 3'UTR + unc-119(+)] II, egl-44(dev175 [egl-44::mNeonGreen]) II.	Figure 8	The effect of knocking out a single miR-1 on leaky expression
SYS1801	mir-1(n4101) I; ujIs113 [pie-1p::mCherry::H2B::pie-1 3'UTR + nhr-2p::his-24::mCherry::let-858 3'UTR + unc-119(+)] II, egl-44 (dev175 [egl-44::mNeonGreen]) II.	Figure 8	The effect of knocking out a single miR-1 on leaky expression
SYS637	ujIs113 [pie-1p::mCherry::H2B::pie-1 3'UTR + nhr-2p::his-24::mCherry::let-858 3'UTR + unc-119(+)] II; egl-46(dev194 [mNeonGreen::egl-46]) V.	Figure 8	The effect of knocking out a single miR-1 on leaky expression
SYS1800	mir-1(n4101) I; ujIs113 [pie-1p::mCherry::H2B::pie-1 3'UTR + nhr-2p::his-24::mCherry::let-858 3'UTR + unc-119(+)] II; egl-46 (dev194 [mNeonGreen::egl-46]) V.	Figure 8	The effect of knocking out a single miR-1 on leaky expression
SYS644	ujIs113 [pie-1p::mCherry::H2B::pie-1 3'UTR + nhr-2p::his-24::mCherry::let-858 3'UTR + unc-119(+)] II; ttx-1(dev201 [ttx-1::mNeonGreen]) V.	Figure 8	The effect of knocking out a single miR-1 on leaky expression
SYS1963	mir-1(n4101) I; ujIs113 [pie-1p::mCherry::H2B::pie-1 3'UTR + nhr-2p::his-24::mCherry::let-858 3'UTR + unc-119(+)] II; ttx-1(dev201 [ttx-1::mNeonGreen]) V.	Figure 8	The effect of knocking out a single miR-1 on leaky expression
SYS2922	unc-119(ed3) III, his-72(thu7 [his-72::cherry]) III; devSi839 [ubq-1p::mNeonGreen::H2B::egl-44 3’UTR + cb-unc-119(+)] V.	Figure 8	The effect of miR-1 binding site deletion on leaky expression
SYS2923	unc-119(ed3) III, his-72(thu7 [his-72::cherry]) III; devSi840 [ubq-1p::mNeonGreen::H2B::egl-44 3’UTR Δ two mir-1 binding sites + cb-unc-119(+)] V.	Figure 8	The effect of miR-1 binding site deletion on leaky expression
SYS2924	unc-119(ed3) III, his-72(thu7 [his-72::cherry]) III; devSi841 [ubq-1p::mNeonGreen::H2B::egl-46 3’UTR + cb-unc-119(+)] V.	Figure 8	The effect of miR-1 binding site deletion on leaky expression
SYS2925	unc-119(ed3) III, his-72(thu7 [his-72::cherry]) III; devSi842 [ubq-1p::mNeonGreen::H2B::egl-46 3’UTR Δ mir-1 binding site + cb-unc-119(+)] V.	Figure 8	The effect of miR-1 binding site deletion on leaky expression
SYS2908	unc-119(ed3) III, his-72(thu7 [his-72::cherry]) III; devSi825 [ubq-1p::mNeonGreen::H2B::ttx-1 3’UTR + cb-unc-119(+)] V.	Figure 8	The effect of miR-1 binding site deletion on leaky expression
SYS2909	unc-119(ed3) III, his-72(thu7 [his-72::cherry]) III; devSi826 [ubq-1p::mNeonGreen::H2B::ttx-1 3’UTR Δ mir-1 binding site + cb-unc-119(+)] V.	Figure 8	The effect of miR-1 binding site deletion on leaky expression
SYS3472	stIs10645 [pax-3::H1-wCherry + unc-119(+)]; devTi109 [mir-231p::mNeonGreen::H2B::tbb-2 3'UTR + NeoR].	supplementary data 4	Validating cell-specific expression with orthogonal marker
SYS3468	stIs10645 [pax-3::H1-wCherry + unc-119(+)]; devTi486 [mir-51p(2.5 k)::mNeonGreen::H2B::tbb-2 3'UTR + NeoR].	supplementary data 4	Validating cell-specific expression with orthogonal marker
SYS3467	stIs10645 [pax-3::H1-wCherry + unc-119(+)]; devTi154 [mir-79p::mNeonGreen::H2B::tbb-2 3'UTR + NeoR].	supplementary data 4	Validating cell-specific expression with orthogonal marker
SYS3473	ivIs[phat-1::YFP + elt-2::mTomato + rol-6(su1006)]; devTi134 [mir-45p::mNeonGreen::H2B::tbb-2 3'UTR + NeoR].	supplementary data 4	Validating cell-specific expression with orthogonal marker
SYS3466	ivIs[phat-1::YFP + elt-2::mTomato + rol-6(su1006)]; devTi226 [mir-49p::mNeonGreen::H2B ::tbb-2 3'UTR + NeoR].	supplementary data 4	Validating cell-specific expression with orthogonal marker
SYS3510	otIs232 [che-1p::mCherry(C. elegans-optimized)::che-1 3'UTR + rol-6(su1006)] II, devTi337 [mir-124p::mNeonGreen::H2B::tbb-2 3'UTR + NeoR] II.	Figure 2, supplementary data 4	Validating cell-specific expression with orthogonal marker
SYS3470	otIs232 [che-1p::mCherry(C. elegans-optimized)::che-1 3'UTR + rol-6(su1006)] II; devTi96 [mir-83p::mNeonGreen::H2B::tbb-2 3'UTR+ NeoR].	supplementary data 4	Validating cell-specific expression with orthogonal marker
SYS3469	otIs232 [che-1p::mCherry(C. elegans-optimized)::che-1 3'UTR + rol-6(su1006)] II; devTi216 [mir-232p::mNeonGreen::H2B ::tbb-2 3'UTR + NeoR].	supplementary data 4	Validating cell-specific expression with orthogonal marker
SYS3511	stIs10544 [hlh-16::H1-wCherry::let-858 3' UTR]; devTi86 [mir-43-44p::mNeonGreen::H2B::tbb-2 3'UTR + NeoR].	supplementary data 4	Validating cell-specific expression with orthogonal marker
SYS3509	otIs317 [mgl-1::mCherry + pha-1(+)]; devTi337 [mir-124p::mNeonGreen::H2B::tbb-2 3'UTR + NeoR] II.	supplementary data 4	Validating cell-specific expression with orthogonal marker
SYS3474	otIs317 [mgl-1::mCherry + pha-1(+)]; devTi218 [mir-2p::mNeonGreen::H2B ::tbb-2 3'UTR + NeoR].	supplementary data 4	Validating cell-specific expression with orthogonal marker
SYS3475	otIs317 [mgl-1::mCherry + pha-1(+)]; mir-794p::mNeonGreen::H2B::tbb-2 3'UTR + NeoR.	supplementary data 4	Validating cell-specific expression with orthogonal marker
SYS3506	otIs133[pttx-3::RFP + unc-4(+)] II; devTi218 [mir-2p::mNeonGreen::H2B ::tbb-2 3'UTR + NeoR].	supplementary data 4	Validating cell-specific expression with orthogonal marker
SYS3507	otIs133[pttx-3::RFP + unc-4(+)] II; mir-794p::mNeonGreen::H2B::tbb-2 3'UTR + NeoR.	supplementary data 4	Validating cell-specific expression with orthogonal marker
SYS3419	devTi192 [mir-245p::mNeonGreen::H2B::tbb-2 3'UTR + NeoR]; devEx247 [unc-122p::mCherry::H2B + rol-6(su1006)]	supplementary data 4	Validating cell-specific expression with orthogonal marker
SYS3348	devTi317 [let-7p::mNeonGreen::H2B::tbb-2 3'UTR + NeoR]; devEx247 [unc-122p::mCherry::H2B + rol-6(su1006)].	supplementary data 4	Validating cell-specific expression with orthogonal marker

## Sheet: b
Name	Sequence (5' to 3')	Length of amplicon	Application
mir-1-ko-outer-F	CCCATTGTATCAAACCGTCAG	858 bp (outer)/242 bp (inner)	Identification of mir-1(n4101) mutation
mir-1-ko-outer-R	GCAATGACGGAGGAATGAGT
mir-1-ko-inner-R	GCATTCTACCGAGGAGCAAC
mNG-F	CTACACACGAACTCCACATCTT	1259 bp	Identification of miniMOS integration
H2B-R	CTTGGTTCCCTCAGACACG
mir-232-F	AACTGACCGACTTATAGGCG	3663 bp	Amplification of genomic fragment containing mir-232 for rescue assay
mir-232-R	GAAGTAAGGTCTATGCCGTT
Mir-232-ko-outer-F	GATCCCTGGTGAAGCCTTAC	1864 bp (outer)/944 bp (inner)	Identification of mir-232(dev280) deletion
Mir-232-ko-outer-R	GTTCAGTGGTGCTAATGTGAC
Mir-232-ko-inner-R	CAAACTTGCCTGGAATCAATCG
Mir-45-ko-outer-F	TGTGGAGCGTGAGGATGTC	1787 bp (outer)/1262 bp (inner)	Identification of mir-45(n4280) deletion
Mir-45-ko-inner-F	TTGTTTCCCACCTTCCTTAA
Mir-45-ko-outer-R	GATCTACGTTTGAGAAGTTTCG
nhr-25utr_ko232-F2	TTTCAGACGACTCGCTTACG	1349bp	Identification of nhr-25 3'UTR mutation
nhr-25utr_ko232-R2	AAGAAGACGCAGAATCGAAA
phat-5-qF	GCAAGAACGCTGATTACCCAC	167 bp	qRT-PCR primer for detecting phat-5
phat-5-qR	GCTCAAGTCGTTTCCGCAGT
Phat-2-qF	ATTACTGCACCATGCGATGTT	166 bp	qRT-PCR primer for detecting phat-2
Phat-2-qR	TACGGATAGTCGTGGCAACAG
Phat-4-qF	TCCAAATGTTGCTTTCCCAC	175 bp	qRT-PCR primer for detecting phat-4
Phat-4-qR	TTGGCAAATGCTCAAGTCGT
Phat-1-qF	ACTACTGTTTCATCCACTTGTGTCG	109 bp	qRT-PCR primer for detecting phat-1
Phat-1-qR	GCATAAGGGAAATGTAAGCGGA
T05B4.8-qF	TATAATGGAACAGCGTTCGTGT	193 bp	qRT-PCR primer for detecting T05B4.8
T05B4.8-qR	TCATGTCCTGAACTACGGCAG
tba-1-qF	TGTTGTTGATGAGATCCGCA	208 bp	qRT-PCR primer for detecting tba-1
tba-1-qR	TCCGAATGAATGAAAGACGAA
ubc-2-qF	AGAATCCAGAAGGAACTCCAAGA	143 bp	qRT-PCR primer for detecting ubc-2
ubc-2-qR	AGGAAGAAGACACCTCCCTGATA
elt-2-qF	AGGCAGTAAACGGAGGAATGA	129 bp	qRT-PCR primer for detecting elt-2
elt-2-qR	CAGTTGGCTGCTCTGAAGGTATT
ju29-F	GACGAGTGAAAGCAAATGGAA	1088 bp	Identification of cnd-1(ju29) mutation
ju29-R	AATGTGGTGGTGGATGAGATG
tbx-2_ts-F	TTGAAGGGAAACGGGTTATT	675 bp	Identification of tbx-2(bx59) mutation
tbx-2_ts-R	TCGCCACGAACTACCGTATC
pXH27C-3F	AGACAGAACTCAAGCACTCAAAGACA	1~2 kb	F1 identification of endogenous knock-in with mir-X-KIR
pXH27C-5R	GAAGATGTGGAGTTCGTGTGTAGC	1~2 kb	F1 identification of endogenous knock-in with mir-X-KIF
mir-1-KIF	AAAAAACCCGACAACATAGAAA	3691 bp	Identification of mir-1 endogenous knock-in
mir-1-KIR	CACTGAGAGTTTGCCTGTATGC
mir-49-KIF	CGGCATGAACAGTGAGGCA	3878 bp	Identification of mir-49 endogenous knock-in
mir-49-KIR	TCTGGCGGTTAGAGTGTTTTGA
mir-51-KIF	CTACGGCTGTCTCGGTTTCT	4415 bp	Identification of mir-51 endogenous knock-in
mir-51-KIR	ATGGCTGCTTGCCTTGCT
mir-75-KIF	GCTGATGTCGTGTATGGGATT	3823 bp	Identification of mir-75 endogenous knock-in
mir-75-KIR	TCGATTCAGTCCGGTTTGC
mir-83-KIF	CACACGGGATGCCATTCTC	3833 bp	Identification of mir-83 endogenous knock-in
mir-83-KIR	TCCCTTCTGATCGGAGCATAT
mir-244-KIF	TCTTTCCAATCGGGCAACTT	3986 bp	Identification of mir-244 endogenous knock-in
mir-244-KIR	CGGCAACCTCTCTTCTGCTAAA
mir-1-KIF2	AAGCCAGTCCCTACACCC	2373 bp	Identification of mir-1 endogenous knock-in
mir-1-KIR2	AGAAATCTGAAGCAAAGAAATA
mir-49-KIF2	CACATTATTCTGACCCTGCTTA	2498 bp	Identification of mir-49 endogenous knock-in
mir-49-KIR2	TACATATACATAGCACCTGAACG
mir-51-KIF2	TGTTTCCAATCGGTGTCGT	2408 bp	Identification of mir-51 endogenous knock-in
mir-51-KIR2	TTCACGCTGGAACAGTCTTC
mir-75-KIF2	CATACCCTGGAAGCCCTAAC	2390 bp	Identification of mir-75 endogenous knock-in
mir-75-KIR2	AAAACTTTGAGCCGTCCTACT
mir-83-KIF2	TCTCATTTTTTCTTCGCCTC	2633 bp	Identification of mir-83 endogenous knock-in
mir-83-KIR2	TAATCACCACTTCCCTCTATTC
mir-244-KIF2	TACTTCTTGAGGACGCAAATT	2516 bp	Identification of mir-244 endogenous knock-in
mir-244-KIR2	TGGTGTCCCGATTTCTGC

## Sheet: c
Name	Sequence (5' to 3')	Application
mir-232-ko-sgRNA1	TTGAGTAGACGGCAGAGGCT	mir-232 knockout
mir-232-ko-sgRNA2	TCGATTCGAAGTATCCGACC
nhr-25_utr_ko232_sgRNA1	GAATTGAAATGCATGGATGG	The homologous recombination repair template sequence used to modify the-25 3'UTR (mutating two mir-232 binding sites)
nhr-25_utr_ko232_sgRNA2	GCTGTGAGGGTTTGGGCACT
nhr-25_utr_ko_mir-232_HR	ACTTATGGAACCTTCATTCAAACTGCCCCACGAACTGGGAGCAATTCTTTCCGGAAGCCTCCTTGGTTCTTGAAATGATTCGCACTACTGTCAACCGATCGGCTAGCAGTAGCGTCACCGCAATCACTCAGGTCCCAGCAATCCAACTGCCAACCCCACAAGCCACATACACTGCTGTGCCGTACATGGCATCATAAtgtctctgtcataggagctgaaaacttccaatggagtcagtcagcaactccctttgtttagcgatctcgctcaactcttccatttttacgggaccggttttttctgttgtcaattacagacagccagtattttctgcataattcccttatttcacttattcaactttataatatcaatatcattttatacctcaaaaaGctc…
mir-1-sgRNA1	ATCCATTTATGATATAGTAT	mir-1 endogenous knock-in
mir-1-sgRNA2	AAGAAGTATGTAGAACGGGG
mir-1-5HR	ggatcctctgtgctagttcttcgcagaagtttggaattttacgaactacaaacatgagatatgagcattaaaagtttatgaaccctagcgagattgtttagaaatactaaatattgctcacaaatagcaatttttcaaaaattaattttattcctctttaccatatccaattaattctttggagatcttaattacaaaagaccctgacctatctctttcacccatatcagatttcattgaaattattacagtagtctttgaacatctgtgactctcaaactcttataatctcttacaattacttgtttcgcctggctccaactctactgtacaaccaactctcttttccctcctcctcatcctactcagagagaaagagagaaatgggaaaaggtacgc…
mir-1-3HR	ctgcaggttttaatggtgagtaattttctgcatttaaattatagtaagaaaatttgaaaaacaaggagaaacagaaatatagtcgttacaaaaaaagaggcagaaaaccatttcaaaaaagaggcagcggctttatatgttaggcattctaccgaggagcaactaccttcatgcctagatagcccgcctccacacctgacaaacacattaaaaaacggaaatacaaggaataaatataaaaaattttacacgcgaaatgaaaactttgccaatattttcatgccaatattggcaacatgctctatatccactttcattttgatgacttttcgcgatgcggcaaggcgaaggaaaaggcgcccttctgacggtttgatacaatgggatgattactattga…
mir-49-sgRNA1	ACAAGGAAATGGCGATGGCA	mir-49 endogenous knock-in
mir-49-sgRNA2	GAGCACATCACAACAAACTG
mir-49-5HR	ggatccGacatactccaagttcattgatttttagaaaatgaaaacgtcggagtgaaaacacattcaatgggaaaataaaaattggagcgcaaaaaagcccatcttgaaagcaagatggagaaattggtagggtcgtaaattttgagaatttccatctaaccttctcctccatgccaaatactaaccaatatagtgcgttttcgcatatatatatatatatatatatatatatatatatactgaacatttaatatgttgagtatctattgaatatttatttatttgtaattgacaagccaacagttttcagaaatcgaacagacaattaatttgaaaatagaaaaggtgcttgagtttttgaagaaaatatcaaatttgaagctttgaaattacgaacca…
mir-49-3HR	ctgcagTcgaacgagttcagacaagtcgttttgaggtacaagataaataacacattcaagtaaggtacgttgtatgaaaatgaaaacaagtacttgaaatattaattttagataaccgtagttgtgcaatgttacaattttaataaaaattaaattaaagacgcgactgtaagtcatcttttttttaaccaaaaaaacagcattactgatcaatgttttgattattgttttgaaaatttaaacctttgaataggtaggtattctcctaaaagtttaacacttgcctAcagtctaattttccatatttccatgtgttttaccttttcactcaagacaaaatatgtgaaaccctataatttttcttaatgtatccagaaagctaaaggagtcattcgtgaa…
mir-51-sgRNA1	TTGGTGACACAAAAGTGCAC	mir-51 endogenous knock-in
mir-51-sgRNA2	ACAAAATCTTTGCGCGTGGG
mir-51-5HR	GGATCCTagtttacaaaagcatagagatgcatcaaaattggtcagttattcggtttttcagcgacttttaactttatcacaaccaaatttgatatcatttgagaataaaagttgggttgggtatttatttattttgagttttatatacaacttagagttagttcaatattcattttgtgatccaagacattataactacactgaagagcctccatggcgtaaattatgttgttttgaaggacatcatagagtgcagactcatattccgcatacatcctatttgacgaccaaattgttgatagaatattctagaatgaggttactgggcgaatgtatttccatataactattcatttgaagctcaagtcttttgtttccaatcggtgtcgtactgtcagg…
mir-51-3HR	ctgcagggggctctgggagcaaacaaaatctttgcgcgtgggtCgttcagaattaattcctaatattattattgcaattttagttttcaattcttcatgcagaacttcacttttcaaacttctgacatgcgtttagtaatacttggaagaatacattaatttttatagaaaagtaggaatatcacatgcaaataaaatcatatcacaaattaaaaataaatccctcaagtaatattaaaaagaaaactacaaactaattattcacagaaaaggcatcactcaattaatactcaatggtaattgttttggtaaccagatattcattcaaagcttcttctcccatatcttttccgaatccagattgcttgaatccaccgaatggagctgccacatcagttt…
mir-75-sgRNA1	TTGCTTTGAAGAATTGCAGT	mir-75 endogenous knock-in
mir-75-sgRNA2	TGCTCTTTCAGACTTGAAGC
mir-75-5HR	ggatccagtgtattgagttctcaatggatctttttatgagtctaattattttcaaaattgcaatgttgtgatattttgaaaacaacatttttgaagtctgtttttctggcatgaaaacaatgataacacgcagatacctcacatttgaaacagctttaatcattgactatctggatatattaaagaagataattttaatgaaacgtactatttacttgcatgtttaagctcagaaaaacactactccttatgtaagactaatatagacaagggtgaaattttcaaaatggttagcatttttgaggcagatacacaagtaccagaaatgacaataaaacaagtataaatatatcactaaaatgtttttaagcggaataaagacaacatggctggaaacat…
mir-75-3HR	ctgcagTtgaaaaaaggtaagcctgtttaaatttgttaaagagtaaaaaaaaaacaaaatggattttcgattaactgaaaatgtaacggaaatgagaaatttgaaaatcaaatcacacgaaaatgttcctgccaaaaatcgtattctgccattaacagttgtgtggacaaaaaaaccttgaccaataatattttcagattcaaagtacatattttggactccgtggagcttgtcaaattttccagaatatccaatgtttacaaaaatagtaattaaaacaacacaaccaaagagaaacccatttgaataccgtacagaaatgctaggtagtttttgaaatttctcaaaaatgtttctattcaaaggtggagtactgaaacctaagactttgctttgtta…
mir-83-sgRNA1	CGATTAAACGATTATTGTGT	mir-83 endogenous knock-in
mir-83-sgRNA2	ATAAATTCAGTGGTTCCGAG
mir-83-5HR	GGATCCTatttttctttgtggaaattttaaaggcgataagcgggcgagctgacgttaacctcgttaagatgtatatgaaaacaagtgcattttttaaatgaattttgcattcaaatgttttctataacacttacagctccacttgggcagattttatctcggttatctttggttttatcaaaaaaatgtaaaacactaaaaatgcgtctcgaatatttctctatttgttcacagctgatcaatttttgacaaaaccaataataaccaagatataggctttcaaagtaaaaagcggggttccaagactaataaaaaaatacgatatgtacttatgtagaaatcaaaattttgaatttcaagtttaaatttagtgtttttcctcttgaagccaacacccaa…
mir-83-3HR	ctgcagattctgtattcaattatttgattctgaatgagaaaattcttacttttttgaaaaaccatgaatttttatcaaataatacaaatggagcaagaggaacgctccagtggccggtaagaaattttctaagcaattttcaaaacaacaatgtagattttgtttaaaaataaattattttgcgatctgaaaatcaaattcctccctgaagaataatccgaaacgaaaaaatcggaacgaaaaaaaaaaaatcttaataacgccttttcatcagaaaacgtcacgtgtcggctctccatttcagctcttggtgcaggaaatgaaggtttttagaattgagagcaacgaaagaacaaaataagagaaggcatcaaaatagacaacgagaaaagctctgtt…
mir-244-sgRNA1	TCCTCCTGTGCGGTATAAAA	mir-244 endogenous knock-in
mir-244-sgRNA2	CCTCCATATCTCAATCTCTT
mir-244-5HR	GCATGCtaaattttaacaaattatgagaaaaacaatgaaaaatcaatggaaaatcagtagcaacaatatttttaaactacagtactctttaaaggcgtacactgcttgtattttacaagagaaaaggcgtgttgagacccggtaccgtattctgggcacaaaaccgcgaaattttgcgtatgcgtgatattactgtacttcttgaggacgcaaattattttttcatcagaaaatattcggtcgggtcgagtaactttaagagaaactgactttttcttaaaaacatatctgatttatcaattttcaaacatttccagttccaggttggcgttaacatttttcagaactcttaagctatgcttaaaccgggtgaaaactggttccgaaaagtgcgaccta…
mir-244-3HR	ctgcagtcatttttacatccatgttaatgttaagttgacaatttattttgtaaaagtttaaaaatgacatggaaataaacagcaaaacgaagaacaattaataattattatcggtacttgtgtattatatgccctcatttttaaattaaattaaattaatgttcattcatttattcatttaaattaaacgtgatgtccattttccctctttagactcagaaaatgttattgcctaagcctaaaaacgcaaaaatagaatacactttatttaacttaaaaaaaaacttttggaatgagggcatgaaatacccaagtacctaattatcattttaataattacacactcaaaataaataaacatcgtggcctcgtgtaaaccttgtgtacacagaaattcca…
