# Supplementary material for: A lineage-resolved cartography of microRNA promoter activity in C. elegans empowers multidimensional developmental analysis
Source: Nat Commun. 2024 Mar 30;15:2783. doi: 10.1038/s41467-024-47055-4 (PMC10981687; doi:10.1038/s41467-024-47055-4)
Supplement: Supplementary file 5 — Supplementary Dataset 2 [file 41467_2024_47055_MOESM5_ESM.xlsx]

## Sheet: Table
miRNA	WormBase-ID	Family	Location	Conservation-also supported by MirGeneDB(V2.1)	Promoter length (bp)	Promoter-sequence	Restriction-site	Number-of-integration-lines	Strain-name	Representative-strain
let-7	WBGene00002285	let-7/miR-48/84/241/795	Intergenic	yes	1990	TTATCTTTTAATGTCTTCACaatttatagttatctcgttaattaagatgtttttttgccgatgcgggcacactttctatacatttttggaagctacaaaaaagttgagatattagctaaaaaatgaacgtttctttcaaatcataacttttttttgagaacagaacgtcttattttgaaatttggtagttttggaccatttgagttaaaaaagcaaagcccgaatttcggtaccctccctcttttaagcctgtaaaaatttagaggggggggggggaattttttgagatagttaaaccgttttttgaatgttaatttcatgaattttagaagcgtgaacctaaaaaaataccgcataattcattatttttgttaaaccatatgcctaataaattttatg…	AflII/MluI	4	SYS1747, SYS1748, SYS1749, SYS1750	SYS1749
lin-4	WBGene00002993	lin-4/miR-237	intron anti-sense	no	2409	CTATTAGTATTGCACCAGACtttgaatggttataactcggatcattctaaaagtatctacaattaattaattacagagctatagaaaaataactaacaaatattttatctgttgacaatttctgtataaagcaaacaaaaactaagctatattaaacaataaggtgaaatactaatagtgaaaatacggaattttggaatttggaacttgaagcattttctattctggttttagatcatattttctggttattgaaattggaatagaaaatgaacacattaaccgatgtgcaaaacaatttcaacactctaataaaaatttgaatctagagcattgccttttccctatttcaactgatatttcctcttccaatacctgagtgataaccgggaggtttta…	AflII/ApaI	7	SYS1781, SYS1782, SYS1783, SYS1784, SYS1785, SYS1786, SYS1787	SYS1786
miR-1	WBGene00003260	miR-1/796	Intergenic	yes	3799	TCAAACAAGATTTCTTACATTCGGATCGGTCAATTGGAGATCCAGCTTCAAAAATGATAGATTCACATTCCGGCGGGCTTTCTTCACATGTTTCATCGTAATTTTCAGAGTCACTCTCATCCGGCATCATAAGCTTGTTTTTTCACTTTCGAAAAGTTTAAATGAACAATAAATTTGAAATGAATCATTATTATGATTGCCTGACGTTTTTTTATCGTTTTTTTTTCATGCTGTTCTGTTTTAATTTCGTCACGTCTAAAAATAAACATATCAACCCTTGAAGCTGGAGTGTCGACTGTTGAACTTACAGTATTCCTCTAGATTTGAAAGATATTGTTGAATTGAGACTATAAAAATTGCAATAAATTTTGGGAAGTGACTTCGAGAGAGAGATTTAAG…	AscI/SacII	3	SYS1686, SYS1755, SYS1756	SYS1686
miR-1018	WBGene00050924	miR-1018	intron sense (ncRNA)	no	2000	TGGAGTTAAGCTCCACTATAATCTATAGCACACCTTCTCTTTTGATTACATACAAGTAGACATCCGAAATAATACAGGGTTGATGTCAATTCCCCTGAATACAGCCCTCGACACTGGGTAACAAGCGCCCGCCAAGACGCCCTGCGGTTTTTGAGTTTCAAATGAAATATATAAATTCGGTACATTTTTTGGAGCTTCCAATTGAAAAGATGGTCTTATTCTGAGGGCTGTATCTCGGTTCATTTGAAAGATACAGACACATTTTAAAATGCTAAAATATTGCAAAATCTTCGATCTACATTTTGGCGTACACAGTTTTAAAAGTCAGCTCAAAATGAGGTCGCCGCGTGGCGTTTAACACGGTATTAGAGTAAAGTCGATTAATTTCAAGTTGAGAGT…	ApaI/SacII	2	SYS2165, SYS2240	SYS2165
miR-1022	WBGene00077721	miR-1022	Intergenic	no	2004	aagtggaaaagtaagtgtcctattttgattatatttgaaaactttaatttagtcagtcatggatcctagataccgtggaatcatgtataaccttactacaccggaaggcatggcttatcacttaagttactctgttagccaatatcaacaattgtcaagatgcttcactgagcagctaacattatatacttgctcacctcaattgcgtctgaagcatattgcagaagcgtcaatgtttatttcaaaaagcatccaacattcttctgactgtacgatgaaggtaatcataaaactgtctcgacagtttgcaacaacttctcaacctaccctttagaaattgaaatcaaagaagttgctaaagttagctgagaaggtgcggcgaattctcaaaattcaaga…	MluI/SacII	3	SYS1517, SYS1518, SYS1519	SYS1519
miR-124	WBGene00003319	miR-124	intron sense	yes	3230	ACAGGCGTAGGTGACTTTGCCTCTTTCAAAACAATGATTCACCAGTATCCTAACCTGATTTTGAATCCTCCTTCTTACTAATTAGGACTATACTAGACAGGCTTCACGTTTTTGAAAATGCTCGACGGTTAATCTGGGTTCCACGTAATTTTCGGATCAACCATAGCGGCATGGTTAGATGTTCATTTGCACCTGCAATTAGTCACCGTTTCCCCCAAAATTTTCCCGTATCCTCTCTTCCCGGTTTGTCTGATCTTCATCACATCTGCTCATGGTTCTTACGAAACACGAAGCTTCTAATGAAGGGGGCCCTCCCATCAATTATAGGCTTTGAGCGAGAAAAAGATTTTGGACAACCGTGCGGTATCTTGTGCTCAAAAAAAAATCCCCACCGTGTCC…	AflII/MluI	5	SYS1769, SYS1770, SYS1771, SYS1774, SYS1780	SYS1769
miR-2	WBGene00003261	miR-2/43/250/797	intron sense	no	2013	TGTTGAATGGGAaagtgccgccagatggtgtgatgatgatggtaacaagggcgtttgtgaaggagaagagagatggaaggcaacacatggcgccgaagacaaaggaccgggcagctgctgctgctactgcagggctgtcctcatcttcgttctaccctcctgtcgtcattgcgatcggtttcctgacgagattcgttgattcaaaacgtgattgaagatagttagagagagagagaaagagctcgagtaatgctcggatcgattgactgaggatagttgtgttgtatttgagtagaggaaaagtgataaggatgcgcgaaggccggaacacgcacttgagtgccgcctatcggtaggcaacaagccggttattttgtgcacaaaggtagaaggtagaag…	ApaI/SacII	2	SYS1559, SYS1561	SYS1559
miR-228	WBGene00003321	miR-228	Intergenic	yes	2001	gagattcatattcgatttttccctttagacctttccgaagctggccgacaattgtcttgaaaggggtttccaagggataggtggccgagtttttgtattccgcgaacacatattaccgttttgggaacttgatagccggcgtcaatttaagaatacgcggaataaaacataaatcagatattatcctacgttaattcaaaatattttttgaaatttgtttaatgtttcagttcaaatttatgtatctttcgcaaacgtttctgtagttccttttttgctttcgtggaaggattcattttgattgtaaaaaacaaacaaagtttcatcggttagaactccaattaaaatatttttaccatttcccacattataggaacataagtattcttattttgaagt…	ApaI/MluI	3	SYS1516, SYS1583, SYS1584	SYS1584
miR-231	WBGene00003324	miR-231/787	Intergenic	no	1977	gtttaccattttagaattccgcaagtacttctcatagaaagtacattaaaaatataactttagtataaatcatttgtggccaaggggtttcacctttgacctgattgtcgtttcttcgaaatacaaattcgatattattttttcctaatatttcaaaattttttatgttaccgcatttcagtactctcattctgttatatgtacaaacaaattttttatctcgaaaaagcatctattttgttccatgacccatgtatatatcataatgagttcatcttactattaggtcaaacgacacgtgatccatcaaaacaaacacctaaaccgtgtaacatgtaattatggaatacctttaattctgtaccatcatattaatttcttcacactttttgattttat…	ApaI/SacII	3	SYS1440, SYS1458, SYS1459	SYS1440
miR-232	WBGene00003325	miR-232	Intergenic	no	1998	catacaattttacatcataacgtacatagagatacacatgatttatcttacaacgtttagcacatagtttcatgctagcacaaaagcacaatactaaaaattgtagacacttgttaaagttagtctataacacaaaaatagttcaacttttgaaaaattctcgtgagttttatctttcgttagtggatttatcagggtttaattcaagaaattctatagattattttctttggaaaatcacttgtccgatatcaaacaggtcagcatagaacacgagcattttcttgagatttttgttttgaggttattcaattttctattgcagtcacagttttccaacaaagtttttgatatcttcccttcatatttccattttttataactctcctactatactaa…	ApaI/SacII	7	SYS1550, SYS1557, SYS1558, SYS1560, SYS1562, SYS1563, SYS1573	SYS1557
miR-234	WBGene00003327	miR-234	Intergenic	yes	1996	tgcatccaatacaaatatcagttgttcatcaaaagttttaaaatgtcttagagccgtcacttgaaggtggtcctatagcagttgtgcaaactgtagggttctatcttattttcaaattaaagagtgatcggtttcagatttttttcgtttatttcacgttttttaaatatttctttgaagaaattgagaagtaaagataactatacaaaatgcaaattcttttgatcaccactaaaaacatcgaaaaatcaaaaaagtgtcgtcttttctctgttagtgacccgcttctataaaaattgcagccatatttgttttcaaattttaattctttccgaaatattactttcttgaaaatcctggttcagcaaatcgcactttttaattcaaaagttcttaaca…	ApaI/SacII	3	SYS1571, SYS1597, SYS1598	SYS1597
miR-235	WBGene00003328	miR-235	Intergenic	yes	2522	ttttttgcagcttcgtttcagcgtgaatcgctttgtaataaaacaacctgttagctggtcattttggtcacttaatcgtgttcactggttcattgagaagagaaataggagatgaaagggaaaacatcgcttcattcatcgttatgtcattgtgaaaggatacacaaaaatgggccggcccaaaaaaaagggtacttattgcgtttgacttccttaagaatagtcctattccaagtttgactactgatttaattttattctttctagtaaatttcttgtaattgtttgaagcgagtttagattttatgttatgaagatattccgttttataaacttttaaaagctaattttgtttttcgtaaacgtaggcgctcctagattagtttaaagatcagttat…	ApaI/SacII	2	SYS1751, SYS1752	SYS1752
miR-236	WBGene00003329	miR-236	Intergenic	yes	2001	ctttaaattaaaacggtgagttcatattaagtttgttcattgaaaatgtgaaccgagtatttttcaacttcatagtaaaaacgttagaagtcaattccactttcatcatagggaattcagcctaaatgcactttttaaagtccatatatgacactacaataattgcagtaaatgttttggtaagttgccaaattttccagaaatgtaatttcgagcattgctgcatccccaggaattttttaaatacaaacaactaaaacgcaatacaatttataattgtttgattgtatttcaaaattataattggtgacaactgaaaacttaccactcttcgaatgaaattttttaaaaatgtaaaaggcattttagcaacacagacgcggcttttttaaataactt…	ApaI/SacII	4	SYS1443, SYS1444, SYS1461, SYS1462	SYS1444 and SYS1461
miR-244	WBGene00003338	miR-244	Intergenic	yes	1531	cccccctttgacaatcgaataattattttaaacaaataccaaaaaagcgattgcaataaaaaaaattaattcaaatcattttttacttttttacttgtttcaaagaattcagatattcagggaactgacaattttaggtttgcaaatttctcaaagaaatgttcttggcaaagtactggttaggaaggcaattttcgagataaaaatcttaagtggcgaaaacatgtgattttttggaaattggagatgagaaaacaactttttccgaaataaatttgaagttcagaagagaagttttcagaaggaaaacattgataatttttccagatttcagctttcaaaaagactagttcactgcaaacttgctcagatttcagggtttttacaaattattattat…	ApaI/SacII	5	SYS1453, SYS1495, SYS1496, SYS1497, SYS1498	SYS1498
miR-245	WBGene00003339	miR-245	Intergenic	yes	1801	attccaaccgaatttaaatcgggttcaactagttgaaattagactattatgattaaaaaactgattatttagaaagttttcaacttcggtctaattttgacattactatgctgccagtccatttcatctcattatttcactttttctccgatcaataaaaactttaaattttacaattgttctgaaggctaaacaccaaactttgttaaccctgttgtaaaactattttcttcaaaactttgtcgaaaacttggtttcaaagtggtcagagcacagaagggggaatttaaatcgaaagaagatttgggacatagccgtcggccaaaattgaacagagaaagagtgtgtaagatgaagagaagcagatgaattcccaccgtgcaatagattaggtcggct…	ApaI/SacII	4	SYS1483, SYS1505, SYS1506, SYS1525	SYS1525
mir-247-797	WBGene00045358	miR-44/45/61/247 or miR-2/43/250/797	Intergenic-operon	no	1788	aatttggaagaagaaaaatcaatcaaatttgaatatgaaaaagcgtacaatgagaggccacagatgttttgattgcgagacagaagtctcgtattgcaatcggcaaatggttcacacatacgaaaaggagaaaacgacaaaaaaaaagaacaacacaaaaatttatgagcaaaggtgcacgcgctcacgaggggggccattgatttaacgcgtacattttattgatatagggaaaatatgatgaataaccacagaacgcgtactagagagtctgtaacagggaattatagggcaaatgctcatttttttgaaagctgagtaagtcggcggtcaaaaatgttggccattgctggacttataccgttttacagttgtcaatttcaagaatcgccgcagagc…	ApaI/SacII	5	SYS1457, SYS1463, SYS1464, SYS1465, SYS1476	SYS1463
miR-251	WBGene00003345	miR-251/252	Intergenic	yes	1980	tcctattcaattgattgttcggttcagttacgtagcttacacaaggaacaagtaacacacagtgatcagaaattcaataaaactgttcaatgtagaaatacaatcgtctgaaagttctaaaaaaaaggtaaaaagcaataaaaacaaataatacgacagtagaacattgtggaacgggtagattctcccaattagcttcacggtaggtcccgatagacaattggcgtcaagccgcagcagcaacacactactacaaacgtatcatggaaagcaagagaaagacgagcgaatgacagaaagtcatccaatcgaaactcaaattattgtttaataatgccgactacctcctcccttttccacgatggctttctttcctttcgtggttgtaggttttgtcct…	ApaI/SacII	2	SYS1441, SYS1475	SYS1441
miR-252	WBGene00003346	miR-251/252	intron anti-sense	yes	2072	AGATGATATTCAAGACATTATCGACACCCACTGCTtatcacctttatagtctttatcaggacattttgatttgcgtccggacatgctctcgcaatccaatttgtatgtacattcatttaggggtttgaacaggaaaagtgggtggcgaaacatataaattattagaaattagaaagttctagcctccagttggtgcttgtgctccgagaattccgattccactgttgacaccgacgagtgattttggtggagcgtactttggaagagggatgaagccgagctgtaatctacagttttattttgaagtattgtaatttaaagggttttcggtagaaattttggttttgaaaaaatatatagtaaaaggaaaaaactgtaaaaaatgaaggtcggaaaatt…	ApaI/SacII	3	SYS1427, SYS1456, SYS1491	SYS1427
miR-259	WBGene00003353	miR-259	Intergenic	yes	1257	actttaaaagtcttctggaaaaagtggcgacgttttcgtgaccaaatggcatctttgtaatcgagacaccgtcaacggaagtatttcggttacaccgatttttcatcactgctactgctgctctcttctttttcgatctgtggtgtagtgcaacaaggagccagattgtctttcaatctgggaatagaaaaatgcattgcagacatctgaagatacattcaaatgattcacaaaaaatatattcgagaatgtgtaagatcacgtttctatgatagaatggagtttgtgtgataattcatgaattggaagtacaatattaaagttatgtttccagatcattaggaatgtatcttatcactatcatcattgatgaaaattggtctttttgatgtaaaagac…	ApaI/SacII	2	SYS1466, SYS1467	SYS1466
miR-268	WBGene00003361	miR-268	intron sense	no	2001	atattccatattcacatgcgcctaaaccgcctaaaacatttttttaactagcagtgatgttttatgtaaaaattcaacttgagcagtgattgttacgttacataaaacttgacgaatgccaatccctttcgatttatcgatctctgaaattcagtatggtgatctgagaagaagttcatctaatactctcgagtcgttccaatcaacaatgaataggttttcgtatgtctgaatgtttgcgacgaaacctcattcatgaatgaatactatcgcattgtcaagagttttttctgagaagatcaaaaaccattaaccgaatgcctggtgctgcaatcacttgttgattttagtgaccgaatatggaaaatcctacaaactgtcggaaaatttgaatcaata…	ApaI/SacII	2	SYS1485, SYS1515	SYS1515
miR-34	WBGene00003262	miR-34/1824	Intergenic	yes	1998	taaagcccactggtgactcatactcatagaaaagcgaacatcactgcgagactccgcacagcactgtgttgcctgcggcatcgatccttgttgtctatctatctggtcgttcgtcatgagttttctgcattgattgaggcaacgcgtgagagtgtgagagcgggcgaaccatgagttgacgtctctttttccaggcacgtgagtttgacagcagcagcagtagctctctcgcgccacactgaagggcgcgaggttacgaacacacgcgcacagactcgaaggttcttagtagtagaagaagaagacaacacaaaaatatggacgacgacgtttagtttcgagacggcaacacaacgagacggcgacaaaaaaaaagaaattctgcacccttgttctgca…	ApaI/SacII	5	SYS1363, SYS1364, SYS1367, SYS1523, SYS1524	SYS1524
miR-43-44	WBGene00003271	miR-2/43/250/797 or miR-44/45/61/247	Intergenic-operon	no	2006	CATGATtaattatggatgtgcgtagagttattaccgtactattccaccacaaccatctgccaacattccgttgcgcgcatcttgatgacgtggatgggtggcgatggagcttaattatagggcacaacaatggcggacatttttatgtgacaagatactgtcgttttttgttcgtatgaaaatggagattaagatggaaggaaacaggtggtgaggcagatgtttgaagcaaaattgacaggactcaatgagcagtggtggggcgatctgaaaaatgtgagtattaaggcattgcgtgcctgcctacgtgcctaccaggtaggcttgtttggtcaagagcctagagtaggcagtcttctagactagcctggcaacctatgggtccacaactctggaaga…	ApaI/SacII	3	SYS1365, SYS1534, SYS1522	SYS1365
miR-45	WBGene00003273	miR-44/45/61/247	Intergenic	no	1561	gccgattgtgatcaaaaaaatcaacatcgcaactgccacgtggctttgtttttacgtggttgcgtgttttatttttagatacaggtttttaaggaacacgccgataaataatagcaacggtaaaatttttcaaaaaatccagaaatacacgtggcgtcagagtgtcccatgccggtttgatccaggggtgggcggcaaacgatttttccggcaaatcggcaaatcggcaaattgccggaattgaaatttccggcaaatcggcaaaccggctaattggcggaattaaaaatttcccgcaaaccggcaaatcgctggaattgaaaatttccggcaaaccggcaaatcggcaaatcggcaaattgccggaattaaaaatttccggcaaaccggcaaattgcc…	ApaI/SacII	2	SYS1468, SYS1469	SYS1468
miR-48	WBGene00003039	let-7/miR-48/84/241/795	Intergenic	yes	1502	cctacattgacctaatagacaattaggtaggcattttgtgcctacataaaacaaatttaagtactttttgagacccgataacagctcgaaaaacgcatcgtgttgtaggattgttgggttttttgtattgaatataaaaatgaaatgatggttttttaaacaatattcccagccgctgttagatactcttggaaaaaatgaataaatttactgttagcctgagaatggtctaaaattctgaaaaaacaaaacgaatcaaaatgttctacggcaaattttctagctactcattctgatgagtttgcgtttattgttgaagcacttacataaatgttagtagttttatcgatagaccatattttcgatagcacaggaaggaatttgctctgaaaaaatttt…	ApaI/SacII	5	SYS1540, SYS1541, SYS1542, SYS1543, SYS1544	SYS1542
miR-49	WBGene00003277	miR-49/83	Intergenic	yes	2000	tgcgttgtattgttatcatcaaaaatacaaacccaaacacacacctatacattgttcttgtgcccattacaaacaggtgaagagaagaaggatcgattatgtggactgggtaaacatagaccgatggacggcacccaaaagatgtgaaccactgataataaaacaagcatgcgtgaacggcgaaggtaacgtgtttgaaaacgaacactttgagtgtttaaaatgaaaacattaaaacacttttaacaactggagttttgaaaatacatattttcaaaattcaatcagcctcctgcaaagacattgcatttggggtgagactacatctaaatatctgaaatcaaaataaaaacaatgatttggccagttttgtttcagtaactaaaaagaatagcatga…	AscI/SacII	9	SYS1564, SYS1565, SYS1566, SYS1567, SYS1569, SYS1570, SYS1572, SYS1574, SYS1575	SYS1567
miR-51	WBGene00003279	miR-51/52/53/54/55/56	Intergenic	yes	2436	ATTATTCAAATCAAAAACGGATCCTTAAGTCAGAAATTGTTGAAGACGCCTAATTTTTCCAGTATTTCAAATAACTATAG ATCTCTTGTTTTTTGCAACTTTCCTAGTGTACTGTCATGTAACTAGTAATGTCACTAAGACATACATACTCTGTTCAACT CCAATTATAATTATTGAAAAACAACGATTTTTCGTGAGAAACATGATTTTCTTTTTTTATTCTCTTCCGTTTCCAATATT CATTTTCATAAAAATGTTTTCTCCGGCCCCTTTGCAACTGCAATATACATTGCCCTTGAATCTCACAATCTGGGCAGCCC GTCGTAGATCTATGTCTACTTTACTCTCGTGTTGTTGGTTTTGGGTGAATGATTTTGGATTGCAATAGAAATCAC…	AscI/SacII	4	SYS2116, SYS2162, SYS2163, SYS2164	SYS2163
miR-52	WBGene00003280	miR-51/52/53/54/55/56	Intergenic	yes	2020	GTGGCCCACATACAaactgcttaattaaaatttgcaatgatttttcaagaaatccagaaacagtgattgttatataataacacccagttgattttattaagttcataactaagtaaattgataacttccatttttggtgcagttccagaaaaggtatattcaattggtattcagtttttaatcttctcactagagaaatttaaatattcatcaaagagcattgtatacgcaatcgaaagaaaatattaagttagagcgaatcaaccttgtttcctgtaagatccgtaacagctcttgctactgaagcttttgagatttaaaaaacttctggccaaaaaaattaaattttaaaaaaccttatcagacattttggactaaaactgatagaaagaaagaaag…	AflII/SacII	6	SYS1377, SYS1379, SYS1378, SYS1380, SYS1381, SYS1382	SYS1379
miR-53	WBGene00003281	miR-51/52/53/54/55/56	Intergenic	yes	846	cggatccttaagtcagaaattgttgaagacgcctaatttttccagtatttcaaataactatagatctcttgttttttgcaactttcctagtgtactgtcatgtaactagtaatgtcactaagacatacatactctgttcaactccaattataattattgaaaaacaacgatttttcgtgagaaacatgattttctttttttattctcttccgtttccaatattcattttcataaaaatgttttctccggcccctttgcaactgcaatatacattgcccttgaatctcacaatctgggcagcccgtcgtagatctatgtctactttactctcgtgttgttggttttgggtgaatgattttggattgcaatagaaatcactaaaacgtcgttttggtcggc…	ApaI/SacII	3	SYS1431, SYS1442, SYS1445	SYS1445
mir-54-56	WBGene00003282	miR-51/52/53/54/55/56	intron anti-sense-operon	yes	2001	tgataccaaaacaattgagtgttcaaaaaacctctccgacagataattcgatacaaatcaggattaaattaaaaaaaaagagacatgtacagtcaaaaaatttttttcttcaaatacgtggttttcaacatttaaaaaaatttaaatatgaatgacaaaattaaaataagaaccatttcctacgcgtaataccggttgttgagaaattcaactttttgtagctctatcataatttctaattctggtaatcctccatgataatataacttctgatcagtttattaaaaacggacttactaacaaaatcttcatctaaagcctttcaaaatcaatttgagttgcctttatctgaaaagttactcaagttgaagttatgcaagtgcaggtcttagttctcta…	ApaI/SacII	7	SYS1486, SYS1508, SYS1510, SYS1511, SYS1512, SYS1513, SYS1514	SYS1510
miR-57	WBGene00003285	miR-57	Intergenic	yes	2201	ACTCATAATTCAAACGGAACGATCGTAGTCTCCACTTGCATTCGTCCCGTCTCACCCAGAAAACGAATAAATTTTATCTTTTATCGAATGCGCGGTCCGACGAATAATGGACGGGCGGCGGTGTCCCTTTGAACTCATACTCAGCCATTTGAATTATTACGGGAAAAAAGGGGAGAAGGAAGACATTTTTTGTAAATTTTTgtctgcacatctacaaagaaatattgaaatttgtgagttatattccttcgaatatctttaaacgcgatttcaatctctttctcaatttcttataatcggtggtggctcataaatcggtgcagaaggtcgatggtgtcaacggaagaaagagaacaactgcgtctcgtacattttatatatctcagtgagaaaagagaa…	ApaI/SacII	2	SYS1484, SYS1493	SYS1493
mir-61-250	WBGene00003344	miR-44/45/61/247 or miR-2/43/250/797	Intergenic-operon	no	1056	tagagacaaaattgatgttcggttttcggtattgtctttaataagaaaatcaatatgaactcttcgaaacttgaaatgagtgaaatattttactgataaagagtgcattaatcggcaacggaaacgaagcaattacgataaataaaagttcaagagagcaaacttaatttttttttcaataaatcaataattaaattcgttatagtttcaatacaagttcctgaaaacatattaaacggtaaattcaagaagtaagtgattatgtttgctttgaaattaacaaaaaaaaagcgaaacgtgcacttgggaatgcagaatccagcacacaattacgtcagattacagacttcacgaactaccgtagtgagcttctgcttttcaggaatttctaccgagtca…	ApaI/SacII	4	SYS1520, SYS1521, SYS1526, SYS1531	SYS1521
miR-63	WBGene00003291	miR-63/64/65/229	Intergenic	no	1525	gtgtaaactttcgatatcactggaatgacgtgtcacgttttgcctgcctaatacaaaaatgtttacaatatggattgaaaatggaattttatgcgtttctctgccaaatagtcatcgttttcctggggagtactatgaagagtttgtttgattgtcgcaaagtgcatgatgtgttagttgacatttaaaatactttttgatagcgtaaaacgggaattaggacgattattttaagtgacagtttacaagccgagaagacaatcgtctaacttctgattcaactaaattgtagatatcaggaaaattattggttttttcagtgttatttgagaaaaatggacatatgaaaaaatctagaattttaaaaataataataaggggttggttttattgagaaaa…	ApaI/SacII	2	SYS1482, SYS1489	SYS1489
miR-72	WBGene00003300	miR-72/73/74	Intergenic	yes	1840	cactcaattctcacctccatttccaatatttattgattttttctatgcttcccgcaccccaaaaattccgcgtttttctgtattttttgtgatttttgactggtatttttgatgttttcataattaatacaatggtttttattgattttttcggaaattcgaaaaagcaggcgtataaaatttgaatttaaaactttggcgccggtggccgtggccggcggccgaggatttgcggcgcgaaaatttccggccaccgcgaatttttgtgattttgggcccaaattttcgtcattctcactcattttcccatccccgaaccccgtttttttgccgaaattagttaatttctatatttttctaactatttcagtcatttttagtcgtttttagcgtagaaat…	AflII/SacII	3	SYS1437, SYS1438, SYS1474	SYS1474
mir-73-74	WBGene00003301	miR-72/73/74	Intergenic-operon	yes	2000	ttggccaatggggacgaaaagttttcggaacatctcattacttcaggtctatctcattactttcaggtctaaaaaaagcaaagtctcaaatttcggtatcccaccttcaaagcatttccagaatattttagtacaatagtttaatacttgtacaatttaatacatatacttgttttttataatccaaaatttttaaaatttaaacgtatatttatttgcattttaaagattaggaaacaatattttctaaacatgatatatatatatatatatataatatagatcatatataataatatagataatgtgcgtatatatatatatatatatatatgaggggtattgaagtattcaaaaatgtaaaaatggctatgttgttttgaaatttgatgatgaaaa…	AscI/MluI	5	SYS1368, SYS1527, SYS1528, SYS1546, SYS1547	SYS1547
miR-75	WBGene00003303	miR-75/79	Intergenic	yes	2003	gccaaataaaagttacattttgtgccccaaagaccattaatgtacttaaatcaacggataaacgcccaatcaatgaccacaatatttattaaaaagtgataaacaaataaacaattaggttccagacgttgcaacaccgagaagttggaaaaattttgattttagctgaaaatgggccttattttgccgaactttgaattgccataactttttttttggtaggtttggaccgatttgggtctaaaaaagcaaagtctcaaatttcagtactccaccttcaattgttcctttaatatttggaatcaatccaaatgttcaccgctttaaacgaaaacggtcagcacacccgtatcagtgtcttactttcatacaaaacgtggtaccagcctattgatgcaa…	ApaI/SacII	2	SYS1423, SYS1424	SYS1424
miR-79	WBGene00003307	miR-75/79	Intergenic	yes	2001	gattaattgacatgatatctattgacaggaaacaagatgattctatcactagtgaaacgattaagaacttgataatattgaatgtatctcaaaaggaaattatattgcttagagatcattgattctttagtagaagtgcacattgaaaatggcaatcactatcaggaaaactggagattggaatttagaaaaaatcttatacttttctgcaaaaaaaaaccgcgcgattaagaactcggagaaacaaaaaaaaacattttcgttgcttgctaattagcaaaattttccaagtttcaattttgtttcaaggacgtcgacaaatgtttatctttttttgtaatttttggttttgtcaacaaattgaaaaaaaatctgttgcaaaactttccaaaaattaaa…	ApaI/SacII	7	SYS1425, SYS1477, SYS1478, SYS1479, SYS1480, SYS1481, SYS1488	SYS1488
miR-790	WBGene00045351	miR-790/791-3p	Intergenic	yes	3320	AAAGGCAGGCGTCAGTCAATAATTTGATTGGAACCAATTTGGAGTTAAATATGATATGGGAGAAGAGCAACTCTGAGTCGCAAGGATACTGTACAAAAAGATCGAAAATTTGAAAATAACGAGAATATGAGTGGCAGCTCCATGACAGGAAGACTTTAAAAGCTACGAGCATGGAACTTGGATGTTTCACAAAGTTTACTATTTCAGTTACATCATAAATGTTTCAGTTACATCATAAATCATTGTTGAAAAAATGTACTGTCAGAGATATTTCGCAGATCTTCTCGAACCTTCCAATATATTCCACAACCATTTTATATTTCACTTCAACAACCCTCAACACTCTGTGCCTCCATCTTGTTGTCTTCGAGGACATCGTCGGGGCGCCTCAAGATTGTT…	ApaI/SacII	3	SYS1757, SYS1758, SYS1759	SYS1757
miR-793	WBGene00045327	miR-793	Intergenic	no	641	catttaaattatttcctcccaaagtatgaacttcttttcagagcaccttttcatgtgacattggtagattttatttgtgtgtgtttttccaatgatgaaatatcagtttgaaaattcaaatagccgcggaatctatggattttttagatttttttttattgcgtgattgaagtattttgagcaataatttaaaagcttactttcaagtttatgtttgttataattttaaattacccagaaatgctattaagaaatgcttcttctgatagtgagccgattatttttctatgttatcaaatctgtgtgtttttcatttttataaaaatccagattacttttttaattccataaaagtatagcactttttttctaatcttcaagaaacaaaatcgcatctga…	ApaI/MluI	3	SYS1530, SYS1533, SYS1388	SYS1388
miR-794	WBGene00045328	miR-794	Intergenic	no	999	gaggggtttttcagtttttcagatactttgagcgggtagttttgacccattcgtgatgtcaattttataggctgtttgagcttgaattctacttgaaaaagaatgtcacaaaatccaagatgcctgaaaaaaccaaatggaaacacgtaaggcacaccgatggcaataaatttatctggatattcattttcaaatcgcgaaagtttaaaacttttttggggagtctaaaagatccatacaccaaagcacaaccttaccaagatcccactttcagccgctaaaagaaaaatatttttaatctacataattgcagtgcggaggtgcattttcaaaatcttgactttaacacatatcttttttgtgctctctggactcatttgtgcctgatagagacgccga…	ApaI/SacII	10	SYS1433, SYS1451, SYS1452, SYS1454, SYS1455, SYS1470, SYS1471, SYS1472, SYS1473, SYS1492	SYS1473
miR-795	WBGene00045329	let-7/miR-48/84/241/795	Intergenic	yes	2385	GAACGCAATTCGATCCTTAGAACCTTCAAGCTTCTGGAAGTCCGCCGTCTTCTTGAGGATCTTCGGGATGGTTGGGTAGCGAGCTTCCGGGTAGCCCATCATGATTTTAGAGCGAGTGACCACGCACTCGCGGGTTTTGTTGTAGGCTGCCGTCAGTTTTGACATTTCCTGGAAGTAAAGTTGTTTGAGAAAATAACTACGAAGGATCAAAAAAATAAAAACCAAGAAATAAAACTATGTACAGTCTGAAACTGAATAAAATTATGAAAGCTTGGAGAAAAGATTTCAAAAGTTTCAAATGTTTTTTGGGAGTTGGTATAACTACAAACTACAATAACTACAAACTACAATAACCACAAACTACAAACTACGGCCTGCAAAAATAccaactgaaaaatt…	ApaI/SacII	6	SYS1760, SYS1761, SYS1762, SYS1763, SYS1765, SYS1776	SYS1763
miR-796	WBGene00045354	miR-1/796	Intergenic	yes	2017	tctcactatgctgaaagtttccattgaatctgaaaatcaataccgtttgagctgaaaatttataaaaaaaagtctaaattttgtctgtattctttaaacccgaacactcgtgtatttttcaaccccaggtatcatttacaatattattttaaattatttcattactttttgtccggtttttttgtattgcgaaaaagttcgtgtcagcaatacacgtgtgaggagcaatattgatgaacatatccaacacttttagacagtgtgtgttactaaagagactcagacatttatgatctcatcctctgctccggctaacagatgcacagtaacagatagaaacatcgatagtgaccgtcttgagtatagatttctgtgcttttgttaccaaaaaaacttttg…	ApaI/SacII	5	SYS1529, SYS1536, SYS1537, SYS1538, SYS1539	SYS1538
miR-80	WBGene00003308	miR-80/81/82/1834/2209a	Intergenic	no	1742	ttgattggaaaattgaaagctgatgagtcagggaagaacaaaatatgtggaatgaatcattggtagactgtggagtcgtattttttgaaaatgacgttttcaatttaaactaacgacatatttagtttggaatatattatgaaaaatccagttgattaacacggactggaaaaaagtatgcgatgaaatgttagctggatggcagatcgctgggaggtccataagccaatcatgctgagaatctttttgggaaatggtcgctggtcaacctgcgacccattgggacccgccgaaccgatctaaatggatcgcgcccgacccattggcacctctataagggtgtgtagtatttaccttcatatttggaaatgccatctacacgtgtaaacttacgagcaa…	ApaI/SacII	4	SYS1535, SYS1585, SYS1586, SYS1587	SYS1586
miR-81	WBGene00003309	miR-80/81/82/1834/2209a	intron anti-sense	no	1992	aagtgtagcaaccgtaggagaaaaaattttctggtcgactctaaaaattatgaatgacaaaaactgagtaatattcacttcttgactataaatttaaaacaatccattttttataaataattttactatgttaacttgttattttggcaccataggaatagtgaactgtaccttcaaaatattctcagacttgagccagttttccacttttttggaagtcgtcgatcaaaaaaattgtctcctttgagggttctggttgacgtttcaaataataacattcaaacactgtagggagttgaacttgcgatattactattactttctcaaaaagtggcaaattaattgtcattttttggctgtcaataataattttttaagaatattttgaaaagattgata…	ApaI/SacII	5	SYS1435, SYS1499, SYS1500, SYS1501, SYS1502	SYS1500
miR-82	WBGene00003310	miR-80/81/82/1834/2209a	intron sense	no	2565	TACAGCCCTCATTCCTCGTTCCTCCGCAATAATTTTTCATAGTGTCCTTGTGTTTTTACTAGAGCATTCAGATTTCCGCCCCATAGATTTCGAAAAATATCTCAGCGCCTTGTTCTTTTGAGAACTACTAAGGCAAACATGAATCATAAAGTTTTTTTGTTGATAGTTATATTGATGTGACCATTGATGTGAGATTTTCTACAAAAAAAACCAAATCATTTTATTATTCATATTACTGTTCTCGTACCTTTATTTGAATTGCTTGTTTCTGAGCATATAAGGACATATTCTCAACAACGTAGCCCGATTCGTTTGATCAGCTAAAGTACCCACACTTCAAATACTAATATAATAGAAACACATATGAAATCTTTGAAGGTCCCAAAAACATTTCAACAT…	ApaI/SacII	3	SYS1670, SYS1671, SYS1672	SYS1671
miR-83	WBGene00003311	miR-49/83	Intergenic	yes	1978	aatacgaatttcccaccattttgccggctttcaagtttgatttaccaaaaaagagtcaacttacggaaatttccgcaaagcctgtatacaaaatagtgcaagattattggaagaaatatggtatttgaaattaaaaattgttttaggacgaattgtaaaagggaggaagcgatttgaccgcctcgcttcccggacccccattgaattagaatcccattaacagtattactttttacgatgcccattaaaggtcgatattttgagccagtttcctaggtgaatccacattctcatttcatttcccattcacttcatccattcaaatctcttttctttctctctctctcacctgactcttttttcctttttcatccatccgccacctattctctcccgttt…	ApaI/SacII	3	SYS1426, SYS1432, SYS1439	SYS1426
miR-84	WBGene00003312	let-7/miR-48/84/241/795	Intergenic	yes	1943	ACTAAACAAAGTCAGATCACccccagatttttccgtcaaaaaatttcaaaaacatatgattttcaaattgctcaactttcccgccaaaaaatttgtcataaaagtggccacccatagtgattacctcctattcggtttatctaaccttttccgaaatcgttatttttctggtctgatgtgcactttttccttcgcctttccccaaaagttcaagcaaacttgaagggcaagactgcggaaaaactgtgcaaataaatttctcttcaatgatttcattgtctggaattcctcgtcgagaaatcattctagaatcttgagacgagcaaggggcgtgccctggtgatcatgaagaagccgaagagtgaagaaaagggcggagtcaaagggaagggctcaaga…	AflII/SacII	5	SYS1766, SYS1767, SYS1768, SYS1773, SYS1775	SYS1767
miR-86	WBGene00003314	miR-86/785	intron sense	no	2000	atcaaaccgtgatgggaaagtccacgttgtgtcagtctgtcttaataaagtttgatctacaaaaattgcgggattttttt tccagaaagattgtgacgtcgtcagcacgctcttaaccattcgaaatcagacgagatgtctgcgtctctactcccgcatt tttttgtagatcaaaccgtcatgggacagcctgacaccaagtggtttttctgaacgctaaacaccacgtaacatcggagc atcgttgtcacgtttttcttcaagaaaattgcaaaaacggcagttggtatggagaccgatccggaattaattcccggttt tgccgccagaacacctaacgagacccaaattttccggtggagcgcgattgcattctggtttcaaaatcccatttt…	ApaI/SacII	6	SYS2271, SYS2272, SYS2273, SYS2274, SYS2275, SYS2276	SYS2271
miR-90	WBGene00003318	miR-50/62/90	intron anti-sense	yes	1219	cattgtgtttaacaatgccatgctatctgggtatttacttgggtaatttcatgaggttgaataaaatatctattatagaagaaaaagtgtatgaggtgaatgatgtagttgaaactcgttggcagtagcacttggaaaagtttgaacactagtttcgaagattcagcctattgaactttagtaggcaaactttttcatatactggaaataaaacaagatggctggaaatgcactatatttatgtaactgtaaaaattcaaaaagggacattctgaaatttgttattccaatcggagacatcatttaaacccaaacttaaaattattttttcgtagcttcggtgggaaggtgattacctcaatttaagataaacagtaccgtaaatgactcatctagtaa…	ApaI/SacII	7	SYS1430, SYS1434, SYS1436, SYS1446, SYS1450, SYS1490, SYS1494	SYS1490
