# Supplementary material for: A lineage-resolved cartography of microRNA promoter activity in C. elegans empowers multidimensional developmental analysis
Source: Nat Commun. 2024 Mar 30;15:2783. doi: 10.1038/s41467-024-47055-4 (PMC10981687; doi:10.1038/s41467-024-47055-4)
Supplement: Supplementary file 6 — Supplementary Dataset 3 [file 41467_2024_47055_MOESM6_ESM.xlsx]

## Sheet: a
Cell_name	let-7-pr_SYS1749	lin-4-pr_SYS1786	miR-1-pr_SYS1686	miR-1018-pr_SYS2165	miR-1022-pr_SYS1519	miR-124-pr_SYS1769	miR-2-pr_SYS1559	miR-228-pr_SYS1584	miR-231-pr_SYS1440	miR-232-pr_SYS1557	miR-234-pr_SYS1597	miR-235-pr_SYS1752	miR-236-pr_1_SYS1444	miR-236-pr_2_SYS1461	miR-244-pr_SYS1498	miR-245-pr_SYS1525	miR-247-797-pr_SYS1463	miR-251-pr_SYS1441	miR-252-pr_SYS1427	miR-259-pr_SYS1466	miR-268-pr_SYS1515	miR-34-pr_SYS1524	miR-43-44-pr_SYS1365	miR-45-pr_SYS1468	miR-48-pr_SYS1542	miR-49-pr_SYS1567	miR-51-pr_SYS2163	miR-52-pr_SYS1379	miR-53-pr_SYS1445	miR-54-56-pr_SYS1510	miR-57-pr_SYS1493	miR-61-250-pr_SYS1521	miR-63-pr_SYS1489	miR-72-pr_SYS1474	miR-73-74-pr_SYS1547	miR-75-pr_SYS1424	miR-79-pr_SYS1488	miR-790-pr_SYS1757	miR-793-pr_SYS1388	miR-794-pr_SYS1473	miR-795-pr_SYS1763	miR-796-pr_SYS1538	miR-80-pr_SYS1586	miR-81-pr_SYS1500	miR-82-pr_SYS1671	miR-83-pr_SYS1426	miR-84-pr_SYS1767	miR-86-pr_SYS2271	miR-90-pr_SYS1490
ABa	NA	0	0	NA	0	0	NA	0	NA	NA	0	NA	0	NA	0.65	0	NA	0	6.69	0	NA	NA	NA	0	0	0	0	4.26	NA	NA	0	28.52	NA	15.05	73.9	0	NA	0	NA	NA	NA	NA	0	0	NA	NA	NA	NA	21.43
ABp	NA	0	0	NA	0	0	NA	0	NA	NA	0	NA	0	NA	1.25	0	NA	0	6.24	0	NA	0	NA	NA	0	0	0	5.76	NA	NA	0	42.29	NA	13.94	94.99	0	0	0	NA	NA	NA	NA	0	0	NA	NA	NA	NA	28.33
ABal	0	0	0	0	0	0	0	0	0	0	0	0	0	0	0.93	0	0	0	10.38	0	0	0	0	0	0	0	0	5.63	37.12	0	0	52.28	0	23.33	78.41	0	0	0	0	0	0	0	0	0	0	0	0	0	27.05
ABar	0	0	0	0	0	0	0	0	0	0	0	0	0	0	1.78	0	0	0	7.3	0	0	0	0	0	0	0	0	5.2	28.1	0	0	33.32	0	17.08	74.55	0	0	0	0	0	0	0	0	0	0	0	0	0	25.4
ABpl	0	0	0	0	0	0	0	0	0	0	0	0	0	0	0	0	0	0	3.58	0	0	0	0	0	0	0	0	1.12	22.96	0	0	26.89	0	8.55	57.65	0	0	0	0	0	0	0	0	0	0	0	0	0	14.58
ABpr	0	0	0	0	0	0	0	0	0	0	0	0	0	0	0.59	0	0	0	3.68	0	0	0	0	0	0	0	0	3.03	25.89	0	0	23.02	0	6.36	49.37	0	0	0	0	0	0	0	0	0	0	0	0	0	15.35
ABala	0	0	0	0	0	0	0	0	0	0	0	0	0	0	1.37	0	0	0	9.75	0	0	0	0	0	0	0	0	5.45	30.42	0	0	44.12	0	18.92	60.4	0	0	0	0	0	0	0	0	0	0	0	0	0	21.62
ABalp	0	0	0	0	0	0	0	0	0	0	0	0	0	0	0.45	0	0	0	8.88	0	0	0	0	0	0	0	0	3.59	32.81	0	0	39.84	0	15.87	61.52	0	0	0	0	0	0	0	0	0	0	0	0	0	21.26
ABara	0	0	0	0	0	0	0	0	0	0	0	0	0	0	0	0	0	0	4.23	0	0	0	0	0	0	0	0	2.22	21.08	0	0	13.42	0	6.8	36.45	0	0	0	0	0	0	0	0	0	0	0	0	0	10.15
ABarp	0	0	0	0	0	0	0	0	0	0	0	0	0	0	0	0	0	0	5.42	0	0	0	0	0	0	0	0	2.19	18.65	0	0	28.41	0	13	51.53	0	0	0	0	0	0	0	0	0	0	0	0	0	25.71
ABpla	0	0	0	0	0	0	0	0	0	0	0	0	0	0	0	0	0	0	2.06	0	0	0	0	0	0	0	0	0	8.95	0	0	20.49	0	6.99	29.03	0	0	0	0	0	0	0	0	0	0	0	0	0	7.81
ABplp	0	0	0	0	0	0	0	0	0	0	0	0	0	0	0	0	0	0	4.08	0	0	0	0	0	0	0	0	1.69	22.57	0	0	34.92	0	10.54	51.82	0	0	0	0	0	0	0	0	0	0	0	0	0	16.83
ABpra	0	0	0	0	0	0	0	0	0	0	0	0	0	0	0.59	0	0	0	7.92	0	0	0	0	0	0	0	0	3.84	27.78	0	0	27.98	0	8.53	57.78	0	0	0	0	0	0	0	0	0	0	0	0	0	18.88
ABprp	0	0	0	0	0	0	0	0	0	0	0	0	0	0	0	0	0	0	3.17	0	0	0	0	0	0	0	0	1.9	18.41	0	0	15.52	0	6.04	46.08	0	0	0	0	0	0	0	0	0	0	0	0	0	14.19
ABalaa	0	0	0	0	0	0	0	0	0	0	0	0	0	0	0.94	0	0	0	4.91	0	0	0	0	0	0	0	0	4.64	28.8	0	0	47.71	0	15.64	36.65	0	0	0	0	0	0	0	0	0	0	0	0	0	16.92
ABalap	0	0	0	0	0	0	0	0	0	0	0	0	0	0	0	0	0	0	10.22	0	0	0	0	0	0	0	0	2.75	19.62	0	0	31.18	0	16.26	56.54	0	0	0	0	0	0	0	0	0	0	0	0	0	21.36
ABalpa	0	0	0	0	0	0	0	0	0	0	0	0	0	0	0.81	0	0	0	7.24	0	0	0	0	0	0	0	0	3.06	26.88	0	0	32.09	0	14.82	56.7	0	0	0	0	0	0	0	0	0	0	0	0	0	20.07
ABalpp	0	0	0	0	0	0	0	0	0	0	0	0	0	0	0	0	0	0	4.4	0	0	0	0	0	0	0	0	0	18.24	0	0	35.64	0	8.93	39.6	0	0	0	0	0	0	0	0	0	0	0	0	0	16.43
ABaraa	0	0	0	0	0	0	0	0	0	0	0	0	0	0	0	0	0	0	3.62	0	0	0	0	0	0	0	0	1.86	17.01	0	0	12.54	0	6.44	25.71	0	0	0	0	0	0	0	0	0	0	0	0	0	8.97
ABarap	0	0	0	0	0	0	0	0	0	0	0	0	0	0	0	0	0	0	4.29	0	0	0	0	0	0	0	0	2	17.85	0	0	13.45	0	6.13	37.45	0	0	0	0	0	0	0	0	0	0	0	0	0	12.22
ABarpa	0	0	0	0	0	0	0	0	0	0	0	0	0	0	0	0	0	0	7.72	0	0	0	0	0	0	0	0	3.77	15.32	0	0	24.09	0	15.48	66.51	0	0	0	0	0	0	0	0	0	0	0	0	0	21.32
ABarpp	0	0	0	0	0	0	0	0	0	0	0	0	0	0	0	0	0	0	2.98	0	0	0	0	0	0	0	0	0.19	16.01	0	0	19.11	0	8.93	53.82	0	0	0	0	0	0	0	0	0	0	0	0	0	19.91
ABplaa	0	0	0	0	0	0	0	0	0	0	0	0	0	0	0	0	0	0	2.16	0	0	0	0	0	0	0	0	0	11.08	0	0	13.67	0	5.92	28.81	0	0	0	0	0	0	0	0	0	0	0	0	0	8.36
ABplap	0	0	0	0	0	0	0	0	0	0	0	0	0	0	0	0	0	0	2.07	0	0	0	0	0	0	0	0	0	10.58	0	0	15.53	0	4.42	33.69	0	0	0	0	0	0	0	0	0	0	0	0	0	8.71
ABplpa	0	0	0	0	0	0	0	0	0	0	0	0	0	0	0	0	0	0	4.27	0	0	0	0	0	0	0	0	0	24.6	0	0	31.12	0	14.93	37.98	0	0	0	0	0	0	0	0	0	0	0	0	0	20.95
ABplpp	0	0	0	0	0	0	0	0	0	0	0	0	0	0	0	0	0	0	3.99	0	0	0	0	0	0	0	0	0	20.54	0	0	22.8	0	9.37	33.4	0	0	0	0	0	0	0	0	0	0	0	0	0	14.25
ABpraa	0	0	0	0	0	0	0	0	0	0	0	0	0	0	0	0	0	0	7.14	0	0	0	0	0	0	0	0	2.96	20.03	0	0	19.27	0	7.77	32.9	0	0	0	0	0	0	0	0	0	0	0	0	0	14.97
ABprap	0	0	0	0	0	0	0	0	0	0	0	0	0	0	0	0	0	0	5.88	0	0	0	0	0	0	0	0	4.03	25.95	0	0	31.32	0	15.74	59	0	0	0	0	0	0	0	0	0	0	0	0	0	25.09
ABprpa	0	0	0	0	0	0	0	0	0	0	0	0	0	0	0	0	0	0	2.78	0	0	0	0	0	0	0	0	1.52	16.23	0	0	11.9	0	6.09	25.32	0	0	0	0	0	0	0	0	0	0	0	0	0	9.58
ABprpp	0	0	0	0	0	0	0	0	0	0	0	0	0	0	0	0	0	0	4.16	0	0	0	0	0	0	0	0	1.76	16.24	0	0	13.75	0	10.47	60.66	0	0	0	0	0	0	0	0	0	0	0	0	0	12.39
ABalaaa	0	0	0	0	0	0	0	0	0	0	0	0	0	0	1.33	0	0	0	6.11	0	0	0	0	0	0	0	0	19.99	31.56	0	0	49.23	0	18.14	50.49	0	0	0	0	0	0	0	0	0	0	0	0	0	12.8
ABalaap	0	0	0	0	0	0	0	0	0	0	0	0	0	0	0	0	0	0	4.01	0	0	0	0	0	0	0	0	14.62	20.96	0	0	26.35	0	7.08	41.57	0	0	0	0	0	0	0	0	0	0	0	0	0	8.67
ABalapa	0	0	0	0	0	0	0	0	0	0	0	0	0	0	0	0	0	0	11.3	0	0	0	0	0	0	0	0	20.19	21.79	0	0	30.05	0	17.73	82.25	0	0	0	0	0	0	0	0	0	0	0	0	0	19.28
ABalapp	0	0	0	0	0	0	0	0	0	0	0	0	0	0	0	0	0	0	5.29	0	0	0	0	0	0	0	0	12.43	15.7	0	0	16.65	0	7	55.84	0	0	0	0	0	0	0	0	0	0	0	0	0	8.96
ABalpaa	0	0	0	0	0	0	0	0	0	0	0	0	0	0	0	0	0	0	8.31	0	0	0	0	0	0	0	0	3.42	27.09	0	0	41.34	0	18.16	71.27	0	0	0	0	0	0	0	0	0	0	0	0	0	22.75
ABalpap	0	0	0	0	0	0	0	0	0	0	0	0	0	0	0	0	0	0	9.61	0	0	0	0	0	0	0	0	2.85	25.36	0	0	28.15	0	11.51	67.52	0	0	0	0	0	0	0	0	0	0	0	0	0	14.37
ABalppa	0	0	0	0	0	0	0	0	0	0	0	0	0	0	0	0	0	0	7.24	0	0	0	0	0	0	0	0	1.16	17.6	0	0	31.21	0	16.07	54.67	0	0	0	0	0	0	0	0	0	0	0	0	0	13.33
ABalppp	0	0	0	0	0	0	0	0	0	0	0	0	0	0	0	0	0	0	5.79	0	0	0	0	0	0	0	0	2.09	22.93	0	0	30.6	0	9.65	45.51	0	0	0	0	0	0	0	0	0	0	0	0	0	14.52
ABaraaa	0	0	0	0	0	0	0	0	0	0	0	0	0	0	0	0	0	0	3.5	0	0	0	0	0	0	0	0	5.31	25.09	0	0	26.82	0	8.44	31.19	0	0	0	0	0	0	0	0	0	0	0	0	0	8.89
ABaraap	0	0	0	0	0	0	0	0	0	0	0	0	0	0	0	0	0	0	3.35	0	0	0	0	0	0	0	0	2.2	12.87	0	0	10.47	0	4.98	44.38	0	0	0	0	0	0	0	0	0	0	0	0	0	6.52
ABarapa	0	0	0	0	0	0	0	0	0	0	0	0	0	0	0	0	0	0	5.01	0	0	0	0	0	0	0	0	5.53	21.97	0	0	17.74	0	8.28	31.21	0	0	0	0	0	0	0	0	0	0	0	0	0	7.43
ABarapp	0	0	0	0	0	0	0	0	0	0	0	0	0	0	0	0	0	0	3	0	0	0	0	0	0	0	0	1.67	13.38	0	0	11.03	0	4.59	35.23	0	0	0	0	0	0	0	0	0	0	0	0	0	8.36
ABarpaa	0	0	0	0	0	0	0	0	0	0	0	0	0	0	0	0	0	0	8.36	0	0	0	0	0	0	0	0	16.12	13.96	0	0	24.69	0	15.69	77.27	0	0	0	0	0	0	0	0	0	0	0	0	0	18.22
ABarpap	0	0	0	0	0	0	0	0	0	0	0	0	0	0	0	0	0	0	5.12	0	0	0	0	0	0	0	0	10.48	17.86	0	0	17.24	0	9.13	58.86	0	0	0	0	0	0	0	0	0	0	0	0	0	13.22
ABarppa	0	0	0	0	0	0	0	0	0	0	0	0	0	0	0	0	0	0	1.18	0	0	0	0	0	0	0	0	10	6.05	0	0	14.42	0	4.78	74.54	0	0	0	0	0	0	0	0	0	0	0	0	0	13.04
ABarppp	0	0	0	0	0	0	0	0	0	0	0	0	0	0	0	0	0	0	3.39	0	0	0	0	0	0	0	0	10.89	16.54	0	0	18.43	0	7.46	78.51	0	0	0	0	0	0	0	0	0	0	0	0	0	15.83
ABplaaa	0	0	0	0	0	0	0	0	0	0	0	0	0	0	0	0	0	0	2.95	0	0	0	0	0	0	0	0	0	10.36	0	0	16.54	0	8.77	52.58	0	0	0	0	0	0	0	0	0	0	0	0	0	7.43
ABplaap	0	0	0	0	0	0	0	0	0	0	0	0	0	0	0	0	0	0	1.88	0	0	0	0	0	0	0	0	0	13.28	0	0	16.58	0	5.84	35.25	0	0	0	0	0	0	0	0	0	0	0	0	0	8.5
ABplapa	0	0	0	0	0	0	0	0	0	0	0	0	0	0	0	0	0	0	3.83	0	0	0	0	0	0	0	0	0	7.62	0	0	13.34	0	3.45	37.71	0	0	0	0	0	0	0	0	0	0	0	0	0	7.95
ABplapp	0	0	0	0	0	0	0	0	0	0	0	0	0	0	0	0	0	0	2.11	0	0	0	0	0	0	0	0	0.23	10.73	0	0	13.55	0	3.68	35.32	0	0	0	0	0	0	0	0	0	0	0	0	0	7.72
ABplpaa	0	0	0	0	0	0	0	0	0	0	0	0	0	0	0	0	0	0	4.15	0	0	0	0	0	0	0	0	0	16.62	0	0	25.76	0	11.95	32.83	0	0	0	0	0	0	0	0	0	0	0	0	0	12.49
ABplpap	0	0	0	0	0	0	0	0	0	0	0	0	0	0	0	0	0	0	4.52	0	0	0	0	0	0	0	0	1.31	27.94	0	0	37.2	0	17.67	70.43	0	0	0	0	0	0	0	0	0	0	0	0	0	22.53
ABplppa	0	0	0	0	0	0	0	0	0	0	0	0	0	0	0	0	0	0	0.83	0	0	0	0	0	0	0	0	0	11.99	0	0	16.22	0	4.85	35.94	0	0	0	0	0	0	0	0	0	0	0	0	0	7.42
ABplppp	0	0	0	0	0	0	0	0	0	0	0	0	0	0	0	0	0	0	2.43	0	0	0	0	0	0	0	0	0.9	23.38	0	0	28.28	0	14.87	67.28	0	0	0	0	0	0	0	0	0	0	0	0	0	20.37
ABpraaa	0	0	0	0	0	0	0	0	0	0	0	0	0	0	0	0	0	0	8.31	0	0	0	0	0	0	0	0	4.51	20.5	0	0	30.21	0	15.76	70.07	0	0	0	0	0	0	0	0	0	0	0	0	0	18.92
ABpraap	0	0	0	0	0	0	0	0	0	0	0	0	0	0	0	0	0	0	5.35	0	0	0	0	0	0	0	0	2.22	17.47	0	0	20.07	0	6.58	49.4	0	0	0	0	0	0	0	0	0	0	0	0	0	9.48
ABprapa	0	0	0	0	0	0	0	0	0	0	0	0	0	0	0	0	0	0	5.98	0	0	0	0	0	0	0	0	5.87	29.58	0	0	30.53	0	12.78	86.26	0	0	0	0	0	0	0	0	0	0	0	0	0	21.8
ABprapp	0	0	0	0	0	0	0	0	0	0	0	0	0	0	0	0	0	0	5.18	0	0	0	0	0	0	0	0	5.06	21.82	0	0	23.27	0	12.52	79.33	0	0	0	0	0	0	0	0	0	0	0	0	0	17.95
ABprpaa	0	0	0	0	0	0	0	0	0	0	0	0	0	0	0	0	0	0	3.87	0	0	0	0	0	0	0	0	2.56	20.17	0	0	17.24	0	6.31	31.8	0	0	0	0	0	0	0	0	0	0	0	0	0	8.86
ABprpap	0	0	0	0	0	0	0	0	0	0	0	0	0	0	0	0	0	0	1.88	0	0	0	0	0	0	0	0	0.72	15.23	0	0	10.53	0	6.1	37.09	0	0	0	0	0	0	0	0	0	0	0	0	0	8.53
ABprppa	0	0	0	0	0	0	0	0	0	0	0	0	0	0	0	0	0	0	7.75	0	0	0	0	0	0	0	0	4.04	24.46	0	0	28.33	0	16.92	98.81	0	0	0	0	0	0	0	0	0	0	0	0	0	16.01
ABprppp	0	0	0	0	0	0	0	0	0	0	0	0	0	0	0	0	0	0	3.07	0	0	0	0	0	0	0	0	1.13	16.39	0	0	12.33	0	7.12	89.36	0	0	0	0	0	0	0	0	0	0	0	0	0	16.75
ABalaaaa	0	0	0	0	0	0	0	0	0	0	0	0	0	0	0	0	0	0	3.22	0	0	0	0	0	0	0	0	80.03	19.43	0	0	44.16	0	9.88	115.64	0	0	0	0	0	0	0	0	0	0	0	0	0	7.07
ABalaaap	0	0	0	0	0	0	0	0	0	0	0	0	0	0	0	0	0	0	6.99	0	0	0	0	0	0	0	0	73.71	20.96	0	0	30.67	0	11.3	113.06	0	0	0	0	0	0	0	0	0	0	0	0	0	8.76
ABalaapa	0	0	0	0	0	0	0	0	0	0	0	0	0	0	0	0	0	0	3.56	0	0	0	0	0	0	0	0	57.62	13.26	0	0	25.05	0	9.41	108.11	0	0	0	0	0	0	0	0	0	0	0	0	0	7.43
ABalaapp	0	0	0	0	0	0	0	0	0	0	0	0	0	0	0	0	0	0	3.66	0	0	0	0	0	0	0	0	46.45	14.33	0	0	18.47	0	6.31	88.06	0	0	0	0	0	0	0	0	0	0	0	0	0	6.75
ABalapaa	0	0	0	0	0	0	0	0	0	0	0	0	0	0	0	0	0	0	6.31	0	0	0	0	0	0	0	0	84.42	15.72	0	0	30.97	0	9.96	112.45	0	0	0	0	0	0	0	0	0	0	0	0	0	11.98
ABalapap	0	0	0	0	0	0	0	0	0	0	0	0	0	0	0	0	0	0	1.37	0	0	0	0	0	0	0	0	51.29	11.4	0	0	12	0	5.01	79.06	0	0	0	0	0	0	0	0	0	0	0	0	0	7.68
ABalappa	0	0	0	0	0	0	0	0	0	0	0	0	0	0	0	0	0	0	3.13	0	0	0	0	0	0	0	0	66.75	13.91	0	0	16.29	0	5.13	85.73	0	0	0	0	0	0	0	0	0	0	0	0	0	7.29
ABalappp	0	0	0	0	0	0	0	0	0	0	0	0	0	0	0	0	0	0	2.13	0	0	0	0	0	0	0	0	37.03	8.02	0	0	13.55	0	3.81	70.39	0	0	0	0	0	0	0	0	0	0	0	0	0	5.3
ABalpaaa	0	0	0	0	0	0	0	0	0	0	0	0	0	0	1.32	0	0	0	8.98	0	0	0	0	0	0	0	0	23.04	21.75	0	0	48.52	0	11.96	106.65	0	0	0	0	0	0	0	0	0	0	0	0	0	10.38
ABalpaap	0	0	0	0	0	0	0	0	0	0	0	0	0	0	0	0	0	0	4.77	0	0	0	0	0	0	0	0	19.48	16.6	0	0	28.21	0	10.78	94.63	0	0	0	0	0	0	0	0	0	0	0	0	0	11.57
ABalpapa	0	0	0	0	0	0	0	0	0	0	0	0	0	0	0	0	0	0	3.61	0	0	0	0	0	0	0	0	14.5	22.05	0	0	29.37	0	6.29	74.97	0	0	0	0	0	0	0	0	0	0	0	0	0	8.94
ABalpapp	0	0	0	0	0	0	0	0	0	0	0	0	0	0	0	0	0	0	3.75	0	0	0	0	0	0	0	0	6.56	16.12	0	0	18.22	0	5	74.9	0	0	0	0	0	0	0	0	0	0	0	0	0	9.28
ABalppaa	0	0	0	0	0	0	0	0	0	0	0	0	0	0	0	0	0	0	5.97	0	0	0	0	0	0	0	0	43.88	23.72	0	0	40.08	0	16.82	102.75	0	0	0	0	0	0	0	0	0	0	0	0	0	12.22
ABalppap	0	0	0	0	0	0	0	0	0	0	0	0	0	0	0	0	0	0	6.09	0	0	0	0	0	0	0	0	29.16	11.04	0	0	27.77	0	9.88	83.85	0	0	0	0	0	0	0	0	0	0	0	0	0	7.32
ABalpppa	0	0	0	0	0	0	0	0	0	0	0	0	0	0	0	0	0	0	4.5	0	0	0	0	0	0	0	0	22.96	11.89	0	0	24.48	0	6.23	79.13	0	0	0	0	0	0	0	0	0	0	0	0	0	7.17
ABalpppp	0	0	0	0	0	0	0	0	0	0	0	0	0	0	0	0	0	0	4.1	0	0	0	0	0	0	0	0	16	13.38	0	0	20.64	0	4.61	75.35	0	0	0	0	0	0	0	0	0	0	0	0	0	5.97
ABaraaaa	0	0	0	0	0	0	0	0	0	0	0	0	0	0	0	0	0	0	4.53	0	0	0	0	0	0	0	0	10.75	15.2	0	0	28.82	0	12.05	86.77	0	0	0	0	0	0	0	0	0	0	0	0	0	5.48
ABaraaap	0	0	0	0	0	0	0	0	0	0	0	0	0	0	0	0	0	0	5.03	0	0	0	0	0	0	0	0	8.78	15.84	0	0	21.27	0	9.73	63.78	0	0	0	0	0	0	0	0	0	0	0	0	0	4.37
ABaraapa	0	0	0	0	0	0	0	0	0	0	0	0	0	0	0	0	0	0	2.48	0	0	0	0	0	0	0	0	7.34	6.34	0	0	16.66	0	4.41	58.59	0	0	0	0	0	0	0	0	0	0	0	0	0	4.5
ABaraapp	0	0	0	0	0	0	0	0	0	0	0	0	0	0	0	0	0	0	2.48	0	0	0	0	0	0	0	0	6.23	7.46	0	0	8.85	0	4.18	64.39	0	0	0	0	0	0	0	0	0	0	0	0	0	4.47
ABarapaa	0	0	0	0	0	0	0	0	0	0	0	0	0	0	0	0	0	0	4.45	0	0	0	0	0	0	0	0	14.47	10.51	0	0	18.57	0	8.87	55.79	0	0	0	0	0	0	0	0	0	0	0	0	0	4.79
ABarapap	0	0	0	0	0	0	0	0	0	0	0	0	0	0	0	0	0	0	1.65	0	0	0	0	0	0	0	0	14.16	9.79	0	0	9.64	0	3.25	51.04	0	0	0	0	0	0	0	0	0	0	0	0	0	4.96
ABarappa	0	0	0	0	0	0	0	0	0	0	0	0	0	0	0	0	0	0	3.66	0	0	0	0	0	0	0	0	14.52	12.08	0	0	16.36	0	4.21	97.81	0	0	0	0	0	0	0	0	0	0	0	0	0	5.78
ABarappp	0	0	0	0	0	0	0	0	0	0	0	0	0	0	0	0	0	0	4.62	0	0	0	0	0	0	0	0	24.03	14.16	0	0	14.87	0	3.81	86.84	0	0	0	0	0	0	0	0	0	0	0	0	0	6.41
ABarpaaa	0	0	0	0	0	0	0	0	0	0	0	0	0	0	0.03	0	0	0	8.86	0	0	0	0	0	0	0	0	80.24	11.7	0	0	34.07	0	14.87	95.42	0	0	0	0	0	0	0	0	0	0	0	0	0	11.93
ABarpaap	0	0	0	0	0	0	0	0	0	0	0	0	0	0	0	0	0	0	1.22	0	0	0	0	0	0	0	0	38.41	3.98	0	0	13.98	0	4.2	74.54	0	0	0	0	0	0	0	0	0	0	0	0	0	6.8
ABarpapa	0	0	0	0	0	0	0	0	0	0	0	0	0	0	0	0	0	0	4.15	0	0	0	0	0	0	0	0	58.91	13.36	0	0	20.86	0	7.62	80.05	0	0	0	0	0	0	0	0	0	0	0	0	0	7.81
ABarpapp	0	0	0	0	0	0	0	0	0	0	0	0	0	0	0	0	0	0	1	0	0	0	0	0	0	0	0	36.94	11.41	0	0	16.68	0	3.24	92.26	0	0	0	0	0	0	0	0	0	0	0	0	0	7.72
ABarppaa	0	0	0	0	0	0	0	0	0	0	0	0	0	0	0	0	0	0	1.56	0	0	0	0	0	0	0	0	34.8	2.42	0	0	12.92	0	2.68	69.58	0	0	0	0	0	0	0	0	0	0	0	0	0	5.98
ABarppap	0	0	0	0	0	0	0	0	0	0	0	0	0	0	0	0	0	0	0	0	0	0	0	0	0	0	0	36.79	3.21	0	0	8.15	0	1.63	55.61	0	0	0	0	0	0	0	0	0	0	0	0	0	3.95
ABarpppa	0	0	0	0	0	0	0	0	0	0	0	0	0	0	0	0	0	0	1.21	0	0	0	0	0	0	0	0	41.27	6.06	0	0	11.84	0	1.46	67.48	0	0	0	0	0	0	0	0	0	0	0	0	0	5.63
ABarpppp	0	0	0	0	0	0	0	0	0	0	0	0	0	0	0	0	0	0	0	0	0	0	0	0	0	0	0	41.02	4.67	0	0	10.06	0	0.76	70.14	0	0	0	0	0	0	0	0	0	0	0	0	0	4.45
ABplaaaa	0	0	0	0	0	0	0	0	0	0	0	0	0	0	0	0	0	0	5.89	0	0	0	0	0	0	0	0	18.72	5.31	0	0	22.61	0	13	76.09	0	0	0	0	0	0	0	0	0	0	0	0	0	12.22
ABplaaap	0	0	0	0	0	0	0	0	0	0	0	0	0	0	0	0	0	0	0.24	0	0	0	0	0	0	0	0	10.6	8.04	0	0	10.66	0	4.63	53.42	0	0	0	0	0	0	0	0	0	0	0	0	0	5.06
ABplaapa	0	0	0	0	0	0	0	0	0	0	0	0	0	0	0	0	0	0	2.32	0	0	0	0	0	0	0	0	17.18	8.62	0	0	14.91	0	8.53	63.45	0	0	0	0	0	0	0	0	0	0	0	0	0	5.91
ABplaapp	0	0	0	0	0	0	0	0	0	0	0	0	0	0	0	0	0	0	1.05	0	0	0	0	0	0	0	0	11.09	6.95	0	0	13.37	0	2.07	59.27	0	0	0	0	0	0	0	0	0	0	0	0	0	3.52
ABplapaa	0	0	0	0	0	0	0	0	0	0	0	0	0	0	0	0	0	0	0.39	0	0	0	0	0	0	0	0	11.98	5.97	0	0	8.54	0	2.45	51.59	0	0	0	0	0	0	0	0	0	0	0	0	0	4.29
ABplapap	0	0	0	0	0	0	0	0	0	0	0	0	0	0	0	0	0	0	0.87	0	0	0	0	0	0	0	0	8.42	4.85	0	0	9.32	0	1.15	46.93	0	0	0	0	0	0	0	0	0	0	0	0	0	3.67
ABplappa	0	0	0	0	0	0	0	0	0	0	0	0	0	0	0	0	0	0	0.39	0	0	0	0	0	0	0	0	20.57	7.46	0	0	15.32	0	2.16	64.85	0	0	0	0	0	0	0	0	0	0	0	0	0	4.81
ABplappp	0	0	0	0	0	0	0	0	0	0	0	0	0	0	0	0	0	0	0.41	0	0	0	0	0	0	0	0	24.57	11.44	0	0	16.05	0	6.03	77.67	0	0	0	0	0	0	0	0	0	0	0	0	0	6.01
ABplpaaa	0	0	0	0	0	0	0	0	0	0	0	0	0	0	0	0	0	0	5.1	0	0	0	1.69	0	0	0	0	6.45	13.05	0	0	30.64	0	11.66	108.11	0	0	0	0	0	0	0	0	0	0	0	0	0	8.45
ABplpaap	0	0	0	0	0	0	0	0	0	0	0	0	0	0	0	0	0	0	1.4	0	0	0	3.49	0	0	0	0	6.5	13.92	0	0	26.14	0	11.86	81.14	0	0	0	0	0	0	0	0	0	0	0	0	0	6.99
ABplpapa	0	0	0	0	0	0	0	0	0	0	0	0	0	0	0	0	0	0	6.85	0	0	0	4.13	0	0	0	0	15	21.63	0	0	33.62	0	12.3	123.47	0	0	0	0	0	0	0	0	0	0	0	0	0	12.86
ABplpapp	0	0	0	0	0	0	0	0	0	0	0	0	0	0	0	0	0	0	3.95	0	0	0	3.02	0	0	0	0	12.57	17.62	0	0	27.54	0	11.67	116.73	0	0	0	0	0	0	0	0	0	0	0	0	0	12.07
ABplppaa	0	0	0	0	0	0	0	0	0	0	0	0	0	0	0	0	0	0	4.37	0	0	0	0	0	0	0	0	12.61	17.46	0	0	30.21	0	8.77	123.41	0	0	0	0	0	0	0	0	0	0	0	0	0	10.13
ABplppap	0	0	0	0	0	0	0	0	0	0	0	0	0	0	0	0	0	0	3.79	0	0	0	0	0	0	0	0	13.29	12.91	0	0	25.37	0	7.8	112.28	0	0	0	0	0	0	0	0	0	0	0	0	0	9.12
ABplpppa	0	0	0	0	0	0	0	0	0	0	0	0	0	0	0	0	0	0	4.84	0	0	0	0	0	0	0	0	15.57	22.89	0	0	30.15	0	13.86	141.91	0	0	0	0	0	0	0	0	0	0	0	0	0	15.49
ABplpppp	0	0	0	0	0	0	0	0	0	0	0	0	0	0	0	0	0	0	4.07	0	0	0	0	0	0	0	0	14.69	20.08	0	0	25.23	0	13.53	158.1	0	0	0	0	0	0	0	0	0	0	0	0	0	13.78
ABpraaaa	0	0	0	0	0	0	0	0	0	0	0	0	0	0	0	0	0	0	9.43	0	0	0	2.59	0	0	0	0	37.82	15.82	0	0	30.6	0	17.9	119.57	0	0	0	0	0	0	0	0	0	0	0	0	0	9.42
ABpraaap	0	0	0	0	0	0	0	0	0	0	0	0	0	0	0	0	0	0	2.2	0	0	0	0.55	0	0	0	0	21.15	8.53	0	0	25.92	0	9.67	115.86	0	0	0	0	0	0	0	0	0	0	0	0	0	12.4
ABpraapa	0	0	0	0	0	0	0	0	0	0	0	0	0	0	0	0	0	0	6.33	0	0	0	0	0	0	0	0	31.92	15.13	0	0	27.21	0	9.95	145.7	0	0	0	0	0	0	0	0	0	0	0	0	0	13.67
ABpraapp	0	0	0	0	0	0	0	0	0	0	0	0	0	0	0	0	0	0	3.47	0	0	0	0	0	0	0	0	22.1	14.97	0	0	18.51	0	6.84	151.99	0	0	0	0	0	0	0	0	0	0	0	0	0	9.79
ABprapaa	0	0	0	0	0	0	0	0	0	0	0	0	0	0	0	0	0	0	3.39	0	0	0	0	0	0	0	0	38.47	16.63	0	0	31.77	0	5.56	124.05	0	0	0	0	0	0	0	0	0	0	0	0	0	14.19
ABprapap	0	0	0	0	0	0	0	0	0	0	0	0	0	0	0	0	0	0	1.5	0	0	0	0	0	0	0	0	26.79	14.12	0	0	17.1	0	6.5	152.16	0	0	0	0	0	0	0	0	0	0	0	0	0	10.56
ABprappa	0	0	0	0	0	0	0	0	0	0	0	0	0	0	0	0	0	0	4.34	0	0	0	0	0	0	0	0	51.26	12.95	0	0	20.04	0	10.44	146.14	0	0	0	0	0	0	0	0	0	0	0	0	0	11.85
ABprappp	0	0	0	0	0	0	0	0	0	0	0	0	0	0	0	0	0	0	2.03	0	0	0	0	0	0	0	0	46.49	13.26	0	0	19.55	0	11.2	139.03	0	0	0	0	0	0	0	0	0	0	0	0	0	10.55
ABprpaaa	0	0	0	0	0	0	0	0	0	0	0	0	0	0	0	0	0	0	4.6	0	0	0	4.43	0	0	0	0	32.21	18.09	0	0	14.62	0	6.95	95.71	0	0	0	0	0	0	0	0	0	0	0	0	0	9.22
ABprpaap	0	0	0	0	0	0	0	0	0	0	0	0	0	0	0	0	0	0	2.45	0	0	0	3.6	0	0	0	0	26.36	19.27	0	0	24.92	0	8.66	117.96	0	0	0	0	0	0	0	0	0	0	0	0	0	6.39
ABprpapa	0	0	0	0	0	0	0	0	0	0	0	0	0	0	0	0	0	0	1.8	0	0	0	0.4	0	0	0	0	10.06	12.67	0	0	9.74	0	5.42	47.35	0	0	0	0	0	0	0	0	0	0	0	0	0	5.91
ABprpapp	0	0	0	0	0	0	0	0	0	0	0	0	0	0	0	0	0	0	1.32	0	0	0	0.07	0	0	0	0	11.09	11.19	0	0	9.87	0	4.63	59.73	0	0	0	0	0	0	0	0	0	0	0	0	0	5.77
ABprppaa	0	0	0	0	0	0	0	0	0	0	0	0	0	0	0	0	0	0	5.16	0	0	0	0	0	0	0	0	26.48	20.82	0	0	22.04	0	8.43	104.68	0	0	0	0	0	0	0	0	0	0	0	0	0	8.53
ABprppap	0	0	0	0	0	0	0	0	0	0	0	0	0	0	0	0	0	0	4.95	0	0	0	0	0	0	0	0	18.12	15.75	0	0	21.21	0	9.58	97.5	0	0	0	0	0	0	0	0	0	0	0	0	0	6
ABprpppa	0	0	0	0	0	0	0	0	0	0	0	0	0	0	0	0	0	0	4.53	0	0	0	0	0	0	0	0	21.62	15.18	0	0	15.76	0	6.33	97.73	0	0	0	0	0	0	0	0	0	0	0	0	0	8.25
ABprpppp	0	0	0	0	0	0	0	0	0	0	0	0	0	0	0	0	0	0	1.58	0	0	0	0	0	0	0	0	9.13	7.52	0	0	9.29	0	4.28	56.85	0	0	0	0	0	0	0	0	0	0	0	0	0	5.77
ABalaaaal	0	0	0	0	0	0	0	0	0	0	0	0	0	0	0	0	0	0	4.72	0	0	0	0	0	0	0	0	237.57	14.55	0	0	23.93	0	10.81	161.85	0	0	0	0	0	0	0	0	0	0	0	0	0	7.38
ABalaaaar	0	0	0	0	0	0	0	0	0	0	0	0	0	0	0	0	0	0	7.74	0	0	0	0	0	0	0	0	219.77	15.93	0	0	25.07	0	12.71	178.2	0	0	0	0	0	0	0	0	0	0	0	0	0	5.2
ABalaaapa	0	0	0	0	0	0	0	0	0	0	0	0	0	0	0	0	0	0	6.86	0	0	0	0	0	0	0	0	242.57	17.59	0	0	30.36	0	12.09	219.11	0	0	0	0	0	0	0	0	0	0	0	0	0	8.41
ABalaaapp	0	0	0	0	0	0	0	0	0	0	0	0	0	0	0	0	0	0	5.83	0	0	0	0	0	0	0	0	238.62	14.58	0	0	30.2	0	12.69	204.92	0	0	0	0	0	0	0	0	0	0	0	0	0	7.74
ABalaapaa	0	0	0	0	0	0	0	0	0	0	0	0	0	0	0	0	0	0	5.28	0	0	0	0	0	0	0	0	225.36	13.18	0	0	19.67	0	9.21	216.8	0	0	0	0	0	0	0	0	0	0	0	0	0	3.94
ABalaapap	0	0	0	0	0	0	0	0	0	0	0	0	0	0	0	0	0	0	3.51	0	0	0	0	0	0	0	0	245.48	10.5	0	0	21.4	0	8.48	217.21	0	0	0	0	0	0	0	0	0	0	0	0	0	5.07
ABalaappa	0	0	0	0	0	0	0	0	0	0	0	0	0	0	0	0	0	0	7.31	0	0	0	0	0	0	0	0	325.46	11.33	0	0	28.49	0	12.7	290.88	0	0	0	0	0	0	0	0	0	0	0	0	0	7.27
ABalaappp	0	0	0	0	0	0	0	0	0	0	0	0	0	0	0	0	0	0	3.86	0	0	0	0	0	0	0	0	218.39	6.31	0	0	15.96	0	5.32	204.3	0	0	0	0	0	0	0	0	0	0	0	0	0	4.65
ABalapaaa	0	0	0	0	0	0	0	0	0	0	0	0	0	0	0	0	0	0	1.71	0	0	0	0	0	0	0	0	228.78	14.75	0	0	29.11	0	8.72	172.63	0	0	0	0	0	0	0	0	0	0	0	0	0	8.64
ABalapaap	0	0	0	0	0	0	0	0	0	0	0	0	0	0	0	0	0	0	0.99	0	0	0	0	0	0	0	0	176.29	10.34	0	0	20.52	0	3.93	163.89	0	0	0	0	0	0	0	0	0	0	0	0	0	5.27
ABalapapa	0	0	0	0	0	0	0	0	0	0	0	0	0	0	0	0	0	0	0.18	0	0	0	0	0	0	0	0	202.52	12.92	0	0	13.85	0	2.97	107.24	0	0	0	0	0	0	0	0	0	0	0	0	0	2.28
ABalapapp	0	0	0	0	0	0	0	0	0	0	0	0	0	0	0	0	0	0	0.36	0	0	0	0	0	0	0	0	135.52	5.19	0	0	6.26	0	0.79	81.93	0	0	0	0	0	0	0	0	0	0	0	0	0	1.31
ABalappaa	0	0	0	0	0	0	0	0	0	0	0	0	0	0	0	0	0	0	4.22	0	0	0	0.94	0	0	0	0	308.33	15.35	0	0	33.88	0	9.77	283.58	0	0	0	0	0	0	0	0	0	0	0	0	0	8.52
ABalappap	0	0	0	0	0	0	0	0	0	0	0	0	0	0	0	0	0	0	4.56	0	0	0	0	0	0	0	0	223.7	11.98	0	0	23.17	0	4.3	187.08	0	0	0	0	0	0	0	0	0	0	0	0	0	3.64
ABalapppa	0	0	0	0	0	0	0	0	0	0	0	0	0	0	0	0	0	0	1.12	0	0	0	0	0	0	0	0	134.65	3.48	0	0	10.62	0	1.57	110.6	0	0	0	0	0	0	0	0	0	0	0	0	0	1.66
ABalapppp	0	0	0	0	0	0	0	0	0	0	0	0	0	0	0	0	0	0	0.3	0	0	0	0	0	0	0	0	130.48	4.92	0	0	7.14	0	0.92	142.86	0	0	0	0	0	0	0	0	0	0	0	0	0	1.31
ABalpaaaa	0	0	0	0	0	0	0	0	0	0	0	0	0	0	0	0	0	0	6.18	0	0	0	0	0	0	0	0	60.55	6.08	0	0	15.81	0	5.92	101.86	0	0	0	0	0	0	0	0	0	0	0	0	0	3.9
ABalpaaap	0	0	0	0	0	0	0	0	0	0	0	0	0	0	0	0	0	0	5.23	0	0	0	0	0	0	0	0	73.79	7.56	0	0	18.18	0	3.63	182.19	0	0	0	0	0	0	0	0	0	0	0	0	0	4.16
ABalpaapa	0	0	0	0	0	0	0	0	0	0	0	0	0	0	0	0	0	0	3.07	0	0	0	0	0	0	0	0	86.27	5.83	0	0	20.15	0	5.81	228.3	0	0	0	0	0	0	0	0	0	0	0	0	0	4.77
ABalpaapp	0	0	0	0	0	0	0	0	0	0	0	0	0	0	0	0	0	0	4.18	0	0	0	0	0	0	0	0	105.53	12.68	0	0	17.5	0	4.79	316.95	0	0	0	0	0	0	0	0	0	0	0	0	0	4.03
ABalpapaa	0	0	0	0	0	0	0	0	0	0	0	0	0	0	0	0	0	0	2.95	0	0	0	0	0	0	0	0	60.16	9.98	0	0	16.39	0	4.38	121.18	0	0	0	0	0	0	0	0	0	0	0	0	0	3.63
ABalpapap	0	0	0	0	0	0	0	0	0	0	0	0	0	0	0	0	0	0	3.6	0	0	0	0	0	0	0	0	37.93	7.27	0	0	10.89	0	3.28	113.16	0	0	0	0	0	0	0	0	0	0	0	0	0	3.32
ABalpappa	0	0	0	0	0	0	0	0	0	0	0	0	0	0	0	0	0	0	2.6	0	0	0	0	0	0	0	0	33.67	5.03	0	0	8.11	0	3.31	139.11	0	0	0	0	0	0	0	0	0	0	0	0	0	2.96
ABalpappp	0	0	0	0	0	0	0	0	0	0	0	0	0	0	0	0	0	0	2.41	0	0	0	0	0	0	0	0	32.16	4.24	0	0	6.51	0	2.52	112.8	0	0	0	0	0	0	0	0	0	0	0	0	0	2.64
ABalppaaa	0	0	2.23	0	0	0	0	0	0	0	0	0	0	0	0	0	0	0	4.1	0	0	0	0	0	0	0	0	168.67	19.9	0	0	27.45	0	12.89	181.77	0	0	0	0	0	0	0	0	0	0	0	0	0	7.83
ABalppaap	0	0	0	0	0	0	0	0	0	0	0	0	0	0	0.02	0	0	0	5.74	0	0	0	0	0	0	0	0	144.37	17.91	0	0	29.71	0	10.83	192.94	0	0	0	0	0	0	0	0	0	0	0	0	0	6.83
ABalppapa	0	0	0	0	0	0	0	0	0	0	0	0	0	0	0	0	0	0	3.9	0	0	0	0	0	0	0	0	89.55	10.19	0	0	17.24	0	2.78	170.57	0	0	0	0	0	0	0	0	0	0	0	0	0	2.83
ABalppapp	0	0	0	0	0	0	0	0	0	0	0	0	0	0	0	0	0	0	1.68	0	0	0	0	0	0	0	0	75.83	8.44	0	0	9.79	0	2.36	153.41	0	0	0	0	0	0	0	0	0	0	0	0	0	2.4
ABalpppaa	0	0	0	0	0	0	0	0	0	0	0	0	0	0	0	0	0	0	3.25	0	0	0	1.67	0	0	0	0	135.08	17.73	0	0	24.62	0	6.14	190.37	0	0	0	0	0	0	0	0	0	0	0	0	0	7.54
ABalpppap	0	0	0	0	0	0	0	0	0	0	0	0	0	0	0	0	0	0	3.09	0	0	0	1.63	0	0	0	0	97.44	10.8	0	0	19.65	0	4.72	218.31	0	0	0	0	0	0	0	0	0	0	0	0	0	4.93
ABalppppa	0	0	0	0	0	0	0	0	0	0	0	0	0	0	0	0	0	0	2.47	0	0	0	0	0	0	0	0	94.15	9.55	0	0	12.26	0	4.66	161.44	0	0	0	0	0	0	0	0	0	0	0	0	0	4.24
ABalppppp	0	0	0	0	0	0	0	0	0	0	0	0	0	0	0	0	0	0	0.27	0	0	0	0	0	0	0	0	72.45	4.31	0	0	11.22	0	1.79	137.01	0	0	0	0	0	0	0	0	0	0	0	0	0	3.36
ABaraaaaa	0	0	0	0	0	0	0	0	0	0	0	0	0	0	0	0	0	0	5.21	0	0	0	0	0	0	0	0	85.36	11.91	0	0	16.23	0	10.68	328.31	0	0	0	0	0	0	0	0	0	0	0	0	0	3.99
ABaraaaap	0	0	0	0	0	0	0	0	0	0	0	0	0	0	0	0	0	0	3.42	0	0	0	0	0	0	0	0	100.88	11.58	0	0	15.84	0	9.36	379.85	0	0	0	0	0	0	0	0	0	0	0	0	0	5.09
ABaraaapa	0	0	0	0	0	0	0	0	0	0	0	0	0	0	0	0	0	0	2.85	0	0	0	0	0	0	0	0	32.75	5.37	0	0	7.32	0	4.01	155.52	0	0	0	0	0	0	0	0	0	0	0	0	0	2.45
ABaraaapp	0	0	0	0	0	0	0	0	0	0	0	0	0	0	0	0	0	0	3.55	0	0	0	0	0	0	0	0	40.2	10.69	0	0	10.86	0	4.9	246.98	0	0	0	0	0	0	0	0	0	0	0	0	0	3.41
ABaraapaa	0	0	0	0	0	0	0	0	0	0	0	0	0	0	0	0	0	0	1.92	0	0	0	0	0	0	0	0	101.89	8.4	0	0	12.07	0	4.57	239.51	0	0	0	0	0	0	0	0	0	0	0	0	0	3.29
ABaraapap	0	0	0	0	0	0	0	0	0	0	0	0	0	0	0	0	0	0	2.2	0	0	0	0	0	0	0	0	72.62	7.05	0	0	8.81	0	4.31	226	0	0	0	0	0	0	0	0	0	0	0	0	0	2.33
ABaraappa	0	0	0	0	0	0	0	0	0	0	0	0	0	0	0	0	0	0	2.42	0	0	0	0	0	0	0	0	80.96	7.81	0	0	8.99	0	5.56	262.95	0	0	0	0	0	0	0	0	0	0	0	0	0	2.98
ABaraappp	0	0	0	0	0	0	0	0	0	0	0	0	0	0	0	0	0	0	1.35	0	0	0	0	0	0	0	0	66.41	8.05	0	0	7.66	0	4.19	261.05	0	0	0	0	0	0	0	0	0	0	0	0	0	2.66
ABarapaaa	0	0	0	0	0	0	0	0	0	0	0	0	0	0	0	0	0	0	2.51	0	0	0	0	0	0	0	0	36.96	5.37	0	0	7.81	0	3.23	104.82	0	0	0	0	0	0	0	0	0	0	0	0	0	3.85
ABarapaap	0	0	0	0	0	0	0	0	0	0	0	0	0	0	0	0	0	0	1.66	0	0	0	0	0	0	0	0	32.84	6	0	0	5.91	0	2.45	118.26	0	0	0	0	0	0	0	0	0	0	0	0	0	3.25
ABarapapa	0	0	0	0	0	0	0	0	0	0	0	0	0	0	0	0	0	0	1.79	0	0	0	0	0	0	0	0	45.05	5.02	0	0	6.78	0	4.28	133.51	0	0	0	0	0	0	0	0	0	0	0	0	0	3.87
ABarapapp	0	0	0	0	0	0	0	0	0	0	0	0	0	0	0	0	0	0	0.87	0	0	0	0	0	0	0	0	34.32	4.49	0	0	4.92	0	1.88	123.35	0	0	0	0	0	0	0	0	0	0	0	0	0	2.32
ABarappaa	0	0	0	0	0	0	0	0	0	0	0	0	0	0	0	0	0	0	2.66	0	0	0	3.38	0	0	0	0	76.53	7.85	0	0	8.84	0	4.67	193.29	0	0	0	0	0	0	0	0	0	0	0	0	0	3.51
ABarappap	0	0	0	0	0	0	0	0	0	0	0	0	0	0	0	0	0	0	1.44	0	0	0	1.41	0	0	0	0	51.44	5.49	0	0	6.53	0	3.19	159.78	0	0	0	0	0	0	0	0	0	0	0	0	0	3.35
ABarapppa	0	0	0	0	0	0	0	0	0	0	0	0	0	0	0	0	0	0	2.07	0	0	0	4.83	0	0	0	0	88.48	11.92	0	0	10.56	0	3.9	236.21	0	0	0	0	0	0	0	0	0	0	0	0	0	3.98
ABarapppp	0	0	0	0	0	0	0	0	0	0	0	0	0	0	0	0	0	0	1.79	0	0	0	3.18	0	0	0	0	103.13	9.31	0	0	12.14	0	3.66	252.15	0	0	0	0	0	0	0	0	0	0	0	0	0	4.22
ABarpaaaa	0	0	0	0	0	0	0	0	0	0	0	0	0	0	0	0	0	0	2.33	0	0	0	0	0	0	0	0	196.31	10.05	0	0	20.71	0	8.59	96.77	0	3.66	0	0	0	0	0	0	0	0	0	0	0	6.23
ABarpaaap	0	0	0	0	0	0	0	0	0	0	0	0	0	0	0	0	0	0	1.45	0	0	0	0	0	0	0	0	185.87	6.67	0	0	14.29	0	6.16	88.01	0	0.74	0	0	0	0	0	0	0	0	0	0	0	3.03
ABarpaapa	0	0	0	0	0	0	0	0	0	0	0	0	0	0	0	0	0	0	0	0	0	0	0	0	0	0	0	102.9	2.6	0	0	7.61	0	0.67	77.53	0	2.49	0	0	0	0	0	0	0	0	0	0	0	0
ABarpaapp	0	0	0	0	0	0	0	0	0	0	0	0	0	0	0	0	0	0	0	0	0	0	0	0	0	0	0	96.15	0.32	0	0	3.51	0	0	72.69	0	0	0	0	0	0	0	0	0	0	0	0	0	0.25
ABarpapaa	0	0	0	0	0	0	0	0	0	0	0	0	0	0	0	0	0	0	1.61	0	0	0	0	0	0	0	0	167.55	4.39	0	0	22.54	0	5.71	110.47	0	3.3	0	0	0	0	0	0	0	0	0	0	0	5.93
ABarpapap	0	0	0	0	0	0	0	0	0	0	0	0	0	0	0	0	0	0	0.62	0	0	0	0	0	0	0	0	144.79	1.68	0	0	13.01	0	3	104.62	0	2.66	0	0	0	0	0	0	0	0	0	0	0	1.05
ABarpappa	0	0	0	0	0	0	0	0	0	0	0	0	0	0	0	0	0	0	0.81	0	0	0	0	0	0	0	0	165.85	3.13	0	0	8.21	0	3.62	142	0	2.15	0	0	0	0	0	0	0	0	0	0	0	2.46
ABarpappp	0	0	0	0	0	0	0	0	0	0	0	0	0	0	0	0	0	0	0	0	0	0	0	0	0	0	0	108.12	1.91	0	0	7.44	0	0	112.73	0	1.27	0	0	0	0	0	0	0	0	0	0	0	0.31
ABarppaaa	0	0	0	0	0	0	0	0	41.33	0	0	0	0	0	0	0	0	0	0	0	0	0	0	0	0	0	0	114.41	3.51	0	0	4.61	0	0.86	75.65	0	0	0	0	0	0	0	0	0	0	0	0	0	0
ABarppaap	0	0	0	0	0	0	0	0	26.52	0	0	0	0	0	0	0	0	0	0	0	0	0	0	0	0	0	0	99.6	2.44	0	0	4.47	0	0	58.63	0	0	0	0	0	0	0	0	0	0	0	0	0	0
ABarppapa	0	0	0	0	0	0	0	0	28.57	0	0	0	0	0	0	0	0	0	0	0	0	0	0	0	0	0	0	111.59	5.12	0	0	5.68	0	0.25	71.73	0	0	0	0	0	0	0	0	0	0	0	0	0	0
ABarppapp	0	0	0	0	0	0	0	0	25.57	0	0	0	0	0	0	0	0	0	0	0	0	0	0	0	0	0	0	120.85	6.92	0	0	4.56	0	2.14	88.57	0	0.8	0	0	0	0	0	0	0	0	0	0	0	1.17
ABarpppaa	0	0	0	0	0	0	0	0	15.73	0	0	0	0	0	0	0	0	0	0	0	0	0	0	0	0	0	0	129.59	0.73	0	0	4.85	0	0.25	86.12	0	0.93	0	0	0	0	0	0	0	0	0	0	0	0
ABarpppap	0	0	0	0	0	0	0	0	11.46	0	0	0	0	0	0	0	0	0	0	0	0	0	0	0	0	0	0	90.67	0	0	0	4.61	0	0	98.35	0	0.57	0	0	0	0	0	0	0	0	0	0	0	0.9
ABarppppa	0	0	0	0	0	0	0	0	48.13	0	0	0	0	0	0	0	0	0	0	0	0	0	0	0	0	0	0	134.46	1.06	0	0	5.68	0	0.61	125.95	0	2.14	0	0	0	0	0	0	0	0	0	0	0	0.37
ABarppppp	0	0	0	0	0	0	0	0	39.95	0	0	0	0	0	0	0	0	0	0	0	0	0	0	0	0	0	0	111.52	2.61	0	0	2.34	0	0	133.57	0	2.02	0	0	0	0	0	0	0	0	0	0	0	0
ABplaaaaa	0	0	0	0	0	0	0	0	0	0	0	0	0	0	0	0	0	0	2.07	0	0	0	0	0	0	0	0	137.34	12.44	0	0	14.8	0	6.92	103.08	0	0	0	0	0	0	0	0	0	0	0	0	0	8.5
ABplaaaap	0	0	0	0	0	0	0	0	0	0	0	0	0	0	0	0	0	0	0	0	0	0	0	0	0	0	0	87.59	4.62	0	0	8.59	0	2.87	91.79	0	0	0	0	0	0	0	0	0	0	0	0	0	3.68
ABplaaapa	0	0	0	0	0	0	0	0	0	0	0	0	0	0	0	0	0	0	0.85	0	0	0	0	0	0	0	0	91.8	5.57	0	0	5.74	0	2.5	120.2	0	0	0	0	0	0	0	0	0	0	0	0	0	2.28
ABplaaapp	0	0	0	0	0	0	0	0	0	0	0	0	0	0	0	0	0	0	0	0	0	0	0	0	0	0	0	66.71	5.61	0	0	4.82	0	0	79.22	0	0	0	0	0	0	0	0	0	0	0	0	0	1.11
ABplaapaa	0	0	0	0	0	0	0	0	0	0	0	0	0	0	0	0	0	0	2.53	0	0	0	1.76	0	0	0	0	89.32	11.37	0	0	18.54	0	9.24	137.85	0	0	0	0	0	0	0	0	0	0	0	0	0	5.51
ABplaapap	0	0	0	0	0	0	0	0	0	0	0	0	0	0	0	0	0	0	0.26	0	0	0	0	0	0	0	0	70.64	5.81	0	0	11.52	0	6.31	118.24	0	0	0	0	0	0	0	0	0	0	0	0	0	3.33
ABplaappa	0	0	0	0	0	0	0	0	0	0	0	0	0	0	0	0	0	0	0.1	0	0	0	0	0	0	0	0	78.48	12.98	0	0	13.77	0	5.39	197.52	0	1.27	0	0	0	0	0	0	0	0	0	0	0	6.45
ABplaappp	0	0	0	0	0	0	0	0	0	0	0	0	0	0	0	0	0	0	0	0	0	0	0	0	0	0	0	67.28	8.75	0	0	9.55	0	3.79	161.06	0	0	0	0	0	0	0	0	0	0	0	0	0	3.48
ABplapaaa	0	0	0	0	0	0	0	0	8.45	0	0	0	0	0	0	0	0	0	0	0	0	0	0.77	0	0	0	0	93.69	8.16	0	0	10.68	0	2.55	95.15	0	0	0	0	0	0	0	0	0	0	0	0	0	2.29
ABplapaap	0	0	0	0	0	0	0	0	7.13	0	0	0	0	0	0	0	0	0	0	0	0	0	0	0	0	0	0	93.38	6.35	0	0	10.35	0	1.2	124.16	0	0	0	0	0	0	0	0	0	0	0	0	0	3.14
ABplapapa	0	0	0	0	0	0	0	0	6.73	0	0	0	0	0	0	0	0	0	0	0	0	0	0	0	0	0	0	51.26	5.43	0	0	8.81	0	2.04	104.69	0	0	0	0	0	0	0	0	0	0	0	0	0	1.54
ABplapapp	0	0	0	0	0	0	0	0	7.46	0	0	0	0	0	0	0	0	0	0.03	0	0	0	1.13	0	0	0	0	82.39	11.18	0	0	11.29	0	5.68	151.31	0	0	0	0	0	0	0	0	0	0	0	0	0	4.69
ABplappaa	0	0	0	0	0	0	0	0	14.39	0	0	0	0	0	0	0	0	0	2.07	0	0	0	0	0	0	0	0	113.02	15.77	0	0	15.57	0	6.26	225.37	0	0	0	0	0	0	0	0	0	0	0	0	0	5.82
ABplappap	0	0	0	0	0	0	0	0	16.42	0	0	0	0	0	0	0	0	0	0.21	0	0	0	0	0	0	0	0	139.12	18.52	0	0	14.77	0	5.93	224.13	0	0	0	0	0	0	0	0	0	0	0	0	0	5.09
ABplapppa	0	0	0	0	0	0	0	0	8.93	0	0	0	0	0	0	0	0	0	1.59	0	0	0	0	0	0	0	0	186.12	15.34	0	0	21.57	0	8.23	309.68	0	3.81	0	0	0	0	0	0	0	0	0	0	0	6.43
ABplapppp	0	0	0	0	0	0	0	0	11.57	0	0	0	0	0	0	0	0	0	2.45	0	0	0	0.36	0	0	0	0	123.62	11.3	0	0	16.99	0	6.97	277.55	0	4.41	0	0	0	0	0	0	0	0	0	0	0	4.34
ABplpaaaa	0	0	0	0	0	2.78	0	0	0	0	0	0	0	0	0	0	0	0	5.41	0	0	0	18.88	0	0	0	0	83.69	10.93	2.71	0	18.93	0	8.35	206.02	0	0	0	0	0	0	0	0	0	0	0	0	0	6.31
ABplpaaap	0	0	0	0	0	4.2	0	0	0	0	0	0	0	0	0	0	0	0	8.2	0	0	0	19.56	0	0	0	0	74.22	13.68	1.47	0	23.11	0	7.7	211.73	0	0	0	0	0	0	0	0	0	0	0	0	0	7.77
ABplpaapa	0	0	0	0	0	1.74	0	0	0	0	0	0	0	0	0	0	0	0	8.01	0	1.64	0	30.89	0	0	0	0	87.46	13.82	0	0	21.98	0	12.27	258.26	0	0	0	0	0	0	0	0	0	0	0	0	0	9.74
ABplpaapp	0	0	0	0	0	0.53	0	0	0	0	0	0	0	0	0	0	0	0	5.65	0	0	0	22.9	0	0	0	0	84.32	14.51	0	0	18.08	0	10.41	228.68	0	0	0	0	0	0	0	0	0	0	0	0	0	7.8
ABplpapaa	0	0	0	0	0	0	0	0	0	0	0	0	0	0	0	0	0	0	4.03	0	0	0	13.44	0	0	0	0	46.81	10.83	0	0	13.7	0	5	139.21	0	0	0	0	0	0	0	0	0	0	0	0	0	3.7
ABplpapap	0	0	0	0	0	0	0	0	0	0	0	0	0	0	0	0	0	0	2.8	0	0	0	7.67	0	0	0	0	41.3	10.41	0	0	10.28	0	3.49	129.29	0	0	0	0	0	0	0	0	0	0	0	0	0	3.21
ABplpappa	0	0	0	0	0	0	0	0	0	0	0	0	0	0	0	0	0	0	1.29	0	0	0	4.77	0	0	0	0	30.29	5.65	0	0	5.83	0	2.31	88.24	0	0	0	0	0	0	0	0	0	0	0	0	0	2.47
ABplpappp	0	0	0	0	0	0	0	0	0	0	0	0	0	0	0	0	0	0	2.23	0	0	0	6.39	0	0	0	0	43.9	6.06	0	0	8.19	0	4.31	117.5	0	0	0	0	0	0	0	0	0	0	0	0	0	3.28
ABplppaaa	0	0	0	0	0	0	0	0	0	0	0	0	0	0	0	0	0	0	5.68	0	0	0	10.44	0	0	0	0	80.96	14.09	0	0	20.71	0	5.11	217.34	0	0	0	0	0	0	0	0	0	0	0	0	0	4.4
ABplppaap	0	0	0	0	0	0	0	0	0	0	0	0	0	0	0	0	0	0	5.92	0	0	0	10.6	0	0	0	0	71.47	12.12	0	0	13.27	0	4.53	195.6	0	0	0	0	0	0	0	0	0	0	0	0	0	4.85
ABplppapa	0	0	0	0	0	0	0	0	0	0	0	0	0	0	0	0	0	0	3.42	0	0	0	7.88	0	0	0	0	108.78	14.4	0	0	20.13	0	7.74	244.52	0	0	0	0	0	0	0	0	0	0	0	0	0	6.7
ABplppapp	0	0	0	0	0	0	0	0	0	0	0	0	0	0	0	0	0	0	2.36	0	0	0	8.08	0	0	0	0	119.47	11.18	0	0	16.82	0	7.3	246.12	0	0	0	0	0	0	0	0	0	0	0	0	0	5.71
ABplpppaa	0	0	0	0	0	0	0	0	0	0	0	0	0	0	0	0	0	0	5.24	0	0	0	8.54	0	0	0	0	64.09	15	0	0	18.28	0	6.57	231.14	0	0	0	0	0	0	0	0	0	0	0	0	0	5.36
ABplpppap	0	0	0	0	0	0	0	0	0	0	0	0	0	0	0	0	0	0	2.51	0	0	0	8.65	0	0	0	0	71.11	10.53	0	0	20.01	0	5.83	230.42	0	0	0	0	0	0	0	0	0	0	0	0	0	5.64
ABplppppa	0	0	0	0	0	0	0	0	0	0	0	0	0	0	0	0	0	0	2.68	0	0	0	2.44	0	0	0	0	37.71	9.17	0	0	10.22	0	2.89	167.25	0	0	0	0	0	0	0	0	0	0	0	0	0	2.47
ABplppppp	0	0	0	0	0	0	0	0	0	0	0	0	0	0	0	0	0	0	3.07	0	0	0	1.8	0	0	0	0	44.73	5.67	0	0	7.62	0	3.8	150.23	0	0	0	0	0	0	0	0	0	0	0	0	0	3.64
ABpraaaaa	0	0	0	0	0	0	0	0	0	0	0	0	0	0	0	0	0	0	9.22	0	0	0	17.01	0	0	0	0	205.62	11.15	0.38	0	28.8	0	18.15	195.13	0	0	0	0	0	0	0	0	0	0	0	0	0	6.7
ABpraaaap	0	0	0	0	0	0	0	0	0	0	0	0	0	0	0	0	0	0	5	0	0	0	13.34	0	0	0	0	175.97	8.7	0	0	22.87	0	13.1	157.69	0	0	0	0	0	0	0	0	0	0	0	0	0	8.49
ABpraaapa	0	0	0	0	0	0	0	0	0	0	0	0	0	0	0	0	0	0	4.44	0	0	0	13.61	0	0	0	0	169.47	8.69	0	0	29.51	0	12.73	178.54	0	0	0	0	0	0	0	0	0	0	0	0	0	7.18
ABpraaapp	0	0	0	0	0	0	0	0	0	0	0	0	0	0	0	0	0	0	2.93	0	0	0	10.56	0	0	0	0	144.12	3.92	0	0	19.51	0	7.7	154.32	0	0	0	0	0	0	0	0	0	0	0	0	0	4.2
ABpraapaa	0	0	0	0	0	0	0	0	0	0	0	0	0	0	0	0	0	0	4.83	0	0	0	0	0	0	0	0	149.52	2.34	0	0	24.99	0	8.31	247.8	0	0	0	0	0	0	0	0	0	0	0	0	0	4.85
ABpraapap	0	0	0	0	0	0	0	0	0	0	0	0	0	0	0	0	0	0	1.95	0	0	0	0	0	0	0	0	115.05	3.57	0	0	11.93	0	6.11	256.68	0	0	0	0	0	0	0	0	0	0	0	0	0	4.83
ABpraappa	0	0	0	0	0	0	0	0	0	0	0	0	0	0	0	0	0	0	3.78	0	0	0	0.95	0	0	0	0	175.08	7.21	0	0	19.33	0	5.91	385.29	0	2.29	0	0	0	0	0	0	0	0	0	0	0	7.03
ABpraappp	0	0	0	0	0	0	0	0	0	0	0	0	0	0	0	0	0	0	0	0	0	0	0	0	0	0	0	122.66	5.05	0	0	13.89	0	2.03	228.71	0	0.14	0	0	0	0	0	0	0	0	0	0	0	2.61
ABprapaaa	0	0	0	0	0	0	0	0	4.99	0	0	0	0	0	0	0	0	0	0.85	0	0	0	0.15	0	0	0	0	112.62	4.04	0	0	9.62	0	2.31	165.09	0	0	0	0	0	0	0	0	0	0	0	0	0	4.36
ABprapaap	0	0	0	0	0	0	0	0	5.54	0	0	0	0	0	0	0	0	0	0.44	0	0	0	2.15	0	0	0	0	145.28	5.8	0	0	14.77	0	2.37	203.97	0	0	0	0	0	0	0	0	0	0	0	0	0	4.93
ABprapapa	0	0	0	0	0	0	0	0	9.17	0	0	0	0	0	0	0	0	0	0.35	0	0	0	0	0	0	0	0	138.12	6.69	0	0	9.71	0	2.77	246.59	0	0.01	0	0	0	0	0	0	0	0	0	0	0	3.15
ABprapapp	0	0	0	0	0	0	0	0	9.68	0	0	0	0	0	0	0	0	0	1.06	0	0	0	0	0	0	0	0	135.2	7.79	0	0	9.9	0	7.32	286.17	0	0.02	0	0	0	0	0	0	0	0	0	0	0	4.76
ABprappaa	0	0	0	0	0	0	0	0	4.92	0	0	0	0	0	0	0	0	0	2.86	0	0	0	0	0	0	0	0	224.09	14.13	0	0	14.38	0	8.22	235.73	0	0.69	0	0	0	0	0	0	0	0	0	0	0	6.61
ABprappap	0	0	0	0	0	0	0	0	3.11	0	0	0	0	0	0	0	0	0	1.39	0	0	0	0	0	0	0	0	230.5	14.98	0	0	13.45	0	9.9	302.36	0	3.43	0	0	0	0	0	0	0	0	0	0	0	6.99
ABprapppa	0	0	0	0	0	0	0	0	2.37	0	0	0	0	0	0	0	0	0	3.97	0	0	0	0	0	0	0	0	205.81	19.7	0	0	16.64	0	9.47	223.22	0	2.99	0	0	0	0	0	0	0	0	0	0	0	8.83
ABprapppp	0	0	0	0	0	0	0	0	2.43	0	0	0	0	0	0	0	0	0	3.91	0	0	0	0	0	0	0	0	143.61	17.3	0	0	15.1	0	7.76	198.79	0	1.93	0	0	0	0	0	0	0	0	0	0	0	5.63
ABprpaaaa	0	0	0	0	0	5.81	0	0	0	0	0	0	0	0	0	0	0	0	3.75	0	0	0	18.3	0	0	0	0	145.35	11.11	2.82	0	21.09	0	10.12	181.5	0	0	0	0	0	0	0	0	0	0	0	0	0	5.76
ABprpaaap	0	0	0	0	0	7.03	0	0	0	0	0	0	0	0	0	0	0	0	4.32	0	0	0	22.99	0	0	0	0	173.29	14.13	1.6	0	20.84	0	10.87	199.23	0	0	0	0	0	0	0	0	0	0	0	0	0	6.78
ABprpaapa	0	0	0	0	0	7.17	0	0	0	0	0	0	0	0	0	0	0	0	4.74	0	0	0	23.11	0	0	0	0	159.43	12.58	0	0	26.47	0	9.04	250.48	0	0	0	0	0	0	0	0	0	0	0	0	0	10.83
ABprpaapp	0	0	0	0	0	5.96	0	0	0	0	0	0	0	0	0	0	0	0	4.09	0	0	0	20.71	0	0	0	0	147.25	13.84	0	0	22.57	0	8.12	216.46	0	0	0	0	0	0	0	0	0	0	0	0	0	6.7
ABprpapaa	0	0	0	0	0	0	0	0	0	0	0	0	0	0	0	0	0	0	1.88	0	0	0	11.17	0	0	0	0	92.65	14.29	0	0	9.66	0	5.04	160.1	0	0	0	0	0	0	0	0	0	0	0	0	0	4.5
ABprpapap	0	0	0	0	0	0	0	0	0	0	0	0	0	0	0	0	0	0	1.68	0	0	0	7.71	0	0	0	0	63.82	10.36	0	0	8.25	0	4.06	144.91	0	0	0	0	0	0	0	0	0	0	0	0	0	3.52
ABprpappa	0	0	0	0	0	0	0	0	0	0	0	0	0	0	0	0	0	0	0.82	0	0	0	3.47	0	0	0	0	42.82	6.77	0	0	6.96	0	3.5	104.38	0	0	0	0	0	0	0	0	0	0	0	0	0	4.15
ABprpappp	0	0	0	0	0	0	0	0	0	0	0	0	0	0	0	0	0	0	1.06	0	0	0	3.97	0	0	0	0	51.1	6.97	0	0	6.57	0	3.8	102.7	0	0	0	0	0	0	0	0	0	0	0	0	0	4.17
ABprppaaa	0	0	0	0	0	0	0	0	0	0	0	0	0	0	0	0	0	0	4.81	0	0	0	8.48	0	0	0	0	91.63	15.99	0	0	17.35	0	5.82	149.23	0	0	0	0	0	0	0	0	0	0	0	0	0	4.22
ABprppaap	0	0	0	0	0	0	0	0	0	0	0	0	0	0	0	0	0	0	3.93	0	0	0	5.39	0	0	0	0	59.71	14.87	0	0	14.33	0	4.69	119.71	0	0	0	0	0	0	0	0	0	0	0	0	0	4.43
ABprppapa	0	0	0	0	0	0	0	0	0	0	0	0	0	0	0	0	0	0	3.65	0	0	0	4.41	0	0	0	0	119.84	15.06	0	0	13.37	0	6.93	154.08	0	0	0	0	0	0	0	0	0	0	0	0	0	3.87
ABprppapp	0	0	0	0	0	0	0	0	0	0	0	0	0	0	0	0	0	0	4.2	0	0	0	5.84	0	0	0	0	117.63	13.3	0	0	15.37	0	7.45	161.01	0	0	0	0	0	0	0	0	0	0	0	0	0	5.79
ABprpppaa	0	0	0	0	0	0	0	0	0	0	0	0	0	0	0	0	0	0	5.03	0	0	0	5.51	0	0	0	0	95.16	12.81	0	0	16.37	0	6.15	158.25	0	0	0	0	0	0	0	0	0	0	0	0	0	4.66
ABprpppap	0	0	0	0	0	0	0	0	0	0	0	0	0	0	0	0	0	0	4.26	0	0	0	4.74	0	0	0	0	67.12	10.36	0	0	16.35	0	4.89	136.68	0	0	0	0	0	0	0	0	0	0	0	0	0	4.23
ABprppppa	0	0	0	0	0	0	0	0	0	0	0	0	0	0	0	0	0	0	1.71	0	0	0	0.88	0	0	0	0	49.06	10.83	0	0	8.5	0	3.17	107.91	0	0	0	0	0	0	0	0	0	0	0	0	0	3.69
ABprppppp	0	0	0	0	0	0	0	0	0	0	0	0	0	0	0	0	0	0	1.53	0	0	0	0.65	0	0	0	0	55.41	5.5	0	0	6.38	0	3.57	86.91	0	0	0	0	0	0	0	0	0	0	0	0	0	3.55
ABalaaaala	0	0	0	0	0	0	0	0	0	0	0	0	0	0	0	0	0	0	7.39	0	0	0	0	0	0	0	0	394.58	6.55	0.82	0	13.59	0	4.41	98.7	0	0	0	0	0	0	0	0	0	0	0	0	0	1.42
ABalaaaalp	0	0	0	0	0	0	0	0	0	0	0	0	0	0	0	0	0	0	6.57	0	0	0	0	0	0	0	0	311.43	5.88	0	0	10.83	0	3.27	108.47	0	0	0	0	0	0	0	0	0	0	0	0	0	1.18
ABalaaaarl	0	0	0	0	0	0	0	0	0	0	0	0	0	0	0	0	0	0	10	0	0	0	2.07	0	0	0	0	426.25	9.17	0	0	13.28	0	6.9	109.16	0	0	0	0	0	0	0	0	0	0	0	0	0	2.71
ABalaaaarr	0	0	0	0	0	0	0	0	0	0	0	0	0	0	0	0	0	0	10.81	0	0	0	0.94	0	0	0	0	402.48	9.93	0	0	12.85	0	8.34	94.73	0	0	0	0	0	0	0	0	0	0	0	0	0	2.41
ABalaaapal	0	0	0	0	0	0	0	0	0	0	0	0	0	0	0	0	0	0	7.24	0	0	0	0.94	0	0	0	0	449.31	10.48	0	0	17.15	0	9.31	167.44	0	0	0	0	0	0	0	0	0	0	0	0	0	2.94
ABalaaapar	0	0	0	0	0	0	0	0	0	0	0	0	0	0	0	0	0	0	12.07	0	0	0	2.72	0	0	0	0	519.1	14.53	0	0	31	0	10.58	204.69	0	0	0	0	0	0	0	0	0	0	0	0	0	3.96
ABalaaappl	0	0	0	0	0	0	0	0	0	0	0	0	0	0	0	0	0	0	8.52	0	0	0	0.52	0	0	0	0	515.49	13.29	0	0	17.24	0	9.63	172.33	0	0	0	0	0	0	0	0	0	0	0	0	0	4.37
ABalaaappr	0	0	0	0	0	0	0	0	0	0	0	0	0	0	0	0	0	0	6.3	0	0	0	0	0	0	0	0	400.77	11.52	0	0	17.03	0	7.97	148.1	0	0	0	0	0	0	0	0	0	0	0	0	0	3.77
ABalaapaaa	0	0	0	0	0	0	0	0	0	0	0	0	0	0	0	0	0	0	4.15	0	0	0	4.68	0	0	0	0	262.2	5.78	0.01	0	5.94	0	3.29	103.02	0	0	0	0	0	0	0	0	0	0	0	0	0	3.64
ABalaapaap	0	0	0	0	0	0	0	0	0	0	0	0	0	0	0	0	0	0	1.2	0	0	0	1.86	0	0	0	0	184.65	4.14	0	0	4.12	0	2.44	76.86	0	0	0	0	0	0	0	0	0	0	0	0	0	2.73
ABalaapapa	0	0	0	0	0	0	0	0	0	0	0	0	0	0	0	0	0	0	3.48	0	0	0	2.07	0	0	0	1.36	340.19	9.91	0	0	6.59	0	2.98	104.13	0	0	0	0	0	0	0	0	0	0	0	0	0	3.16
ABalaapapp	0	0	0	0	0	0	0	0	0	0	0	0	0	0	0	0	0	0	2.5	0	0	0	0.99	0	0	0	0	228.83	9.79	0	0	5.76	0	2.23	98.52	0	0	0	0	0	0	0	0	0	0	0	0	0	0.89
ABalaappaa	0	0	0	0	0	0	0	0	0	0	0	0	0	0	0.68	0	0	0	6.63	0	0	0	6.81	0	0	0	0.33	258.24	10.54	0.21	0	12.23	0	4.14	129.75	0	0	0	0	0	0.06	0	0	0	0	0	0	0	2.27
ABalaappap	0	0	0	0	0	0	0	0	0	0	0	0	0	0	0	0	0	0	3.87	0	0	0	1.74	0	0	0	0	423.22	4.61	0	0	10.11	0	2.77	136.57	0	0	0	0	0	0	0	0	0	0	0	0	0	1.39
ABalaapppa	0	0	0	0	0	0	0	0	0	0	0	0	0	0	0	0	0	0	9.08	0	0	0	16.4	0	0	0	0	589.91	7.8	0	0	13.66	0	6.31	257.96	0	0	0	0	0	0	0	0	0	0	0	0	0	4.1
ABalaapppp	0	0	0	0	0	0	0	0	0	0	0	0	0	0	0	0	0	0	4.94	0	0	0	16.7	0	0	0	0	612.08	4.07	0	0	11.98	0	7.49	245.62	0	0	0	0	0	0	0	0	0	0	0	0	0	3.12
ABalapaaaa	0	0	0	0	0	0	0	0	0	0	0	0	0	0	0	0	0	0	6.16	0	0	0	14.83	0	0	0	0	505.94	14.76	0.13	0	19.92	0	9.36	218.4	0	0	0	0	0	0	0	0	0	0	0	0	0	5.17
ABalapaaap	0	0	0	0	0	0	0	0	0	0	0	0	0	0	0	0	0	0	4.31	0	0	0	8.02	0	0	0	0	429.87	14.74	0	0	12.85	0	7.43	194.4	0	0	0	0	0	0	0	0	0	0	0	0	0	4.13
ABalapaapa	0	0	0	0	0	0	0	0	0	0	0	0	0	0	0	0	0	0	7.57	0	0	0	6.47	0	0	0	0	447.95	17.68	1.42	0	16.36	0	8.09	210.83	0	0	0	0	0	0	0	0	0	0	0	0	0	3.9
ABalapaapp	0	0	0	0	0	0	0	0	0	0	0	0	0	0	0	0	0	0	5.48	0	0	0	3.21	0	0	0	0	375.81	11.61	0.11	0	14.84	0	4.92	183.97	0	0	0	0	0	0	0	0	0	0	0	0	0	3.16
ABalapapaa	0	0	0	0.56	0	0	0	0	0	0	0	0	0	0	0	0	0	0	12.68	0	0	0	13.62	0	0	0	3.26	595.02	28.48	0.62	0	24.49	0	8.46	180.54	0	0	0	0	0	0	0	0	0	0	0	0	0	17.33
ABalapapap	0	0	0	0	0	0	0	0	0	0	0	0	0	0	0	0	0	0	3.49	0	0	0	6.99	0	0	0	0	335.25	5.85	0	0	6.32	0	0.88	68.04	0	0	0	0	0	0	0	0	0	0	0	0	0	0.26
ABalapappa	0	0	0	0	0	0	0	0	0	0	0	0	0	0	0	0	0	0	1.86	0	0	0	0	0	0	0	0	409.67	4	0	0	7.69	0	1.25	154.61	0	0	0	0	0	0	0	0	0	0	0	0	0	0.5
ABalapappp	0	0	0	0	0	0	0	0	0	0	0	0	0	0	0	0	0	0	1.41	0	0	0	0	0	0	0	0	348.49	3.07	0	0	4.88	0	0	87.65	0	0	0	0	0	0	0	0	0	0	0	0	0	0.37
ABalappaaa	0.23	0	0	0	0	0	0	0	0	0	0	0	0	0	1.21	0	0	0	10.45	0	0	0	23.85	0	0	0	0.96	575.8	15.58	2.95	0	26.18	0	16.24	441.73	0	0.6	0	0	0	0	0	0	0	0	0	0.34	0	11
ABalappaap	0	0	0	0	0	0	0	0	0	0	0	0	0	0	0	0	0	0	2.99	0	0	0	12.86	0	0	0	0	450.46	8.02	3.96	0	18.37	0	8.39	249.41	0	0	0	0	0	0	0	0	0	0	0	0	0	4.98
ABalappapa	0	0	0	0	0	0	0	0	0	0	0	0	0	0	0	0	0	0	9.62	0	0	0	22.09	0	0	0	0	490.4	10.12	1.01	0	20.1	0	9.12	285.24	0	0	0	0	0	0	0	0	0	0	0	0	0	4.97
ABalappapp	0	0	0	0	0	0	0	0	0	0	0	0	0	0	0	0	0	0	11.3	0	0	0	17.21	0	0	0	0	411.28	5.86	1.23	0	14.94	0	7.19	271.86	0	0	0	0	0	0	0	0	0	0	0	0	0	4.39
ABalapppaa	0	0	0	0	0	0	0	0	0	0	0	0	0	0	0	0	0	0	7.89	0	0	0	29.31	0	0	0	0	466.57	7.33	0	0	14.96	0	4.03	258.3	0	0	0	0	0	0	0	0	0	0	0	0	0	2.78
ABalapppap	0	0	0	0	0	0	0	0	0	0	0	0	0	0	0	0	0	0	2.46	0	0	0	19.09	0	0	0	0	360.82	3.53	0	0	4.46	0	7.86	171.32	0	0	0	0	0	0	0	0	0	0	0	0	0	0.7
ABalappppa	0	0	0	0	0	0	0	0	0	0	0	0	0	0	0	0	0	0	4.71	0	0	0	6.97	0	0	0	0	432.72	6.65	0	0	8.13	0	3.5	232.1	0	0	0	0	0	0	0	0	0	0	0	0	0	0.58
ABalappppp	0	0	0	0	0	0	0	0	0	0	0	0	0	0	0	0	0	0	4.29	0	0	0	10.48	0	0	0	0	440.45	5.79	0	0	8.4	0	2.32	268.06	0	0	0	0	0	0	0	0	0	0	0	0	0	0.51
ABalpaaaaa	0	0	3.4	0	0	0	0	0	0	0	0	0	0	0	0	0	0	0	2.29	0	0	0	0	0	0	0	0	215.5	4.44	0	0	6.23	0	1.83	124.35	0	0	0	0	0	0	0	0	0	0	0	0	0	1.43
ABalpaaaap	0	0	2.92	0	0	0	0	0	0	0	0	0	0	0	0	0	0	0	2.07	0	0	0	0	0	0	0	0	150.14	4.76	0	0	6.41	0	2.2	132.37	0	0	0	0	0	0	0	0	0	0	0	0	0	1.56
ABalpaaapa	0	0	10.48	0	0	0	0	0	0	0	0	0	0	0	0	0	0	0	2.43	0	0	0	0	0	0	0	0	247.39	7.26	0	0	11.81	0	1.9	268.05	0	0	0	0	0	0	0	0	0	0	0	0	0	1.67
ABalpaaapp	0	0	8.25	0	0	0	0	0	0	0	0	0	0	0	0	0	0	0	3.58	0	0	0	0	0	0	0	0	304.11	5.66	0	0	11.39	0	3.09	310.76	0	0	0	0	0	0	0	0	0	0	0	0	0	1.69
ABalpaapaa	0	0	8.45	0	0	0	0	0	0	0	0	0	0	0	0	0	0	0	4.09	0	0	0	0	0	0	0	1.6	302.38	9.82	0	0	12.66	0	3.07	510.04	0	0	0	0	0	0	0	0	0	0	0	0	0	2.14
ABalpaapap	0	0	1.76	0	0	0	0	0	0	0	0	0	0	0	0	0	0	0	2.46	0	0	0	0	0	0	0	0	165.82	4.31	0	0	5.99	0	0	368.24	0	0	0	0	0	0	0	0	0	0	0	0	0	0.55
ABalpaappa	0	0	4.17	0	0	0	0	0	0	0	0	0	0	0	0	0	0	0	5.12	0	0	0	0	0	0	0	0.43	199.01	6.15	0	0	9.69	0	2.37	315.25	0	0	0	0	0	0	0	0	0	0	0	0	0	2.13
ABalpaappp	0	0	2.08	0	0	0	0	0	0	0	0	0	0	0	0	0	0	0	2.36	0	0	0	0	0	0	0	0	210.79	7.09	0	0	8.06	0	2.21	342.36	0	0	0	0	0	0	0	0	0	0	0	0	0	1.16
ABalpapaaa	0	0	0	0	0	0	0	0	0	0	0	0	0	0	0	0	0	0	4.44	0	0	0	0	0	0	0	0	84.04	2.31	0	0	4.78	0	2.34	95.12	0	0	0	0	0	0	0	0	0	0	0	0	0	1.24
ABalpapaap	0	0	0	0	0	0	0	0	0	0	0	0	0	0	0	0	0	0	5.32	0	0	0	0	0	0	0	0	106.37	3.41	0	0	4.93	0	2.84	122.59	0	0	0	0	0	0	0	0	0	0	0	0	0	1.74
ABalpapapa	0	0	0	0	0	0	0	0	0	0	0	0	0	0	0	0	0	0	3.5	0	0	0	0	0	0	0	0	87.17	2.49	0	0	4.3	0	1.18	96.13	0	0	0	0	0	0	0	0	0	0	0	0	0	1.72
ABalpapapp	0	0	0	0	0	0	0	0	0	0	0	0	0	0	0	0	0	0	4.4	0	0	0	0	0	0	0	0	115.08	4.67	0	0	6.14	0	2.77	161.19	0	0	0	0	0	0	0	0	0	0	0	0	0	2.38
ABalpappaa	0	0	2.97	0	0	0	0	0	0	0	0	0	0	0	0	0	0	0	3.8	0	0	0	0	0	0	0	0	134.9	8.69	0	0	5.19	0	3.51	204.93	0	0	0	0	0	0	0	0	0	0	0	0	0	1.46
ABalpappap	0	0	1.14	0	0	0	0	0	0	0	0	0	0	0	0	0	0	0	2.22	0	0	0	0	0	0	0	0	103.26	6.77	0	0	3.93	0	1.88	186.93	0	0	0	0	0	0	0	0	0	0	0	0	0	1.6
ABalpapppa	0	0	5.55	0	0	0	0	0	0	0	0	0	0	0	0	0	0	0	7.08	0	0	0	0	0	0	0	0	364.82	12.85	0	0	8.42	0	3.51	472.56	0	0	0	0	0	0	0	0	0	0	0	0	0	1.27
ABalpapppp	0	0	0.09	0	0	0	0	0	0	0	0	0	0	0	0	0	0	0	0.69	0	0	0	0	0	0	0	0	164.84	5.43	0	0	2.26	0	0	283.41	0	0	0	0	0	0	0	0	0	0	0	0	0	0.27
ABalppaaaa	0.85	0	0	0	0.83	0	0	0	0	0	0	0	0	0	0.37	0	0	0	4.28	0	0	0	2.23	0	0.37	0	2.76	354.68	11.67	3.3	0	21.59	0	11.25	190.48	0	0	0	0	0	0	0	0	0	0	0	0	0	4.51
ABalppaaap	0	0	0	0	0	0	0	0	0	0	0	0	0	0	0	0	0	0	2.8	0	0	0	0	0	0	0	0	267.71	8.72	0	0	15.9	0	7.38	128.87	0	0	0	0	0	0	0	0	0	0	0	0	0	2.85
ABalppaapa	0	0	0	0	2.27	0	0	0	0	0	0	0	0	0	0	0	0	0	9.21	0	0	0	1.12	0	0	0	0	246.04	11.16	3.02	0	15.24	0	5.7	123.51	0	0	0	0	0	0	0	0	0	0	0	0	0	3.3
ABalppaapp	0	0	0	0	0	0	0	0	0	0	0	0	0	0	0	0	0	0	7.38	0	0	0	0	0	0	0	0	272.1	6.81	0	0	14.05	0	3.25	153.5	0	0	0	0	0	0	0	0	0	0	0	0	0	1.98
ABalppapaa	0	0	0	0	0	0	0	0	0	0	0	0	0	0	0	0	0	0	2.13	0	0	0	8.62	0	0	0	0	181.56	7.73	0	0	11.06	0	1.78	144.66	0	0	0	0	0	0	0	0	0	0	0	0	0	1.57
ABalppapap	0	0	0	0	0	0	0	0	0	0	0	0	0	0	0	0	0	0	2.89	0	0	0	8.29	0	0	0	0	154.11	5.29	0	0	7.97	0	1.36	125.24	0	0	0	0	0	0	0	0	0	0	0	0	0	1.57
ABalppappa	0	0	0	0	0	0	0	0	0	0	0	0	0	0	0	0	0	0	2.76	0	0	0	10.19	0	0	0	0	233.22	10.12	1.25	0	8.69	0	1.48	188.32	0	0	0	0	0	0	0	0	0	0	0	0	0	1.08
ABalppappp	0	0	0	0	0	0	0	0	0	0	0	0	0	0	0	0	0	0	1.88	0	0	0	4.97	0	0	0	0	190.24	9.37	0	0	4.93	0	0.88	168.13	0	0	0	0	0	0	0	0	0	0	0	0	0	1.52
ABalpppaaa	0	0	0	0	0	0	0	0	0	0	0	0	0	0	0	0	0	0	9.6	0	0	0	13.89	0	0	0	0	372.47	11.29	0.54	0	21.13	0	7.7	255.64	0	0	0	0	0	0	0	0	0	0	0	0	0	5.18
ABalpppaap	0	0	0	0	0	1.5	0	0	0	0	0	0	0	0	0	0	0	0	10.29	0	0	0	15.84	0	0	0	0.87	350.34	12.11	2.27	0	22.83	0	8.08	297.81	0	0	0	0	0	0	0	0	0	0	0	0	0	6.68
ABalpppapa	0	0	0	0	0	9.9	0	0	0	0	0	0	0	0	0	0	0	0	9.14	0	0	0	14.97	0	0	0	0	402.32	7.62	4.96	0	19.84	0	5.76	237.52	0	0	0	0	0	0	0	0	0	0	0	0	0	3.72
ABalpppapp	0	0	0	0	0	5.58	0	0	0	0	0	0	0	0	0	0	0	0	6.78	0	0	0	12.76	0	0	0	0	297.16	8.72	3.17	0	15.28	0	6.1	241.26	0	0	0	0	0	0	0	0	0	0	0	0	0	5.2
ABalppppaa	0	0	0	0	0	8.34	0	0	0	0	0	0	0	0	0	0	0	0	2.29	0	0	0	14.13	0	0	0	0	369.66	14.23	7.6	0	14.14	0	3.4	246.48	0	1.68	0	0	0	0	0	0	0	0	0	0	0	3.72
ABalppppap	0	0	0	0	0	11.93	0	0	0	0	0	0	0	0	0	0	0	0	3.38	0	0	0	14.98	0	0	0	0	354.88	15.71	3.65	0	10.96	0	1.75	216.9	0	1.06	0	0	0	0	0	0	0	0	0	0	0	2.02
ABalpppppa	0	0	0	0	0	20.5	0	0	0	0	0	0	0	0	0	0	0	0	3.33	0	0	0	16.37	0	0	0	0	446.16	8.96	4.03	0	12.27	0	2.85	209.52	0	0.68	0	0	0	0	0	0	0	0	0	0	0	3.51
ABalpppppp	0	0	0	0	0	19.95	0	0	0	0	0	0	0	0	0	0	0	0	0	0	0	0	5.52	0	0	0	0	291.01	4.67	0	0	4.79	0	0.69	159.15	0	0	0	0	0	0	0	0	0	0	0	0	0	0.5
ABaraaaaaa	0	0	2.04	0	0	0	0	0	0	0	0	0	0	0	0	0	0	0	4.98	0	0	0	0	0	0	0	0.25	202.52	2.91	0	0	13.14	0	4.87	349.85	0	0	0	0	0	0	0	0	0	0	0	0	0	1.7
ABaraaaaap	0	0	5.29	0	0	0	0	0	0	0	0	0	0	0	0	0	0	0	4.49	0	0	0	0	0	0	0	1.55	191.88	5.51	0	0	8.5	0	3.27	372.52	0	0	0	0	0	0	0	0	0	0	0	0	0	1.26
ABaraaaapa	0	0	5.07	0	0	0	0	0	0	0	0	0	0	0	0	0	0	0	6.36	0	0	0	0	0	0	0	0.71	291.68	6.22	0	0	13.68	0	8.67	448.16	0	0	0	0	0	0	0	0	0	0	0	0	0	2.46
ABaraaaapp	0	0	9.4	0	0	0	0	0	0	0	0	0	0	0	0.65	0	0	0	11.01	0	0	0	0	0	0	0	1.68	480.27	7.47	0	0	23.9	0	7.93	598.05	0	0	0	0	0	0	0	0	0	0	0	0	0	9.36
ABaraaapaa	0	0	7.71	0	0	0	0	0	0	0	0	0	0	0	0	0	0	0	2.48	0	0	0	0	0	0	0	7.04	221.24	7.34	0	0	6.94	0	3.87	415.62	0	0	0	0	0	0	0	0	0	0	0	0	0	1.19
ABaraaapap	0	0	3.33	0	0	0	0	0	0	0	0	0	0	0	0	0	0	0	0.73	0	0	0	0	0	0	0	3.58	117.38	2.91	0	0	2.53	0	1.85	319.1	0	0	0	0	0	0	0	0	0	0	0	0	0	0.1
ABaraaappa	0	0	2.28	0	0	0	0	0	0	0	0	0	0	0	0	0	0	0	3.98	0	0	0	0	0	0	0	1.04	117.92	5.86	0	0	5.46	0	4.16	225.13	0	0	0	0	0	0	0	0	0	0	0	0	0	2.44
ABaraaappp	0	0	1.22	0	0	0	0	0	0	0	0	0	0	0	0	0	0	0	2.65	0	0	0	0	0	0	0	0	109.18	6.02	0	0	4.73	0	3.43	219.02	0	0	0	0	0	0	0	0	0	0	0	0	0	0.96
ABaraapaaa	0	0	12.54	0	0	0	0	0	0	0	0	0	0	0	0	0	0	0	4.39	0	0	0	0	0	0	0	0	440.96	7.44	0	0	13.05	0	6.56	451.05	0	0	0	0	0	0	0	0	0	0	0	0	0	1.8
ABaraapaap	0	0	5.06	0	0	0	0	0	0	0	0	0	0	0	0	0	0	0	2.16	0	0	0	0	0	0	0	0	407.09	8.19	0	0	8.35	0	5.26	375.2	0	0	0	0	0	0	0	0	0	0	0	0	0	1.72
ABaraapapa	0	0	3.75	0	0	0	0	0	0	0	0	0	0	0	0	0	0	0	1.85	0	0	0	0	0	0	0	0	280.36	7.88	0	0	5.77	0	3.07	354.86	0	0	0	0	0	0	0	0	0	0	0	0	0	0.57
ABaraapapp	0	0	8.03	0	0	0	0	0	0	0	0	0	0	0	0	0	0	0	7.47	0	0	0	0	0	0	0	1.66	424.08	12.71	0	0	8.64	0	5.58	548.84	0	0	0	0	0	0	0	0	0	0	0	0	0	0.98
ABaraappaa	0	0	13.34	0	0	0	0	0	0	0	0	0	0	0	0	0	0	0	2.9	0	0	0	0	0	0	0	0	448.92	11.23	0	0	10.93	0	9.15	637.79	0	0	0	0	0	0	0	0	0	0	0	0	0	2.23
ABaraappap	0	0	3.59	0	0	0	0	0	0	0	0	0	0	0	0	0	0	0	1.82	0	0	0	0	0	0	0	0	328.43	7.05	0	0	5.97	0	5.21	481.13	0	0	0	0	0	0	0	0	0	0	0	0	0	1.16
ABaraapppa	0	0	8.63	0	0	0	0	0	0	0	0	0	0	0	0	0	0	0	2.77	0	0	0	0	0	0	0	0	255.57	10.96	0	0	6.02	0	2.62	441.48	0	0	0	0	0	0	0	0	0	0	0	0	0	0.61
ABaraapppp	0	0	17.95	0	0	0	0	0	0	0	0	0	0	0	0	0	0	0	4.52	0	0	0	0	0	0	0	0	378.13	12.73	0	0	8.5	0	4.46	611.84	0	0	0	0	0	0	0	0	0	0	0	0	0	1.34
ABarapaaaa	0	0	4.04	0	0	0	0	0	0	0	0	0	0	0	0	0	0	0	2.29	0	0	0	0	0	0	0	0	73.47	4.78	0	0	4.03	0	1.32	136.89	0	0	0	0	0	0	0	0	0	0	0	0	0	1.33
ABarapaaap	0	0	2.47	0	0	0	0	0	0	0	0	0	0	0	0	0	0	0	3.27	0	0	0	0	0	0	0	0.47	88.37	4.53	0	0	5.09	0	1.52	140.32	0	0	0	0	0	0	0	0	0	0	0	0	0	1.25
ABarapaapa	0	0	8.51	0	0	0	0	0	0	0	0	0	0	0	0	0	0	0	2.76	0	0	0	0	0	0	0	0	223.06	16.78	0	0	6.77	0	1.44	250.05	0	0	0	0	0	0	0	0	0	0	0	0	0	1.22
ABarapaapp	0	0	1.84	0	0	0	0	0	0	0	0	0	0	0	0	0	0	0	0.1	0	0	0	0	0	0	0	0	135.98	10.22	0	0	3.47	0	0.71	216.3	0	0	0	0	0	0	0	0	0	0	0	0	0	0.5
ABarapapaa	0	0	0.4	0	0	0	0	0	0	0	0	0	0	0	0	0	0	0	1.44	0	0	0	0	0	0	0	0.57	107.02	6.49	0	0	4.75	0	2.75	150.72	0	0	0	0	0	0	0	0	0	0	0	0	0	1.38
ABarapapap	0	0	0	0	0	0	0	0	0	0	0	0	0	0	0	0	0	0	1	0	0	0	0	0	0	0	0	103.18	4.4	0	0	3.31	0	2.7	137.01	0	0	0	0	0	0	0	0	0	0	0	0	0	1.55
ABarapappa	0	0	3.54	0	0	0	0	0	0	0	0	0	0	0	0	0	0	0	4.15	0	0	0	0	0	0	0	1.8	266.62	11.51	0	0	5.73	0	3.58	301.6	0	0	0	0	0	0	0	0	0	0	0	0	0	1.24
ABarapappp	0	0	0	0	0	0	0	0	0	0	0	0	0	0	0	0	0	0	0.34	0	0	0	0	0	0	0	0	96.29	5.35	0	0	1.79	0	0.39	162.69	0	0	0	0	0	0	0	0	0	0	0	0	0	0.17
ABarappaaa	0	0	0	0	0	0	0	0	0	0	0	0	0	0	0	0	0	0	2.33	0	0	0	3.42	0	0	0	0	138.99	4.49	0.09	0	4.44	0	4.09	115.07	0	0	0	0	0	0	0	0	0	0	0	0	0	1.75
ABarappaap	0	0	0	0	0	0	0	0	0	0	0	0	0	0	0	0	0	0	2.98	0	0	0	3.71	0	0	0	0	169.52	4.11	0	0	4.48	0	3.54	146.32	0	0	0	0	0	0	0	0	0	0	0	0	0	1.22
ABarappapa	0	0	0	0	0	0	0	0	0	0	0	0	0	0	0	0	0	0	2.23	0	0	0	4.77	0	0	0	0	141.35	1.97	1.56	0	3.51	0	2.61	112.86	0	0	0	0	0	0	0	0	0	0	0	0	0	1.36
ABarappapp	0	0	0	0	0	0	0	0	0	0	0	0	0	0	0	0	0	0	2.68	0	0	0	5.83	0	0	0	0	139.65	3.27	1.13	0	3.97	0	2.7	116.94	0	0	0	0	0	0	0	0	0	0	0	0	0	1.49
ABarapppaa	0	0	0	0	0	0	0	0	0	0	0	0	0	0	0	0	0	0	2.75	0	0	0	9.01	0	0	0	0.84	127.72	3.05	0.56	0	4.58	0	4.46	121.83	0	0	0	0	0	0	0	0	0	0	0	0	0	1.85
ABarapppap	0	0	0	0	0	0	0	0	0	0	0	0	0	0	0	0	0	0	2.05	0	0	0	9.38	0	0	0	0.53	127.22	4.01	0.82	0	5.19	0	3.94	161.37	0	0	0	0	0	0	0	0	0	0	0	0	0	1.34
ABarappppa	0	0	0	0	0	0	0	0	0	0	0	0	0	0	0	0	0	0	1.03	0	0	0	13.95	0	0	0	0	176.77	4.94	2.06	0	4.72	0	3.32	142.41	0	0	0	0	0	0	0	0	0	0	0	0	0	1.8
ABarappppp	0	0	0	0	0	0	0	0	0	0	0	0	0	0	0	0	0	0	0.9	0	0	0	13.15	0	0	0	0	184.88	3.7	0.4	0	4.7	0	1.76	154.1	0	0	0	0	0	0	0	0	0	0	0	0	0	1.59
ABarpaaaaa	0	0	0	0	0	0	0	0	0	0	0	0	0	0	0	0	0	0	4.78	0	0	0	0.36	0	0	0	0.63	563.96	13.22	0	0	13.01	0	5.31	155.54	0	8.58	0	0	0	0	0	0	0	0	0	0	0	6.74
ABarpaaaap	0	0	0	0	0	0	0	0	0	0	0	0	0	0	0	0	0	0	2.82	0	0	0	1.87	0	0	0	0	508.42	8.7	0	0	9.04	0	4.31	292.73	0	6.33	0	0	0	0	0	0	0	0	0	0	0	1.63
ABarpaaapa	0	0	0	0	0	0	0	0	0	0	0	0	0	0	0	0	0	0	2.23	0	0	0	0	0	0	0	0	350.5	14.18	0	0	4.91	0	5.11	119.75	0	4.02	0	0	0	0	0	0	0	0	0	0	0	1.04
ABarpaaapp	1.14	0	0	0	0	0	0	0	0	0.83	0	0	0	0	3.54	0	0	0	5.99	0	0	0	2.62	1.43	0	0	0	612.13	20.28	0.88	0	16.68	0	7.25	209.43	0	11.72	0	0	0	0	0	0	0	0	0	0	0	2.77
ABarpaapaa	0	0	0	0	0	0	0	0	0	0	0	0	0	0	0	0	0	0	1.44	0	0	0	0	0	0	0	5.43	780.86	122.63	0	0	3.85	0	8.28	207.86	0	164.82	0	0	0	0	0	0	0	0	0	0	0	4.06
ABarpaapap	0	0	0	0	0	0	0	0	0	0	0	0	0	0	0	0	0	0	0.9	0	0	0	0	2.89	0	0	11.35	481.63	122.77	0	0	0.22	0.22	0	82.96	0	72.3	0	0	0	0	0	0	0	0	0	0	0	6.82
ABarpaappa	0	0	0	0	0	0	0	0	0	0	0	0	0	0	0	0	0	0	0.9	0	0	0	0	3.42	0	0	6.92	537.44	132.76	0	0	0.68	0	0	95.77	0	64.39	0	0	0	0	0	0	0	0	0	0	0	8.23
ABarpaappp	0	0	0	0	0	0	0	0	0	0	0	0	0	0	0	0	0	0	1.76	0	0	0	0	9.74	0	0	21.87	606.89	147.97	0	0	0	0	0	104.38	0	66.46	0	0	0	0	0	0	0	0	0	0	0	12.58
ABarpapaaa	0	0	0	0	0	0	0	0	0.2	0	0	0	0	0	0	0	0	0	6.42	0	0	0	18	0	0	0	0.3	577.25	19.61	0	0	20.28	0	4.04	203.13	0	3.14	0	0	0	0	0	0	0	0	0	0	0	4.87
ABarpapaap	0	0	0	0	0	0	0	0	0	0	0	0	0	0	0	0	0	0	1.22	0	0	0	5.77	0	0	0	0	347.04	6.53	0	0	6.29	0	3.39	111.95	0	2.8	0	0	0	0	0	0	0	0	0	0	0	1.68
ABarpapapa	0	0	0	0	0	0	0	0	2.19	0	0	0	0	0	0	0	0	0	4.15	0	0	0	9.02	10.91	0	0	2.63	777.17	107.92	0	0	6.85	0	5.43	121.44	0	12.15	0	0	0	0	0	0	0	0	0	0	0	4.12
ABarpapapp	0	0	5.32	0	0	0	0	0	0.7	0	0	0	0	0	0	0	0	0	0.63	0	0	0	4.96	0	0	0	14.36	536.06	72.31	0	0	7.79	0	4.47	110.31	0	14.08	0	0	0	0	0	0	0	0	0	0	0	6.14
ABarpappaa	0	0	0	0	0	0	0	0	0	0	0	0	0	0	0	0	0	0	8.31	0	0	0	13.91	0	0	0	22	1047.04	31.75	0.81	0	22.23	0	11.36	273.12	0	49.27	0	0	0	0	0	0	0	0	0	0	0	5.28
ABarpappap	0	0	0	0	0	1.58	0	0	0	0	0	0	0	0	0	0	0	0	8.82	0	0	0	19.44	0	0	0	3.5	860	87.15	0	0	9.29	0	3.47	258.14	0	59.81	0	0	0	0	0	0	0	0	0	0	0	16.86
ABarpapppa	0	0	0	0	0	5.01	0	0	0	0	0	0	0	0	0	0	0	0	4.18	0	0	0	24.19	6.92	0	0	6.09	955.3	33.29	0	0	6.95	0	3.13	221.02	0	87.16	0	0	0	0	0	0	0	0	0	0	0	10.69
ABarpapppp	0	0	0	0	0	0	0	0	0	0	0	0	0	0	0	0	0	0	5.77	0	0	0	25.41	1.54	0	0	5.81	893.93	71.39	0	0	3.61	0	1.79	162.58	0	65.7	0	0	0	0	0	0	0	0	0	0	0	8.59
ABarppaaaa	0	0	0	0	0	0	0	0	162.75	0	0	0	0	0	0	0	0	0	1.96	0	0	0	6.17	0	0	0	3.35	580.02	59.39	0	0	9.98	0	2.52	139.21	0	26.54	0	0	0	0	0	0	0	0	0	0	0	3.42
ABarppaaap	0	0	0	0	0	0	0	0	88.85	0	0	0	0	0	0	0	0	0	1.13	0	0	0	7.93	13.03	0	0	24.19	325.12	129.43	0	0	3.51	0	0.79	135.88	0	69.28	0	0	0	0	0	0	0	0	0	0	0	11.29
ABarppaapa	0	0	0	0	0	0	0	0	93.85	0	0	0	0	0	0	0	0	0	0	0	0	0	1.57	5.28	0	0	13.31	530.78	177.05	0	0	0.64	0	0	110.23	0	4.1	0	0	0	0	0	0	0	0	0	0	0	9.23
ABarppaapp	0	0	0	0	0	0	0	0	127.82	0	0	0	0	0	0	0	0	0	2.8	0	0	0	1.45	0	0	0	3.56	356.71	91.1	0	0	2.13	0	0.5	112.31	0	11.01	0	0	0	0	0	0	0	0	0	0	0	6.63
ABarppapaa	0	0	0	0	0	0	0	0	256.93	0	0	0	0	0	0	0	0	0	1.35	0	0	0	16.62	7.02	0	0	31.61	403.38	158.15	0	0	1.89	0	0	131.53	0	99.64	0	0	0	0	0	0	0	0	0	0	0	5.15
ABarppapap	0	0	0	0	0	0	0	0	238.28	0	0	0	0	0	0	0	0	0	0.22	0	0	0	12.88	7.64	0	0	35.95	440.74	169.27	0	0	2	0	0	131.22	0	85.26	0	0	0	0	0	0	0	0	0	0	0	3.59
ABarppappa	0	0	0	0	0	0	0	0	181.11	0	0	0	0	0	0	0	0	0	2.33	0	0	0	9.37	6.37	0	0	16	608.44	83.96	0	0	2.86	0	1.35	159.52	0	85.67	0	0	0	0	0	0	0	0	0	0	0	13.25
ABarppappp	0	0	0	0	0	0	0	0	273.44	0	0	0	0	0	0	0	0	0	9.33	0	0	0	15.97	10.45	0	0	16.53	762.37	113.48	0	12.82	7.3	0	4.52	343.22	0	64.3	0	0	0	0	0	0	0	0	0	0	0	15.02
ABarpppaaa	0	0	0	0	0	0	0	0	89.82	0	0	0	0	0	0	0	0	0	2.4	0	0	0	6.12	0	0	0	7.4	764.41	10.47	0.5	0	5.88	0	2.17	173.75	0	36.25	0	0	0	0	0	0	0	0	0	0	0	6.94
ABarpppaap	0	0	0	0	0	0	0	0	51.06	0	0	0	0	0	0	0	0	0	4.15	0	0	0	15.16	3.79	0	0	20.59	611.46	45.69	0	0	2.55	0	0	134.98	0	44.67	0	0	0	0	0	0	0	0	0	0	0	26.24
ABarpppapa	0	0	0	0	0	0	0	0	23.94	0	0	0	0	0	0	0	0	0	0	0	0	0	0.28	0.63	0	0	39.08	489.89	102.89	0	0	0.02	0	0	77.52	0	51.77	0	0	0	0	0	0	0	0	0	0	0	7.38
ABarpppapp	0	0	0	0	0	0	0	0	47.84	0	0	0	0	0	0	0	0	0	2.22	0	0	0	2.21	0	0	0	8.06	527.03	19.32	0	0	5.75	0	0	194.9	0	19.91	0	0	0	0	0	0	0	0	0	0	0	13.29
ABarppppaa	0	0	0	0	0	0	0	0	447.34	0	0	0	0	0	0	0	0	0	6.54	0	0	0	9.15	8.01	0	0	11.23	684.22	46.75	0	0	3.69	0	0.34	162.32	0	66.7	0	0	0	0	0	0	0	0	0	0	0	10.48
ABarppppap	0	0	0	0	0	0	0	0	481.52	0	0	0	0	0	0	0	0	0	8.36	0	0	0	7.07	5.38	0	0	6.91	694.73	60.38	0	0	3.03	0	0.71	177.51	0	54	0	0	0	0	0	0	0	0	0	0	0	8.98
ABarpppppa	0	0	0	0	0	0	0	0	333.25	0	0	0	0	0	0	0	0	0	7.79	0	0	0	9.46	5.29	0	0	8.76	746.15	177.02	0.8	0.44	3.42	0	3	170.53	0	49.89	0	0	0	0	0	0	0	0	0	0	0	7.67
ABarpppppp	0	0	0	0	0	0	0	0	374.77	0	0	0	0	0	0	0	0	0	9.66	0	0	0	16.42	1.85	0	0	25.33	758.39	204.72	0.71	15.52	8.06	0	4.85	200.42	0	110.77	0	0	0	0	0	0	0	0	0	0	0	20.39
ABplaaaaaa	0	0	0	0	0	0	0	0	0	0	0	0	0	0	0	0	0	0	2.65	0	0	0	6.02	0	0	0	7.68	516.01	28.9	0	0	16	0	4.42	150.34	0	0	0	0	0	0	0	0	0	0	0	0	0	1.93
ABplaaaaap	0	0	0	0	0	0	0	0	0	0	0	0	0	0	0	0	0	0	0.09	0	0	0	3.04	0	0	0	0.64	259.67	7.59	0	0	4.19	0	0.07	75.85	0	0	0	0	0	0	0	0	0	0	0	0	0	0
ABplaaaapa	0	0	0	0	0	0	0	0	0	0	0	0	0	0	0	0	0	0	3.23	0	0	0	7.84	5.96	0	0	29.99	621.12	183.8	0	0	6.74	0	1.39	196.47	0	27.47	0	0	0	0	0	0	0	0	0	0	0	4.5
ABplaaaapp	0	0	0	0	0	0	0	0	0	0	0	0	0	0	0	0	0	0	2.15	0	0	0	8.6	7.76	0	0	9.93	612.47	101.01	0	0	5.63	0	1.18	171.7	0	19.84	0	0	0	0	0	0	0	0	0	0	0	3.44
ABplaaapaa	0	0	0	0	0.09	0	0	0	0	0	0	0	0	0	0	0	0	0	5.18	0	0	0	28.49	0.67	0	0	0.87	883.94	78.78	0	0	13.64	0	12.42	331.72	0	38.92	0	0	0	0	0	0	0	0	0	0	0	11.2
ABplaaapap	0	0	0	0	0	3.61	0	0	0	0	0	0	0	0	0	0	0	0	4.86	0	0	0	22.33	12.1	0	0	26.21	650.67	159.3	0	0	6.62	0	4.51	124.14	0	59.09	0	0	0	0	0	0	0	0	0	0	0	17.1
ABplaaappa	0	0	0	0	0	0	0	0	0	0	0	0	0	0	0	0	0	0	4.58	0	0	0	30.84	3.61	0	0	16.92	695.33	310.76	0	0	6.43	0	3.14	260.35	0	72.46	0	0	0	0	0	0	0	0	0	0	0	10.64
ABplaaappp	0	0	0	0	0	0	0	0	0	0	0	0	0	0	0	0	0	0	1.69	0	0	0	19.11	6.88	0	0	37.28	375.07	333.95	0	0	3.66	0	0.38	172.56	0	64.09	0	0	0	0	0	0	0	0	0	0	0	12.98
ABplaapaaa	0	0	0	0	0	0	0	0	0	0	0	0	0	0	0	0	0	0	4.03	0	0	0	22.5	0	0	0	0	404.54	27.76	0.04	0	16.42	0	11.31	266.57	0	3.73	0	0	0	0	0	0	0	0	0	0	0	3.97
ABplaapaap	0	0	0	0	0	0	0	0	0	0	0	0	0	0	0	0	0	0	3.79	0	0	0	18.1	0	0	0	0	331.02	15.58	0.53	0	9.28	0	3.15	170.31	0	1.06	0	0	0	0	0	0	0	0	0	0	0	2.25
ABplaapapa	0	0	0	0	0	4.31	0	0	0	0	0	0	0	0	0	0	0	0	4.02	0	0	0	17.56	0	0	0	0	383.2	12.28	5.94	0	14.08	0	7.83	172.92	0	2.4	0	0	0	0	0	0	0	0	0	0	0	3.5
ABplaapapp	0	0	0	0	0	0	0	0	0	0	0	0	0	0	0	0	0	0	0	0	0	0	12.27	0	0	0	0	297.04	6.11	0	0	5.59	0	2.72	147.95	0	0	0	0	0	0	0	0	0	0	0	0	0	0.05
ABplaappaa	0	0	0	0	0	0	0	0	0	0	0	0	0	0	0	0	0	0	10.28	0	0	0	17.17	0.45	0	0	7.26	314.66	51.09	0.31	0	19	0	11.16	346.89	0	55.74	0	0	0	0	0	0	0	0	0	0	0	8.97
ABplaappap	0.01	0	0	0	0	0	0	0	0	0	0	0	0	0	0	0	0	0	3.47	0	0	0	12.78	3.09	0	0	23.7	374.11	79.95	0	0	8.16	0	3.14	194.81	0	66.39	0	0	0	0	0	0	0	0	0	0	0	6.95
ABplaapppa	0	0	0	0	0	0	0	0	0	0	0	0	0	0	0	0	0	0	3.33	0	0	0	9.8	2.3	0	0	38.35	407.75	87.63	0	0	7.68	0	3.94	283.12	0	66.48	0	0	0	0	0	0	0	0	0	0	0	7.18
ABplaapppp	0	0	0	0	0	0	0	0	0	0	0	0	0	0	0	0	0	0	4.59	0	0	0	5.29	7.93	0	0	39.44	475.53	146.33	2.63	0	5.17	0	3.2	286.8	0	105.64	0	0	0	0	0	0	0	0	0	0	0	19.57
ABplapaaaa	0	0	0	0	0	0	0	0	18.66	0	0	0	0	4.3	0	0	0	0	1.01	0	0	0	23.38	0	0	0	0	305.59	7.73	0	0	5.17	0	0.96	129.78	0	0	0	0	0	0	0	0	0	0	0	0	0	3.84
ABplapaaap	0	0	0	0	0	0	0	0	15.53	0	0	0	0	3.22	0	0	0	0	0	0	0	0	22.56	0	0	0	0	267.52	4.8	0	0	5.91	0	0	112.27	0	0	0	0	0	0	0	0	0	0	0	0	0	4.98
ABplapaapa	0	0	0	0	0	0	0	0	23.55	0	0	0	0	11.29	0	0	0	0	3.15	0	0	0	21.4	0	0	0	16.3	398.24	51.02	0	0	11.71	0	4.96	185.45	0	3.65	0	0	0	0	0	0	0	0	0	0	0	16.59
ABplapaapp	0	0	0	0	0	0	0	0	21.42	0	0	0	0	14.97	0	0	0	0	3.01	0	0	0	33	5.35	0	0	38.25	614.9	169.25	0	0	9.13	0	4.14	243	0	16.23	0	0	0	0	0	0	0	0	0	0	0	25.01
ABplapapaa	0	0	0	0	0	0	0	0	40.95	0	0	0	0	0	0	0	0	0	5.46	0	0	0	42.99	4.23	0	0	23.28	654.19	167.99	0	17.67	6.41	0	4.14	244.9	0	73.34	0	0	0	0	0	0	0	0	0	0	0	19.83
ABplapapap	0	0	0	0	0	0	0	0	47.79	0	0	0	0	0	0	0	0	0	5.2	0	0	0	46.65	4.02	0	0	32.74	663.56	92.6	0	41.04	12.67	0	5.28	379.74	0	56.72	0	0	0	0	0	0	0	0	0	0	0	17.61
ABplapappa	0	0	0	0	0	0	0	0	43.28	0	0	0	0	0	0	0	0	0	7.12	0	0	0	31.76	0.94	0	0	21.81	421.51	126.29	0	21.02	10.66	0	5.63	382.16	0	25.74	0	0	0	0	0	0	0	0	0	0	0	13.44
ABplapappp	0	0	0	0	0	0	0	0	31.07	0	0	0	0	0	0	0	0	0	6.86	0	0	0	26.38	0	0	0	4.51	330.5	56.11	0	19.02	8.7	0	5.11	274.76	0	9.07	0	0	0	0	0	0	0	0	0	0	0	2.27
ABplappaaa	0	0	0	0	0	0	0	0	22.04	0	0	0	0	0	0	0	0	0	10.11	0	0	0	12.15	5.94	0	0	51.16	609.88	185.8	0	0	8.49	0	1.86	233.89	0	78.55	0	0	0	0	0	0	0	0	0	0	0	6.72
ABplappaap	0	0	0	0	0	0	0	0	20.81	0	0	0	0	0	0	0	0	0	11.27	0	0	0	13.65	6.67	0	0	46.36	668.01	197.65	0	1.4	7.95	0	3.06	225.58	0	77.47	0	0	0	0	0	0	0	0	0	0	0	11.88
ABplappapa	0	0	0	0	0	0	0	0	16.46	0	0	0	0	0	0	0	0	0	1.48	0	0	0	9.18	4.56	0	0	36.46	535.28	174.79	0	4.09	5.54	0	0.59	160.31	0	71.7	0	0	0	0	0	0	0	0	0	0	0	6.1
ABplappapp	0	0	0	0	0	0	0	0	23.39	0	0	0	0	0	0	0	0	0	5.57	0	0	0	10.1	5.85	0	0	29.85	557.91	171.08	0	21.64	7.74	0	1.74	230.45	0	49.22	0	0	0	0	0	0	0	0	0	0	0	4.8
ABplapppaa	0	0	0	0	0	0	0	0	10.63	0	0	0	0	0	0	0	0	0	4.77	0	0	0	14.65	0	0	0	1.52	294.31	12.64	2.6	0	9.76	0	3.28	232.65	0	6.57	0	0	0	0	0	0	0	0	0	0	0	2.34
ABplapppap	0	0	0	0	0	0	0	0	6.99	0	0	0	0	0	0	0	0	0	1.87	0	0	0	6.51	0	0	0	0.01	179.08	9	0	0	5.25	0	1.46	163.45	0	3.44	0	0	0	0	0	0	0	0	0	0	0	1.67
ABplappppa	0	0	0	0	0	0	0	0	11.91	0	0	0	0	0	0	0	0	0	3.77	0	0	0	7.81	0.25	0	0	5.22	279.51	37.47	0	8.78	5.78	0	1.87	231.57	0	14	0	0	0	0	0	0	0	0	0	0	0	10.22
ABplappppp	0	0	0	0	0.53	0	0	0	14.26	0	0	0	0	0	0	0	0	0	3.01	0	0	0	9.73	0	0	0	10	274.48	43.73	0	26.79	3.89	0	1.01	186.99	0	15.85	0	0	0	0	0	0	0	0	0	0	0	6.51
ABplpaaaaa	0	0	0	0	0	7.28	0	0	0	0	0	0	0	0	0	0	0	0	7.77	0	0	0	28.18	0	0	0	0	353.31	6.98	13.9	0	13.32	0	4.84	195.77	0	0	0	0	0	0	0	0	0	0	0	0	0	1.58
ABplpaaaap	0	0	0	0	0	8.1	0	0	0	0	0	0	0	0	0	0	0	0	4.81	0	0	0	17.65	0	0	0	0	284.05	5.01	6.82	0	10.19	0	2.36	202.13	0	0	0	0	0	0	0	0	0	0	0	0	0	1.34
ABplpaaapa	0	0	0	0	0	5.45	0	0	0	0	0	0	0	0	0	0	0	0	11.56	0	0	0	28.72	0	0	0	0	433.13	11.51	12.29	0	15.42	0	6.43	253.01	0	0	0	0	0	0	0	0	0	0	0	0	0	2.66
ABplpaaapp	0	0	0	0	0	6.53	0	0	0	0	0	0	0	0	0	0	0	0	7.97	0	0	0	26.62	0	0	0	0	287.94	15.65	7.59	0	14.76	0	5.29	231.94	0	0	0	0	0	0	0	0	0	0	0	0	0	2.24
ABplpaapaa	0	0	0	0	0	5.13	0	0	0	0	0	0	0	0	0	0	0	0	9.06	0	0	0	47.61	0	0	0	0	357.48	6.12	15.37	0	16.38	0	6.85	269.69	0	0	0	0	0	0	0	0	0	0	0	0	0	3.38
ABplpaapap	0	0	0	0	0	3.81	0	0	0	0	0	0	0	0	0	0	0	0	11.58	0	0	0	49.03	0	0	0	0.87	351.15	11.67	8.9	0	20.7	0	8.18	307.99	0	0	0	0	0	0	0	0	0	0	0	0	0	3.5
ABplpaappa	0	0	0	0	0	7.72	0	0	0	0	0	0	0	0	0	0	0	0	7.87	0	0	0	49.08	0	0	0	0	297.23	15.7	8.67	0	15.07	0	6.4	262.45	0	0	0	0	0	0	0	0	0	0	0	0	0	4.46
ABplpaappp	0	0	0	0	0	4.74	0	0	0	0	0	0	0	0	0	0	0	0	6.03	0	0	0	48.1	0	0	0	0	322.65	22.21	6.35	0	18.44	0	9.51	290.92	0	0	0	0	0	0	0	0	0	0	0	0	0	5.76
ABplpapaaa	0	0	0	0	0	0.27	0	0	0	0	0	0	0	0	0	0	0	0	4.64	0	0	0	18.95	0	0	0	0	169.56	3.92	0	0	5.67	0	2.83	167.63	0	0	0	0	0	0	0	0	0	0	0	0	0	1.54
ABplpapaap	0	0	0	0	0	0.03	0	0	0	0	0	0	0	0	0	0	0	0	5.03	0	0	0	16.5	0	0	0	0	159.95	3.9	0	0	8.94	0	2.57	182.12	0	0	0	0	0	0	0	0	0	0	0	0	0	1.86
ABplpapapa	0	0	0	0	0	0	0	0	0	0	0	0	0	0	0	0	0	0	3.13	0	0	0	10.68	0	0	0	2.38	125.72	6.34	0	0	5.04	0	2.71	104.66	0	0	0	0	0	0	0	0	0	0	0	0	0	2.19
ABplpapapp	0	0	0	0	0	0	0	0	0	0	0	0	0	0	0	0	0	0	2.83	0	0	0	10.93	0	0	0	1.81	130.82	5.66	0	0	4.96	0	3.44	99.97	0	0	0	0	0	0	0	0	0	0	0	0	0	1.98
ABplpappaa	0	0	0	0	0	0	0	0	0	0	0	0	0	0	0	0	0	0	0	0	0	0	2.47	0	0	0	4.16	75.75	4.76	0	0	1.16	0	0.18	68.12	0	0	0	0	0	0	0	0	0	0	0	0	0	0
ABplpappap	0	0	0	0	0	0.67	0	0	0	0	0	0	0	0	0	0	0	0	6	0	0	0	8.6	0	0	0	10.76	176.72	15.61	0	0	6.55	0	4.84	177.43	0	0	0	0	0	0	0	0	0	0	0	0	0	2.63
ABplpapppa	0	0	0	0	0	0.12	0	0	0	0	0	0	0	0	0	0	0	0	2.11	0	0	0	7.31	0	0	0	5.85	164.17	1.68	0	0	4.2	0	2.98	122.02	0	0	0	0	0	0.84	0	0	0	0	0	0	0	1.25
ABplpapppp	0	0	0	0	0	0	0	0	0	0	0	0	0	0	0	0	0	0	2.01	0	0	0	8.06	0	0	0	6.34	167.71	2.23	0	0	3.9	0	3.33	118.42	0	0	0	0	0	1.29	0	0	0	0	0	0	0	1.53
ABplppaaaa	0	0	0	0	0	0	0	0	0	0	0	0	0	0	0	0	0	0	4.62	0	0	0	11.75	0	0	0	0	165.11	6.42	0	0	11.21	0	3.75	183.33	0	0	0	0	0	0	0	0	0	0	0	0	0	1.45
ABplppaaap	0	0	0	0	0	0.59	0	0	0	0	0	0	0	0	0.22	0	0	0	9.35	0	0	0	24.76	0	0	0	0.19	201.14	39.64	0.11	0	23.33	0	12.37	312.48	0	1.54	0	0	0	0	0	0	0	0	0	0	0	8.1
ABplppaapa	0	0	0	0	0	0	0	0	0	0	0	0	0	0	0	0	0	0	5.07	0	0	0	8.63	0	0	0	0	115.61	10.79	0	0	6.7	0	1.83	151.79	0	0	0	0	0	0	0	0	0	0	0	0	0	2.42
ABplppaapp	0	0	0	0	0	0	0	0	0	0	0	0	0	0	0	0	0	0	4.83	0	0	0	7.18	0	0	0	0	114.94	5.96	0	0	5.08	0	1.76	103.5	0	0	0	0	0	0	0	0	0	0	0	0	0	2
ABplppapaa	0	0	0	0	0	0	0	0	0	0	0	0	0	0	0	0	0	0	3.56	0	0	0	9.75	0	0	0	0	223.58	13.31	0	0	10.42	0	5.79	197.29	0	0	0	0	0	0	0	0	0	0	0	0	0	1.73
ABplppapap	0	0	0	0	0	0	0	0	0	0	0	0	0	0	0	0	0	0	5.19	0	0	0	10.13	0	0	0	0.34	262.25	17.06	1.04	0	11.76	0	5.95	247.54	0	0	0	0	0	0	0	0	0	0	0	0	0	2.27
ABplppappa	0	0	0	0	0	0	0	0	0	0	0	0	0	0	0	0	0	0	3.27	0	0	0	8.88	0	0	0	0	178.3	6.37	0.35	0	9.19	0	3.05	216.38	0	0	0	0	0	0	0	0	0	0	0	0	0	2.65
ABplppappp	0	0	0	0	0	0	0	0	0	0	0	0	0	0	0	0	0	0	2.79	0	0	0	9.34	0	0	0	0	158.47	5.28	0	0	6.13	0	3.8	222.57	0	0	0	0	0	0	0	0	0	0	0	0	0	4.1
ABplpppaaa	0	0	0	0	0	0	0	0	0	0	0	0	0	0	0	0	0	0	4.36	0	0	0	14.29	0	0	0	0	123.22	3.15	0	0	6.08	0	2.21	168.33	0	0	0	0	0	0	0	0	0	0	0	0	0	2.01
ABplpppaap	0	0	0	0	0	0.15	0	0	0	0	0	0	0	0	0	0	0	0	3.75	0	0	0	12.52	0	0	0	0.49	126.09	1.78	0	0	5.5	0	2.02	169.22	0	0	0	0	0	0	0	0	0	0	0	0	0	2.57
ABplpppapa	0	0	0	0	0	0	0	0	0	0	0	0	0	0	0	0	0	0	1.42	0	0	0	4.42	0	0	0	0	89.79	4.11	0	0	3.73	0	1.69	114.84	0	0	0	0	0	0	0	0	0	0	0	0	0	2.12
ABplpppapp	0	0	0	0	0	0	0	0	0	0	0	0	0	0	0	0	0	0	4.99	0	0	0	11.01	0	0	0	1.44	128.93	9.96	1.79	0	5.86	0	4.68	127.29	0	0	0	0	0	0	0	0	0	0	0	0	0	4.41
ABplppppaa	0	0	0	0	0	0	0	0	0	0	0	0	0	0	0	0	0	0	4.79	0	0	0	8.07	0	0	0	0	129.52	11.47	0	0	5.91	0	2.53	128.07	0	0	0	0	0	0	0	0	0	0	0	0	0	2.23
ABplppppap	0	0	0	0	0	0	0	0	0	0	0	0	0	0	0	0	0	0	3.08	0	0	0	6.97	0	0	0	0	120.84	12.97	0	0	4.75	0	1.4	135.4	0	0	0	0	0	0	0	0	0	0	0	0	0	1.61
ABplpppppa	0	0	0	0	0	0	0	0	0	0	0	0	0	0	0	0	0	0	5.36	0	0	0	7.72	0	0	0	1.6	145.69	32.61	0	2.78	5.07	0	1.61	133.23	0	0	0	0	0	0	0	0	0	0	0	0	0	1.68
ABplpppppp	0	0	0	0	0	0	0	0	0	0	0	0	0	0	0	0	0	0	4.09	0	0	0	4.99	0	0	0	3.23	129.48	15.34	0	3.59	4.49	0	1.68	109.84	0	0	0	0	0	0	0	0	0	0	0	0	0	2.13
ABpraaaaaa	0	0	0	0	0	0	0	0	0	0	0	0	0	0	0	0	0	0	8.97	0	0	0	20.81	0	0	0	0	297.47	15.58	4.12	0	15.23	0	8.24	82.57	0	0	0	0	0	0	0	0	0	0	0	0	0	3.91
ABpraaaaap	0	0	0	0	0	0	0	0	0	0	0	0	0	0	0	0	0	0	10.1	0	0	0	28.07	0	0	0	2.32	470.65	16.65	5.3	0	19.45	0	12.98	133.17	0	0	0	0	0	0	0	0	0	0	0	0	0	6.25
ABpraaaapa	0	0	0	0	0	0.54	0	0	0	0	0	0	0	0	0	0	0	0	3.13	0	0	0	25.5	0	0	0	0.76	395.2	10.99	4.7	0	13.44	0	7.18	114.19	0	0.84	0	0	0	0	0	0	0	0	0	0	0	4.17
ABpraaaapp	0	0	0	0	0	0.33	0	0	0	0	0	0	0	0	0	0	0	0	4.65	0	0	0	28.88	0	0	0	0	501.9	2.62	5.5	0	17.44	0	9.88	145.52	0	0	0	0	0	0	0	0	0	0	0	0	0	6.87
ABpraaapaa	0	0	0	0	0	4.17	0	0	0	0	0	0	0	0	0	0	0	0	4.69	0	0	0	30.37	0	0	0	0	404.04	15.2	21.77	0	17.89	0	7.76	134.88	0	1.17	0	0	0	0	0	0	0	0	0	0	0	7.3
ABpraaapap	0	0	0	0	0	9.89	0	0	0	0	0	0	0	0	0	0	0	0	4.02	0	0	0	39.36	0	0	0	0	528.26	14.01	17.19	0	18.4	0	9.67	165.29	0	2.33	0	0	0	0	0	0	0	0	0	0	0	9.11
ABpraaappa	0	0	0	0	0	31.65	0	0	0	0	0	0	0	0	0	0	0	0	5.05	0	0	0	32.89	0	0	0	3.03	483.42	28.45	5.22	0	17.42	0	8.1	172.64	0	3.71	0	0	0	0	0	0	0	0	0	0	0	3.74
ABpraaappp	0	0	0	0	0	26.45	0	0	0	0	0	0	0	0	0	0	0	0	2.31	0	0	0	21.83	0	0	0	0	369.47	8.85	0	0	12.32	0	5.18	161.55	0	0	0	0	0	0	0	0	0	0	0	0	0	1.39
ABpraapaaa	0	0	0	0	2.26	0	0	0	0	0	0	0	0	0	0	0	0	0	12.6	0	0	0	19.67	0	0	0	3.32	567.09	11.38	5.4	0	24.22	0	15.15	288.54	0	1.82	0	0	0	0	0	0	0	0	0	0	0	6.22
ABpraapaap	0	0	0	0	1.04	0	0	0	0	0	0	0	0	0	0	0	0	0	9.42	0	0	0	11.48	0	0	0	4.22	520.67	5.58	4.92	0	19.21	0	10.12	291.3	0	0.68	0	0	0	0	0	0	0	0	0	0	0	4.49
ABpraapapa	0	0	0	0	0	15.28	0	0	0	0	0	0	0	0	0	0	0	0	13.77	0	0	0	13.45	0	0	0	0.6	469.71	11.95	8.93	0	19.19	0	9.44	307.27	0	2.21	0	0	0	0	0	0	0	0	0	0	0	4.66
ABpraapapp	0	0	0	0	0	7.98	0	0	0	0	0	0	0	0	0	0	0	0	5.8	0	0	0	7.38	0	0	0	0.14	411.07	6.3	0.55	0	13.18	0	6.89	262.28	0	0	0	0	0	0	0	0	0	0	0	0	0	2.79
ABpraappaa	0	0	0	0	0.04	0	0	0	0	0	0	0	0	0	0	0	0	0	10.01	0	0	0	24.96	2.57	0	0	16.66	796.95	36.83	0.35	0	23.8	0	14.64	304.89	0	54.8	0	0	0	0	0	0	0	0	0	0	0	7.38
ABpraappap	0	0	0	0	0	0	0	0	0	0	0	0	0	0	0	0	0	0	3.31	0	0	0	25.1	1.67	0	0	26.11	620.25	67.13	0.4	0	9.16	0	3.95	213.87	0	59.27	0	0	0	0	0	0	0	0	0	0	0	6.51
ABpraapppa	0	0	0	0	0.44	0	0	0	0	0	0	0	0	0	0	0	0	0	1.67	0	0	0	15	0	0	0	36.66	611.91	25.76	0	0	6.08	0	2.48	219.55	0	87.06	0	0	0	0	0	0	0	0	0	0	0	7.89
ABpraapppp	0	0	0	0	0	0	0	0	0	0	0	0	0	0	0	0	0	0	4.3	0	0	0	14.28	6.4	0	0	42.72	550.33	53.63	0	0	5.12	0	1.77	200.7	0	127.97	0	0	0	0	0	0	0	0	0	0	0	13.58
ABprapaaaa	0	0	0	0	0	0	0	0	5.62	0	0	0	0	0	0	0	0	0	3.15	0	0	0	18.47	0	0	0	0	423.83	6.17	0	0	8.82	0	3.23	184.21	0	0	0	0	0	0	0	0	0	0	0	0	0	3.06
ABprapaaap	0	0	0	0	0	0	0	0	3.21	0	0	0	0	0	0	0	0	0	1.95	0	0	0	17.65	0	0	0	0	403.39	5.77	0	0	7.97	0	1.43	175.87	0	0	0	0	0	0	0	0	0	0	0	0	0	2.33
ABprapaapa	0	0	0	0	0	0	0	0	11.89	0	0	0	0	0	0	0	0	0	4.8	0	0	0	23.07	0.98	0	0	0.85	526.9	48.48	0	0	10.03	0	3.44	201.67	0	0.93	0	0	0	0	0	0	0	0	0	0	0	8.83
ABprapaapp	0	0	0	0	0	0	0	0	9.12	0	0	0	0	0	0	0	0	0	3.77	0	0	0	37.96	1.11	0	0	28.99	548.85	95.92	0	0	8.57	0	2.22	189.97	0	28.16	0	0	0	0	0	0	0	0	0	0	0	14.58
ABprapapaa	0	0	0	0	1.23	0	0	0	11.37	0	0	0	0	0	0	0	0	0	5.02	0	0	0	23.99	3.51	0	0	28.24	692.34	175.6	0	17.9	6	0	2.07	264.57	0	76.38	0	0	0	0	0	0	0	0	0	0	0	14.02
ABprapapap	0	0	0	0	0	0	0	0	13.49	0	0	0	0	0	0	0	0	0	7.23	0	0	0	22.52	2.51	0	0	34.92	606.97	169.67	0	18.19	8.08	0	2.46	240.46	0	110.54	0	0	0	0	0	0	0	0	0	0	0	13.29
ABprapappa	0	0	0	0	0.23	0	0	0.58	13.5	0	0	0	0	0	0	0	0	0	9.01	0	0	0	16.07	2.65	0	0	74.49	444.99	123.31	0	18.89	6.57	0	2.6	185.99	0	75.3	0	0	0	0	0	0	0	0	0	0	0	15.05
ABprapappp	0	0	0	0	0.83	0	0	0	16.88	0	0	0	0	0	0	0	0	0	5.76	0	0	0	10.52	0	0	0	16.61	310.68	73.92	0	20.22	8.88	0	2.88	246.39	0	19.61	0	0	0	0	0	0	0	0	0	0	0	3.99
ABprappaaa	0	0	0	0	0	0	0	0	6.65	0	0	0	0	0	0	0	0	0	6.71	0	0	0	11.71	6.8	0	0	80.1	558.36	187.68	0	0	5.03	0	1.89	133.65	0	104.59	0	0	0	0	0	0	0	0	0	0	0	8.84
ABprappaap	0	0	0	0	0	0	0	0	6.6	0	0	0	0	0	0	0	0	0	8	0	0	0	18.73	7.45	0	0	47.08	685.69	155.46	2.3	0	6.65	0	2.92	158	0	114.54	0	0	0	0	0	0	0	0	0	0	0	12.39
ABprappapa	0	0	0	0	0	0	0	0	8.56	0	0	0	0	0	0	0	0	0	8.86	0	0	0	16.83	0.56	0	0	20.32	784.16	93.03	0	5.73	6.86	0	4.76	235.15	0	45.83	0	0	0	0	0	0	0	0	0	0	0	14.06
ABprappapp	0	0	0	0	0	0	0	0	5.14	0	0	0	0	0	0	0	0	0	8.75	0	0	0	11.26	1.21	0	0	14.76	685.85	91.16	0	21.27	5.2	0	2.43	170.25	0	97.45	0	0	0	0	0	0	0	0	0	0	0	13.25
ABprapppaa	0	0	0	0	0	1.01	0	0	1.03	0	0	0	0	0	0	0	0	0	3.92	0	0	0	10.35	0	0	0	0	266.47	16.66	7.06	0	8.62	0	3.22	167.4	0	4.8	0	0	0	0	0	0	0	0	0	0	0	4.91
ABprapppap	0	0	0	0	0	0	0	0	0.82	0	0	0	0	0	0	0	0	0	2.28	0	0	0	5.67	0	0	0	0	156.71	11.45	1.47	0	4.5	0	1.37	114.6	0	1.71	0	0	0	0	0	0	0	0	0	0	0	3.31
ABprappppa	0	0	0	0	0	0	0	0	2.19	0	0	0	0	0	0	0	0	0	3.6	0	0	0	6.01	0	0	0	16.03	280.52	52.41	0	13.82	4.23	0	2.12	138.32	0	23.92	0	0	0	0	0	0	0	0	0	0	0	7.9
ABprappppp	0	0	0	0	0	0	0	0	4.61	0	0	0	0	0	0	0	0	0	3.75	0	0	0	5.62	0	0	0	16.7	244.8	40.04	0	26.05	4.37	0	1.83	128.73	0	17.41	0	0	0	0	0	0	0	0	0	0	0	10.92
ABprpaaaaa	0	0	0	0	0	6.99	0	0	0	0	0	0	0	0	0	0	0	0	3.93	0	0	0	28.78	0	0	0	0.64	260.14	12.61	8.59	0	6.86	0	2.24	84.87	0	0	0	0	0	0	0	0	0	0	0.14	0	0	1.09
ABprpaaaap	0	0	0	0	0	5.58	0	0	0	0	0	0	0	0	0	0	0	0	2.49	0	0	0	25.28	0	0	0	1.33	233.4	10.81	5.16	0	6.82	0	1.74	75.14	0	0	0	0	0	0	0	0	0	0	0	0	0	2.03
ABprpaaapa	0	0	0	0	0	7.09	0	0	0	0	0	0	0	0	0	0	0	0	5.77	0	0	0	33.81	0	0	0	0.39	339.01	7.8	7.41	0	10.76	0	3.92	82.71	0	0	0	0	0	0	0	0	0	0	0	0	0	2.83
ABprpaaapp	0	0	0	0	0	6.12	0	0	0	0	0	0	0	0	0	0	0	0	4.41	0	0	0	34.45	0	0	0	0	305.95	7.1	3.91	0	8.87	0	2.59	73.37	0	0	0	0	0	0	0	0	0	0	0	0	0	1.9
ABprpaapaa	0	0	0	0	0	8.32	0	0	0	0	0	0	0	0	0	0	0	0	7.17	0	0	0	33.21	0	0	0	0	339.81	7.41	12.63	0	13.91	0	6.02	142.55	0	0	0	0	0	0	0	0	0	0	0	0	0	2.38
ABprpaapap	0	0	0	0	0	8.58	0	0	0	0	0	0	0	0	0	0	0	0	8.32	0	0	0	37.9	0	0	0	0	382.55	5.94	8.2	0	14.53	0	8.33	161.33	0	0	0	0	0	0	0	0	0	0	0	0	0	5.19
ABprpaappa	0	0	0	0	0	7.46	0	0	0	0	0	0	0	0	0	0	0	0	7.18	0	0	0	37.83	0	0	0	0	378.58	4.81	2.92	0	14.87	0	5.8	175.97	0	0	0	0	0	0	0	0	0	0	0	0	0	4.13
ABprpaappp	0	0	0	0	0	7.86	0	0	0	0	0	0	0	0	0	0	0	0	6.62	0	0	0	41.36	0	0	0	0	333.39	7.66	1.35	0	13.18	0	4.44	127.77	0	0	0	0	0	0	0	0	0	0	0	0	0	3.54
ABprpapaaa	0	0	0	0	0	0	0	0	0	0	0	0	0	0	0	0	0	0	1.42	0	0	0	16.36	0	0	0	0	172.32	8.72	0	0	6.26	0	2.48	113.11	0	0	0	0	0	0	0	0	0	0	0	0	0	2.4
ABprpapaap	0	0	0	0	0	0	0	0	0	0	0	0	0	0	0	0	0	0	1.29	0	0	0	15.89	0	0	0	0	180.12	11.4	0	0	5.57	0	2.49	87.18	0	0	0	0	0	0	0	0	0	0	0	0	0	2.42
ABprpapapa	0	0	0	0	0	0	0	0	0	0	0	0	0	0	0	0	0	0	2.23	0	0	0	8.6	0	0	0	2.11	144.26	7.52	0	0	4.27	0	2.2	99.63	0	0	0	0	0	0	0	0	0	0	0	0	0	1.54
ABprpapapp	0	0	0	0	0	0	0	0	0	0	0	0	0	0	0	0	0	0	2.08	0	0	0	9.54	0	0	0	1.21	137.69	8.01	0	0	4.62	0	2.82	85.44	0	0	0	0	0	0	0	0	0	0	0	0	0	1.33
ABprpappaa	0	0	0	0	0	0	0	0	0	0	0	0	0	0	0	0	0	0	0.94	0	0	0	4.26	0	0	0	5.75	112.23	5.07	0.4	0	3.54	0	1.62	109.07	0	0	0	0	0	0	0	0	0	0	0	0	0	1.81
ABprpappap	0	0	0	0	0	0	0	0	0	0	0	0	0	0	0	0	0	0	0.5	0	0	0	5.08	0	0	0	7.17	114.92	7.4	0	0	3.83	0	1.95	96.51	0	0	0	0	0	0	0	0	0	0	0	0	0	1.3
ABprpapppa	0	0	0	0	0	0	0	0	0	0	0	0	0	0	0	0	0	0	0.7	0	0	0	5.34	0	0	0	4.8	148.93	4.22	0	0	3.73	0	2.26	101.09	0	0	0	0	0	0	0	0	0	0	0	0	0	0.99
ABprpapppp	0	0	0	0	0	0	0	0	0	0	0	0	0	0	0	0	0	0	0.46	0	0	0	7.24	0	0	0	4.28	141.35	4.85	0	0	4	0	1.62	111.15	0	0	0	0	0	0	0	0	0	0	0	0	0	1.49
ABprppaaaa	0	0	0	0	0	0	0	0	0	0	0	0	0.95	0	0	0	0	0	5.01	0	0	0	8.74	0	0	0	0	103.43	5.27	0	0	6.27	0	1.43	94.51	0	0	0	0	0	0	0	0	0	0	0	0	0	1.56
ABprppaaap	0	0	0	0	0	2.11	0	0	0	0	0	0	6.04	0	0	0	0	0	14.94	0	0	0	20.29	0	0	0	1.28	182.17	13.74	0.49	0	17.49	0	4.75	97.34	0	2.38	0	0	0	0	0	0	0	0	0	0	0	3.76
ABprppaapa	0	0	0	0	0	0	0	0	0	0	0	0	2.87	0	0	0	0	0	2.82	0	0	0	6.59	0	0	0	2.64	100.23	12.1	0	0	4.88	0	3.33	70.6	0	0	0	0	0	0	0	0	0	0	0	0	0	2.86
ABprppaapp	0	0	0	0	0	0	0	0	0	0	0	0	1.95	0	0	0	0	0	3.2	0	0	0	5.53	0	0	0	1.56	94.2	8.18	0	0	4.3	0	3	68.13	0	0	0	0	0	0	0	0	0	0	0	0	0	2.37
ABprppapaa	0	0	0	0	0	0	0	0	0	0	0	0	0	0	0	0	0	0	2.78	0	0	0	5.56	0	0	0	0.39	163.96	13.64	0.4	0	4.64	0	2.04	66.15	0	0	0	0	0	0	0	0	0	0	0	0	0	2.2
ABprppapap	0	0	0	0	0	1.12	0	0	0	0	0	0	0	0	0	0	0	0	4.95	0	0	0	9.44	0	0	0	1.3	171.03	11.35	1.96	0	5.99	0	2.32	86.32	0	0	0	0	0	0	0	0	0	0	0	0	0	2.78
ABprppappa	0	0	0	0	0	0	0	0	0	0	0	0	0	0	0	0	0	0	3.63	0	0	0	5.79	0	0	0	0	134.9	7.28	0.6	0	4.51	0	3.05	76.77	0	0	0	0	0	0	0	0	0	0	0	0	0	3.15
ABprppappp	0	0	0	0	0	0	0	0	0	0	0	0	0	0	0	0	0	0	5.99	0	0	0	5.52	0	0	0	0	148.45	7.79	1.5	0	4.6	0	3.13	84.99	0	0	0	0	0	0	0	0	0	0	0	0	0	3.02
ABprpppaaa	0	0	0	0	0	0	0	0	0	0	0	0	0	0	0	0	0	0	2.56	0	0	0	15.67	0	0	0	5.33	112.08	3.96	0	0	3.84	0	2.56	64.01	0	0	0	0	0	0	0	0	0	0	0	0	0	2.11
ABprpppaap	0	0	0	0	0	0	0	0	0	0	0	0	0	0	0	0	0	0	2.92	0	0	0	16.28	0	0	0	5.01	122.78	4.32	0	0	4.36	0	2.67	64.86	0	0	0	0	0	0	0	0	0	0	0	0	0	2.8
ABprpppapa	0	0	0	0	0	0	0	0	0	0	0	0	0	0	0	0	0	0	2.04	0	0	0	4.89	0	0	0	0	94.93	3.88	0	0	2.89	0	1.34	67.28	0	0	0	0	0	0	0	0	0	0	0	0	0	1.5
ABprpppapp	0	0	0	0	0	0.79	0	0	0	0	0	0	0	0	0	0	0	0	4.39	0	0	0	8.27	0	0	0	0.53	112.15	6.48	0	0	5.99	0	3.01	116.19	0	0	0	0	0	0	0	0	0	0	0	0	0	3.6
ABprppppaa	0	0	0	0	0	0	0	0	0	0	0	0	0	0	0	0	0	0	1.8	0	0	0	8.76	0	0	0	4.64	135.64	19.55	0	0	4.36	0	2.95	80.22	0	0	0	0	0	0	0	0	0	0	0	0	0	2.7
ABprppppap	0	0	0	0	0	0	0	0	0	0	0	0	0	0	0	0	0	0	0.86	0	0	0	7.5	0	0	0	4.33	116.77	18.42	0	0	3.07	0	2.14	69.65	0	0	0	0	0	0	0	0	0	0	0	0	0	1.75
ABprpppppa	0	0	0	0	0	0	0	0	0	0	0	0	0	0	0	0	0	0	2.61	0	0	0	6.99	0	0	0	1.71	174	25.63	0	3.48	3.9	0	1.97	100.72	0	0	0	0	0	0	0	0	0	0	0	0	0	1.78
ABprpppppp	0	0	0	0	0	0	0	0	0	0	0	0	0	0	0	0	0	0	3.05	0	0	0	4.99	0	0	0	0.64	147.69	11.81	0	5.32	3.87	0	3.11	94.17	0	0	0	0	0	0	0	0	0	0	0	0	0	2.32
ABalaaaalal	0	0	0	0	0	0	0	0	0	0	0	0	0	0	0	0	0	0	10.74	0	0	0	2.44	0	0	0	0	619.13	4.77	7.08	0	8.89	0	2.33	106.53	0	0	0	0	0	0	0	0	0	0	0	0	0	0
ABalaaaalar	0	0	0	0	0	0	0	0	0	0	0	0	0	0	0	0	0	0	3.71	0	0	0	3.04	0	0	0	0	523.97	3.14	4.88	0	5.43	0	2.09	62.6	0	0	0	0	0	0	0	0	0	0	0	0	0	0
ABalaaaalpa	0	0	0	0	0	0	0	0	0	0	0	0	0	0	0.26	0	0	0	5.88	0	0	0	0	0	0	0	0.55	353.4	1.74	0.91	0	3.48	0	1.97	54.02	0	0	0	0	0	0	0	0	0	0	0	0	0	0.36
ABalaaaalpp	0	0	0	0	0	0	0	0	0	0	0	0	0	0	0	0	0	0	7.47	0	0	0	0.54	0	0	0	0	247.95	3.22	0	0	2.91	0	0.76	52.84	0	0	0	0	0	0	0	0	0	0	0	0	0	0
ABalaaaarla	0	0	0	0	0	0	0	0	0	0	0	0	0	0	0	0	0	0	12.95	0	0	0	6.3	2.07	0	0	0	576.69	8.61	1.57	0	9.25	0	3.77	70.64	0	0	0	0	0	0	0	0	0	0	0	0	0	1.71
ABalaaaarlp	0	0	0	0	0	0	0	0	0	0	0	0	0	0	0	0	0	0	11.49	0	0	0	5.28	0	0	0	0.06	484.9	14.2	0	0	8.64	0	4.6	56.38	0	0	0	0	0	0	0	0	0	0	0	0	0	1.16
ABalaaaarra	0	0	0	0	0	0	0	0	0	0	0	0	0	0	0	0	0	0	14.12	0	0	0	3.42	0	0	0	0	528.05	5.88	2.68	0	6.17	0	2.96	52.45	0	0	0	0	0	0	0	0	0	0	0	0	0	0.78
ABalaaaarrp	0	0	0	0	0	0	0	0	0	0	0	0	0	0	0	0	0	0	12.35	0	0	0	0	0	0	0	0	459.02	3.45	3.38	0	7.37	0	3.99	115.73	0	0	0	0	0	0	0	0	0	0	0	0	0	0.24
ABalaaapall	0	0	0	0	0	1.91	0	0	0	0	0	0	0	0	0	0	0	0	8.99	0	0	0	6.73	0	0	0	0	546.52	7.61	0.57	0	9.39	0	4.9	122.31	0	0	0	0	0	0	0	0	0	0	0	0	0	1.32
ABalaaapalr	0	0	0	0	0	0	0	0	0	0	0	0	0	0	0	0	0	0	5.89	0	0	0	3.97	0	0	0	0.13	426.68	10.6	0.01	0	6.76	0	3.65	126.91	0	0	0	0	0	0	0	0	0	0	0	0	0	0.89
ABalaaaparl	0	0	0	0	0	0	0	0	0	0	0	0	0	0	0.1	0	0	0	17.18	0	0	0	4.57	0	0	0	0	588.33	18.83	0.16	0	9.31	0	3.39	124.95	0	0	0	0	0	0	0	0	0	0	0	0	0	3.14
ABalaaaparr	0	0	0	0	0	0	0	0	0	0	0	0	0	0	0	0	0	0	10.57	0	0	0	4.84	0	0	0	0	706.4	7.14	1.02	0	2.9	0	4.64	115.18	0	0	0	0	0	0	0	0	0	0	0	0	0	1.78
ABalaaappll	0	0	0	0	0	0	0	0	0	0	0	0	0	0	0	0	0	0	9.73	0	0	0	1.27	0	0	0	0	434.08	9.44	0	0	9.01	0	7.62	86.66	0	0	0	0	0	0	0	0	0	0	0	0	0	1.07
ABalaaapplr	0	0	0	0	0	0	0	0	0	0	0	0	0	0	0	0	0	0	7.71	0	0	0	1.22	0	0	0	1.21	309.81	8.24	0	0	9.98	0	3.43	76.27	0	0	0	0	0	0	0	0	0	0	0	0	0	0.89
ABalaaapprl	0	0	0	0	0	0	0	0	0	0	0	0	0	0	0	0	0	0	5.7	0	0	0	1	0	0	0	0	300.58	9.29	0.71	0	9.42	0	1.55	87.53	0	0	0	0	0	0	0	0	0	0	0	0	0	0.8
ABalaaapprr	0	0	0	0	0	0	0	0	0	0	0	0	0	0	0	0	0	0	1.95	0	0	0	3.44	0	0	0	2.06	498.02	7.63	1.53	0	4.96	0	3.59	71.94	0	0	0	0	0	0	0	0	0	0	0	0	0	0.52
ABalaapaaal	0	0	0	0	0	0	0	0	0	0	0	0	0	0	0	0	0	0	4.84	0	0	0	8.51	0	0	0	1.77	476.39	3.93	12.67	0	6.47	0	3.37	98.77	0	0	0	0	0	0	0	0	0	0	0	0	0	5.62
ABalaapaaar	0	0	0	0	0	0	0	0	0	0	0	0	0	0	0	0	0	0	2.96	0	0	0	1.07	0	0	0	0	341.3	5.18	6.78	0	2.94	0	0.54	61.26	0	0	0	0	0	0	0	0	0	0	0	0	0	3.44
ABalaapaapa	0	0	0	0	0	0	0	0	0	0	0	0	0	0	0	0	0	0	2.37	0	0	0	2.73	0	0	0	1.13	278.68	2.72	0	0	4.92	0	0.79	66.45	0	0	0	0	0	0	0	0	0	0	0	0	0	1.97
ABalaapaapp	0	0	0	0	0	0	0	0	0	0	0	0	0	0	0	0	0	0	2.28	0	0	0	2.4	0	0	0	0.74	242.2	2.51	0	0	2.76	0	2.29	70.01	0	0	0	0	0	0	0	0	0	0	0	0	0	1.65
ABalaapappa	0	0	0	0	0	0	0	0	0	0	0	0.21	0	0	0	0	0	0	3.09	0	0	0	0	0	0	0	13.12	164.88	2.39	1.02	0	1.78	0	3.25	44.16	0	0	0	0	0	0	0	0	0	0	0.51	0	0	0.23
ABalaapappp	0	0	0	0	0	0	0	0	0	0	0	0	0	0	0	0	0	0	3.34	0	0	0	0.56	0	0	0	0.89	184.15	4.13	0	0	1.13	0	0.74	52.95	0	0	0	0	0	0.24	0	0	0	0	0	0	0	0
ABalaappapa	0	0	0	0	0	0	0	0	0	0	0	0	0	0	0.24	0	0	0	5.5	0	0	0	2.55	0	0	0	0.08	332.17	8.26	0	0	3.25	0	1.03	61.44	0	0	0	0	0	0.05	0	0	0	0	0	0	0	0.55
ABalaappapp	0	0	0	0	0	0	0	0	0	0	0	0	0	0	0	0	0	0	2.34	0	0	0	1.49	0	0	0	0	243.09	2.57	0	0	1.85	0	0	53.21	0	0	0	0	0	0	0	0	0	0	0	0	0	0
ABalaapppaa	0	0	0	0	0	0	0	0	0	0	0	0	0	0	0	0	0	0	10.71	0	0	0	29	0	0	0	2.42	424.59	2.27	21.14	0	3.62	0	2.94	118.64	0	0	0	0	0	0	0	0	0	0	0	0	0	1.25
ABalaapppap	0	0	0	0	0	0.58	0	0	0	0	0	0	0	0	0	0	0	0	14.09	0	0	0	19.65	0	0	0	NA	735.85	2.64	1.96	0	11.57	0	2.71	140.94	0	0	0	0	0	0	0	0	0	0	0	0	0	5.1
ABalaappppa	0	0	0	0	0	1.61	0	0	0	0	0	0	0	0	0	0	0	0	4.36	0	0	0	27.74	0	0	0	0.84	571.75	17.65	0.07	0	3.11	0	3.29	251.3	0	0	0	0	0	0	0	0	0	0	0	0	0	0
ABalaappppp	0	0	0	0	0	13.29	0	0	0	0	0	0	0	0	0	0	0	0	7.37	0	0	0	40.24	0	0	0	5.51	588.17	3.75	9.35	0	6.89	0	7.49	127.31	0	0	0	0	0	0	0	0	0	0	0	0	0	2.98
ABalapaaaaa	0	0	0	0	0	0	0	0	0	0	0	0	0	0	0	0	0	0	6.98	0	0	0	15.22	0	0	0	0	599.44	1.53	1.78	0	8.26	0	2.41	76.93	0	0	0	0	0	0	0	0	0	0	0	0	0	0.29
ABalapaaaap	0	0.84	0	0	0.24	0	0	0	0	0	0	0	0	0	0	0	0	0	5.18	0	0	0	39.41	0	0	0	0	473.02	0.78	3.51	0	7.6	0	0	178.92	0	0	0	0	0	1.34	0	0	0	0	0	0	0	4.98
ABalapaaapa	0	0	0	0	0	0	0	0	0	0	0	0	0	0	0	0	0	0	5.75	0	0	0	7.2	0	0	0	4.55	542.92	30.32	7.59	0	4.79	0	3.65	99.22	0	0	0	0	0	0	0	0	0	0	0	0	0	10.7
ABalapaaapp	0.23	0	0.47	0	0	2.18	0	0	0	0	0	0	0	0	0	0	0	0	8.28	0	0	0	32.26	0	0	0	10.71	640.27	33.82	3.02	0	11.91	0	8.03	197.1	0	0	0	0	0	0	0	0	0	0	0	0	0	8.2
ABalapaapaa	0	0	0	0	0	0	0	0	0	0	0	0	0	0	0	0	0	0	11.2	0	0	0	34	0	0	0	0	478.28	2.78	11.37	0	5.57	0	2.79	99.12	0	0	0	0	0	0	0.65	0	0	0	0	0	0	0.28
ABalapaapap	0	0	0	0	1.41	30.3	0	0	0	0	0	0	0	0	0	0	0	0	24.85	0	0	0	6.39	0	0	0	1.69	796.38	15.54	14.72	0	6.98	0	8.28	204.57	0	2.46	0	0	0	0	0	0	0	0	0	0	0	5.29
ABalapaappa	0	0	0	0	0	0	0	0	0	0	0	0	0	0	0	0	0	0	5.23	0	0	0	9.21	0	0	0	0	465.43	9.84	7.91	0	9.38	0	1.14	133.83	0	0	0	0	0	0	0	0	0	0	0	0	0	0.72
ABalapaappp	0	0	0	0	0	9.29	0	0	0	0	0	0	0	0	0	0	0	0	14.81	0	0	0	18.22	0	0	0	0	594.31	16.96	4.59	0	5.33	0	2.96	146.11	0	0	0	0	0	0	0	0	0	0	0	0	0	5.86
ABalapapapa	0	0	0	0	0	0	0	0	0	0	0	0	0	0	0	0	0	0	9.32	0	0	0	11.73	9	0	0	1.77	543.69	2.26	0	0	3.67	0	1.55	73.93	0	0	0	0	0	0	0	0	0	0	0	0	0.22	4
ABalapapapp	0	0	0	0	0	0	0	0	0	0	0	0	0	0	0	0	0	0	8.84	0	0	0	2.08	0	0	0	0.09	624.84	5.53	2.5	0	5.91	0	1.8	123.42	0	0	0	0	0	1.42	0	NA	0	0	0	0	0	2.38
ABalapappaa	0	0	0	0	0	0	0	0	0	0	0	0	0	0	0	0	0	0	6.31	0	0	0	12.42	0	0	0	0	546.76	8.62	4.91	0	5.27	0	0	215.23	0	0	0	0	0	0	0	0	0	0	0	0	0	1.52
ABalapappap	0	0	0	0	0	0	0	0	0	0	0	0	0	0	0	0	0	0	6.51	0	0	0	7.44	0	0	0	0	531.64	8.98	4.43	0	9.53	0	0.52	172.38	0	0	0	0	0	0	0	0	0	0	0	0	0	9.88
ABalapapppa	0	0	0	0	0	0	0	0	0	0	0	0	0	0	0	0	0	0	4.14	0	0	0	7.4	0	0	0	3.99	667.36	5.8	3.73	0	6.81	0	10.51	183.56	0	0	0	0	0	0	0	0	0	0	0	0	0	0
ABalapapppp	0	0	0	0	0	0	3.23	0	0	0	0	0	0	0	0	0	0	0	2.72	0	0	0	8.86	0	0	0	0	716.5	4.79	0.15	0	5.95	0	0.21	123.26	0	0.44	0	0	0	0	0	0	0	0	0	0	0	1.14
ABalappapaa	0	0	0	0	0	18.66	0	0	0	0	0	0	0	0	0	0	0	0	10.48	0	0	0	22.82	0	0	0	2.52	NA	0.42	2.67	0	7.99	0	2.87	161.2	0	0	0	0	0	0	0	0	0	0	0	0	0	2.64
ABalappapap	0	0	0	0	0	0	0	0	0	0	0	0	0	0	0	0	0	0	23.5	0	0	0	21.4	0	0	0	0	NA	0	4.85	0	6.67	0	4.66	217.04	0	0	0	0	0	0	0	0	0	0	0	0	0	2.34
ABalappappa	0	0	0	0	0	0	0	0	0	0	0	0	0	0	0	0	0	0	7.7	0	0	0	19.71	0	0	0	0.35	399.86	6.61	3.92	0	10.37	0	2.01	143.85	0	0	0	0	0	0	0	0	0	0	0	0	0	2.74
ABalappappp	0	0	0	0	0	0	0	0	0	0	0	0	0	0	0	0	0	0	13.31	0	0	0	23.97	0	0	0	2.71	547.54	7.01	5.96	0	11.17	0	4.11	156.14	0	0	0	0	0	0	0	0	0	0	0	0	0	1.61
ABalapppaaa	0	0	0	0	0	0.05	0	0	0	0	0	0	0	0	0	0	0	0	8.6	0	0	0	30.53	0	0	0	2.74	497.29	7.39	0	0	6.02	0	2.74	149.7	0	0	0	0	0	0	0	0	0	0	0	0.27	0	1
ABalapppaap	0	0	0	0	0	0	0	0	0	0	0	0	0	0	0	0	0	0	13.28	0	0	0	29.7	0	0	0	1.91	490.32	12.23	0	0	7.96	0	2.25	175.6	0	0	0	0	0	0	0	0	0	0	0	0	0	2.24
ABalapppapa	0	0	0	0	0	0	0	0	0	0	0	0	0	0	0	0	0	0	5.26	0	0	0	23.79	0	0	0	0	408.25	7.85	0.53	0	5.66	0	6.79	154.5	0	0.77	0	0	0	0	0	0	0	0	0	0	0	1.59
ABalapppapp	0	0	0.02	0	0	0.99	0	0	1.28	0	0	0	0	0	0	0	0	0	11.19	0	0	0	32.87	0	0	0	0.09	670.59	14.56	2.03	0	4.42	0	7.47	176.2	0	0	0	0	0	0	0	0	0	0	0	0	0	2.43
ABalappppaa	0	0	0	0	0	0	0	0	0	0	0	0	0	0	0	0	0	0	13.47	0	0	0	18.25	0	0	0	0.17	536.09	13.05	0.92	0	5.25	0	0.58	160.27	0	0	0	0	0	0	0	0	0	0	0	0	0	0.74
ABalappppap	0	0	0	0	0	0	0	0	0	0	0	0	0	0	0	0	0	0	14.17	0	0	0	29.89	0	0	0	0	662.58	18.42	0.78	0	7.07	0	0.92	289.98	0	0	0	0	0	0	0	0	0	0	0	0	0	1.29
ABalapppppa	0	0	0	0	0	0	0	0	0	0	0	0	0	0	0	0	0	0	5.58	0	0	0	27.94	0	0	1.46	0.93	549.65	15.68	0	0	10.6	0	7.09	209.23	0	0	0	0	0	0	0	0	0	0	0	0	0	0.25
ABalapppppp	0	0	0	0	0	0	0	0	0	0	0	0	0	0	0	0	0	0	7.91	0	0	0	16.72	0	0	0	0.56	441.85	10.37	3.09	0	9.7	0	4.02	275.59	0	0	0	0	0	0	0	0	0	0	0	0	0	1.75
ABalpaaaaaa	0	0	51.7	0	0	0	0	0	0	0	0	0	0	0	0	0	0	0	1.52	0	0	0	0	0	0	0	0	467.04	8.71	0	0	4.31	0	0.43	192.82	0	0	0	0	0	0	0	0	0	0	0	0	0	0.66
ABalpaaaaap	0	0	28.92	0	0	0	0	0	0	0	0	0	0	0	0	0	0	0	1.47	0	0	0	0	0	0	0	0	671.95	5.23	0	0	5.9	0	0.7	293.6	0	0	0	0	0	0	0	0	0	0	0	0	0	0.41
ABalpaaaapa	0	0	28.03	0	0	0	0	0	0	0	0	0	0	0	0	0	0	0	2.28	0	0	0	0.04	0	0	0	0	140.85	7.03	0.02	0	2.92	0	0.25	161.61	0	0	0	0	0	0	0	0	0	0	0	0	0	1.51
ABalpaaaapp	0	0	35.53	0	0	0	0	0	0	0	0	0	0	0	0	0	0	0	4.33	0	0	0	0	0	0	0	0	258.2	38	0	0	3.79	0	2.01	362.46	0	0	0	0	0	0	0	0	0	0	0	0	0	0
ABalpaaapaa	0	0	60.8	0	0	0	0	0	0	0	0	0	0	0	0	0	0	0	4.59	0	0	0	0	0	0	0	0.42	319.34	8.03	0	0	8.59	0	1.98	298.05	0	0	0	0	0	0	0	0	0	0	0	0	0	2.27
ABalpaaapap	0	0.06	32.42	0	0	0	0	0	0	0	0	0	0	0	0	0	0	0	7.83	0	0	0	0	0	0	0	1.17	889.71	10.54	0	0	8.44	0	2.3	280.76	0	0	0	0	0	0	0	0	0	0	0	0	0	1.17
ABalpaaappa	0	0	92.84	0	0	0	0	0	0	0	0	0	0	0	0	0	0	0	10.39	0	0	0	0	0	0	0	14.36	531.61	0.87	1.19	0	12.76	0	3.34	367.71	0	0	0	0	0	0	0	0	0	0	0	0	0	0.62
ABalpaaappp	0	0	32.46	0	0	0	0	0	0	0	0	0	0	0	0	0	0	0	6.37	0	0	0	0	0	0	0	0	783.36	0	0	0	9.46	0	3.69	535.59	0	0	0	0	0	0	0	0	0	0	0	0	0	0.26
ABalpaapaaa	0	0	22.39	0	0	0	0	0	0	0	0	0	0	0	0	0	0	0	12.04	0	0	0	0	0	0	0	9.53	554.35	34.1	0	0	12.15	0	2.29	870.05	0	0	0	0	0	0	0	0	0	0	0	0	0	2.09
ABalpaapaap	0	0	47.8	0	0	0	0	0	0	0	0	0	0	0	0	0	0	0	10.99	0	0	0	0	0	0	0	6.88	595.56	30.01	0	0	9.04	0	1.76	614.46	0	0	0	0	0	0	0	0	0	0	0	0	0	0.83
ABalpaapapa	0	0	14.54	0	0	0	0	0	0	0	0	0	0	0	0	0	0	0	8.69	0	0	0	0	0	0	0	11.52	452.52	61.94	0	0	4.52	0	0	599.9	0	0	0	0	0	0	0	0	15.52	0	0	0	0	2.81
ABalpaapapp	0	0	41.04	0	0	0	0	0	0	0	0	0	0	0	0	0	0	0	7.23	0	0	0	0	0	0	0	7.44	496.8	60.87	0	0	5.22	0	0	773.94	0	0	0	0	0	0	0	0	3.84	0	0	0	0	1.4
ABalpaappaa	0	0	15.62	0	0	0	0	0	0	0	0	0	0	0	0	0	0	0	2.82	0	0	0	0	0	0	0	9.9	397.03	4.69	0	0	2.79	0	0.24	230.28	0	0	0	0	0	0	0	0	0	0	0	0	0	0.03
ABalpaappap	0	0	10.21	0	0	0	0	0	0	0	0	0	0	0	0	0	0	0	3.12	0	0	0	0	0	0	0	0.71	264.64	5.86	0	0	3.23	0	0.45	173.98	0	0	0	0	0	0	0	0	0	0	0	0	0	1.19
ABalpaapppa	0	0	4.74	0	0	0	0	0	0	0	0	0	0	0	0	0	0	0	2.65	0	0	0	1.16	0	0	0	1.41	402.04	21.09	0	0	4.86	0	0	176.82	0	0	0	0	0	0	0	0	0	0	0	0	0	1.87
ABalpaapppp	0	0	3.36	0	0	0	0	0	0	0	0	0	0	0	0	0	0	0	2.28	0	0	0	1.75	0	0	0	1.77	247.31	13.66	0	0	2.03	0	0	160.44	0	0	0	0	0	0	0	0	0	0	0	0	0	0.95
ABalpapaaaa	0	0	0	0	0	0	0	0	0	0	0	0	0	0	0	0	0	0	6.81	0	0	0	2.96	0	0	0	0	178.08	3.67	0.87	0	3.56	0	2.09	89.36	0	0	0	0	0	0	0	0	0	0	0	0	0	2.22
ABalpapaaap	0	0	0	0	0	0	0	0	0	0	0	0	0	0	0	0	0	0	5.39	0	0	0	0	0	0	0	3.08	119.44	0.97	0	0	1.89	0	0.93	75.49	0	0	0	0	0	0	0	0	0	0	0	0	0	1.31
ABalpapaapa	0	0	0	0	0	0	0	0	0	0	0	0	0	0	0	0	0	0	4.67	0	0	0	0	0	0	0	0	139.1	0.9	0	0	2.28	0	1.04	69.6	0	0	0	0	0	0	0	0	0	0	0	0	0	0.55
ABalpapaapp	0	0	3.91	0	0	0	0	0	0	0	0	0	0	0	0	0	0	0	8.54	0	0	0	0	0	0	0	0.66	353.95	5.1	0	0	3.75	0	3.69	320.59	0	0	0	0	0	0	0	0	0	0	0	0	0	1.78
ABalpapapaa	0	0	3.02	0	0	0	0	0	0	0.53	0	0	0	0	0	0	0	0	6.7	0	0	0	0	0	0	0	5.99	190.85	4.54	1.49	0	2.85	0	0.18	89.64	0	0	0	0	0	0	0	0	0	0	0	0	0	2.15
ABalpapapap	0	0	3.94	0	0	0	0	0	0	0	0	0	0	0	0	0	0	0	4.45	0	0	0	0	0	0	0	2.65	135.06	0.98	0.43	0	1.02	0	0	69.84	0	0	0	0	0	0	0	0	0	0	0	0	0	1.62
ABalpapappa	0	0	0.15	0	0	0	0	0	0	0	0	0	0	0	0	0	0	0	4.14	0	0	0	0	0	0	0	1.86	161.74	2.8	0	0	4.2	0	1.77	95.65	0	0	0	0	0	0	0	0	0	0	0	0	0	1.72
ABalpapappp	0	0	1.62	0	0	0	0	0	0	0	0	0	0	0	0	0	0	0	3.11	0	0	0	0	0	0	0	1.04	142.35	4.48	0	0	2.7	0	1.3	110.7	0	0	0	0	0	0	0	0	0	0	0	0	0	1.76
ABalpappaaa	0	0	11.51	0	0	0	0	0	0	0	0	0	0	0	0	0	0	0	11.09	0	0	0	2.82	0	0	0	4.77	404.77	19.85	1.79	0	9.66	0	4.07	999.56	0	0	0	0	0	0	0	0	9.29	0	0	0	0	0
ABalpappaap	0	0	4.01	0	0	0.34	0	0	0	0	0	0	0	0	0	0	0	0	5.45	0	0	0	0	0	0	0	0	310.25	6.43	0	0	4.63	0	0.6	405.28	0	0	0	0	0	0	0	0	8.05	0	0	0	0	0
ABalpappapa	0	0	28.62	0	0	0	0	0	0	0.67	0	0	0	0	0	0	0	0	3.92	0	0	0	0	0	0	0	3.48	197.85	24.45	0	0	2.34	0	0.93	498.13	0	0	0	0	0	0	0	0	0	0	0	0	0	1.33
ABalpappapp	0	0	45.03	0	0	0	0	0	0	0	0	0	0	0	0	0	0	0	4.72	0	0	0	2.6	0	0	0	14.8	234.19	75.78	0	0	1.14	0	0	552.37	0	0	0	0	0	0	0	0	0	0	0	0	0	0.71
ABalpapppaa	0	0	15.57	0	0	0	0	0	0	0	0	0	0	0	0	0	0	0	5.4	0	0	0	0	0	0	0	0	537.88	7.28	0.21	0	8.83	0	0.97	680.37	0	0	0	0	0	0	0	0	0	0	0	0	0	0.83
ABalpapppap	0	0	14.44	0	0	0.06	0	0	0	0	0	0	0	0	0	0	0	0	7.87	0	0	0	1.57	0	0	0	0.99	651.12	13.57	0	0	9.5	0	2.39	614.57	0	0	0	0	0	0	0	0	0	0	0	0	0	1.14
ABalpappppa	0	0	33.78	0	0	0	0	0	0	0	0	0	0	0	0	0	0	0	3.86	0	0	0	0	0	0	0	2.28	396.65	52.35	0	0	0.88	0	0	515.84	0	0	0	0	0	0	0	0	0	0	0	0	0	0.24
ABalpappppp	0	0	47.23	0	0	0	0	0	0	0	0	0	0	0	0	0	0	0	2.7	0	0	0	0	0	0	0	0	479.43	39.17	0	0	0	0	0	421.16	0	0	0	0	0	0	0	0	0	0	0	0	0	0
ABalppaaapa	0	0	0	0.33	0	0	0	0	0	0	0	0	0	0	0.08	0	0	0	2.81	0	0	0	4.47	0	0	0	0.13	232	5.62	0.34	0	7.57	0	2.28	86.29	0	0	0	0	0	0	0	0	0	0	0	0	0	2.1
ABalppaaapp	0	0	0	0	0	0	0	0	0	0	0	0	0	0	0	0	0	0	2.28	0	0	0	0	0	0	0	1.28	198.17	4.85	6.59	0	3.92	0	0.9	39.87	0	0	0	0	0	0	0	0	0	0	0	0	0	1.13
ABalppaappa	0	0	0	0	0	0	0	0.3	0	0	0	0	0	0	0	0	0	0	5.09	0	0	0	0	0	0	0	0	72.38	3.4	0.99	0	2.44	0	0.73	58.48	0	0	0	0	0	0	0	0	0	0	0	0	0	0.91
ABalppaappp	0	0	0	0	0	0	0	0	0	0	0	0	0	0	0	0	0	0	5.03	0	0	0	0	0	0	0	1.26	190.57	2.41	0.95	0	3.73	0	0.89	51.17	0	0	0	0	0	0	0	0	0	0	0	0	0	0.38
ABalppapaaa	0	0	0	0	0	0	0	0	0	0	0	0	0	0	0	0	0	0	1.81	0	0	0	12.95	0	0	0	0	264.48	8.95	0.74	0	2.8	0	0	71.92	0	0	0	0	0	0	0	0	0	0	0	0	0	0
ABalppapaap	0	0	0	0	0	0	0	0	0	0	0	0	0	0	0	0	0	0	2.49	0	0	0	8.87	0	0	0	0	220.12	4.94	0.77	0	3.07	0	0.56	68.76	0	0	0	0	0	0	0	0	0	0	0	0	0	0.37
ABalppapapa	0	0	0	0	0	0	0	0	0	0	0	0	0	0	0	0	0	0	4.3	0	0	0	9.89	0	0	0	1.01	194.98	6.56	2.91	0	3.22	0	0	82.68	0	0	0	0	0	0	0	0	0	0	0	0	0	0
ABalppapapp	0	0	0	0	0	0	0	0	0	0	0	0	0	0	0	0	0	0	4.94	0	0	0	9.22	0	0	0	0.72	188.48	7.2	0.54	0	3.02	0	0	67.57	0	0	0	0	0	0	0	0	0	0	0	0	0	3.43
ABalppappaa	0	0	0	0	0	4.2	1.42	0	0	0	0	0	0	0.08	0	0	0	0	7.88	0	0	0	20.23	0	0	0	1.22	487.03	17.25	20.68	0	4.3	0	2.4	134.41	0	0	0	0	0	0	0	0	0	0	0	0	0	4.23
ABalppappap	0	0	0	0	0	8.09	0	0	0	0	0	0	0	0	0	0	0	0	4.1	0	0	0	18.25	0	0	0	0	355.38	8.38	16.2	0	3.5	0	0.99	101.49	0	0	0	0	0	0	0	0	0	0	0	0	0	2.65
ABalppapppa	0	0	0	0	0	0	0	0	0	0	0	0	0	0	0	0	0	0	3.46	0	0	0	8.46	0	0	0	0	165	7.07	1.39	0	1.72	0	0	84.82	0	0	0	0	0	0	0	0	0	0	0	0	0	0.87
ABalppapppp	0	0	0	0	0	0.01	0	0	0	0	0	0	0	0	0	0	0	0	4.3	0	0	0	12.88	0	0	0	0	195.26	8.25	4.89	0	3.21	0	0.1	99.5	0	0	0	0	0	0	0	0	0	0	0	0	0	2.12
ABalpppaaaa	0	0	0	0	0	0	0	0	0	0	0	0	0	0	0	0	0	0	13.56	0	0	0	11.38	0	0	0	2.21	473.5	4.21	0	0	11.26	0	4.13	147.78	0	0	0	0	0	0	0	0	0	0	0	NA	0	2.43
ABalpppaaap	0	0	0	0	0	0	0	0	0	0	0	0	0	0	0	0	0	0	6.95	0	0	0	5.43	0	0	0	1.34	297.84	3.78	0	0	7.85	0	1.17	99.15	0	0	0	0	0	0	0	0	0	0	0	NA	0	1.88
ABalpppaapd	0	0	0	0	0	2.7	0	0	0	0	0	0	0	0	0	0	0	0	13.24	0	0	0	9.19	0	0	0	8.05	248.73	6.8	1.9	0	11.95	0	3.96	188.38	0	0	0	0	0	0	0	0	0	0	0	NA	0	3.18
ABalpppaapv	0	0	0	0	0	6.06	0	0	0	0	0	0	0	0	0	0	0	0	13.9	0	0	0	12.33	0	0	0	7.68	600.65	14.71	1.58	0	15.64	0	5.48	225.31	0	0	0	0	0	0	0	0	0	0	0	NA	0	3.65
ABalpppapad	0	0	0	0	0	3.58	0	0	0	0	0	0	0	0	0	0	0	0	11.24	0	0	0	13.11	0	0	0	0.1	556.23	7.84	16.43	0	11.56	0	2.39	184.15	0	0	0	0	0	0	0	0	0	0	0	0	0	2.82
ABalpppapav	0	0	0	0	0	22.82	0	0	0	0	0	0	0	0	0	0	0	0	13.61	0	0	0	18.59	0	0	0	1.86	594.36	8.17	15.28	0	13.19	0	4.22	165.89	0	0	0	0	0	0	0	0	0	0	0	0	0	2
ABalpppappa	0	0	0	0.24	1.54	46.04	0	0.01	0	0	0	0	0	1.61	0	0	0	0	12.56	0	0	0	26.48	0	0	0	0	661.08	8.57	29.06	0	16.39	0	6.54	290.49	0	5.97	0	0	0	0	0	0	0	0	0	0	0	6.6
ABalpppappp	0	0	0	0	0	51.27	0	0	0	0	0	0	0	0	0	0	0	0	11.69	0	0	0	10.77	0	0	0	0	632.9	13.53	15.43	0	4.84	0	0.25	232.91	0	0	0	0	0	0	0	0	0	0	0	0	0	2
ABalppppaad	0	0	0	0	0	89.23	0	0	0	0	0	0	0	0.12	0	0	0	0	9.81	0	0	0	27.35	0	3.26	0	4.3	880.11	35.34	17.7	0	13.67	0	5.54	203.07	0	0	0	0	0	0	0	0	0	0	23.22	0	0	5.12
ABalppppaav	0	0	0	0	0	31.91	0	0	0	0	0	0	0	0	0	0	0	0	9.17	0	0	0	22.36	0	0	0	0	753.41	9.79	36.42	0	7.91	0	1.12	277.6	0	0	0	0	0	0	0	0	0	0	5.63	0	0	5.53
ABalppppapa	0	0	0	0	0	25.06	0	0	0	0	0	0	0	0	0	0	0	0	9.63	0	0	0	24.47	0	0	0	0	439.53	14.69	7.58	0	7.39	0	5.29	190.19	0	1.74	0	0	0	0	0	0	0	0	0	0	0	4.67
ABalppppapp	0	0	0	0	0	74.38	0	0	0	0	0	0	0	0.4	0.04	0	0	0	10.08	0	0	0	46.79	0	0.72	0	35.12	740.57	39.79	20.19	0	16.04	0	0.09	313.42	0	5.33	0	0	0	0	0	0	0	0	0.65	0	0	10.6
ABalpppppaa	0	0	0	0	0	163.66	0	0	0	0	0	0	0	0	0	0	0	0	4.84	0	0	0	23.85	0	0	0	0	688.7	12.84	24.18	0	5.08	0	3.12	180.91	0	1.35	0	0	0	0	0	0	0	0	7.26	0	0	1.21
ABalpppppap	0	0	0	0	0	196.09	0	0	0	0	0	0	0	0	0	0	0	0	3.84	0	0	0	36.44	0	0	0	0	732.81	4.4	36.99	0	7.75	0	0.35	249.6	0	2.86	0	0	0	0	0	0	0	0	10.93	0	0	0.91
ABalppppppa	0	0	0	0	0	260.29	0	0	0	0	0	0	0	0	0	0	0	0	1.21	0	0	0	21.8	0	0	2.12	0.75	846.39	16.46	25.82	0	2.71	0	2.01	152.93	0	1.05	0	0	0	0	0	0	0	0	6.18	0	0	1.43
ABalppppppp	0	0	0	0	0	324.27	0	0	0	0	0	0	0	0	0	0	0	0	1.96	0	0	0	18.94	0	0	2.95	0.21	635.61	12.27	10.89	0	3.69	0	1.91	184.95	0	0.47	0	0	0	0	0	0	0	0	0	0	0	1.96
ABaraaaaaaa	0	0	25.33	0	0	0	0	0	0	0	0	0	0	0	0	0	0	0	5.79	0	0	0	0	0	0	0	7.89	409.4	9.65	0	0	7.87	0	0.63	909.95	0	0	0	0	0	0	0	0	0	0	0	0	0	0.13
ABaraaaaaap	0	0	38.46	0	0	0	0	0	0	0	0	0	0	0	0	0	0	0	7.92	0	0	0	1.11	0.74	0	0	8.59	312.4	16.98	0	0	7.44	0	2.02	411.56	0	0	0	0	0	0	0	0	0	0	0	0	0	0.73
ABaraaaaapa	0	0	15.97	0	0	0	0	0	0	0	0	0	0	0	0	0	0	0	5.27	0	0	0	0	0	0	0	9.54	287	8.97	0	0	4.59	0	1.49	229.43	0	0	0	0	0	0	0	0	0	0	0	0	0	0.59
ABaraaaaapp	0	0	39.65	0	0	0	0	0	0	0	0	0	0	0	0	0	0	0	5.02	0	0	0	0	0	0	0	3.2	212.34	14.19	0	0	4.31	0	1.16	822.14	0	0	0	0	0	0	0	0	0	0	0	0	0	0.43
ABaraaaapaa	0	0	30.31	0	0	0	0	0	0	0	0	0	0	0	0	0	0	0	9.05	0	0	0	0	0	0	0	4.96	363.1	5.99	0	0	4.46	0	3.82	344.41	0	0	0	0	0	0	0	0	0	0	0	0	0	0.58
ABaraaaapap	0	0	100.12	0	0	0	0	0	0	0	0	0	0	0	0	0	0	0	8.97	0	0	0	0	0	0	0	4.26	709.19	8.83	0	0	6.77	0	2.73	719.07	0	0	0	0	0	0	0	0	0	0	0	0	0	0.43
ABaraaapaaa	0	0	39.58	0	0	0	0	0	0	0	0	0	0	0	0	0	0	0	8.1	0	0	0	0.23	0	0	0	18.86	445.31	41.94	0	0	8.19	0	3.99	763.91	0	0	0	0	0	0	0	0	0	0	0	0	0	0.7
ABaraaapaap	0	0	53.16	0	0	0	0	0	0	0	0	0	0	0	0	0	0	0	4.73	0	0	0	0	0	0	0	17.94	453.52	33.98	0	0	4.56	0	3.55	774.6	0	0	0	0	0	0	0	0	0	0	0	0	0	0.39
ABaraaapapa	0	0	94.27	0	0	0	0	0	0	0	0	0	0	0	0	0	0	0	4.18	0	0	0	0	0	0	0	11.44	347.32	46.35	0	0	0.79	0	1.37	691.68	0	0	0	0	0	0	0	0	0	0	0	0	0	0
ABaraaapapp	0	0	74.3	0	0	0	0	0	0	0	0	0	0	0	0	0	0	0	5.85	0	0	0	0	0	0	0	23.22	418.6	31.64	0	0	3	0	4.72	943.14	0	0	0	0	0	0	0	0	0	0	0	0	0	0.24
ABaraaappaa	0	0	11.03	0	0	0	0	0	0	0	0	0	0	0	0	0	0	0	3.17	0	0	0	0	0	0	0	1.76	260.61	9.92	0.34	0	2.64	0	2.11	425.31	0	0	0	0	0	0	0	0	0	0	0	0	0	1.52
ABaraaappap	0	0	4.52	0	0	0	0	0	0	0	0	0	0	0	0	0	0	0	3.91	0	0	0	0	0	0	0	0.01	244.26	5.65	0	0	2.58	0	2.02	237.5	0	0	0	0	0	0	0	0	0	0	0	0	0	1.9
ABaraaapppa	0	0	10.67	0	0	0	0	0	0	0	0	0	0	0	0	0	0	0	2.35	0	0	0	0	0.49	0	0	1.77	230.63	8.14	0	0	3.08	0	2.21	220.96	0	0	0	0	0	0	0	0	0	0	0	0	0	1.18
ABaraaapppp	0	0	3.16	0	0	0	0	0	0	0	0	0	0	0	0	0	0	0	7.02	0	0	0	0	0.07	0	0	2.15	186.48	7.56	0	0	2.6	0	2.42	123.59	0	0	0	0	0	0	0	0	0	0	0	0	0	0.69
ABaraapaaaa	0	0	48.66	0	0	0	0	0	0	0	0	0	0	0	0	0	0	0	8.47	0	0	0	0	0	0	0	3.34	664.47	21.78	NA	0	8.41	0	3.41	467.82	0	0	0	0	0	0	0	0	0	0	0	0	0	3.07
ABaraapaaap	0	0	37.63	0	0	0	0	0	0	0	0	0	0	0	0	0	0	0	7.73	0	0	0	0	0	0	0	6.65	847.13	6.54	NA	0	11.26	0	9.03	915.14	0	0	0	0	0	0	0	0	0	0	0	0	0	2.03
ABaraapaapa	0	0	81.43	0	0	0	0	0	0	0	0	0	0	0	0	0	0	0	6.04	0	0	0	0	0	0	0	4.57	961.47	13.98	3.05	0	9.05	0	5.58	867.6	0	0	0	0	0	0	0	0	0	0	0	0	0	4.82
ABaraapaapp	0	0	77.85	0	0	0	0	0	0	0	0	0	28.98	0	0	0	0	0	4.24	9.52	0	0	0	0	0	0	3.15	730.04	68.98	0	0	3.68	0	0.31	783.51	0	0	0	0	0	0	0	0	0	0	0	0	0	2.09
ABaraapapaa	0	0	20.25	0	0	0	0	0	0	0	0	0	0	0	0	0	0	0	6.88	0	0	0	1.05	3.24	0	0	4.86	571.26	55.79	0	0	4.23	0	2.84	857.69	0	0	0	0	0	0	0	0	0	0	0	0	0	0
ABaraapapap	0	0	43.33	0	0	0	0	0	0	0	0	0	0	0	0	0	0	0	7.38	0	0	0	1.77	3.01	0	0	9.2	680.18	48.82	0	0	2.32	0	1.45	953.42	0	0	0	0	0	0	0	0	6.02	0	0	0	0	0
ABaraapappa	0	0	39.21	0	0	0	0	0	0	0	0	0	0	0	0	0	0	0	11.81	0	0	0	3.12	0	0	0	9.81	530.65	5.24	0	0	4.25	0	2.33	510.27	0	0	0	0	0	0	0	0	0	0	0	0	0	0
ABaraapappp	0	0	18.92	0	0	0	0	0	0	0	0	0	0	0	0	0	0	0	12.15	0	0	0	0	0	0	0	11.57	540.47	34.99	0	0	3.87	0	1.91	858.44	0	0	0	0	0	0	0	0	0	0	0	0	0	0.25
ABaraappaaa	0	0	43.81	0	0	0	0	0	0	0	0	0	0	0	0	0	0	0	9.37	0	0	0	0	0	0	0	5.76	611.29	14.53	0	0	10.64	0	7.27	762.65	0	0	0	0	0	0	0	0	0	0	0	0	0	2.32
ABaraappaap	0	0	48.68	0	0	0	0	0	0	0	0	0	0	0	0.8	0	0	0	7.25	0	0	0	0	0	0	0	0.63	685.23	30.57	0	0	9.44	0	5.94	846.98	0	0	0	0	0	0	0	0	0	0	0	0	0	3.1
ABaraappapa	0	0	58.42	0	0	0	0	0	0	0	0	0	0	0	0	0	0	0	10.3	0	0	0	1.04	0	0	0	8.79	717.03	24.42	0	0	5.15	0	7.74	1110.06	0	0	0	0	0	0	0	0	0	0	0	0	0	1.56
ABaraappapp	0	0	85.87	0	0	0	0	0	0	0	0	0	0	0	0	0	0	0	7.74	18.71	0	0	0	0	0	0	10.15	454.6	49.48	0	0	2.62	0	3.36	955.05	0	0	0	0	0	0	0	0	0	0	0	0	0	0.36
ABaraapppaa	0	0	18.92	0	0	0	0	0	0	0	0	0	0	0	0	0	0	0	8	0	0	0	0.99	0.94	0	0	12.06	562.24	37.86	0	0	2.55	0	0.65	728.15	0	0	0	0	0	0	0	0	8.13	0	0	0	0	0
ABaraapppap	0	0	55.94	0	0	0	0	0	0	0	0	0	0	0	0	0	0	0	8.36	0	0	0	3.21	0	0	0	1.28	462.26	47.33	0	0	3.11	0	0.63	867.35	0	0	0	0	0	0	0	0	0	0	0	0	0	0
ABaraappppa	0	0	32.88	0	0	0.09	0	0	0	0	0	0	0	0	0	0	0	0	7.67	0	0	0	2.75	0	0	0	12.55	801.85	5.72	0	0	5.2	0	2.53	403.35	0	0	0	0	0	0	0	0	0	0	0	0	0	0.68
ABaraappppp	0	0	39.98	0	0	0	0	0	0	0	0	0	0	0	0	0	0	0	5.77	0	0	0	5.23	0	0	0	7.82	511.26	12.83	0	0	5.21	0	1.86	654.22	0	0	0	0	0	0	0	0	0	0	0	0	0	0
ABarapaaaaa	0	0	40.47	0	0	0	0	0	0	0	0	0	0	0	0	0	0	0	3.88	0	0	0	0	0	0	0	2.17	151.43	5.18	0	0	2.56	0	0.6	171.47	0	0	0	0	0	0	0	0	0	0	0	0	0	0.59
ABarapaaaap	0	0	47.57	0	0	0	0	0	0	0	0	0	0	0	0	0	0	0	4.22	0	0	0	0	0	0	0	0	131.42	20.34	0	0	4	0	0.78	299.39	0	0	0	0	0	0	0	0	0	0	0	0	0	0.7
ABarapaaapa	0	0	19.84	0	0	0	0	0	0	0	0	0	0	0	0	0	0	0	4.38	0	0	0	0	0	0	0	1.15	133.09	3.98	0	0	1.87	0	0.37	232.01	0	0	0	0	0	0	0	0	0	0	0	0	0	0
ABarapaaapp	0	0	23.91	0	0	0	0	0	0	0	0	0	0	0	0	0	0	0	10.03	0	0	0	0	0	0	0	2.92	151.87	0.59	0	0	4.77	0	0.87	257.3	0	0	0	0	0	0	0	0	0	0	0	0	0	0.78
ABarapaapaa	0	0	30.38	0	0	0	0	0	0	0	0	0	0	0	0	0	0	0	2.27	0	0	0	0	0	0	0	9.44	270.44	6.96	0	0	3.43	0	0.35	347.18	0	0	0	0	0	0	0	0	0	0	0	0	0	0
ABarapaapap	0	0	42.25	0	0	0	0	0	0	0	0	0	0	0	0	0	0	0	3.81	0	0	0	0	0	0	0	0	342.11	36.16	0	0	6.86	0	2.61	235.92	0	0	0	0	0	0	0	0	0	0	0	0	0	1.61
ABarapaappa	0	0	34.9	0	0	0	0	0	0	0	0	0	0	0	0	0	0	0	1.32	0	0	0	0	0	0	0	3.24	308.96	46.74	0.05	0	1.44	0	0.02	391.61	0	0	0	0	0	0	0	0	0	0	0	0	0	0.1
ABarapaappp	0	0	28.64	0	0	0	0	0	0	0	0	0	0	0	0	0	0	0	2.48	0	0	0	1.94	1.64	0	0	7.13	539.28	25.35	1.8	0	5.8	0	3.65	411.8	0	0	0	0	0	0	0	0	0	0	0	0	0	0.65
ABarapapaaa	0	0	53.44	0	0	0	0	0	0	0	0	0	0	0	0	0	0	0	3.37	0	0	0	2.74	0	0	0	7.06	369.32	16.09	6.41	0	6.42	0	5.96	585.18	0	0	0	0	0	0	0	0	0	0	0	0	0	1.65
ABarapapaap	0	0	3.98	0	0	0	0	0	0	0	0	0	0	0	0	0	0	0	1.1	0	0	0	0	0	0	0	3.73	246.41	8.72	0.42	0	3.12	0	1.5	205.51	0	0	0	0	0	0	0	0	0	0	0	0	0	0.61
ABarapapapa	0	0	5.11	0	0	0	0	0	0	0	0	0	0	0	0	0	0	0	2.47	0	0	0	0.15	0	0	0	4.96	161.07	7.22	0	0	1.69	0	1.42	174.24	0	0	0	0	0	0	0	0	0	0	0	0	0	0.93
ABarapapapp	0	0	14.01	0	0	0	0	0	0	0	0	0	0	0	0	0	0	0	2.26	0	0	0	0	0	0	0	5.37	296.36	27.88	0	0	1.41	0	0.07	283.06	0	0	0	0	0	0	0	0	0	0	0	0	0	1.13
ABarapappaa	0	0	6.13	0	0	0	0	0	0	0	0	0	0	0	0	0	0	0	6.82	0	0	0	1.07	0	0	0	2.64	310.34	6.69	6.6	0	3.42	0	2.6	263.5	0	0	0	0	0	0	0	0	0	0	0	0	0	0
ABarapappap	0	0	23	0	0	0	0	0	0	0	0	0	0	0	0	0	0	0	12.43	0	0	0	0	0	0	0	17.46	474.24	21.97	17.03	0	7.35	0	7.36	402.48	0	0	0	0	0	0	0	0	0	0	0	0	0	1.44
ABarapapppa	0	0	23.87	0	0	0	0	0	0	0	0	0	0	0	0	0	0	0	3.29	0	0	0	0	0.87	0	0	11.11	364.56	33.4	0	0	0.83	0	0.16	499.28	0	0	0	0	0	0	0	0	0	0	0	0	0	0
ABarapapppp	0	0	37.11	0	0	0	0	0	0	0	0	0	0	0	0	0	0	0	1.82	0	0	0	0.54	0	0	0	8.35	188.02	71.34	0	0	0.06	0	0	367.77	0	0	0	0	0	0	0	0	0	0	0	0	0	0
ABarappaaaa	0	0	0	0	0	0	0	0	0	0	0	0	0	0	0	0	0	0	2.34	0	0	0	4.85	0	0	0	0.53	211.18	3.67	0.54	0	2.2	0	2	109.28	0	0	0	0	0	0	0	0	0	0	0	0	0	0.57
ABarappaaap	0	0	0	0	0	1.18	0	0	0	0	0	0	0	0	0	0	0	0	2.47	0	0	0	4.49	0	0	0	0.49	156.63	3.96	0.4	0	2.43	0	2.61	95.55	0	0	0	0	0	0	0	0	0	0	0	0	0	1.41
ABarappaapa	0	0	0	0	0	0	0	0	0	0	0	0	0	0	0	0	0	0	2.33	0	0	0	2.01	0	0	0	0.86	134.06	1.28	0	0	1.53	0	1.23	76.65	0	0	0	0	0	0	0	0	0	0	0	0	0	1.18
ABarappaapp	0	0	0	0	0	0	0	0	0	0	0	0	0	0	0	0	0	0	7	0	0	0	4.9	0	0	0	5.42	288.3	7.06	0.55	0	3.62	0	2.86	113.52	0	0	0	0	0	0	0	0	0	0	0	0	0	2.05
ABarappapaa	0	0	0	0	0	0	0	0	0	0	0	0	0	0	0	0	0	0	5.14	0	0	0	10.49	0	0	0	0	233.65	0.7	7.56	0	2.26	0	1.65	93.62	0	0	0	0	0	0	0	0	0	0	0	0	0	1.36
ABarappapap	0	0	0	0	0	0	0	0	0	0	0	0	0	0	0	0	0	0	2.12	0	0	0	6.35	0	0	0	0	173.75	0.84	3.02	0	1.06	0	0.63	73.69	0	0	0	0	0	0	0	0	0	0	0	0	0	2.52
ABarappappa	0	0	0	0	0	0	0	0	0	0	0	0	0	0	0	0	0	0	3.35	0	0	0	9.39	0	0	0	0	220.3	8.78	3.04	0	1.66	0	1.53	89.96	0	0	0	0	0	0	0	0	0	0	0	0	0	3.95
ABarappappp	0	0	0	0	0	0	0	0	0	0	0	0	0	0	0	0	0	0	3.18	0	0	0	9.06	0	0	0	0	222.19	8.42	2.27	0	2.41	0	0.68	90.65	0	0	0	0	0	0	0	0	0	0	0	0	0	4.22
ABarapppaaa	0	0	0	0	0	0	0	0	0	0	0	0	0	0	0	0	0	0	3.64	0	0	0	12	0	0	0	7.06	205.75	1.87	0.19	0	1.49	0	1.8	57.67	0	0	0	0	0	0	0	0	0	0	0	0	0	0.48
ABarapppaap	0	0	0	0	0	0	0	0	0	0	0	0	0	0	0	0	0	0	4.53	0	0	0	8.24	0	0	0	8.03	150.04	2.5	1.15	0	2.39	0	2.72	74.88	0	0	0	0	0	0	0	0	0	0	0	0	0	1.05
ABarapppapa	0	0	0	0	0	0	0	0	0	0	0	0	0	0	0	0	0	0	3.01	0	0	0	11.2	0	0	0	5.33	188.93	4.89	0.71	0	2.27	0	3.64	96.81	0	0	0	0	0	0	0	0	0	0	0	0	0	0.72
ABarapppapp	0	0	0	0	0	0	0	0	0	0	0	0	0	0	0	0	0	0	3.55	0	0	0	8.47	0	0	0	0	199.78	8.3	1.2	0	2.5	0	2.32	93.43	0	0	0	0	0	0	0	0	0	0	0	0	0	0.14
ABarappppaa	0	0	0	0	0	0	1.4	0	0	0	0	0	0	0	0	0	0	0	3.84	0	0	0	35.62	0	0	0	0	325.93	0.4	13.76	0	3.55	0	0.5	102.54	0	0	0	0	0	0	0	0	0	0	0	0	0	4.56
ABarappppap	0	0	0	0	0	0	0	0	0	0	0	0	0	0	0	0	0	0	2.27	0	0	0	24.24	0	0	0	1.21	224.21	0.18	10.48	0	1.43	0	0.8	101.99	0	0	0	0	0	0	0	0	0	0	3.91	0	0	2.38
ABarapppppa	0	0	0	0	0	0	0	0	0	0	0	0	0	0	0	0	0	0	1.14	0	0	0	19.76	0	0	0	2.87	172.56	1.82	1.23	0	0.49	0	0.16	80.02	0	0	0	0	0	0	0	0	0	0	0	0	0	1.47
ABarapppppp	0	0	0	0	0	0	0	0	0	0	0	0	0	0	0	0	0	0	2.37	0	0	0	25.42	0	0	0	2.04	225.57	4.1	2.16	0	2.36	0	1.61	112.2	0	0	0	0	0	0	0	0	0	0	6.18	0	0	2.5
ABarpaaaaal	0	0	0	0	0	0	0	0	0	0	0	0	0	0	0	0	0	0	7.47	0	0	0	13.8	0	0	0	5.42	738.28	19.01	0.71	0	15.01	0	10.51	142.91	0	19.34	0	0	0	0	0	0	0	0	0	0	0	3.68
ABarpaaaaar	0	0	0	0	0	0	0	0	0	2	0	0	0	0	0	0	0	0	11.03	0	0	0	20.72	0	0	0	12.01	706.79	32.12	0	0	11.41	0	6.38	155.01	0	3.68	0	0	0	0	0	0	0	0	0	0	0	4.06
ABarpaaaapa	0	0	0	0	0	2.45	0	0	0	0	0	0	0	0	0	0.15	2.07	0	7.72	0	0	0	11.02	0	0	0	17.22	774.9	0	0	0	9.31	0	13.7	144.16	0	34.56	0	0	0	0	0	0	0	0	1.97	0	0	1.24
ABarpaaaapp	0	0	0	0	0	0.59	0	0	0	0	1.09	0	0	0	0	0	0	0	6.93	0	0	0	8.81	0	0	0	3.24	818.57	29.89	0	0	11.29	0	4.42	119.47	0	8.39	0	0	0	0	0	0	0	0	0	0	0	4.52
ABarpaaapaa	0	0	0	0	0	0	0	0	0	0	0	0.12	0	0	0	0	0	0	12.93	0	0	0	4.52	0	0	0	3.18	783.44	31.02	0	0	8.25	0	10.72	125.97	0	7.4	0	0	0	0	0	0	0	0	0	0	0	3.74
ABarpaaapap	0	0	0	0	0	0	0	0	0	0	0	0	0	0	0	0	0	0	4.47	0	0	0	28.91	0	0	0	0.32	693.98	28.28	0	0	10.89	0	11.84	170.05	0	2.1	0	0	0	0	0	0	0	0	0	0	0	1.58
ABarpapaaaa	0	0	0	0	0	0	0	0	0.4	0	0	0	0	0	0	0	0	0	11.56	0	0	0	42.43	0	0	0	6	675.38	13.24	0	0	10.4	0	1.45	177.01	0	9	0	0	0	0	0	0	0	0	4.35	0	0	4.19
ABarpapaaap	0	0	0	0	0	0	0	0	0.85	0	0	0	0	0	0	0	0	0	17.72	0	0	0	29.7	0	0	0	3.28	632.35	27.92	1.21	0	12.91	0	5.32	140.28	0	7.01	0	0	0	0	0	0	0	0	0	0	0	7.16
ABarpapaapa	0.07	0	0	0	0	0	0.05	0	0	0	0	0	0	0	0	0	0	0	7.56	0	0	0	40.87	0	0	0	29.34	739.92	33.82	3.81	0	12.41	0	7.14	184.27	0	2.15	0	0	0	0	0	0	0	0	0	0	0	8.94
ABarpapaapp	0	0	0	0	0	0	1.67	0	0	0	0	0	0	0	0	0	0	0	11.54	0	0	0	16	0	0	0	4.86	525.02	14.41	1.81	0	2.21	0	0.64	61.64	0	0.94	0	0	0	0	0	0	0	0	4.02	0	0	5.29
ABplaaaaaaa	0	0	0	0	0	0	0	0	0	0	0	0	0	0	0	0	0	0	4.55	0	0	0	20.95	0	0	0	12.9	584.67	276.88	0.37	0	17.47	0	3.6	140.32	0	0	0	0	0	0	0	0	0	0	1.58	0	0	2.97
ABplaaaaaap	0	0	0	0	0	0	0	0	0	0	0	0	0	0	0	0	0	0	8.85	0	0	0	25.65	0	0	0	38.28	609.3	94.03	0	0	9.56	0	6.04	132.52	0	0	0	0	0	0	0	0	0	0	0	0	0	3.02
ABplaaaaapa	0	0	0	0	0	0	0	0	0	0	0	0	0	0	0	0	0	0	8.55	0	0	0	23.97	0	0	0	6.52	843.92	40.67	0	0	9.34	0	6.81	164.08	0	0	0	0	0	0	0	0	0	0	0	0.01	0	9.89
ABplaaaaapp	0	0	0	0	0	0	5.38	0	0	0	0	0	0	0	0	0	0	0	2	0	0	0	7.47	0	0	0	7.66	429.89	15.87	0	0	0	0	0.5	68	0	0	0	0	0	0	0	0	0	0	0	0	0	0.12
ABplaapaaaa	0	0	0	0	0	0	0	0	0	0	0	0	0	0	0	0	0	0	7.3	0	0	0	28.19	0	0	0	0.41	926.3	53.2	2.18	0	14.49	0	8.77	176.55	0	5.19	0	0	0	0	0	0	0	0	0	0	0	3.37
ABplaapaaap	0	0	0	0	0	0	0	0	0	0	0	0	0	0	0	0	0	0	7.62	0	0	0	30.01	0	0	0	7.57	1142.02	55.62	5.88	0	15.28	0	8.54	315.82	0	4.1	0	0	0	0	0	0	0	0	0	0	0	2.28
ABplaapaapa	0	0	0	0	0	32.96	0	0	0	0	0	0	0	0	0	0	0	0	15.38	0	0	0	37.6	0	0	0	7.53	932.64	41.52	11.06	0	13.74	0	3.69	273.6	0	5.06	0	0	0	0	0	0	0	0	0	0	0	4.37
ABplaapaapp	0	0	0	0	0	0	0	0	0	0	0	0	0	0	0	0	0	0	10.1	0	0	0	19.57	0	0	0	0	766.04	178.41	3.49	0	3.75	0	2.85	191.97	0	0	0	0	0	0	0	0	0	0	0	0	0	0
ABplaapapaa	0	0	0	0	0	82	0	0	0	0	0	0	0	0	0	0	0	0	3.93	0	0	0	26.08	0	0	0	8.45	625.15	6.64	47.3	0	7.5	0	1.56	219.45	0	1.08	0	0	0	0	0	0	0	0	8.94	0	0	3.41
ABplaapapap	0	0	0	0	0	99.88	0	0	0	0	0	0	0	0	0	0	0	0	3.27	0	0	0	17	0	0	0	0	646.86	0	30.01	0	9.65	0	2.52	224.94	0	0.05	0	0	0	0	0	0	0	0	3.4	0	0	0.16
ABplaapappa	0	0	0	0	0	49.94	0	0	0	0	0	0	0	0	0	0	0	0	6.11	0	0	0	24.92	0	0	0	3.79	846.69	8.13	27.96	0	7.62	0	2.56	185.34	0	3.14	0	0	0	0	0	0	0	0	0	0	0	1.87
ABplaapappp	0	0	0	0	0.85	27.88	0	0	0	0	0	0	0	0	0	0	0	0	3.75	0	0	0	48.33	0	0	0	23.07	573.08	30.79	12.94	0	2.6	0	1.38	252.26	0	3.15	0	0	0	0	0	0	0	0	0	0	0	0.94
ABplapaaaaa	0	0.13	0	0	0	4.31	0	0.29	19.31	0	0	0	0	3.15	0	0	0	0	6.02	0	0	0	64.62	0	0	0	4.28	599.68	22.04	12.4	0	11.31	0	3.7	198.54	0	0	0	0	0	0	0	0	0	0	0.23	0	0.25	14.68
ABplapaaaap	0	0	0	0	0	0.49	0	0	5	0	0	0	0	0.22	0	0	0	0	0	0	0	0	49.29	0	0	0	0	425.81	0	7.25	0	1.54	0	0	59.26	0	0	0	0	0	0	0	0	0	0	0	0	0	3.51
ABplapaaapa	0	0	0	0	0	0	0	0	11.76	0	0	0	0	0.74	0	0	0	0	3.8	0	0	0	48.55	0	0	0	1.35	320.48	2.44	1.1	0	1.6	0	0	97.63	0	0	0	0	0	0	0	0	0	0	0	0	0	8.7
ABplapaaapp	0	0	0	0	0	0	0	0	12.01	0	0	0	0	3.89	0	0	0	0	4.47	0	0	0	62.65	0	0	0	1.01	368.76	5.32	2.47	0	4.14	0	0	121.34	0	0	0	0	0	0	0	0	0	0	0	0	0	10.2
ABplapapppa	0.6	0	0	0	0	0	0	0	93.94	0	0	0	0	0	0	0	0	0	22.67	0	0	0	46.85	3.42	0	0	41.44	988.78	155.34	6.65	140.18	9.26	0	12.51	402.81	0	30.19	0	0	0	0	0	0	0	0	0	0	0	9.77
ABplapapppp	0	0	0	0	0	0	0	0	28.3	0	0	0	0	0	0	0	0	0	8.47	0	0	0	20.8	0	0	0	19.8	365.69	74.85	0	73.14	3.18	0	2.04	190.85	0	9.59	0	0	0	0	0	0	0	0	0	0	0	5.64
ABplapppaaa	0	0	0	0	0	0	0	0	16.47	0	0	0	0	0	0	0	0	0	5.49	0	0	0	13.7	0	0	0	0.64	265.73	0	13.66	0	2.85	0	0	223.62	0	1.04	0	0	0	0	0	0	0	0	0	0	0	8.69
ABplapppaap	0	0	0	0	0.01	4.07	0	0	25.26	0	0	0	0	0	0	0	0	0	13.47	0	0	0	36.37	0	0	0	15.32	480.78	50.95	21.18	0	5.45	0	3.16	246.4	0	2.51	0	0	0	0	0	0	0	0	0	0	0	10.63
ABplapppapa	0.57	0	0	0	0	0.81	0	0	6.81	0	0	0	0	0	0	0	0	0	6.53	0	0	0	10.29	0	0	0	8.03	238.94	13.66	5.99	0	4.23	0	1.89	168.16	0	2.73	0	0	0	0	0	0	0	0	0	0	0	9.73
ABplapppapp	0	0	0	0	0	0	0	0	5	0	0	0	0	0	0	0	0	0	0.54	0	0	0	23.24	0	0	0	1.57	128.89	3.37	0.67	0	0.4	0	0	85.22	0	1.44	0	0	0	0	0	0	0	0	0	0	0	5.22
ABplpaaaaaa	0	0	0	0	0	19.89	0	0	0	0	0	0	0	0	0	0	0	0	10.66	0	0	0	39.93	0	0	0	0	532.69	3.79	56.94	0	7.43	0	1.92	164.42	0	0	0	0	0	0	0	0	0	0	0	0	0	0
ABplpaaaaap	0	0	0	0	0	31.06	0	0	0	0	0	0	0	0	0	0	0	0	7.01	0	0	0	34.52	0	0	0	0	488.58	3.07	45.14	0	4.47	0	1.22	147.71	0	0	0	0	0	0	0	0	0	0	7.46	0	0	0.77
ABplpaaaapa	0	0	0	0	0	10.52	0	0	0	0	0	0	0	0	0	0	0	0	2.66	0	0	0	14.45	0	0	0	7.85	239.48	5.22	3.6	0	2.28	0	0.27	103.84	0	0	0	0	0	0	0	0	0	0	0	0	0	1.27
ABplpaaaapp	0	0	0	0	0	13.53	0	0	0	0	0	0	0	0	0	0	0	0	3.39	0	0	0	18.35	0	0	0	6.63	277.14	5.57	6.91	0	3.21	0	0.92	246.81	0	0	0	0	0	0	0	0	0	0	0	0	0	2.96
ABplpaaapaa	0	0	0	0	0	2.16	0	0	0	0	0	0	0	0	0	0	0	0	6.27	0	0	0	16.85	0	0	0	0	309.08	6.43	13.84	0	3.47	0	1.02	85.64	0	0	0	0	0	0	0	0	0	0	0	0	0	0.69
ABplpaaapap	0	0	0	0	0	0.83	0	0	0	0	0	0	0	0	0	0	0	0	6.73	0	0	0	31.24	0	0	0	7.12	317.17	3.88	14	0	6.25	0	2.67	183.51	0	0	0	0	0	0	0	0	0	0	0	0	0	1.03
ABplpaaappa	0	0	0	0	0	0	0	0	0	0	0	0	0	0	0	0	0	0	4.94	0	0	0	21.66	0	0	0	7.42	342.36	17.69	4.79	0	3.45	0	0.2	113.77	0	0	0	0	0	0	0	0	0	0	0	0	0	0.69
ABplpaaappp	0	0	0	0	0	4.62	0	0	0	0	0	0	0	0	0	0	0	0	7.62	0	0	0	26.97	0	0	0	5.78	386.12	26.9	10.28	0	6.05	0	1.13	148.09	0	0	0	0	0	0	0	0	0	0	0	0	0	3.62
ABplpaapaaa	0	0	0	0	0	8.8	0	0	0	0	0	0	0	0	0	0	0	0	7.28	0	0	0	27.17	0	0	0	1.44	536.39	12.67	47.06	0	8.33	0	2.2	218.17	0	0	0	0	0	0	0	0	0	0	0	0	0	2.81
ABplpaapaap	0	0	0	0	0	0	0	0	0	0	0	0	0	0	0	0	0	0	5.1	0	0	0	15	0	0	0	0	373.67	0.75	51.34	0	6.39	0	3.21	204.29	0	0	0	0	0	0	0	0	0	0	0	0	0	0
ABplpaapapa	0	0	0	0	0	17.4	0	0	0	0	0	0	0	0	0	0	0	0	9.78	0	0	0	41.27	0	0	0	3.9	508.5	5.55	13.28	0	8.78	0	2.94	291.73	0	0	0	0	0	0	0	0	0	0	4.34	0	0	3.61
ABplpaapapp	0	0	0	0	0	2.2	0	0	0	0	0	0	0	0	0	0	0	0	13.92	0	0	0	35.72	0	0	0	11.84	520.94	36.45	11.86	0	9.67	0	5.45	198.34	0	0	0	0	0	0	0	0	0	0	0	0	0	1.81
ABplpaappaa	0	0	0	0	0	48.61	0	0	0	0	0	0	0	0	0	0	0	0	9.36	0	0	0	48.27	0	0	0	1.54	462.77	5.18	27.89	0	4.75	0	1.82	213.23	0	0	0	0	0	0	0	0	0	0	0	0	0	3.61
ABplpaappap	0	0	0	0	0	24.14	0	0	0	0	0	0	0	0	0	0	0	0	11.31	0	0	0	55.52	0	0	0	6.45	445.27	8.11	35.96	0	6.41	0	2.5	252.2	0	0	0	0	0	0	0	0	0	0	7.62	0	0	8.18
ABplpaapppa	0	0	0	0	0	1.8	0	0	0	0	0	0	0	0	0	0	0	0	6.95	0	0	0	35.16	0	0	0	1.3	434.18	14.08	12.32	0	8.03	0	3.36	368.35	0	0	0	0	0	0	0	0	0	0	0	0	0	1.65
ABplpaapppp	0	0	0	0	0	0	0	0	0	0	0	0	0	0	0	0	0	0	3.95	0	0	0	25.34	0	0	0	1.54	378.37	22.71	6	0	3.17	0	1.04	256.67	0	0	0	0	0	0	0	0	0	0	0	0	0	4.3
ABplpapaaaa	0	0	0	0	0	4.41	0	0	0	0	0	0	0	0	0	0	0	0	5.05	0	0	0	16.16	0	0	0	0	169.27	0.66	0.12	0	3.02	0	0.08	64.03	0	0	0	0	0	0	0	0	0	0	0	0	0	1.75
ABplpapaaap	0	0	0	0	0	0	0	0	0	0	0	0	0	0	0	0	0	0	6.81	0	0	0	14.84	0	0	0	0	207.26	1.26	0	0	1.73	0	0.78	80.7	0	0	0	0	0	0	0	0	0	0	0	0	0	2.9
ABplpapaapa	0	0	0	0	0	1.43	0	0	0	0	0	0	0	0	0	0	0	0	5.58	0	0	0	17.95	0	0	0	0	197.44	8.03	15.65	0	4.73	0	0.29	65.44	0	0	0	0	0	0	0	0	0	0	0	0	0	2.06
ABplpapaapp	0	0	0	0	0	2.01	0	0	0	0	0	0	0	0	0	0	0	0	3.16	0	0	0	19.32	0	0	0	0	195.86	1.3	2.47	0	3.42	0	1.55	84.7	0	0	0	0	0	0	0	0	0	0	0	0	0	3.89
ABplpapapaa	0	0	0	0	0	13	0	0	0	0	0	0	0	0	0	0	0	0	5.98	0	0	0	17.21	0	0	0	12.92	373.25	12.95	3.05	0	2.58	0	0.63	84.21	0	0	0	0	0	0	0	0	0	0	0	0	0	4.04
ABplpapapap	0	0	0	0	0	12.08	0	0	0	0	0	0	0	0	0	0	0	0	7.2	0	0	0	14.87	0	0	0	8.86	256.9	8.72	3.9	0	2.57	0	0.78	96.31	0	0	0	0	0	0	0	0	0	0	0	0	0	4.57
ABplpapappa	0	0	0	0	0	0	0	0	0	0	0	0	0	0	0	0	0	0	5.51	0	0	0	15.39	0	0	0	3.05	250.41	10.68	0	0	2.11	0	2.26	85.25	0	0	0	0	0	0	0	0	0	0	0	0	0	1.14
ABplpapappp	0	0	0	0	0	0	0	0	0	0	0	0	0	0	0	0	0	0	3.98	0	0	0	17	0	0	0	3.93	244.13	13.11	0	0	1.57	0	1.86	72.73	0	0	0	0	0	0	0	0	0	0	0	0	0	2.65
ABplpappaaa	0	0	0	0	0	0.12	0	0	0	85.69	0	0	0	0	0	0	0	0	2.06	0	0	0	5.6	0	0	0	46.93	287.92	35.55	1.28	0	2.1	0	1.76	129.49	0	0	0	0	0	0	0	0	28.15	0	0	0	0	0
ABplpappaap	0	0	0	0	0	0	0	0	0	52.37	0	0	0	0	0	0	0	0	0	0	0	0	0.31	0	0	0	33.09	132.18	14.48	0	0	0	0	0	47.02	0	0	0	0	0	0	0	0	32.75	0	0	0	0	0
ABplpapppaa	0	0	0	0	0	0	0	0	0	0	0	0	0	0	0	0	0	0	3.19	0	0	0	9.16	0.9	0	0	15.27	248.96	4.43	0	0	1.52	0	1.91	350.85	0	0	0	0	0	2.12	0	0	0.28	0	0	0	0	0.93
ABplpapppap	0	0	0	0	0	0	0	0	0	0	0	0	0	0	0	0	0	0	4	0	0	0	9.87	0	0	0	35.11	280.43	8.52	0	0	2.21	0	2.24	313.92	0	0	0	0	0	2.52	0	0	0.59	0	0	0	0	0.62
ABplpappppa	0	0	0	0	0	0	0	0	0	0	0	0	0	0	0	0	0	0	2.55	0	0	0	11.99	0.1	0	0	12.73	246.37	1.44	0	0	1.57	0	1.43	248.89	0	0	0	0	0	3.25	0	0	0	0	0	0	0	0.77
ABplpappppp	0	0	0	0	0	0	0	0	0	0	0	0	0	0	0	0	0	0	2.76	1.27	0	0	11.76	0	0	0	15.1	233.17	0	0	0	1.61	0	1.56	130.37	0	0	0	0	0	3.61	0	0	0	0	0	0	0	1.37
ABplppaaaaa	0	0	0	0	0	0	0	0	0	0	0	0	0	0	0	0	0	0	4.5	0	0	0	16.14	0	0	0	3.75	309.45	19.04	0.5	0	7.2	0	3.41	131.83	0	0	0	0	0	0	0	0	0	0	0	0	0	2.23
ABplppaaaap	0	0	0	0	0	0	0	0	0	0	0	0	0	0	0	0	0	0	3.93	0	0	0	8.92	0	0	0	13.48	113.24	14.87	0	0	4.94	0	0.96	113.62	0	0	0	0	0	0	0	0	0	0	0	0	0	0
ABplppaapaa	0	0	0	0	0	0.96	0	0	0	0	0	0	0	0	0	0	0	0	5.82	0	0	0	13.97	0	0	0	6.3	195.84	10.39	5.88	0	5.8	0	1.5	127.24	0	0	0	0	0	0	0	0	0	0	0	0	0	2.9
ABplppaapap	0	0	0	0	0	4.67	0	0	0	0	0	0	0	0	0	0	0	0	6.63	0	0	0	9.71	0	0	0	5.71	183.35	4.95	7.36	0	4.14	0	0.42	111.31	0	0	0	0	0	0	0	0	0	0	0	0	0	0.9
ABplppaappa	0	0	0	0	0	0	0	0	0	0	0	0	0	0	0	0	0	0	4.9	0	0	0	9.35	0	0	0	1.57	180.74	17.11	0.23	0	1.9	0	0.34	75.27	0	0	0	0	0	0	0	0	0	0	0	0	0	2.55
ABplppaappp	0	0	0	0	0	0	0	0	0	0	0	0	0	0	0	0	0	0	4.7	0	0	0	9.96	0	0	0	3.6	194.36	10.49	0.17	0	2.53	0	0.47	80.43	0	0	0	0	0	0	0	0	0	0	0	0	0	1.35
ABplppapaaa	0	0	0	0	0	0	0	0	0	0	0	0	0	0	0	0	0	0	3.8	0	0	0	11.49	0	0	0	1.28	190.76	11.94	0	0	4.55	0	2.6	148.14	0	0	0	0	0	0	0	0	0	0	0	0	0	5.41
ABplppapaap	0	0	0	0	0	0	0	0	0	0	0	0	0	0	0	0	0	0	4.15	0	0	0	11.89	0	0	0	2.22	302.43	17.62	1.65	0	5.32	0	3.57	184.93	0	0	0	0	0	0	0	0	0	0	0	0	0	6.71
ABplppapapa	0	0	0	0	0	0	0	0	0	0	0	0	0	0	0	0	0	0	3.81	0	0	0	8.55	0	0	0	3.57	237.4	11.6	1.14	0	4.12	0	1.45	148.43	0	0	0	0	0	0	0	0	0	0	0	0	0	9.01
ABplppapapp	0	0	0	0	0	0	0	0	0	0	0	0	0	0	0	0	0	0	6.4	0	0	0	12.18	0	0	0	4.27	265.51	10.57	3.67	0	3.49	0	2.14	188.12	0	0	0	0	0	0	0	0	0	0	0	0	0	12.48
ABplppappaa	0	0	0	0	0	0	0	0	0	0	0	0	0	0	0	0	0	0	2.45	0	0	0	7.04	0	0	0	2.62	282.73	0.06	6.99	0	2.74	0	0.7	116.36	0	0	0	0	0	0	0	0	0	0	0	0	0	9.01
ABplppappap	0	0	0	0	0	0	0	0	0	0	0	0	0	0	0	0	0	0	1.83	0	0	0	9.77	0	0	0	0.85	258.14	8.27	6.91	0	2.08	0	1.95	104.76	0	0	0	0	0	0	0	0	0	0	0	0	0	9.51
ABplppapppa	0	0	0	0	0	0	0	0	0	0	0	0	0	0	0	0	0	0	1.57	0	0	0	8.05	0	0	0	0	250.7	3.35	3.85	0	2.26	0	1.16	100.19	0	0	0	0	0	0	0	0	0	0	0	0	0	18.49
ABplppapppp	0	0	0	0	0	0	0	0	0	0	0	0	0	0	0	0	0	0	2.23	0	0	0	12.08	0	0	0	2.57	179.92	3.2	5.61	0	4.43	0	0.76	173.58	0	0	0	0	0	0	0	0	0	0	0	0	0	18.84
ABplpppaaaa	0	0	0	0	0	0	0	0	0	0	0	0	0	0	0	0	0	0	4.88	0	0	0	13.63	0	0	0	0.61	181.77	1.3	0.28	0	2.64	0	0.78	104.76	0	0	0	0	0	0	0	0	0	0	0	0	0	5.71
ABplpppaaap	0	0	0	0	0	0	0	0	0	0	0	0	0	0	0	0	0	0	4.59	0	0	0	25.6	0	0	0	7.17	205.58	4.47	0.87	0	3.43	0	1.07	172.82	0	0	0	0	0	0	0	0	0	0	0	0	0	5.91
ABplpppaapa	0	0	0	0	0	0	0	0	0	0	0	0	0	0	0	0	0	0	4.62	0	0	0	25.05	0	0	0	4.18	202.85	0	1.64	7.04	2.37	0	0.58	118.7	0	0	0	0	0	0	0	0	0	0	0	0	0	3.76
ABplpppaapp	0	0	0	0	0	0.08	0	0	0	0	0	0	0	0	0	0	0	0	4.52	0	0	0	26.74	0	0	0	3.74	180.68	4.89	1.47	13.49	4.07	0	1.2	155.53	0	0	0	0	0	0	0	0	0	0	0	0	0	1.7
ABplpppapaa	0	0	0	0	0	0	0	0	0	0	0	0	0	0	0	0	0	0	2.67	0	0	0	8.38	0.02	0	0	7.16	244.15	50.86	2.05	16.11	2.83	0	1.21	75.4	0	0	0	0	0	0	0	0	0	0	0	0	0	1.52
ABplpppapap	0	0	0	0	0	0	0	0	0	0	0	0	0	0	0	0	0	0	1.54	0	0	0	3.16	0	0	0	10.93	81.6	18.24	0.93	12.56	0.78	0	0	52.89	0	0	0	0	0	0	0	0	0	0	0	0	0	4.23
ABplppppaaa	0	0	0	0	0	0.26	0	0	0	0	0	0	0	0	0	0	0	0	7.97	0	0	0	25.2	0	0	0	3.05	240.4	22.54	2.47	0	3.53	0	0.97	123.27	0	0	0	0	0	0	0	0	0	0	0	0	0	1.88
ABplppppaap	0	0	0	0	0	3.19	0	0	0	0	0	0	0	0	0	0	0	0	7.67	0	0	0	24.6	0	0	0	2.43	302.39	27.23	1.86	0	3.87	0	0	99.75	0	0	0	0	0	0	0	0	0	0	0	0	0	4.48
ABplppppapa	0	0	0	0	0	2.17	0	0	0	0	0	0	0	0	0	0	0	0	5.53	0	0	0	13.59	0.51	0	0	5.89	242.02	32.53	0.03	13.47	1.96	0	0.14	82.41	0	0	0	0	0	0	0	0	0	0	0	0	0	2.66
ABplppppapp	0	0	0	0	0	0	0	0	0	0	0	0	0	0	0	0	0	0	5.94	0	0	0	13.89	0	0	0	2.89	256.47	37.92	0	14.57	2.81	0	0	77.18	0	0	0	0	0	0	0	0	0	0	0	0	0	1.52
ABplpppppaa	0	0	0	0	0	0	6.09	0	0	0	0	0	0	0	0	0	0	0	13.17	0	0	0	18.01	0	0	0	12.58	469.54	68.05	2.63	4.15	4.21	0	0.31	203	0	0	0	0	0	0	0	0	0	0	0	0	0	5.67
ABplpppppap	0	0	0	0	0	0	6.16	0	0	0	0	0	0	0	0	0	0	0	10.07	0	0	0	20.62	0	0	0	10.98	353.87	75.36	1.12	7.27	4.3	0	0	145.17	0	0	0	0	0	0	0	0	0	0	0	0	0	2.63
ABplppppppa	0	0	0	0	0	0.16	0	0	0	0	0	0	0	0	0	0	0	0	6.74	0	0	0	5.98	0.33	0	0	13.8	205.98	29.77	0	29.29	2.12	0	1	94.68	0	0	0	0	0	0	0	0	0	0	0	0	0	3.19
ABplppppppp	0	0	0	0	0	0	0	0	0	0	0	0	0	0	0	0	0	0	5.55	0	0	0	13.08	0.27	0	0	11.6	178.8	36.6	0.96	45.02	1.83	0	0	128.67	0	0	0	0	0	0	0	0	0	0	0	0	0	5.81
ABpraaaaaaa	0	0	0	0	0	0	0	0	0	0	0	0	0	0	0	0	0	0	7.57	0	0	0	14.2	0	0	0	4.58	214.06	13.58	1.14	0	5.68	0	3.42	46.41	0	0	0	0	0	0	0	0	0	0	0	0	0	1.76
ABpraaaaaap	0	0	0	0	0	0	0	0	0	0	0	0	0	0	0	0	0	0	5.17	0	0	0	8.7	0	0	0	1.58	132.11	10.71	1.09	0	3.25	0	1.46	44.95	0	0	0	0	0	0	0	0	0	0	0	0	0	1.15
ABpraaaaapd	0	0	0	0	0	0	0	0	0	0	0	0	0	0	0	0	0	0	14.51	0	0	0	25.4	0	0	0	5.99	609.94	17.44	5.84	0	9.34	0	7.28	38.05	0	0.23	0	0	0	0	0	0	0	0	0	0	0	3.84
ABpraaaaapv	0	0	0	0	0	0.57	0	0	0	0	0	0	0	0	0	0	0	0	9.2	0	0	0	16.75	0	0	0	5.47	359.92	14.33	23.92	0	7.18	0	3.02	62.42	0	0.48	0	0	0	0	0	0	0	0	1.99	0	0	1.17
ABpraaaapad	0	0	0	0	0	11.81	0	0	0	0	0	0	0	0	0	0	0	0	7.13	0	0	0	18.31	0	0	0	7.27	436.98	15.62	7.57	0	4.6	0	2.74	51.5	0	0.35	0	0	0	0	0	0	0	0	0	0	0	6.11
ABpraaaapav	0	0	0	0	0	4.92	0	0	0	0	0	0	0	0	0	0	0	0	4.9	0	0	0	20.58	0	0	0	4.9	276.9	30.24	7.7	0	4.88	0	1.49	42.2	0	0	0	0	0	0	0	0	0	0	0	0	0	1.44
ABpraaaappa	0	0	0	0	0	4.64	0	0	0	0	0	0	0	0	0.02	0	0	0	10.02	0	0	0	52.45	0	0	0	13.23	804.49	98.7	23.58	0	10.25	0	8.71	120.68	0	1.11	0	0	0	0	0	0	0	0	0	0	0	10.9
ABpraaaappp	0	0	0	0	0	40.83	0	0	0	0	0	0	0	0	0	0	0	0	1.3	0	0	0	35.9	0	0	0	6.34	537.14	11.46	21.38	0	9.54	0	3.94	83.46	0	8.77	0	0	0	0	0	0	0	0	0	0	0	4.25
ABpraaapaad	0	0	0	0	0	32.04	0	0	0	0	0	0	0	0	0	0	0	0	7.07	0	0	0	34	0	0	0	23.77	688.74	127.57	32.23	0	11.7	0	2.11	64.58	0	0	0	0	0	0	0	0	0	0	30.36	0	0	4.92
ABpraaapaav	0	0	0	0	0	101.44	0	0	0	0	0	0	0	0	0	0	0	0	14.1	0	0	0	39.68	0	0	0	2.09	571.53	29.94	47.8	0	11.6	0	6.27	94.14	0	0.63	0	NA	0	0	0	0	0	0	0	0	0	5.02
ABpraaapapa	0	0	0	0	0	20.55	0	0	0	0	0	0	0	0	0	0	0	0	9.54	0	0	0	32.5	0	0	0	1.22	501.47	10.02	19.95	0	10.52	0	8.01	84.63	0	1.09	0	0	0	0	0	0	0	0	8.76	0	0	5.66
ABpraaapapp	0	0	0	0	0	57.57	0	0	0	0	0	0	0	0	0	0	0	0	14.02	0	0	0	43.04	0	0	0	11.58	848.77	44.03	40.67	0	14.49	0	11.12	161.91	0	7.11	0	0	0	0	0	0	0	0	0	0	0	11.34
ABpraaappaa	0	0	0	0	0	111.95	0	0	0	0	0	0	0	0	0	0	0	0	9.44	0	0	0	34.01	0	0	0	17.66	527.4	26.31	20.66	0	13.49	0	2.56	558.85	0	1.47	0	0	0	0	0	0	0	0	0	0	0	2.29
ABpraaappap	0	0	0	0	0	222.26	0	0	0	0	0	0	0	0	0	0	0	0	6.29	0	0	0	28.15	0	0	0	7.97	588.96	13.77	20.64	0	8.61	0	4.61	151.82	0	2.75	0	0	0	0	0	0	0	0	17.08	0	0	0.92
ABpraaapppa	0	0	0	0	0	349.74	0	0	0	0	0	0	0	0	0	0	0	0	6.89	0	0	0	35.45	0	0	0	17.54	569.37	60.26	23.59	0	1.41	0	1.46	94.9	0	0.91	0	0	0	0	0	0	0	0	0	0	0	7.53
ABpraaapppp	0	0	0	0	0	330.58	0	0	0	0	0	0	0	0	0	0	0	0	7.43	0	0	0	38.11	0	0	0.81	16.76	420.97	57.32	17.01	0	4.16	0	0	200.95	0	12.03	0	0	0	0	0	0	0	0	0	0	0	3.71
ABpraapaaaa	0	0	0	0	0	0	0	0	0	0	0	0	0	0	0	0	0	0	14.11	0	0	0	18.72	0	0	0	28.26	719.33	44.39	7.26	0	12.57	0	8.37	176.08	0	2.82	0	0	0	0	0	0	0	0	0	0	0	5.3
ABpraapaaap	0	0	0	0	0.52	0	0	0	0	0	0	0	0	0	0	0	0	0	16.79	0	0	0	23.59	0	0	0	23.39	723.91	40.08	10.54	0	15.62	0	9.18	176.09	0	8.38	0	0	0	0	0	0	0	0	0	0	0	4.1
ABpraapaapa	0	0	0	0	0.78	1.03	0	0	0	0	0	0	0	0	0	0	0	0	25.38	0	0	0	27.23	0	0	0	50.47	701.03	60.13	16.1	0	14.29	0	12.94	201.76	0	5.31	0	0	0	0	0	0	0	0	0	0	0	7.28
ABpraapaapp	0	0	0	0	0	0.51	0	0	0	0	0	0	0	0	0	0	0	0	12.55	0	0	0	12.19	0	0	0	15.9	579.26	62.07	7.11	0	9.13	0	3.99	132.96	0	4.84	0	0	0	0	0	0	0	0	0	0	0	1.19
ABpraapapaa	0	0	0	0	0	136.25	0	0	0	0	0	0	0	0	0	0	0	0	21.96	0	0	0	19.15	0	0	0	17.01	619.41	15.36	48.31	0	8.09	0	4.75	128.29	0	2.68	0	0	0	0	0	0	0	0	2.7	0	0	NA
ABpraapapap	0	0	0	0	0	90.61	0	0	0	0	0	0	0	0	0	0	0	0	12.95	0	0	0	29.63	0	0	0	15.81	615.47	6.67	42.98	0	6.38	0	3.48	172.52	0	0.91	0	0	0	0	0	0	0	0	26.1	0	0	NA
ABpraapappa	0	0	0	0	0	88.57	0	0	0	0	0	0	0	0	0	0	0	0	18.74	0	0	0	16.64	0	0	0	12.44	677.66	31.71	15.05	0	8.97	0	6.27	191.79	0	1.02	0	0	0	0	0	0	0	0	0	0	0	6.74
ABpraapappp	0	0	0	0	0	98.5	0	0	0	0	0	0	0	0	0	0	0	0	13.61	0	0	0	26.29	0	0	0	33.18	623.57	13.6	11.38	0	3.88	0	2.17	154.78	0	0	0	0	0	0	0	0	0	0	0	0	0	1.6
ABprapaaaaa	0	0	0	0	0	15.83	0	0	8.91	0	0	0	0	0	0	0	0	0	11.18	0	0	0	45.18	0	0	0	31.34	427.64	8.7	9.15	0	9.05	0	8.6	122.41	0	0.75	0	0	0	0	0	0	0	0	0	0	0	7.15
ABprapaaaap	0	0	0	0	0	2.66	0	0	0	0	0	0	0	0	0	0	0	0	1.73	0	0	0	40.03	0	0	0	28.71	573.8	3.23	0	0	1.16	0	0.91	92.25	0	0	0	0	0	0	0	0	0	0	0	0	0	0.29
ABprapaaapa	0	0	0	0	0	0	0	0	0	0	0	0	0	0	0	0	0	0	3.48	0	0	0	40.89	0	0	0	0.48	422.9	2.25	0.09	0	0.9	0	0	102.14	0	2.72	0	0	0	0	0	0	0	0	0	0	0	4.54
ABprapaaapp	0	0	0	0	0	0	0	0	0	0	0	0	0	0	0	0	0	0	8.78	0	0	0	57.78	0	0	0	6.46	546.56	8	1.41	0	6	0	0	128.92	0	0	0	0	0	0	0	0	0	0	0	0	0	2.43
ABprapapppa	0	0	0	0	2.17	0	0	0	20.83	0	0	0	0	0	0	0	0	0	16.53	0	0	0	21.45	8.32	0	0	48.64	752.3	164.68	7.36	142.18	10.41	0	3.81	220.28	0	29.28	0	0	0	0	0	0	0	0	0	0	0	6.75
ABprapapppp	0	0	0	0	0	0	0	0	11.06	0	0	0	0	0	0	0	0	0	6.22	0	0	0	11.69	0	0	0	16.68	276.78	88.12	0.74	80.88	0.74	0	0	117.67	0	13.6	0	0	0	0	0	0	0	0	0	0	0	0
ABprapppaaa	0	0	0	0	0	8.1	0	0	0	0	0	0	0	0	0	0	0	0	3.55	0	0	0	9.99	0	0	0	0	149.81	0	17.03	0	3.31	0	0.34	61.55	0	27.76	0	0	0	0	0	0	0	0	0	0	0	3.66
ABprapppaap	0	0	0	0	0	13.01	0	0	2.66	0	0	0	0	0	0	0	0	0	8.32	0	0	0	22.58	0	0	0	1.89	350.42	46.69	22.97	0	7.09	0	2.85	105.57	0	16.69	0	0	0	0	0	0	0	0	0	0	0	5.65
ABprapppapa	0	0	0	0	0	6.62	0	0	2.02	0	0	0	0	0	0	0	0	0	9.75	0	0	0	13.37	0	0	0	11.92	228.16	12.35	8.4	0	4.54	0	1.48	91.27	0	4.83	0	0	0	0	0	0	0	0	0	0	0	10.48
ABprapppapp	0	0	0	0	0	1.9	0	0	0	0	0	0	0	0	0	0	0	0	3.46	0	0	0	6.73	0	0	0	1.55	120.11	1.73	4.48	0	0.03	0	0	53.27	0	0	0	0	0	0	0	0	0	0	0	0	0	6.59
ABprpaaaaaa	0	0	0	0	0	16.63	0	0	0	0	0	0	0	0	0	0	0	0	9.26	0	0	0	29.38	0	0	0	18.88	346.29	5.13	30.44	0	3.05	0	2.04	46.75	0	0	0	0	0	0	0	0	0	0	7.41	0	0	0.95
ABprpaaaaap	0	0	0	0	0	39.85	0	0	0	0	0	0	0	0	0	0	0	0	8.03	0	0	0	23.08	0	0	0	2.56	335.25	5.26	23.72	0	3.51	0	0	52.99	0	0	0	0	0	0	0	0	0	0	2.48	0	0	0.08
ABprpaaaapa	0	0	0	0	0	7.69	0	0	0	0	0	0	0	0	0	0	0	0	3.58	0	0	0	15.62	0	0	0	16.23	222.56	17.57	4.18	0	2.47	0	0.07	43.94	0	0	0	0	0	0	0	0	0	0	0	0	0	1.6
ABprpaaaapp	0	0	0	0	0	7.59	0	0	0	0	0	0	0	0	0	0	0	0	3.23	0	0	0	20.42	0	0	0	32.59	229.36	25.03	4.88	0	2.44	0	0.79	57.58	0	0	0	0	0	0	0	0	0	0	0	0	0	3.8
ABprpaaapaa	0	0	0	0	0	2.03	0	0	0	0	0	0	0	0	0	0	0	0	3.21	0	0	0	16.46	0	0	0	0	137.07	33.6	6.05	0	2.21	0	1.13	56.52	0	0	0	0	0	0	0	0	0	0	0	0	0	1.7
ABprpaaapap	0	0	0	0	0	1.72	0	0	0	0	0	0	0	0	0	0	0	0	4.3	0	0	0	17.06	0	0	0	0.26	182.46	2.23	5.74	0	4.73	0	1.69	61.41	0	0	0	0	0	0	0	0	0	0	0	0	0	1.39
ABprpaaappa	0	0	0	0	0	2.69	0	0	0	0	0	0	0	0	0	0	0	0	3.64	0	0	0	23.18	0	0	0	0.23	181.71	0	4.79	0	0.76	0	0	35.96	0	0	0	0	0	0	0	0	0	0	0	0	0	1.53
ABprpaaappp	0	0	0	0	0	4.53	0	0	0	0	0	0	0	0	0	0	0	0	8.95	0	0	0	38.14	0	0	0	0.71	293.36	3.3	4.14	0	4.28	0	0.93	74.58	0	0	0	0	0	0	0	0	0	0	0	0	0	1.27
ABprpaapaaa	0	0	0	0	0	9.17	0	0	0	0	0	0	0	0	0	0	0	0	7.02	0	0	0	39.76	0	0	0	0.51	566.13	0.65	44.09	0	7.74	0	4.45	87.08	0	0	0	0	0	0	0	0	0	0	0	0	0	0.63
ABprpaapaap	0	0	0	0	0	16.79	0	0	0	0	0	0	0	0	0	0	0	0	8.82	0	0	0	27.3	0	0	0	0.98	323.55	1.89	28.24	0	7.45	0	2.28	71.17	0	0	0	0	0	0	0	0	0	0	0	0	0	0.09
ABprpaapapa	0	0	0	0	0	5.08	0	0	0	0	0	0	0	0	0	0	0	0	7.65	0	0	0	26.04	0	0	0	1.61	520.9	12.59	9.32	0	7.33	0	1.59	66.36	0	0	0	0	0	0	0	0	0	0	0	0	0	2.16
ABprpaapapp	0	0	0	0	0	4.14	0	0	0	0	0	0	0	0	0	0	0	0	9.66	0	0	0	28.28	0	0	0	4.47	329.57	10.48	15.11	0	7.63	0	3.82	75.94	0	0	0	0	0	0	0	0	0	0	0	0	0	1.81
ABprpaappaa	0	0	0	0	0	85.83	0	0	0	0	0	0	0	0	0	0	0	0	11.26	0	0	0	27.68	0	0	0	11.6	421.89	0	22.81	0	6.24	0	1.66	93.75	0	0	0	0	0	0	0	0	0	0	7.26	0	0	0.05
ABprpaappap	0	0	0	0	0	90.48	0	0	0	0	0	0	0	0	0	0	0	0	9.98	0	0	0	36.18	0	0	0	0	539.46	2.08	25.23	0	8.54	0	3.78	124.71	0	9.57	0	0	0	0	0	0	0	0	3.43	0	0	0.61
ABprpaapppa	0	0	0	0	0	0.73	0	0	0	0	0	0	0	0	0	0	0	0	9.62	0	0	0	22.93	0	0	0	5.4	314.6	8.92	5.08	0	6.2	0	1.57	84.42	0	0	0	0	0	0	0	0	0	0	0	0	0	1.95
ABprpaapppp	0	0	0	0	0	0.75	0	0	0	0	0	0	0	0	0	0	0	0	6.02	0	0	0	20.57	0	0	0	14.08	227.7	1.07	3.76	0	3.14	0	0.4	49.41	0	0	0	0	0	0	0	0	0	0	0	0	0	0.2
ABprpapaaaa	0	0	0	0	0	0	0	0	0	0	0	0	0	0	0	0	0	0	1.72	0	0	0	14.09	0	0	0	0.72	155.52	7.41	0.8	0	2.08	0	0.7	48.81	0	0	0	0	0	0	0	0	0	0	0	0	0	3.44
ABprpapaaap	0	0	0	0	0	3.8	0	0	0	0	0	0	0	0	0	0	0	0	1.6	0	0	0	12.83	0	0	0	0	184.19	14.07	3.05	0	2.31	0	1.12	40.77	0	0	0	0	0	0	0	0	0	0	0	0	0	2.81
ABprpapaapa	0	0	0	0	0	0	0	0	0	0	0	0	0	0	0	0	0	0	2.16	0	0	0	14.56	0	0	0	4.02	206.64	5.22	0	0	3.15	0	1.26	54.32	0	0	0	0	0	0	0	0	0	0	0	0	0	1.55
ABprpapaapp	0	0	0	0	0	0.39	0	0	0	0	0	0	0	0	0	0	0	0	1.03	0	0	0	14.75	0	0	0	0.11	187.66	14.81	0.92	0	1.91	0	1.3	58.98	0	0	0	0	0	0	0	0	0	0	0	0	0	1.31
ABprpapapaa	0	0	0	0	0	3.99	0	0	0	0	0	0	0	0	0	0	0	0	6.19	0	0	0	12.87	0	0	0	5.85	257.15	17.16	2.9	0	2.65	0	0.34	59.02	0	0	0	0	0	0	0	0	0	0	0	0	0	0.18
ABprpapapap	0	0	0	0	0	2.92	0	0	0	0	0	0	0	0	0	0	0	0	5.15	0	0	0	12.87	0	0	0	4.83	283.9	8.66	1.73	0	1.95	0	0.56	51.15	0	0	0	0	0	0	0	0	0	0	0	0	0	0.98
ABprpapappa	0	0	0	0	0	0	0	0	0	0	0	0	0	0	0	0	0	0	4.26	0	0	0	10.49	0	0	0	3.59	226.81	11.84	0.42	0	1.54	0	1.57	64.49	0	0	0	0	0	0	0	0	0	0	0	0	0	1.13
ABprpapappp	0	0	0	0	0	0	0	0	0	0	0	0	0	0	0	0	0	0	2.94	0	0	0	12.26	0	0	0	21.4	227.28	21.24	1.83	0	2.51	0	1.11	60.61	0	0	0	0	0	0	0	0	0	0	0	0	0	0.51
ABprpappaaa	0	0	0	0	0	3.53	0	0	0	0	0	0	0	0	0	0	0	0	1.97	0	0	0	4.72	0	0	0	6.68	193.29	10.33	4.99	0	1.76	0	0.45	94.13	0	0	0	0	0	0	0	0	0	0	0	0	0	3.17
ABprpappaap	0	0	0	0	0	4.13	0	0	0	0	0	0	0	0	0	0	0	0	1.66	0	0	0	5.74	0	0	0	11.73	221.14	6.08	6.82	0	1.9	0	0.35	79.23	0	0	0	0	0	0	0	0	0	0	0	0	0	2.28
ABprpappapa	0	0	0	0	0	0	0	0	0	0	0	0	0	0	0	0	0	0	2.84	0	0	0	6.3	0	0	0	15.91	241.92	19.6	3.03	0	2.11	0	0.27	87.13	0	0	0	0	0	0	0	0	0	0	0	0	0	1.47
ABprpappapp	0	0	0	0	0	0.59	0	0	0	0	0	0	0	0	0	0	0	0	2.45	0	0	0	9.32	0	0	0	16.92	244.09	24.71	2.51	0	2.36	0	0.58	97.55	0	0	0	0	0	0	0	0	0	0	0	0	0	2.66
ABprpapppaa	0	0	0	0	0	0	0	0	0	0	0	0	0	0	0	0	0	0	1.58	0	0	0	12.32	0	0	0	5.97	269.14	9.25	4.02	0	1.87	0	0.97	98.48	0	0	0	0	0	0	0	0	0	0	0	0	0	1.22
ABprpapppap	0	0	0	0	0	0	0	0	0	0	0	0	0	0	0	0	0	0	1.94	0	0	0	8.31	2.39	0	0	13.79	236.6	11.92	3.07	0	1.45	0	0	93.28	0	0	0	0	0	0	0	0	0	0	0	0	0	0
ABprpappppa	0	0	1.52	0	0	0	0	0	0	0	0	0	0	0	0	0	0	0	1.24	40.66	0	0	12.7	0.62	0	0	11.24	332.36	25.86	0.57	0	2.6	0	0	189.5	0	0	0	0	0	0	0	0	0	0	0	0	0	0.24
ABprpappppp	0	0	3.66	0	0	0	0	0	0	0	0	0	0	0	0	0	0	0	1.54	61.25	0	0	12.8	0	0	0	14.8	281.54	2.17	0	0	2.37	0	0.6	229.39	0	0	0	0	0	0	0	0	0	0	0	0	0	0.35
ABprppaaaaa	0	0	0	0	0	0	0	0	0	0	0	0	1.33	0	0	0	0	0	5.8	0	0	0	10.6	0	0	0	2.72	207.43	6.62	0	0	3.77	0	1.25	63.7	0	0	0	0	0	0	0	0	0	0	0	0	0	2.15
ABprppaaaap	0	0	0	0	0	0	0	0	0	0	0	0	0.5	0	0	0	0	0	5.96	0	0	0	6.06	0	0	0	0.76	105.65	5.5	0	0	0.81	0	0.12	34.11	0	0	0	0	0	0	0	0	0	0	0	0	0	3.24
ABprppaapaa	0	0	0	0	0	4.14	0	0	0	0	0	0	2.75	0	0	0	0	0	5.2	0	0	0	10.88	0	0	0	13.59	158.61	12.37	4.82	0	3.82	0	1.4	65.98	0	0	0	0	0	0	0	0	0	0	0	0	0	1.53
ABprppaapap	0	0	0	0	0	5.29	0	0	0	0	0	0	1.76	0	0	0	0	0	3.2	0	0	0	9.82	0	0	0	9.98	162.9	14.11	3.32	0	2.58	0	0.42	49.5	0	0	0	0	0	0	0	0	0	0	0	0	0	0.79
ABprppaappa	0	0	0	0	0	0	0	0	0	0	0	0	2.09	0	0	0	0	0	4.3	0	0	0	7.72	0	0	0	1.89	182.76	9.87	0	0	2.74	0	1.16	62.43	0	0	0	0	0	0	0	0	0	0	0	0	0	0.25
ABprppaappp	0	0	0	0	0	0	0	0	0	0	0	0	1.45	0	0	0	0	0	3.12	0	0	0	6.69	0	0	0	3.72	181.5	13.03	0	0	2.44	0	1.06	64.05	0	0	0	0	0	0	0	0	0	0	0	0	0	0.77
ABprppapaaa	0	0	0	0	0	5.63	0	0	0	0	0	0	0	0	0	0	0	0	2.99	0	0	0	9.01	0	0	0	5.98	203.23	24.42	1.83	0	1.01	0	0.11	69.34	0	0	0	0	0	0	0	0	0	0	0	0	0	6.07
ABprppapaap	0	0	0	0	0	0.93	0	0	0	0	0	0	0	0	0	0	0	0	4.23	0	0	0	16.22	0	0	0	12.41	198.28	27.51	4.7	0	1.74	0	0.27	72.71	0	0	0	0	0	0	0	0	0	0	0	0	0	6.14
ABprppapapa	0	0	0	0	0	0	0	0	0	0	0	0	0	0	0	0	0	0	4.23	0	0	0	6.25	0	0	0	6.22	138.15	14.78	4.16	0	1.19	0	1.11	59.38	0	0	0	0	0	0	0	0	0	0	0	0	0	6.11
ABprppapapp	0	0	0	0	0	0.55	0	0	0	0	0	0	0	0	0	0	0	0	4.75	0	0	0	6.78	0	0	0	8.21	182.26	13.28	4.24	0	2.17	0	0.91	60.27	0	0	0	0	0	0	0	0	0	0	0	0	0	5.44
ABprppappaa	0	0	0	0	0	1.4	0	0	0	0	0	0	0	0	0	0	0	0	3.25	0	0	0	7.34	0	0	0	0	213.1	2.95	6.51	0	1.93	0	2.17	53.77	0	0	0	0	0	0	0	0	0	0	0	0	0	11.75
ABprppappap	0	0	0	0	0	3.82	0	0	0	0	0	0	0	0	0	0	0	0	4.03	0	0	0	9.71	0	0	0	3.19	186.8	10.41	8.18	0	2.46	0	1.87	76.99	0	0	0	0	0	0	0	0	0	0	0	0	0	10.68
ABprppapppa	0	0	0	0	0	0	0	0	0	0	0	0	0	0	0	0	0	0	4.27	0	0	0	5.07	0	0	0	2.62	176.95	4.46	4.89	0	1.39	0	1.23	45.36	0	0	0	0	0	0	0	0	0	0	0	0	0	7.85
ABprppapppp	0	0	0	0	0	0	0	0	0	0	0	0	0	0	0	0	0	0	3.99	0	0	0	6.42	0	0	0	4.71	169.95	8.28	4.19	0	2.38	0	1.8	57.59	0	0	0	0	0	0	0	0	0	0	0	0	0	10.44
ABprpppaaaa	0	0	0	0	0	0	0	0	0	0	0	0	0	0	0	0	0	0	3.28	0	0	0	18.06	0	0	0	12.35	160.46	1.98	0.26	0	1.79	0	1.83	83.28	0	0	0	0	0	0	0	0	0	0	0	0	0	0.12
ABprpppaaap	0	0	0	0	0	0	0	0	0	0	0	0	0	0	0	0	0	0	3.45	0	0	0	27.28	0	0	0	14.72	174.43	4.24	1.02	0	2.06	0	1.78	76.6	0	0	0	0	0	0	0	0	0	0	0	0	0	1.26
ABprpppaapa	0	0	0	0	0	0	0	0	0	0	0	0	0	0	0	0	0	0	4.28	0	0	0	35.52	0	0	0	9.06	155.09	0	1.52	10.51	1.18	0	0.59	91.33	0	0	0	0	0	0	0	0	0	0	0	0	0	1.14
ABprpppaapp	0	0	0	0	0	0.65	0	0	0	0	0	0	0	0	0	0	0	0	4.07	0	0	0	32.49	0	0	0	12.74	169.62	2	2.78	10.99	3.36	0	1.28	59.86	0	0	0	0	0	0	0	0	0	0	0	0	0	4.54
ABprpppapaa	0	0	0	0	0	0	0	0	0	0	0	0	0	0	0	0	0	0	5.85	0	0	0	8.02	0	0	0	11	279.63	26.9	0	8.67	1.78	0	0.79	81.83	0	0	0	0	0	0	0	0	0	0	0	0	0	2.13
ABprpppapap	0	0	0	0	0	0	0	0	0	0	0	0	0	0	0	0	0	0	1.6	0	0	0	9.86	0	0	0	1.7	113.23	16.7	1.2	4.06	0.73	0	0.04	83.39	0	0	0	0	0	0	0	0	0	0	0	0	0	1.66
ABprppppaaa	0	0	0	0	0	9.99	0	0	0	0	0	0	0	0	0	0	0	0	4.28	0	0	0	25.34	0	0	0	8.56	265.19	41.09	7.96	0	3.26	0	1.57	78.82	0	0	0	0	0	0	0	0	0	0	0	0	0	1.89
ABprppppaap	0	0	0	0	0	4.74	0	0	0	0	0	0	0	0	0	0	0	0	3.03	0	0	0	19.92	0	0	0	10.31	238	50.01	6.3	0	2.44	0	1.19	97.25	0	0	0	0	0	0	0	0	0	0	0	0	0	2.07
ABprppppapa	0	0	0	0	0	1.88	0	0	0	0	0	0	0	0	0	0	0	0	2.37	0	0	0	14.62	0	0	0	8.79	223.56	50.03	1.1	18.14	1.04	0	1.31	59.39	0	0	0	0	0	0	0	0	0	0	0	0	0	3.83
ABprppppapp	0	0	0	0	0	2.42	0	0	0	0	0	0	0	0	0	0	0	0	3.07	0	0	0	23.67	0	0	0	10.29	214.64	38.19	1.46	22.92	1.49	0	1.23	66.26	0	0	0	0	0	0	0	0	0	0	0	0	0	4.07
ABprpppppaa	0	0	0	0	0	0	0.56	0	0	0	0	0	0	0	0	0	0	0	4.64	0	0	0	10.11	0	0	0	17.55	326.08	48.95	1.61	9.12	2.81	0	0.1	73.95	0	0	0	0	0	0	0	0	0	0	0	0	0	4.46
ABprpppppap	0	0	0	0	0	0	2.16	0	0	0	0	0	0	0	0	0	0	0	6.55	0	0	0	16.15	0	0	0	16.09	321.51	59.54	2.64	14.25	3.17	0	0.64	116.58	0	0	0	0	0	0	0	0	0	0	0	0	0	6.72
ABprppppppa	0	0	0	0	0	0	0	0	0	0	0	0	0	0	0	0	0	0	5.08	0	0	0	10.66	0	0	0	4.92	222.99	17.68	5.53	37.84	2.3	0	2.27	39.01	0	0	0	0	0	0	0	0	0	0	0	0	0	2.63
ABprppppppp	0	0	0	0	0	0	0	0	0	0	0	0	0	0	0	0	0	0	4.33	0	0	0	13.51	0	0	0	10.44	153.62	12.9	3.9	48.31	2.47	0	1.17	119.17	0	0	0	0	0	0	0	0	0	0	0	0	0	2.38
ABalppppppaa	0	0	0	0	0	272.83	0	NA	0	0	0	0	0	0	0	0	0	0	1.82	0	0	0	15.76	0	0	4.9	0	596.32	13.8	59.39	0	2.71	0	0.04	195.13	0	0.66	0	0	0	0	0	NA	0	0	33.07	0	0	2.72
ABalppppppap	0	0	0	0	0	429.05	0	NA	0	0	0	0	0	0	0	0	0	0	6.55	0	0	0	48.71	0	0	2.03	11.34	762.84	38.38	88.26	0	4.52	0	3.21	143.19	0	0	0	0	0	0	0	NA	0	0	82.14	0	0	10.65
ABalpppppppa	0	0	0	0	0	503.57	0	NA	0	0	0	0	0	0	0	0	0	0	2.84	0	0	0	29.79	0	0	22.83	10.12	501.71	26.01	29.18	0	2.59	0	1.18	149.97	0	2.75	0	0	0	0	0	NA	0	0	61.74	0	0	14.52
ABalpppppppp	0	0	0	0	0	496.42	0	NA	0	0	0	0	0	0	0	0	0	0	6.07	0	0	0	24.45	0	0	25.42	11.13	490.01	28.05	30.07	0	3.3	0	1.81	175.79	0	3.03	0	0	0	0	0	NA	0	0	57.17	0	0	12.88
ABpraaapppaa	0	0	0	0	0	390.76	0	0	0	0	0	0	0	0	NA	0	0	0	9.26	0	0	0	35.45	0	0	3.45	26.84	336.39	29.7	23.07	0	0	NA	0	NA	0	5.13	0	0	0	0	0	0	0	0	9.85	0	0	5.1
ABpraaapppap	0	0	0	0	0	616.49	0	0	0	0	0	0	0	0	NA	0	0	0	14.35	0	0	0	45.84	0	0	2.41	28.77	673.8	95.05	77.66	0	1.13	NA	0.59	NA	0	0	0	0	0	0	0	0	0	0	12.14	0	0	6.88
ABpraaappppa	0	0	0	0	0	397.71	0	0	1.67	0	0	0	0	0	0	0	0	0	10.71	0	0	0	27.6	0.4	0	8.32	NA	410.06	70.31	21	0	0.68	0	0	NA	0	0	0	0	0	0	0	0	0	0	29.1	0	0	4.4
ABpraaappppp	0	0	0	0	0	188.78	0	0	0	0	0	0	0	0	0	0	0	0	15.29	0	0	0	26.68	0	0	4.48	NA	321.78	27.93	14.23	0	0.54	0	0	NA	0	2.77	0	0	0	0	0	0	0	0	18.37	0	0	1.63
MS	0	0	0	0	0	0	0	0	0	0	0	0	0	0	0.05	0	0	0	3.54	0	0	0	0	0	0	0	0	2.46	19.4	0	0	18.85	0	6.11	49.28	0	0	0	0	0	0	0	0	0	0	0	0	0	9.77
MSa	0	0	0	0	0	0	0	0	0	0	0	0	0	0	0	0	0	0	4.55	0	0	0	0	0	0	0	0	1.91	23.5	0	0	21.42	0	6.76	50.64	0	0	0	0	0	0	0	0	0	0	0	0	0	14.03
MSp	0	0	0	0	0	0	0	0	0	0	0	0	0	0	0	0	0	0	3.92	0	0	0	0	0	0	0	0	2.07	21.19	0	0	21.44	0	6.09	47.06	0	0	0	0	0	0	0	0	0	0	0	0	0	15.43
MSaa	0	0	0	0	0	0	0	0	0	0	0	0	0	0	0	0	0	0	3.63	0	0	0	0	0	0	0	0	1.41	15.71	0	0	15.81	0	4.88	40.54	0	0	0	0	0	0	0	0	0	0	0	0	0	7.89
MSap	0	0	0	0	0	0	0	0	0	0	0	0	0	0	0	0	0	0	6.36	0	0	0	0	0	0	0	0	3.01	26.71	0	0	28.35	0	9.01	88.25	0	0	0	0	0	0	0	0	0	0	0	0	0	20.64
MSpa	0	0	0	0	0	0	0	0	0	0	0	0	0	0	0	0	0	0	3.14	0	0	0	0	0	0	0	0	1.62	17.53	0	0	11.8	0	4.34	32.4	0	0	0	0	0	0	0	0	0	0	0	0	0	9.45
MSpp	0	0	0	0	0	0	0	0	0	0	0	0	0	0	0	0	0	0	3.11	0	0	0	0	0	0	0	0	2.32	14.08	0	0	12.55	0	6.02	34.33	0	0	0	0	0	0	0	0	0	0	0	0	0	10.4
MSaaa	0	0	0	0	0	0	0	0	0	0	0	0	0	0	0	0	0	0	2.61	0	0	0	0	0	0	0	0	6.95	13.83	0	0	13.07	0	4.54	46.98	0	0	0	0	0	0	0	0	0	0	0	0	0	6.27
MSaap	0	0	0	0	0	0	0	0	0	0	0	0	0	0	0	0	0	0	3.42	0	0	0	0	0	0	0	0	5.52	12.3	0	0	11.24	0	3.56	46.54	0	0	0	0	0	0	0	0	0	0	0	0	0	6.88
MSapa	0	0	0	0	0	0	0	0	0	0	0	0	0	0	0	0	0	0	6.49	0	0	0	0	0	0	0	0	14.71	21.99	0	0	27.48	0	9.66	135.71	0	0	0	0	0	0	0	0	0	0	0	0	0	13.32
MSapp	0	0	0	0	0	0	0	0	0	0	0	0	0	0	0	0	0	0	4.06	0	0	0	0	0	0	0	0	11.38	20.44	0	0	16.63	0	4.88	146.44	0	0	0	0	0	0	0	0	0	0	0	0	0	8.71
MSpaa	0	0	0	0	0	0	0	0	0	0	0	0	0	0	0	0	0	0	2.92	0	0	0	0	0	0	0	0	10.58	15.46	0	0	9.88	0	4.31	52.59	0	0	0	0	0	0	0	0	0	0	0	0	0	6.41
MSpap	0	0	0	0	0	0	0	0	0	0	0	0	0	0	0	0	0	0	1.91	0	0	0	0	0	0	0	0	5.13	10.23	0	0	10.29	0	3.67	46.65	0	0	0	0	0	0	0	0	0	0	0	0	0	5.83
MSppa	0	0	0	0	0	0	0	0	0	0	0	0	0	0	0	0	0	0	2.33	0	0	0	0	0	0	0	0	8.79	12.48	0	0	10.38	0	4.57	57.75	0	0	0	0	0	0	0	0	0	0	0	0	0	7.54
MSppp	0	0	0	0	0	0	0	0	0	0	0	0	0	0	0	0	0	0	2.28	0	0	0	0	0	0	0	0	8.85	12.75	0	0	11.43	0	4.54	63.9	0	0	0	0	0	0	0	0	0	0	0	0	0	7.26
MSaaaa	0	0	0	0	0	0	0	0	0	0	0	0	0	0	0	0	0	0	1.42	0	0	0	0	0	0	0	0	49.92	11.5	0	0	15.49	0	3.59	121.53	0	0	0	0	0	0	0	0	0	0	0	0	0	3.79
MSaaap	0	0	0	0	0	0	0	0	0	0	0	0	0	0	0	0	0	0	3.16	0	0	0	0	0	0	0	0	50.42	11.1	0	0	14.63	0	2.82	136.82	0	0	0	0	0	0	0	0	0	0	0	0	0	3.95
MSaapa	0	0	0	0	0	0	0	0	0	0	0	0	0	0	0	0	0	0	2.19	0	0	0	0	0	0	0	0	23.43	7.14	0	0	8.04	0	1.99	80.65	0	0	0	0	0	0	0	0	0	0	0	0	0	3.79
MSaapp	0	0	0	0	0	0	0	0	0	0	0	0	0	0	0	0	0	0	2.84	0	0	0	0	0	0	0	0	33.84	8.03	0	0	8.58	0	2.85	127.81	0	0	0	0	0	0	0	0	0	0	0	0	0	6.2
MSapaa	0	0	0	0	0	0	0	0	0	0	0	0	0	0	0	0	0	0	2.33	0	0	0	0	0	0	0	0	73.79	13.65	0	0	19.14	0	3.6	168.15	0	0	0	0	0	0	0	0	0	0	0	0	0	5.08
MSapap	0	0	0	0	0	0	0	0	0	0	0	0	0	0	0	0	0	0	2.39	0	0	0	0	0	0	0	0	62.25	10.68	0	0	19.67	0	2.75	162.49	0	0	0	0	0	0	0	0	0	0	0	0	0	5.5
MSappa	0	0	0	0	0	0	0	0	0	0	0	0	0	0	0	0	0	0	2.98	0	0	0	0	0	0	0	0	72.24	12.81	0	0	16.99	0	3.75	199.66	0	0	0	0	0	0	0	0	0	0	0	0	0	5.85
MSappp	0	0	0	0	0	0	0	0	0	0	0	0	0	0	0	0	0	0	3.11	0	0	0	0	0	0	0	0	95.63	12.32	0	0	19.28	0	4.2	230.04	0	0	0	0	0	0	0	0	0	0	0	0	0	6.06
MSpaaa	0	0	0	0	0	0	0	0	0	0	0	0	0	0	0	0	0	0	1.71	0	0	0	0	0	0	0	0	35.48	11.74	0	0	11.34	0	3.29	118.41	0	0	0	0	0	0	0	0	0	0	0	0	0	3.08
MSpaap	0	0	0	0	0	0	0	0	0	0	0	0	0	0	0	0	0	0	2.85	0	0	0	0	0	0	0	0	45.37	15.53	0	0	13.73	0	4.71	195.59	0	0	0	0	0	0	0	0	0	0	0	0	0	4.33
MSpapa	0	0	0	0	0	0	0	0	0	0	0	0	0	0	0	0	0	0	1.03	0	0	0	0	0	0	0	0	19.23	6.92	0	0	6.24	0	2.38	92.99	0	0	0	0	0	0	0	0	0	0	0	0	0	3.75
MSpapp	0	0	0	0	0	0	0	0	0	0	0	0	0	0	0	0	0	0	1.57	0	0	0	0	0	0	0	0	25.29	7.36	0	0	6.65	0	3.42	127.68	0	0	0	0	0	0	0	0	0	0	0	0	0	4.44
MSppaa	0	0	0	0	0	0	0	0	0	0	0	0	0	0	0	0	0	0	2.38	0	0	0	0	0	0	0	0	65.02	12.61	0	0	12.58	0	4.4	183.71	0	0	0	0	0	0	0	0	0	0	0	0	0	4.88
MSppap	0	0	0	0	0	0	0	0	0	0	0	0	0	0	0	0	0	0	0.81	0	0	0	0	0	0	0	0	64.19	12.59	0	0	11.82	0	2.93	182.59	0	0	0	0	0	0	0	0	0	0	0	0	0	3.89
MSpppa	0	0	0	0	0	0	0	0	0	0	0	0	0	0	0	0	0	0	1.06	0	0	0	0	0	0	0	0	69.96	13.41	0	0	11.09	0	2.86	153.54	0	0	0	0	0	0	0	0	0	0	0	0	0	4.25
MSpppp	0	0	0	0	0	0	0	0	0	0	0	0	0	0	0	0	0	0	1.49	0	0	0	0	0	0	0	0	64.4	13.26	0	0	11.11	0	3.69	181.04	0	0	0	0	0	0	0	0	0	0	0	0	0	4.21
MSaaaaa	0	0	0	0	0	0	0	0	0	0	0	0	0	0	0	0	0	0	2.21	0	0	0	0	0	0	0	0	194.33	15.55	0	0	13.73	0	5.86	442.72	0	0	0	0	0	0	0	0	0	0	0	0	0	4.03
MSaaaap	0	0	0	0	0	0	0	0	0	0	0	0	0	0	0	0	0	0	1.39	0	0	0	0	0	0	0	0	165.34	9.69	0	0	8.42	0	3.57	280.67	0	0	0	0	0	0	0	0	0	0	0	0	0	2.27
MSaaapa	0	0	0	0	0	0	0	0	0	0	0	0	0	0	0	0	0	0	1.47	0	0	0	0	0	0	0	0	124.25	10.07	0	0	5.64	0	0	314.28	0	0	0	0	0	0	0	0	0	0	0	0	0	1.21
MSaaapp	0	0	0	0	0	0	0	0	0	0	0	0	0	0	0	0	0	0	5.28	0	0	0	0	0	0	0	0	238.73	20.95	0	0	15.27	0	2.66	614.15	0	0	0	0	0	0	0	0	0	0	0	0	0	3.93
MSaapaa	0	0	0	0	0	0	0	0	0	0	0	0	0	0	0	0	0	0	1.41	0	0	0	0	0	0	0	0	129.62	4.26	0	0	5.04	0	0.3	428.52	0	0	0	0	0	0	0	0	0	0	0	0	0	1.16
MSaapap	0	0	0	0	0	0	0	0	0	0	0	0	0	0	0	0	0	0	1.62	0	0	0	0	0	0	0	0	175.14	5.53	0	0	7.58	0	0.86	489.8	0	0	0	0	0	0	0	0	0	0	0	0	0	2.9
MSaappa	0	0	0	0	0	0	0	0	0	0	0	0	0	0	0	0	0	0	2.65	0	0	0	0	0	0	0	0	220.64	23.45	0	0	9.57	0	2.11	567.68	0	0	0	0	0	0	0	0	0	0	0	0	0	4.56
MSaappp	0	0	0	0	0	0	0	0	0	0	0	0	0	0	0	0	0	0	1.25	0	0	0	0	0	0	0	0	175.07	22.57	0	0	4.13	0	0.33	540.2	0	0	0	0	0	0	0	0	0	0	0	0	0	2.04
MSapaaa	0	0	0	0	0	0	0	0	0	0	0	0	0	0	0	0	0	0	2.4	0	0	0	0	0	0	0	0	268.84	15.72	0	0	11.36	0	3.25	310.49	0	0	0	0	0	0	0	0	0	0	0	0	0	4.59
MSapaap	0	0	0	0	0	0	0	0	0	0	0	0	0	0	0	0	0	0	2.26	0	0	0	0	0	0	0	0.01	322.83	18.23	0	0	12.09	0	2.28	291.47	0	0	0	0	0	0	0	0	0	0	0	0	0	3.34
MSapapa	0	0	0	0	0	0	0	0	0	0	0	0	0	0	0	0	0	0	1.71	0	0	0	0	0	0	0	0	243.22	12.67	0	0	12.21	0	1.86	285.32	0	0	0	0	0	0	0	0	0	0	0	0	0	2.63
MSapapp	0	0	0	0	0	0	0	0	0	0	0	0	0	0	0	0	0	0	2.07	0	0	0	0	0	0	0	0	242.21	9.12	0	0	9.41	0	1.89	231.46	0	0	0	0	0	0	0	0	0	0	0	0	0	3.42
MSappaa	0	0	0	0	0	0	0	0	0	0	0	0	0	0	0	0	0	0	1.33	0	0	0	0	0	0	0	0	238.71	19.72	0	0	10.28	0	1.81	237.31	0	0	0	0	0	0	0	0	0	0	0	0	0	4.83
MSappap	0	0	0	0	0	0	0	0	0	0	0	0	0	0	0	0	0	0	2.4	0	0	0	0	0	0	0	0	268.03	21.3	0	0	12.03	0	2.73	285.92	0	0	0	0	0	0	0	0	0	0	0	0	0	3.56
MSapppa	0	0	0	0	0	0	1.19	0	0	0	0	0	0	0	0	0	0	0	1.34	0	0	0	0	0	0	0	0	281.51	11.03	0	0	11.79	0	1.85	269.06	0	0	0	0	0	0	0	0	0	0	0	0	0	4.8
MSapppp	0	0	0	0	0	0	0.76	0	0	0	0	0	0	0	0	0	0	0	1.63	0	0	0	0	0	0	0	0	258.44	6.93	0	0	10.78	0	0.63	236.44	0	0	0	0	0	0	0	0	0	0	0	0	0	2.88
MSpaaaa	0	0	0	0	0	0	0	0	0	0	0	0	0	0	0	0	0	0	3.41	0	0	0	0	0	0	0	0	138.32	13.66	0	0	10.1	0	4.09	372.51	0	0	0	0	0	0	0	0	0	0	0	0	0	2.32
MSpaaap	0	0	0	0	0	0	0	0	0	0	0	0	0	0	0	0	0	0	3.56	0	0	0	0	0	0	0	0	108.24	9.07	0	0	7.31	0	2.94	337.83	0	0	0	0	0	0	0	0	0	0	0	0	0	2.17
MSpaapa	0	0	0	0	0	0	0	0	0	0	0	0	0	0	0	0	0	0	0.7	0	0	0	0	0	0	0	0	100.06	8.55	0	0	4.75	0	1.71	317.99	0	0	0	0	0	0	0	0	0	0	0	0	0	1.25
MSpaapp	0	0	4.82	0	0	0	0	0	0	0	0	0	0	0	0.7	0	0	0	6.56	0	0	0	0.18	0	0	0	0	216.9	32.22	0	0	15.57	0	12.97	580.68	0	0	0	0	0	0	0	0	0	0	0	0	0	11.54
MSpapaa	0	0	0	0	0	0	0	0	0	0	0	0	0	0	0	0	0	0	0.71	0	0	0	0	0	0	0	0	76.81	12.98	0	0	5.99	0	0.88	371.43	0	0	0	0	0	0	0	0	0	0	0	0	0	1.23
MSpapap	0	0	0	0	0	0	0	0	0	0	0	0	0	0	0	0	0	0	1.17	0	0	0	0	0	0	0	0	100.28	16.27	0	0	5.89	0	2.21	454.54	0	0	0	0	0	0	0	0	0	0	0	0	0	2.63
MSpappa	0	0	0	0	0	0	0	0	0	0	0	0	0	0	0	0	0	0	3.08	0	0	0	0	0	0	0	0	144.89	12.97	0	0	5.21	0	2.17	457.38	0	0	0	0	0	0	0	0	0	0	0	0	0	3.41
MSpappp	0	0	0	0	0	0	0	0	0	0	0	0	0	0	0	0	0	0	0.72	0	0	0	0	0	0	0	0	113.71	11.52	0	0	3.56	0	0.93	352.53	0	0	0	0	0	0	0	0	0	0	0	0	0	2.15
MSppaaa	0	0	0	0	0	0	0	0	0	0	0	0	0	0	0	0	0	0	2.04	0	0	0	0	0	0	0	2.94	228.55	12.13	0	0	9.99	0	4.26	222.05	0	0	0	0	0	0	0	0	0	0	0	0	0	2.96
MSppaap	0	0	0	0	0	0	0	0	0	0	0	0	0	0	0	0	0	0	2.89	0	0	0	0	0	0	0	4.94	269.11	16.98	0	0	11.56	0	5.31	256.51	0	0	0	0	0	0	0	0	0	0	0	0	0	4.42
MSppapa	0	0	0	0	0	0	0	0	0	0	0	0	0	0	0	0	0	0	2.26	0	0	0	0	0	0	0	0	288.32	17.2	0	0	11.77	0	4.77	306.44	0	0	0	0	0	0	0	0	0	0	0	0	0	4.5
MSppapp	0	0	0	0	0	0	0	0	0	0	0	0	0	0	0	0	0	0	1.85	0	0	0	0	0	0	0	0.47	260.46	15.42	0	0	10.17	0	4.21	305.77	0	0	0	0	0	0	0	0	0	0	0	0	0	3.62
MSpppaa	0	0	0	0	0	0	1.07	0	0	0	0	0	0	0	0	0	0	0	1.01	0	0	0	0	0	0	0	0	244.25	25.22	0	0	7.85	0	2.28	245.36	0	0	0	0	0	0	0	0	0	0	0	0	0	1.36
MSpppap	0	0	0	0	0	0	1.6	0	0	0	0	0	0	0	0	0	0	0	0.95	0	0	0	0	0	0	0	0.72	278.33	26.99	0	0	8.83	0	2.03	234.39	0	0	0	0	0	0	0	0	0	0	0	0	0	1.36
MSppppa	0	0	0	0	0	0	4.57	0	0	0	0	0	0	0	0	0	0	0	1.19	0	0	0	0	0	0	0	0	323.7	44.52	0	0	9.77	0	2.59	275.88	0	0	0	0	0	0	0	0	0	0	0	0	0	4.39
MSppppp	0	0	0	0	0	0	4.67	0	0	0	0	0	0	0	0	0	0	0	0	0	0	0	0	0	0	0	0	297.35	30.72	0	0	8.56	0	3.4	249.1	0	0	0	0	0	0	0	0	0	0	0	0	0	4.12
MSaaaaaa	0	0	16.19	0	0	0	0	0	0	0	0	0	0	0	0	0	0	0	7.45	0	0	0	0	0	0	0	3.43	563.31	37.86	0	0	9.98	0	9.03	838.68	0	0	0	0	0	0	0	0	0	0	0	0	0	5.85
MSaaaaap	0	0	2.61	0	0	0	0	0	0	0	0	0	0	0	0	0	0	0	0	0	0	0	0	0	0	0	0	331.69	18.91	0	0	4.78	0	2.16	536.2	0	0	0	0	0	0	0	0	0	0	0	0	0	1.12
MSaaaapa	0	0	8.33	0	0	0	0	0	0	0	0	0	0	0	0	0	0	0	2.07	0	0	0	0	0	0	0	0	393.83	28.86	0	0	5.78	0	1.71	667.03	0	0	0	0	0	0	0	0	0	0	0	0	0	1.11
MSaaaapp	0	0	12.15	0	0	0	0	0	0	0	0	0	0	0	0	0	0	0	2.8	0	0	0	0	0	0	0	0	468.48	27.19	0	0	4.99	0	2.96	834.52	0	0	0	0	0	0	0	0	0	0	0	0	0	0.08
MSaaapaa	0	0	3.33	0	0	0	0	0	0	0	0	0	0	0	0	0	0	0	2.23	0	0	0	0	0	0	0	0	362.86	49.09	0	0	4.03	0	0	688.81	0	0	0	0	0	0	0	0	0	0	0	0	0	0
MSaaapap	0	0	3.55	0	0	0	0	0	0	0	0	0	0	0	0	0	0	0	4.32	0	0	0	0	0	0	0	0	362.35	47.54	0	0	3.65	0	0.38	747.46	0	0	0	0	0	0	0	0	0	0	0	0	0	0.41
MSaaappa	0	0	10.35	0	0	0	9.54	0	0	0	0	0	0	0	0	0	0	0	10.4	0	0	0	0.23	0	0	0	0	448.87	29.31	1.05	0	22.77	0	8.83	1148.29	0	0	0	0	0	0	0	0	0	0	0	0	0	4.89
MSaaappp	0	0	5.39	0	0	0	0	0	0	0	0	0	0	0	0	0	0	0	5.05	3.28	0	0	0	0	0	0	0	471.56	21.59	0	0	6.26	0	0	826.1	0	0	0	0	0	0	0	0	0	0	0	0	0	3.45
MSaapaaa	0	0	6.66	0	0	0	0	0	0	0	0	0	0	0	0	0	0	0	1.88	0	0	0	0	0	0	0	0.08	407.81	11.05	0	0	1.91	0	0	1041.2	0	0	0	0	0	0	0	0	0	0	0	0	0	0.27
MSaapaap	0	0	2.41	0	0	0	0	0	0	0	0	0	0	0	0	0	0	0	0.33	0	0	0	0	0	0	0	0	359.09	9.75	0	0	2.16	0	0	932.33	0	0	0	0	0	0	0	0	0	0	0	0	0	0
MSaapapa	0	0	20.63	0	0	0	0	0	0	0	0	0	0	0	0	0	0	0	2.94	0	0	0	0	0	0	0	3.49	570.2	6.97	0	0	1.69	0	0.15	1403.46	0	0	0	0	0	0	0	0	0	0	0	0	0	1.8
MSaapapp	0	0	8.3	0	0	0	0	0	0	0	0	0	0	0	0	0	0	0	0.75	0	0	0	0	0	0	0	0.03	329.22	8.13	0	0	4.18	0	0	1018.17	0	0	0	0	0	0	0	0	0	0	0	0	0	0.37
MSaappaa	0	0	10.32	0	0	0	0	0	0	8.22	0	0	0	0	0	0	0	0	3.72	0	0	0	0	0	0	0	1.41	400.55	20.33	0	0	7.18	0	0.37	819.78	0	0	0	0	0	0	0	0	0	0	0	0	0	4.05
MSaappap	0	0	15.64	0	0	0	0	0	0	0	0	0	0	0	0	0	0	0	3.61	0	0	0	0	0	0	0	5.94	372.55	80.67	0	0	4.27	0	0	726.52	0	0	0	0	0	0	0	0	0	0	0	0	0	2.99
MSaapppa	0	0	0	0	0	0	0	0	0	0	0	0	0	0	0	0	0	0	1.87	0	0	0	0	0	0	0	14.73	499.13	78.75	0	0	1.1	0	0	621.46	0	0	0	0	0	0	0	0	0	0	0	0	0	7.08
MSaapppp	0	0	0	0	0	0	0	0	0	0	0	0	0	0	0	0	0	0	0.79	0	0	0	0	0	0	0	16.49	423.46	81.43	0.95	0	2.13	0	0.15	738.21	0	0	0	0	0	0	0	0	0	0	0	0	0	6.91
MSapaaaa	0	0	0	0	0	0	0	0	0	0	0	0	0	0	0	0	0	0	6.9	0	0	0	0	0	0	0	8.31	592.3	70.43	0.49	0	6.52	0	1.1	179.37	0	0	0	0	0	0	0	0	0	0	0	0	0	1.1
MSapaaap	0	0	4.18	0	0	0	0	0	0	0	0	0	0	0	0	0	0	0	6.28	0	0	0	0	0	0	0	12.67	885.32	74.18	0	0	5.93	0	4.75	181.95	0	0	0	0	0	0	0	0	0	0	0	0	0	10.11
MSapaapa	0	0	0	0	0	0	0	0	0	0	0	0	0	0	0	0	0	0	12.11	0	0	0	5.63	0	0	0	13.2	584.54	64	6.45	0	14.11	0	3.5	230.14	0	0	0	0	0	0	0	0	0	0	0	0	0	11
MSapaapp	0	0	0	0	0	0	0	0	0	0	0	0	0	0	0	0	0	0	5.71	0	0	0	0	0	0	0	6.57	426.09	65.94	2.3	0	1.48	0	0	126.86	0	0	0	0	0	0	0	0	0	0	0	0	0	11.9
MSapapaa	0	0	0	0	0	0	0	0	0	0	0	0	0	0	0	4.87	0	0	7.61	0	0	0	0.71	0	0	0	9.58	596.33	63.3	0	0	6.8	0	4.79	196.99	0	0	0	0	0	0	0	0	0	0	0	0	0	9.6
MSapapap	0	0	0	0	0	0	0.05	0	0	0	0	0	0	0	0	0	0	0	10	0	0	0	0	0	0	0	2.63	639.9	45.96	0.93	0	3.99	0	1.93	223.21	0	0	0	0	0	0	0	0	0	0	0	0	0	10.86
MSapappa	0	0	15.09	0	0	0	4.43	0	0	0	0	0	0	0	0	0	0	0	10.72	0	0	0	0	0	0	0	14.87	965.88	61.25	3.39	0	3.08	0	1.52	202.99	0	0	0	0	0	0	0	0	0	0	0	0	0	1.53
MSapappp	0	0	11.82	0	0	0	0.17	0	0	0	0	0	0	0	0	0	0	0	7.27	0	0	0	0	0	0	0	5.25	890.35	63.58	4.55	0	4.9	0	1.08	179.59	0	0	0	0	0	0	0	0	0	0	0	0	0	3.16
MSappaaa	0	0	0	0	0	0	0	0	0	0	0	0	0	0	0	0	0	0	2.38	0	0	0	0	0	0	0	20.16	502.94	130.47	0.13	0	2.79	0	0	455.92	0	0	0	0	0	0	0	0	0	0	0	0	0	11.77
MSappaap	0	0	0	0	0	0	0	0	0	0	0	0	0	0	0	0	0	0	6.85	0	0	0	0	0	0	0	16.85	405.77	104.01	0	0	3.1	0	0	207.58	0	0	0	0	0	0	0	0	0	0	0	0	0	26.92
MSappapa	0	0	0	0	0	0	2.24	0	0	0	0	0	0	0	0	0	0	0	6.75	0	0	0	0	0	0	0	15.33	548.52	43.41	4.27	0	10.06	0	5	246.37	0	0	0	0	0	0	0	0	0	0	0	0	0	16.56
MSappapp	0	0	0	0	0	0	0.1	0	0	0	0	0	0	0	0	0	0	0	2.77	0	0	0	0	0	0	0	11.41	285.24	56.84	0	0	5.01	0	0.48	204.03	0	0	0	0	0	0	0	0	0	0	0	0	0	6.27
MSapppaa	0	0	0	0	0	0	12.25	0	0	0	0	0	0	0	0	0	0	0	4.53	0	0	0	0	0	0	0	11.73	521.19	37.33	0.38	0	5.67	0	0	210.94	0	0	0	0	0	0	0	0	0	0	0	0	0	6.4
MSapppap	0	0	0	0	0	0	8.25	0	0	0	0	0	0	0	0	0	0	0	2.59	0	0	0	0	0	0	0	8.03	620.62	96.63	0	0	4.72	0	0	596.34	0	0	0	0	0	0	0	0	0	0	0	0	0	5.77
MSappppa	0	0	6.15	0	0	0	0.89	0	0	0	0	0	0	0	0	0	0	0	3.48	0	0	0	0	0	0	0	4.91	771.13	43.29	1.52	0	1.77	0	0	291.98	0	0	0	0	0	0	0	0	0	0	0	0	0	8.2
MSappppp	0	0	2.29	0	0	0	8.19	0	0	0	0	0	0	0	0	0	0	0	2.01	0	0	0	0	0	0	0	4.79	516.52	52.67	0	0	1.11	0	0	124.72	0	32.73	0	0	0	0	0	0	0	0	0	0	0	5.34
MSpaaaaa	0	0	9.91	0	0	0	0	0	0	0	0	0	0	0	0	0	0	0	8.54	0	0	0	0	0	0	0	10.6	452.55	55.58	0.01	0	7.7	0	6.66	1120.57	0	0	0	0	0	0	0	0	0	0	0	0	0	2.04
MSpaaaap	0	0	1.13	0	0	0	0	0	0	0	0	0	0	0	0	0	0	0	3.29	0	0	0	0	0	0	0	2.59	242.11	27.27	0	0	1.86	0	0	597.31	0	0	0	0	0	0	0	0	0	0	0	0	0	0
MSpaaapa	0	0	17.26	0	0	0	0	0	0	0	0	0	0	0	0	0	0	0	8.07	0	0	0	0	0	0	0	0	416.74	28.34	0	0	3.49	0	1.62	899.17	0	0	0	0	0	0	0	0	0	0	0	0	0	0.54
MSpaaapp	0	0	7.8	0	0	0	0	0	0	0	0	0	0	0	0	0	0	0	4.01	0	0	0	0	0	0	0	0	250.19	15.63	0	0	1.69	0	0.22	749.25	0	0	0	0	0	0	0	0	0	0	0	0	0	0
MSpaapaa	0	0	19.04	0	0	0	0	0	0	0	0	0	0	0	0	0	0	0	5.8	0	0	0	0.93	0	0	0	2.35	331.75	45.55	0	0	4.53	0	0.19	718.61	0	0	0	0	0	0	0	0	0	0	0	0	0	0.74
MSpaapap	0	0	10.02	0	0	0	0	0	0	0	0	0	0	0	0	0	0	0	1.7	0	0	0	0	0	0	0	0	224.18	31.13	0	0	0.24	0	0	580.3	0	0	0	0	0	0	0	0	0	0	0	0	0	0
MSpapaaa	0	0	2.81	0	0	0	0	0	0	0	0	0	0	0	0	0	0	0	2.76	0	0	0	0	0	0	0	1.19	282.75	54.84	0	0	3.56	0	1.22	803.77	0	0	0	0	0	0	0	0	0	0	0	0	0	0.58
MSpapaap	0	0	3.35	0	0	0	0	0	0	0	0	0	0	0	0	0	0	0	1.63	0	0	0	0	0	0	0	0	263.59	41.2	0	0	2.52	0	0	798.33	0	0	0	0	0	0	0	0	0	0	0	0	0	0.89
MSpapapa	0	0	18.5	0	0	0	0	0	0	0	0	0	0	0	0	0	0	0	5.93	0	0	0	0	0	0	0	6.16	329.64	52.72	0	0	3.7	0	2.88	1039.58	0	0	0	0	0	0	0	0	0	0	0	0	0	0.39
MSpapapp	0	0	10.4	0	0	0	0	0	0	0	0	0	0	0	0	0	0	0	2.22	0	0	0	0	0	0	0	2.19	222.57	38.96	0	0	1.65	0	1.24	808.21	0	0	0	0	0	0	0	0	0	0	0	0	0	0
MSpappaa	0	0	1.08	0	0	0	0	0	0	0	0	0	0	0	0	0	0	0	7.47	0	0	0	0.6	0	0	0	13.45	335.22	38.36	2.65	0	3.39	0	0.4	257.28	0	0	0	0	0	0	0	0	0	0	0	0	0	14.12
MSpappap	0	0	0.18	0	0	0	0	0	0	0	0	0	0	0	0	0	0	0	6.11	0	0	0	0	0	0	0	10.22	360.81	36.48	0.95	0	2.27	0	0.22	447.8	0	0	0	0	0	0	0	0	0	0	0	0	0	7.78
MSpapppa	0	0	4.5	0	0	0	5.16	0	0	0	0	0	0	0	0	0	0	0	4.49	0	0	0	0	0	0	0	19.52	323.14	44.21	0.29	0	0.75	0	0	292.47	0	0	0	0	0	0	0	0	0	0	0	0	0	11.53
MSpapppp	0	0	3.9	0	0	0	6.56	0	0	0	0	0	0	0	0	0	0	0	4.38	0	0	0	0	0	0	0	21.13	335.62	42.61	0.73	0	1.07	0	0	304.82	0	0	0	0	0	0	0	0	0	0	0	0	0	13.37
MSppaaaa	0	0	0	0	0	0	0	0	0	0	0	0	0	0	0	0	0	0	1.3	0	0	0	0	0	0	0	42.79	317.73	53.02	1.11	0	3.96	0	0.11	66.24	0	0	0	0	0	0	0	0	0	0	0	0	0	2.98
MSppaaap	0	0	0	0	0	0	0	0	0	0	0	0	0	0	0	0	0	0	2.88	0	0	0	0	0	0	0	56.68	549.08	99.68	1.38	0	3.43	0	0.67	100.82	0	0	0	0	0	0	0	0	0	0	0	0	0	9.96
MSppaapa	0	0	0	0	0	0.2	0.3	0	0	0	0	0	0	0	0	0	0	0	6.43	0	0	0	0.53	0	0	0	26.67	430.18	26.07	4.6	0	8.61	0	2.84	186.19	0	0	0	0	0	0	0	0	0	0	0	0	0	2.24
MSppaapp	0	0	3.37	0	0	0	1.93	0	0	0	0	0	0	0	0	0	0	0	0.64	0	0	0	0	0	0	0	25.02	353.12	25.37	1.01	0	3.39	0	0.56	133.46	0	0	0	0	0	0	0	0	0	0	0	0	0	2.02
MSppapaa	0	0	0	0	0	0	0	0	0	0	0	0	0	0	0	0	0	0	3.75	0	0	0	0	0	0	0	12.74	651.05	59.5	5.19	0	3.13	0	1.84	144.95	0	0	0	0	0	0	0	0	0	0	0	0	0	17.19
MSppapap	0	0	19.06	0	0	0	1.03	0	0	0	0	0	0	0	0	0	0	0	5.56	0	0	0	0	0	0	0	24.92	627.47	65.11	3.83	0	4.01	0	2.13	133.42	0	0	0	0	0	0	0	0	0	0	0	0	0	10.36
MSppappa	0	0	36.26	0	0	2.08	5.01	0	0	0	0	0	0	0	0	0	0	0	0.19	0	0	0	0	0	0	0	63.14	1075.53	138.24	6.68	0	2.68	0	3.65	172.22	0	0	0	0	0	0	0	0	0	0	0	0	0	9.26
MSppappp	0	0	35.51	0	0	0	3.74	0	0	0	0	0	0	0	0	0	0	0	0	0	0	0	0	0	0	0	26.61	953.16	113.24	6.36	0	1.64	0	1.71	141.45	0	0	0	0	0	0	0	0	0	0	0	0	0	10.95
MSpppaaa	0	0	0	0	0	0	0	0	0	0	0	0	0	0	0	0	0	0	3.51	0	0	0	0	0	0	0	25.57	580.32	125.62	0	0	3.39	0	0	182.17	0	0	0	0	0	0	0	0	0	0	0	0	0	10.61
MSpppaap	0	0	0	0	0	0	3.23	0	0	0	0	0	0	0	0	0	0	0	4.55	0	0	0	0	0	0	0	23.63	538.17	100.49	0	0	1.75	0	0	171.36	0	0	0	0	0	0	0	0	0	0	0	0	0	12.09
MSpppapa	0	0	0	0	0	0	8.54	0	0	0	0	0	0	0	0	0	0	0	6.75	0	0	0	0	0	0	0	25.33	435.91	57.52	4.32	0	5.2	0	3.32	184.57	0	0	0	0	0	0	0	0	0	0	0	0	0	3.34
MSpppapp	0	0	0	0	0	0	4.09	0	0	0	0	0	0	0	0	0	0	0	4.53	0	0	0	0	0	0	0	10.5	413	22.16	0	0	5.87	0	0.43	97.24	0	0	0	0	0	0	0	0	0	0	0	0	0	6.96
MSppppaa	0	0	8.52	0	0	0	19.1	0	0	0	0	0	0	0	0	0	0	0	6.02	0	0	0	0	0	0	0	25.07	684.63	125.76	0	0	4.03	0	1.51	115.9	0	0	0	0	0	0	0	0	0	0	0	0	0	6.73
MSppppap	0	0	18.5	0	0	21.33	20.24	0	0	0	0	0	0	0	0	0	0	0	8.13	0	0	0	0	0	0	0	31.13	768.53	133.37	1.34	0	6.18	0	0.46	128.32	0	0	0	0	0	0	0	0	0	0	0	0	0	16.05
MSpppppa	0	0	6.21	0	0	0	14.83	0	0	0	0	0	0	0	0	0	0	0	3.94	0	0	0	0	0	0	0	25.87	653.53	125.63	0.8	0	3.09	0	0.3	120.51	0	0	0	0	0	0	0	0	0	0	0	0	0	4.35
MSpppppp	0	0	19.58	0	0	0	10.25	0	0	0	0	0	0	0	0	0	0	0	3.37	0	0	0	0	0	0	0	25.88	759.15	116.3	1.88	0	1.12	0	1.05	132.35	0	0	0	0	0	0	0	0	0	0	0	0	0	3.71
MSaaaaapa	0	0	62.21	0	0	0	0	0	0	0	0	0	0	0	0	0	0	0	3	0	0	0	0	0	0	0	10.46	559.65	58.49	0	0	2.21	0	1.25	1060.66	0	0	0	0	0	0	0	0	0	0	0	0	0	0.33
MSaaaaapp	0	0	75.35	0	0	0	0	0	0	0	0	0	0	0	0	0	0	0	3.92	0	0	0	0	4	0	0	5.52	441.01	20.4	0	0	3.07	0	7.18	1151.57	0	0	0	0	0	0	0	0	0	0	0	0	0	3.56
MSaaaapaa	0	0	44.87	0	0	0	0	0.47	0	0	0	0	0	0	0	0	0	0	8.08	0	0	0	0	0	0	0	12.7	701.43	60.59	0	0	1.33	0	10.93	1242.93	0	21.57	0	0	0	0	0	0	0	0	0	0	0	5.96
MSaaaapap	0	0	35.7	0	0	0	0	0	0	0	0	0	0	0	0	0	0	0	5.66	0	0	0	0	0	0	0	21.59	564.52	153.33	0	0	0	0	1.83	1102.62	0	0	0	0	0	0	0	0	0	0	0	0	0	0.77
MSaaaappa	0	0	117	0	0	0	0	0	0	0	0	0	0	0	0	0	0	0	7.87	0	0	0	0	0	0	0	32.94	817.3	86.74	1.21	0	6.65	0	6.39	1783.23	0	0	0	0	0	0	0	0	0	0	0	0	0	1.96
MSaaaappp	0	0	73.46	0	0	0	0	0	0	0	0	0	0	0	0	0	0	0	5.16	0	0	0	0	0	0	0	9.09	493.11	60.75	0	0	2.25	0	1.7	1558.94	0	0	0	0	0	0	0	0	0	0	0	0	0	0
MSaaapaaa	0	0	50.65	0	0	0	0	0.81	0	0	0	0	0	0	0	0	0	0	9.09	0	0	0	0	0	0	0	3.52	605.87	85.32	0	0	1.23	0	0.85	1134.91	0	0	0	0	0	0	0	0	0	0	0	0	0	0.83
MSaaapaap	0	0	56.93	0	0	0	0	0	0	0	0	0	0	0	0	0	0	0	7.04	0	0	0	0	0	0	0	4.21	679.43	105.9	0	0	3.78	0	0	1361.95	0	0	0	0	0	0	0	0	0	0	0	0	0	2.19
MSaaapapa	0	0	92.57	0	0	0	0	0	0	0	0	0	0	0	0	0	0	0	6.33	0	0	0	0.87	0	0	0	9.93	578.02	70.55	0	0	3.38	0	0	1715.26	0	0	0	0	0	0	0	0	0	0	0	0	0	2.14
MSaaapapp	0	0	93.29	0	0	0	0	0	0	0	0	0	0	0	0	0	0	0	5.96	0	0	0	0	0	0	0	8.95	409.47	94.66	0	0	2.74	0	0	1580.13	0	0	0	0	0	0	0	0	0	0	0	0	0	1.04
MSaapaaaa	0	0	66.44	0	0	0	0	0	0	0	0	0	0	0	0	0	0	0	4.25	0	0	0	1.19	0	0	0	NA	450.03	114.13	0	0	0.88	0	0.44	1691.14	0	0	0	0	0	0	0	0	0	0	0	0	0	1.39
MSaapaaap	0	0	54.82	0	0	0	0	0	0	0	0	0	0	0	0	0	0	0	2.87	0	0	0	1.43	0	0	0	NA	508.56	123.2	0	0	0	0	0	1573.24	0	0	0	0	0	0	0	0	0	0	0	0	0	2.74
MSaapaapa	0	0	80.59	0	0	0	0	0	0	0	0	0	0	0	0	0	0	0	7.27	0	0	0	2.3	0	0	0	15.2	661.92	53.41	0	0	0	0	0	1716.59	0	0	0	0	0	0	0	0	0	0	0	0	0	1.76
MSaapaapp	0	0	87.04	0	0	0	0	0	0	0	0	0	0	0	0	0	0	0	6.75	0	0	0	1.52	0	0	0	13.12	590.1	67.39	0	0	4.89	0	0	1945.6	0	0	0	0	0	0	0	0	0	0	0	0	0	0
MSaapappa	0	0	51.58	0	0	0	0	0	0	0	0	0	0	0	0	0	0	0	2.07	0	0	0	0	0	0	0	16.55	649.08	90.61	0	0	1.52	0	0	1805.87	0	0	0	0	0	0	0	0	0	0	0	0	0	5.55
MSaapappp	0	0	39.22	0	0	0	0	0	0	0	0	0	0	0	0	0	0	0	5.33	0	0	0	0	0	0	0	16.97	693.41	57.72	0	0	4.75	0	0	1578.79	0	0	0	0	0	0	0	0	0	0	0	0	0	3.81
MSpaaaaaa	0	0	21.44	0	0	0.52	0	0	0	0	0	0	0	0	0	0	0	0	8.52	0	0	0	0	0	0	0	7.56	1191.6	47.75	0	0	2.79	0	0.99	818.32	0	0	0	0	0	0	0	0	0.76	0	0	0	0	0.8
MSpaaaaap	0	0	21.53	0	0	3.76	0	0	0	0	0	0	0	0	0	0	0	0	21.98	0	0	0	2.54	0	0	0	27.41	924.66	84.97	3.01	0	4.44	0	2.82	1136.18	0	0	0	0	0	0	0	0	0	0	0	0	0	10.9
MSpaaaapa	0	0	81.21	0	0	0	0	0	0	0	0	0	0	0	0	0	0	0	7.92	0	0	0	0	0	0	0	22.82	480.95	129.11	0	0	0.72	0	0.65	1007.33	0	0	0	0	0	0	0	0	0	0	0	0	0	2.71
MSpaaaapp	0	0	33.51	0	0	0	0	0	0	0	0	0	0	0	0	0	0	0	10.68	0	0	0	0	0	0	0	13.73	716.59	143.23	0	0	0.75	0	0	1204.93	0	0	0	0	0	0	0	0	0	0	0	0	0	3.17
MSpaaapaa	0	0	59.47	0	0	0	0	0	0	0	0	0	0	0	0	0	0	0	8.71	0	0	0	0.88	0	0	0	3.75	448.96	52.41	0.13	0	1.99	0	0.66	1233.44	0	0	0	0	0	0	0	0	0	0	0	0	0	1.57
MSpaaapap	0	0	37.81	0	0	0	0	0	0	0	0	0	0	0	0	0	0	0	11.51	0	0	0	0.33	0	0	0	1.09	588.44	20.13	0	0	1.24	0	2.32	1192.98	0	1.95	0	0	0	0	0	0	0	0	0	0	0	2.74
MSpaaappa	0	0	144.08	0	0	0	0	0	0	0	0	0	0	0	0	0	0	0	10.77	0	0	0	0	0	0	0	5.78	615.87	52.17	0	0	0.21	0	1.19	1874.5	0	0	0	0	0	0	0	0	0	0	0	0	0	1.82
MSpaaappp	0	0	117.54	0	0	0	0	0	0	0	0	0	0	0	0	0	0	0	9.39	0	0	0	0	0	0	0	9.43	442.65	72.25	0	0	0.23	0	0	1875.59	0	0	0	0	0	0	0	0	0	0	0	0	0	1.16
MSpaapaaa	0	0	38.12	0	0	0	0	0	0	0	0	0	0	0	0	0	0	0	7.81	0	0	0	2.56	3.37	0	0	21.74	790.65	99.33	1	0	1.27	0	0.87	1286.53	0	0	0	0	0	0	0	0	0	0	0	0	0	2.97
MSpaapaap	0	0	27.64	0	0	0	0	0	0	0	0	0	0	0	0	0	0	0	11.41	0	0	0	7.51	0	0	0	16.8	384.63	91.44	5.64	0	4.71	0	1.76	626.94	0	0	0	0	0	0	0	0	0	0	0	0	0	0.7
MSpaapapa	0	0	77.03	0	0	0	0	0	0	0	0	0	0	0	0	0	0	0	2.64	0	0	0	4.6	0	0	0	11.49	378.26	106.04	0	0	0	0	0	859.94	0	0	0	0	0	0	0	0	0	0	0	0	0	11.85
MSpaapapp	0	0	60.51	0	0	0	0	0	0	0	0	0	0	0	0	0	0	0	2.71	0	0	0	2.76	0	0	0	14.78	507.23	64.46	0	0	0	0	0	976.1	0	0	0	0	0	0	0	0	0	0	0	0	0	0
MSpapaaaa	0	0	60.09	0	0	0	0	0	0	0	0	0	0	0	0	0	0	0	4.6	0	0	0	0.16	0	0	0	13.43	428.8	140.64	0	0	2.31	0	0	1288.1	0	0	0	0	0	0	0	0	0	0	0	0	0	1.58
MSpapaaap	0	0	44.4	0	0	0	0	0	0	0	0	0	0	0	0	0	0	0	5.05	0	0	0	1.87	0	0	0	20.18	396.5	120.91	0	0	0.67	0	0	1038.86	0	0	0	0	0	0	0	0	0	0	0	0	0	2.23
MSpapaapa	0	0	81.7	0	0	0	0	0	0	0	0	0	0	0	0	0	0	0	9.05	0	0	0	3.3	0	0	0	2.39	476.43	117.11	0	0	0.28	0	0	1393.65	0	0	0	0	0	0	0	0	0	0	0	0	0	4.02
MSpapaapp	0	0	96.85	0	0	0	0	0	0	0	0	0	0	0	0	0	0	0	9.85	0	0	0	1.15	0	0	0	10.33	594.53	102.97	0	0	0	0	0	1297.25	0	0	0	0	0	0	0	0	0	0	0	0	0	4.59
MSpapappa	0	0	56.75	0	0	0	0	0	0	0	0	0	0	0	0	0	0	0	5.13	0	0	0	1.56	0	0	0	6.48	489.61	114.64	0	0	0	0	1.93	941.41	0	0	0	0	0	0	0	0	0	0	0	0	0	0
MSpapappp	0	0	57.1	0	0	0	0	0	0	0	0	0	0	0	0	0	0	0	11.85	0	0	0	1.26	0	0	0	12.5	402.39	63.77	0.39	0	1.53	0	2.66	1285.93	0	0	0	0	0	0	0	0	0	0	0	0	0	0
EMS	NA	0	0	NA	0	0	NA	0	0	0	0	NA	0	NA	2.64	0	NA	0	6.75	0	0	0	0	0	0	0	0	5.9	47.82	0	0	59.33	0	16.64	100.64	0	0	0	0	0	NA	0	0	0	0	0	0	0	24.41
E	0	0	0	0	0	0	0	0	0	0	0	0	0	0	0.01	0	0	0	4.71	0	0	0	0	0	0	0	0	3.47	24.78	0	0	36.69	0	14.3	85.74	0	0	0	0	0	0	0	0	0	0	0	0	0	23.8
Ea	0	0	0	0	0	0	0	0	0	0	0	0	0	0	0	0	0	0	5.51	0	0	0	0	0	0	0	0	4.38	23.41	0	0	29.65	0	11.54	72.78	0	0	0	0	0	0	0	0	0	0	0	0	0	20.53
Ep	0	0	0	0	0	0	0	0	0	0	0	0	0	0	0	0	0	0	5.56	0	0	0	0	0	0	0	0	4.43	20.65	0	0	25.75	0	11.12	75.91	0	0	0	0	0	0	0	0	0	0	0	0	0	18.85
Eal	0	0	0	0	0	0	0	0	0	0	0	0	0	0	0	0	0	0	3.97	0	0	0	0	0	0	0	0	31.9	16.52	0	0	25.71	0	8.34	86.05	0	0	0	0	0	0	0	0	0	0	0	0	0	10.87
Ear	0	0	0	0	0	0	0	0	0	0	0	0	0	0	0	0	0	0	4.45	0	0	0	0	0	0	0	0	36.29	17.06	0	0	17.79	0	7.47	80.53	0	0	0	0	0	0	0	0	0	0	0	0	0	10.38
Epl	0	0	0	0	0	0	0	0	0	0	0	0	0	0	0	0	0	0	3.97	0	0	0	0	0	0	0	0	54.3	18.85	0	0	22.59	0	10.43	104.62	0	0	0	0	0	0	0	0	0	0	0	0	0	11.62
Epr	0	0	0	0	0	0	0	0	0	0	0	0	0	0	0	0	0	0	3.85	0	0	0	0	0	0	0	0	49.52	17.08	0	0	18.49	0	6.68	104.4	0	0	0	0	0	0	0	0	0	0	0	0	0	9.3
Eala	0	0	0	0	0	0	0	0	0	0	0	0	0	0	0	0	0	0	0.46	0	0	0	0	0	0	0	0	131.76	18.51	0	0	11.48	0	2.04	133.86	1.64	0	0	0	0	0	0	0	0	0	0	0	0	1.6
Ealp	0	0	0	0	0	0	0	0	0	0	0	0	0	0	0	0	0	0	1.21	0	0	0	0	0	0	0	0	140.05	28.88	0	0	13.34	0	2.45	139.34	3.04	0	0	0	0	0	0	0	0	0	0	0	0	2.79
Eara	0	0	0	0	0	0	0	0	0	0	0	0	0	0	0	0	0	0	1.07	0	0	0	0	0	0	0	0	139.92	19.81	0	0	8.82	0	2.15	153.22	2.59	0	0	0	0	0	0	0	0	0	0	0	0	3.18
Earp	0	0	0	0	0	0	0	0	0	0	0	0	0	0	0	0	0	0	1.25	0	0	0	0	0	0	0	0	146.83	22	0	0	9.15	0	1.64	165.83	4.56	0	0	0	0	0	0	0	0	0	0	0	0	3.45
Epla	0	0	0	0	0	0	0	0	0	0	0	0	0	0	0	0	0	0	0.32	0	0	0	0	0	0	0	0	149.29	14.27	0	0	6.61	0	0.13	116.97	1.37	0	0	0	0	0	0	0	0	0	0	0	0	1.55
Eplp	0	0	0	0	0	0	0	0	0	0	0	0	0	0	0	0	0	0	0.15	0	0	0	0	0	0	0	0	167.09	16.45	0	0	6.79	0	1.4	145.6	1.49	0	0	0	0	0	0	0	0	0	0	0	0	2.36
Epra	0	0	0	0	0	0	0	0	0	0	0	0	0	0	0	0	0	0	0.25	0	0	0	0	0	0	0	0	176.34	24.08	0	0	6.37	0	1.34	137.6	3.44	0	0	0	0	0	0	0	0	0	0	0	0	2.27
Eprp	0	0	0	0	0	0	0	0	0	0	0	0	0	0	0	0	0	0	0	0	0	0	0	0	0	0	0	189.44	25.08	0	0	5.15	0	0.86	154.17	5.2	0	0	0	0	0	0	0	0	0	0	0	0	2.07
Ealaa	0	0	0	0	0	0	0	0	0	0	0	0	0	0	0	0	0	0	3.45	0	0	0	0	16.26	0	14.08	18.17	509.46	114.8	0	0	1.12	0	0	226.03	8.96	0	0	0	0	0	0	0	0	0	0	0	0	10.84
Ealap	0	0	0	0	0	0	0	0	0	0	0	0	0	0	0	0	0	0	5.74	0	0	0	0	18.98	0	23	16.78	531.38	117.28	0	0	0.66	0	0	228.55	9.45	0	0	0	0	0	0	0	0	0	2.1	0	0	24.22
Ealpa	0	0	0	0	0	0	0	0	0	0	0	0	0	0	0	0	0	0	2.78	0	0	0	0	19.86	0	27.88	15.64	591.97	157.09	0	0	1.26	0	0	246.23	7.3	0	0	0	0	0	0	0	0	0	7.79	0	0	23.29
Ealpp	0	0	0	0	0	0	0	0	3.42	0	0	0	0	0	0	0	0	0	3.85	0	0	0	0	14.18	0	25.32	8.13	477.48	171.46	0	0	1.68	0	0	301.94	6.82	0	0	0	0	0	0	0	0	0	4.77	0	0	25.25
Earaa	0	0	0	0	0	3.19	0	0	0	0	0	0	0	0	0	0	0	0	1.57	0	0	0	0	10.19	0	19.97	11.75	530.58	102.38	0	0	0.36	0	0	305.76	5.89	0	0	0	0	0	0	0	0	0	0	0	0	9.78
Earap	0	0	0	0	0	0	0	0	0	0	0	0	0	0	0	0	0	0	3.32	0	0	0	0	14.09	0	30.77	15.61	456	82.7	0	0	0.18	0	0	264.67	7.98	0	0	0	0	0	0	0	0	0	3.51	0	0	33.83
Earpa	0	0	0	0	0	0	0	0	0	0	0	0	0	0.94	0	0	0	0	4.97	0	0	0	0	11.48	0	29.11	27.34	547.14	103.03	0	0	0.02	0	0	253.14	11.22	0	0	0	0	0	0	0	0	0	2.05	0	0	23.9
Earpp	0	0	0	0	0	0	0	0	0	0	0	0	0	0	0	0	0	0	2.3	0	0	0	0	8.66	0	29.31	23.32	458.1	102.62	0	0	0.92	0	0	187.18	8.66	5.69	0	0	0	0	0	0	0	0	5.63	0	0	26.97
Eplaa	0	0	0	0	0	0	0	0	0	0	0	0	0	0	0	0	0	0	2.26	0	0	0	0	15.55	0	22.56	18.94	495.89	82.5	0	0	0	0	0	193.37	2.62	0	0	0	0	0	0	0	0	0	1.63	0	0	32.77
Eplap	0	0	0	0	0	0	0	0	5.8	0	0	0	0	0	0	0	0	0	1.99	0	0	0	0	16.16	0	28.2	15.12	515.75	107.48	0.89	0	0.75	0	0	250.77	5.68	0	0	0	0	0	0	0	0	0	0	0	0	42.31
Eplpa	0	0	0	0	0	0	0	0	1.02	0	0	0	0	0	0	0	0	0	5.65	0	0	0	0	16.67	0	29.83	14.24	525.49	49.94	0	0	0.6	0	0	193.85	2.69	0	0	0	0	0	0	0	0	0	4.82	0	0	28.37
Eplpp	0	0	0	0	0	0	0	0	3.24	0	0	0	0	0	0	0	0	0	4.99	0	0	0	0	8.24	0	26.38	15.59	485.55	44.6	0	0	0.46	0	0	290.22	4.6	0	0	0	0	0	0	0	0	0	0	0	0	9.79
Epraa	0	0	0	0	0	0	0	0	0	0	0	0	0	0	0	0	0	0	0.96	0	0	0	0	7.43	0	16.82	9.5	469.79	103.66	0	0	0.13	0	0	170.94	6.26	0	0	0	0	0	0	0	0	0	2.08	0	0	39.74
Eprap	0	0	0	0	0	0	0	0	4.77	0	0	0	0	0	0	0	0	0	2.12	0	0	0	0	13.27	0	28.21	23.03	450.12	105.77	0	0	0.02	0	0	188.3	5.98	3.7	0	0	0	0	0	0	0	0	3.05	0	0	32.63
Eprpa	0	0	0	0	0	0	0	0	2.82	0	0	0	0	0	0	0	0	0	9.27	0	0	0	0	6.66	0	23.77	21.22	528.85	190.58	0	0	0	0	0	244.76	7.75	0	0	0	0	0	0	0	0	0	0	0	0	24.14
Eprpp	0	0	0	0	0	0	0	0	2.17	0	0	0	0	0	0	0	0	0	5.15	0	0	0	0	1.36	0	21.18	21.36	551.92	163.88	0	0	0.26	0	0	271.25	7.98	0	0	0	0	0	0	0	0	0	0	0	0	29.36
Ealaad	0	0	0	0	0	0	0	0	0	0	0	0	18.39	1.97	0	0	0	0	7.51	0	0	0	0	25.48	0	28.87	34.62	544.74	163.73	0	0	0	0	1.25	368.96	6.86	6.25	0	0	0	0	0	0	0	0	22.44	0	0	72.52
Ealaav	0	0	0	0	0	0	0	0	0	0	0	0	18.52	10.24	0	0	0	0	5.72	0	0	0	0	29.18	0	51.8	68.86	667.36	190.35	0	0	0	0	0	193.47	6.86	2.84	0	0	0	0	0	0	0	0	24.3	0	0	65.37
Earaad	0	0	0	0	0	0	0	0	0	0	0	0	32.02	9.88	0	0	0	0	5.56	0	0	0	0	22.75	0	47.81	35.32	762.76	189.38	0.69	0	0	0	0	161.55	3.01	2.31	0	0	0	0	0	0	0	0	22.47	0	0	55.23
Earaav	0	0	0	0	0	0	0	0	0	0	0	0	6.03	10.75	0	0	0	0	5.93	0	0	0	0	21.56	0	19.23	28.99	723.59	137.79	0	0	0	0	0	153.84	1.87	1.3	0	0	0	0	0	0	0	0	19.1	0	0	20.37
Eplppa	0	0	0	0	0	0	0	0	73.18	0	0	0	12.59	13.55	0	0	0	0	5.2	0	0	0	0	30.01	0	64.42	49.11	680.16	71.6	0	0	0	0	0	284.67	4.24	0	0	0	0	0	0	0	0	0	4.7	0	0	60.22
Eplppp	0	0	0	0	0	0	0	0	50.25	0	0	0	10	11.37	0	0	0	0	11.62	0	0	0	0	28.64	0	43.73	35.99	554.42	56.93	0	0	0	0	0	201.39	0	0	0	0	0	0	0	0	0	0	5.37	0	0	41.24
Eprppa	0	0	0	0	0	0	0	0	39.7	0	0	0	22.07	1.28	0	0	0	0	7.29	0	0	0	0	18.44	0	56.63	55.1	723.4	182.12	0	0	0	0	0	288.81	2.9	0	0	0	0	0	0	0	0	0	0	0	0	102.09
Eprppp	0	0	0	0	0	0	0	0	40.55	0	0	0	15.47	0.3	0	0	0	0	2.04	0	0	0	0	26.45	0	53.03	49.03	730.74	157.78	0	0	0	0	0	308.65	3.17	0	0	0	0	0	0	0	0	0	0	0	0	118.68
C	0	0	0	0	0	0	0	0	0	0	0	0	0	0	0	0	0	0	2.59	0	0	0	0	0	0	0	0	1.53	13.51	0	0	22.02	0	10.54	55.55	0	0	0	0	0	0	0	0	0	0	0	0	0	15.67
Ca	0	0	0	0	0	0	0	0	0	0	0	0	0	0	0	0	0	0	2.75	0	0	0	0	0	0	0	0	0	9.95	0	0	15.74	0	5.91	37.18	0	0	0	0	0	0	0	0	0	0	0	0	0	12.99
Cp	0	0	0	0	0	0	0	0	0	0	0	0	0	0	0	0	0	0	3.15	0	0	0	0	0	0	0	0	0.61	13.78	0	0	20.01	0	11.92	63.62	0	0	0	0	0	0	0	0	0	0	0	0	0	20.3
Caa	0	0	0	0	0	0	0	0	0	0	0	0	0	0	0	0	0	0	0.81	0	0	0	0	0	0	0	0	2.49	8.55	0	0	13.06	0	3.91	43.61	0	0	0	0	0	0	0	0	0	0	0	0	0	9.08
Cap	0	0	0	0	0	0	0	0	0	0	0	0	0	0	0	0	0	0	2.9	0	0	0	0	0	0	0	0	3.64	8.96	0	0	15.28	0	4.94	41.25	0	0	0	0	0	0	0	0	0	0	0	0	0	7.88
Cpa	0	0	0	0	0	0	0	0	0	0	0	0	0	0	0	0	0	0	0.98	0	0	0	0	0	0	0	0	2.12	9.32	0	0	16.08	0	5.83	67.06	0	0	0	0	0	0	0	0	0	0	0	0	0	13.38
Cpp	0	0	0	0	0	0	0	0	0	0	0	0	0	0	0	0	0	0	3.78	0	0	0	0	0	0	0	0	6.63	12.7	0	0	23.1	0	11.93	91.31	0	0	0	0	0	0	0	0	0	0	0	0	0	14.42
Caaa	0	0	0	0	0	0	0	0	0	0	0	0	0	0	0	0	0	0	0	0	0	0	0	0	0	0	0	23.72	3.96	0	0	8.55	0	0.68	55.56	0	0	0	0	0	0	0	0	0	0	0	0	0	2.8
Caap	0	0	0	0	0	0	0	0	0	0	0	0	0	0	0	0	0	0	0.41	0	0	0	0	0	0	0	0	38.13	6.05	0	0	12.38	0	4.82	95.23	0	0	0	0	0	0	0	0	0	0	0	0	0	6
Capa	0	0	0	0	0	0	0	0	0	0	0	0	0	0	0	0	0	0	1.41	0	0	0	0	0	0	0	0	61.52	11.06	0	0	20.65	0	6.36	200.34	0	0	0	0	0	0	0	0	0	0	0	0	0	7.23
Capp	0	0	0	0	0	0	0	0	0	0	0	0	0	0	0	0	0	0	1.46	0	0	0	0	0	0	0	0	60.98	9.23	0	0	20.31	0	7.42	180.66	0	0	0	0	0	0	0	0	0	0	0	0	0	10.46
Cpaa	0	0	0	0	0	0	0	0	0	0	0	0	0	0	0	0	0	0	0.06	0	0	0	0	0	0	0	0	25.62	4.79	0	0	7.72	0	2.7	95.58	0	0	0	0	0	0	0	0	0	0	0	0	0	4.56
Cpap	0	0	0	0	0	0	0	0	0	0	0	0	0	0	0	0	0	0	0	0	0	0	0	0	0	0	0	33.63	4.46	0	0	11.39	0	5.04	94.24	0	0	0	0	0	0	0	0	0	0	0	0	0	6.27
Cppa	0	0	0	0	0	0	0	0	0	0	0	0	0	0	0	0	0	0	3.65	0	0	0	0	0	0	0	0	59.75	10.76	0	0	24.72	0	7.92	157.92	0	0	0	0	0	0	0	0	0	0	0	0	0	11.37
Cppp	0	0	0	0	0	0	0	0	0	0	0	0	0	0	0	0	0	0	4.34	0	0	0	0	0	0	0	0	56.94	13.56	0	0	29.68	0	12.22	172.54	0	0	0	0	0	0	0	0	0	0	0	0	0	10.99
Caaaa	0	0	0	0	0	0	0	0	0	0	0	0	0	0	0	0	0	0	0	0	0	0	0	0	0	0	0	67.12	0	0	0	2.2	0	0	104.04	0	0	0	0	0	0	0	0	0	0	0	0	0	0
Caaap	0	0	0	0	0	0	0	0	0	0	0	0	0	0	0	0	0	0	1	0	0	0	0	0	0	0	0	127.81	3.72	0	0	7.98	0	0.88	218.39	0	2.55	0	0	0	0	0	0	0	0	0	0	0	2.44
Caapa	0	0	0	0	0	0	0	0	0	0	0	0	0	0	0	0	0	0	6.83	0	0	0	0	0	0	0	0	193.41	14.86	1.92	0	13.25	0	5.26	301.3	0	9	0	0	0	0	0	0	0	0	0	0	0	7.73
Caapp	0	0	0	0	0	0	0	0	0	0	0	0	0	0	0	0	0	0	4.84	0	0	0	0	0	0	0	0	130.09	11.55	0	0	14.26	0	3.88	274.38	0	6.27	0	0	0	0	0	0	0	0	0	0	0	5.71
Capaa	0	0	0	0	0	0	0	0	0	0	0	0	0	0	0	0	0	0	2.31	0	0	0	0	0	0	0	0	150.97	11.5	0	0	11.2	0	1.37	298.86	0	0	0	0	0	0	0	0	0	0	0	0	0	7.84
Capap	0	0	0	0	0	0	0	0	0	0	0	0	0	0	0	0	0	0	2.01	0	0	0	0	0	0	0	0	157.16	10.81	0	0	9.58	0	1.81	267.44	0	0	0	0	0	0	0	0	0	0	0	0	0	7.04
Cappa	0	0	0	0	0	0	0	0	0	0	0	0	0	0	0	0	0	0	4.85	0	0	0	0	0	0	0	0	181.92	16.54	0.36	0	14.65	0	4.29	292.45	0	0	0	0	0	0	0	0	0	0	0	0	0	6.89
Cappp	0	0	0	0	0	0	0	0	0	0	0	0	0	0	0	0	0	0	3.76	0	0	0	0	0	0	0	0	162.32	21.33	1.92	0	11.7	0	3	317.42	0	0	0	0	0	0	0	0	0	0	0	0	0	5.02
Cpaaa	0	0	0	0	0	0	0	0	0	0	0	0	0	0	0	0	0	0	0	0	0	0	0	0	0	0	0	70.16	0	0	0	2.32	0	0	73.98	0	0	0	0	0	0	0	0	0	0	0	0	0	0
Cpaap	0	0	0	0	0	0	0	0	0	0	0	0	0	0	0	0	0	0	0	0	0	0	0	0	0	0	0	68.41	3.08	0	0	4.7	0	0	156.74	0	2.51	0	0	0	0	0	0	0	0	0	0	0	0.77
Cpapa	0	0	0	0	0	0	0	0	0	0	0	0	0	0	0	0	0	0	1.13	0	0	0	0	0	0	0	0	172.3	5.67	0	0	11.29	0	2.88	257.94	0	9.88	0	0	0	0	0	0	0	0	0	0	0	3.63
Cpapp	0	0	0	0	0	0	0	0	1.04	0	0	0	0	0	0	0	0	0	4.48	0	0	0	0	0	0	0	0	140.69	10.36	0	0	20.43	0	7.11	317.73	0	8.32	0	0	0	0	0	0	0	0	0	0	0	7.86
Cppaa	0	0	0	0	0	0	0	0	0	0	0	0	0	0	0	0	0	0	2.53	0	0	0	0	0	0	0	0	140.89	10.61	0	0	8.62	0	1.41	148.85	0	0	0	0	0	0	0	0	0	0	0	0	0	4.05
Cppap	0	0	0	0	0	0	0	0	0	0	0	0	0	0	0	0	0	0	1.62	0	0	0	0	0	0	0	0	136.01	10.73	0	0	8.02	0	1.55	166.56	0	0	0	0	0	0	0	0	0	0	0	0	0	4
Cpppa	0	0	0	0	0	0	0	0	0	0	0	0	0	0	0	0	0	0	2.47	0	0	0	0	0	0	0	0	172.27	7.77	0	0	14.96	0	4.74	225.26	0	0	0	0	0	0	0	0	0	0	0	0	0	8.07
Cpppp	0	0	0	0	0	0	0	0	0	0	0	0	0	0	0	0	0	0	2.38	0	0	0	0	0	0	0	0	128.7	8.06	0	0	13.24	0	3.4	229	0	0	0	0	0	0	0	0	0	0	0	0	0	7.52
Caaaaa	0	0	0	0	0	0	0	0	0	0	0	0	0	0	0	0	0	0	0	0	0	0	0	5.99	0	0	14.12	250.21	69.83	0	0	0	0	0	138.95	0	71.42	0	0	0	0	0	0	0	0	0	0	0	9.61
Caaaap	0	0	0	0	0	0	0	0	0	0	0	0	0	0	0	0	0	0	0	0	0	0	0	5.36	0	0	7	265.15	81.52	0	0	0	0	0	112.66	0	45.91	0	0	0	0	0	0	0	0	0	0	0	8.87
Caaapa	0	0	0	0	0	0	0	0	0	0	0	0	0	0	0	0	0	0	0	0	0	0	0	1.88	0	0	1.82	284.06	41.42	0	0	2.92	0	0	167.36	0	66.91	0	0	0	0	0	0	0	0	0	0	0	6.95
Caaapp	0	0	0	0	0	0	0	0	3.53	0	0	0	0	0	0	0	0	0	3.38	0	0	0	0	15.93	0	0	21.32	690.83	120.85	0	20.9	2.46	0	0	269.88	0	137.12	0	0	0	0	0	0	0	0	0	0	0	39.85
Caapaa	0	0	0	0	0	0.71	0	0	0	0	0	0	0	0	0	0	0	0	3.57	0	0	0	0.12	1.5	0	0	2.66	138.05	10.41	5.64	0	2.55	0	0	123.5	0	4.73	0	0	0	0	0	0	0	0	0	0	0	12.02
Caapap	0	0	0	0	0	1.12	0	0	0	0	0	0	0	0	0	0	0	0	4.5	0	0	0	1.74	0	0	0	0	155.95	11.07	7.38	0	3.54	0	4.49	164.11	0	13.64	0	0	0	0	0	0	0	0	0	0	0	9.77
Caappd	0	0	0	0	0	0	0	0	0	0	0	0	0	0	0	0	0	0	5.62	0	0	0	0	6.64	0	0	6.96	644.73	106.94	0	16.63	4.39	0	0	160.01	0	61.04	0	0	0	0	0	0	0	0	0	0	0	13.91
Caappv	0	0	0	0	0	0	0	0	0	0	0	0	0	0	0	0	0	0	6.06	0	0	0	1.41	2.62	0	0	13.58	337.07	45.94	3.36	10.52	8.19	0	1.35	184.03	0	32.97	0	0	0	0	0	0	0	0	0	0	0	17.24
Capaaa	0	0	0	0	0	0	8.43	0	0	0	0	0	0	0	0	0	0	0	6.35	0	0	0	0	0	0	0	1.95	447.82	16.36	4.85	0	9	0	0	252.58	0	0	0	0	0	0	0	0	0	0	0	0	0	20.69
Capaap	0	0	0	0	0	0	8.78	0	0	0	0	0	0	0	0	0	0	0	6.93	0	0	0	0	0	0	0	1.62	391.27	19.67	6.29	0	5.21	0	0	245.57	0	0	0	0	0	0	0	0	0	0	0	0	0	15.32
Capapa	0	0	0	0	0	0	9.38	0	0	0	0	0	0	0	0	0	0	0	5.77	0	0	0	0	0	0	0	1.53	467.94	19.06	6.1	0	7.16	0	0.48	275.49	0	0	0	0	0	0	0	0	0	0	0	0	0	17.92
Capapp	0	0	0.09	0	0	0	8.87	0	0	0	0	0	0	0	0	0	0	0	3.62	0	0	0	0	0	0	0	6.7	293.03	19.73	6.12	0	5.33	0	0.11	224.62	0	0	0	0	0	0	0	0	0	0	0	0	0	10.15
Cappaa	0	0	0	0	0	0	10.37	0	0	0	0	0	0	0	0	0	0	0	5.31	0	0	0	0	0	0	0	0	498.85	33.71	2.69	0	7.3	0	0.93	269.17	0	0	0	0	0	0	0	0	0	0	0	0	0	16.36
Cappap	0	0	0	0	0	0	14.32	0	0	0	0	0	0	0	0	0	0	0	5.82	0	0	0	0	0	0	0	0	401.41	40.59	3.88	0	5.93	0	1.79	260.39	0	0	0	0	0	0	0	0	0	0	0	0	0	12.43
Capppa	0	0	0	0	0	0	15.02	0	0	0	0	0	0	0	0	0	0	0	6.29	0	0	0	0	0	0	0	0.52	410.83	32.01	2.91	0	5.93	0	0.64	250.98	0	0	0	0	0	0	0	0	0	0	0	0	0	11.73
Capppp	0	0	0	0	0	0	16.17	0	0	0	0	0	0	0	0	0	0	0	4.98	0	0	0	0	0	0	0	0	277.16	30.17	1.87	0	5.01	0	0.06	231.31	0	0	0	0	0	0	0	0	0	0	0	0	0	6.21
Cpaaaa	0	0	0	0	0	0	0	0	0	0	0	0	0	0	0	0	0	0	0	0	0	0	0	11.43	0	0	23.89	313	119.23	0	0	0	0	0	94.81	0	83.77	0	0	0	0	0	0	0	0	0	0	0	7.88
Cpaaap	0	0	0	0	0	0	0	0	0	0	0	0	0	0	0	0	0	0	0	0	0	0	0	11.02	0	0	17.07	263.87	84.84	0	0	0	0	0	86.73	0	84.14	0	0	0	0	0	0	0	0	0	0	0	13.89
Cpaapa	0	0	0	0	0	0	0	0	0	0	0	0	0	0	0	0	0	0	0	0	0	0	0	8.97	0	0	7.45	308.05	70.14	0	0	0.42	0	0	113.08	0	57.51	0	0	0	0	0	0	0	0	0	0	0	18.92
Cpaapp	0	0	0	0	0	0	0	0	4.29	0	0	0	0	0	0	0	0	0	1.91	0	0	0	0	17.31	0	0	18.03	346.94	81.09	0	14.64	2.65	0	0	161.49	0	124.18	0	0	0	0	0	0	0	0	0	0	0	12.08
Cpapaa	2.09	0	0	0	0	0	0	0	8.35	0	0	0	0	0	0	0	0	0	7.47	0	0	0	3.74	31.14	0	0	49.31	826.5	214.67	0	15.9	6.26	0	0	245.52	0	167.71	0	0	0	0	0	0	0	0	0	0	0	54.51
Cpapap	0	0	0	0	0	0	0	0	10.47	0	0	0	0	0	0	0	0	0	7.7	0	0	0	2.86	10.45	0	0	28.23	646.55	140.09	0	0	7.67	0	0.52	214.25	0	170.55	0	0	0	0	0	0	0	0	0	0	0	63.58
Cpappd	0	0	0	0	0	0	0	0	5.9	0	0	0	0	0	0	0	0	0	7.87	0	0	0	4.3	17	0	0	47.05	523.35	145.15	0	19.77	6.39	0	2.82	223.46	0	106.87	0	0	0	0	0	0	0	0	0	0	0	19.79
Cpappv	0	0	0	0	0	0	0	0	7.25	0	0	0	0	0	0	0	0	0	4.06	0	0	0	4.09	8.75	0	0	21.75	384.49	90.46	0	25.17	7.62	0	2.14	219.68	0	67.07	0	0	0	0	0	0	0	0	0	0	0	18.11
Cppaaa	0	0	0	0	0	0	8.26	0	0	0	0	0	0	0	0	0	0	0	8.53	0	0	0	0	0	0	0	3.51	399.86	30.81	0	0	5.9	0	0	135.3	0	0	0	0	0	0	0	0	0	0	0	0	0	8.09
Cppaap	0	0	0	0	0	0	9.44	0	0	0	0	0	0	0	0	0	0	0	8.63	0	0	0	0	0	0	0	3.57	317.36	32.86	0.3	0	4.19	0	0	107.53	0	0	0	0	0	0	0	0	0	0	0	0	0	5.54
Cppapa	0	0	1.48	0	0	0	8.17	0	0	0	0	0	0	0	0	0	0	0	6.07	0	0	0	0	0	0	0	3.55	409.45	26.36	0	0	5.85	0	1.81	140.63	0	0	0	0	0	0	0	0	0	0	0	0	0	12.12
Cppapp	0	0	2.25	0	0	0	8.18	0	0	0	0	0	0	0	0	0	0	0	4.72	0	0	0	0	0	0	0	6.92	285.15	26.46	0.92	0	3.63	0	0.17	102.71	0	0	0	0	0	0	0	0	0	0	0	0	0	6.9
Cpppaa	0	0	0	0	0	0	4.95	0	0	0	0	0	0	0	0	0	0	0	3.98	0	0	0	0	0	0	0	3.31	393.52	23.19	0	0	8.98	0	1.37	186.86	0	0	0	0	0	0	0	0	0	0	0	0	0	18.89
Cpppap	0	0	0	0	0	0	5.73	0	0.46	0	0	0	0	0	0	0	0	0	3.51	0	0	0	0	0	0	0	8.19	400.83	27.92	0.13	0	7.49	0	1.8	187.4	0	0	0	0	0	0	0	0	0	0	0	0	0	19.83
Cppppa	0	0	0.33	0	0	0	16.84	0	3.3	0	0	0	0	0	0	0	0	0	2.55	0	0	0	0	0	0	0	4.24	392.31	5.94	0	0	6.71	0	0.48	185.45	0	0	0	0	0	0	0	0	0	0	0	0	0	17.3
Cppppp	0	0	0	0	0	0	16.12	0	7.42	0	0	0	0	0	0	0	0	0	1.88	0	0	0	0	0	0	0	8.19	318.88	7.7	0	0	6.11	0	0.26	135.85	0	0	0	0	0	0	0	0	0	0	0	0	0	9.33
Capaaaa	0	0	12.73	0	0	0	15.25	0	0	0	0	0	0	0	0	0	0	0	9.75	0	0	0	0	0	0	0	20.99	552.8	51.54	6.76	0	1.08	0	0	107.81	0	0	0	0	0	0	0	0	0	0	0	0	0	20.32
Capaaap	0	0	8.58	0	0	0	13.58	0	0	0	0	0	0	0	0	0	0	0	9.47	0	0	0	0	0	0	0	24.05	453.66	58.2	5.21	0	2.52	0	0	125.22	0	8.61	0	0	0	0	0	0	0	0	0	0	0	18.19
Capaapa	0	0	1.6	0	0	0	20.69	0	0	0	0	0	0	0	0	0	0	0	12.32	0	0	0	0	0	0	0	16.68	432.41	27.43	7.1	0	1.1	0	0	104.39	0	0.05	0	0	0	0	0	0	0	0	0	0	0	27.47
Capaapp	0	0	3.31	0	0	0	23.75	0	0	0	0	0	0	0	0	0	0	0	12.45	0	0	0	0	0	0	0	22.55	591.36	25.41	14.67	0	2.76	0	0	160.8	0	0	0	0	0	0	0	0	0	0	0	0	0	31.49
Capapaa	0	0	5.1	0	0	0	9.02	0	0	0	0	0	0	0	0	0	0	0	11.52	0	0	0	0	0	0	0	5.26	347.72	14.57	6.69	0	0.79	0	0	76.65	0	0	0	0	0	0	0	0	0	0	0	0	0	17.51
Capapap	0	0	14.18	0	0	0	19.55	0	0	0	0	0	0	0	0	0	0	0	8.67	0	0	0	0	0	0	0	13.06	472.93	36.85	10.57	0	3.66	0	0	116.95	0	0	0	0	0	0	0	0	0	0	0	0	0	23.82
Capappa	0	0	25.11	0	0	0	17.58	0	0	0	0	0	0	0	0	0	0	0	7.32	0	0	0	0	0	0	0	20.52	468.72	33.46	10.37	0	0.21	0	0	151.73	0	0	0	0	0	0	0	0	0	0	0	0	0	25.14
Capappp	0	0	22.35	0	0	0	13.59	0	0	0	0	0	0	0	0	0	0	0	3.75	0	0	0	0	0	0	0	21.88	303.63	40.82	8.96	25.27	0.92	0	0	137.66	0	0	0	0	0	0	0	0	0	0	0	0	0	15.89
Cappaaa	0	0	0	0	0	0	8.44	0	0	0	0	0	0	0	0	0	0	0	5.86	0	0	0	0	0	0	0	8.66	390.37	38.98	2.14	0	2.23	0	0	78.44	0	0	0	0	0	0	0	0	0	0	0	0	0	9.89
Cappaap	0	0	0	0	0	0	8.58	0	0	0	0	0	0	0	0	0	0	0	1.46	0	0	0	0	0	0	0	6.72	302.47	24.83	1.96	0	0.8	0	0	87.76	0	0.45	0	0	0	0	0	0	0	0	0	0	0	12.09
Cappapa	0	0	6	0	0	0	32.54	0	0	0	0	0	0	0	0	0	0	0	11.2	0	0	0	0	0	0	0	11.86	558.63	111.07	4.98	9	4.56	0	1.74	210.97	0	0	0	0	0	0	0	0	0	0	0	0	0	24.46
Cappapp	0	0	6.42	0	0	0	25.78	0	0.42	0	0	0	0	0	0	0	0	0	11.51	0	0	0	0	0	0	0	13.07	557.34	99.11	6.51	8.53	3.33	0	0.65	212.96	0	0	0	0	0	0	0	0	0	0	0	0	0	23.15
Capppaa	0	0	0.26	0	0	0	17.55	0	0	0	0	0	0	0	0	0	0	0	5.24	0	0	0	0	0	0	0	63.33	289.42	47.93	1.65	0	0	0	0	85.07	0	6	0	0	0	0	0	0	0	0	0	0	0	10.43
Capppap	0	0	3.81	0	0	0	40.84	0	0	0	0	0	0	0	0	0	0	0	10.72	0	0	0	0	0	0	0	17.47	558.67	78.38	2.75	0	1.36	0	0	163.72	0	10.49	0	0	0	0	0	0	0	0	0	0	0	21.86
Cappppd	0	0	0.8	0	0	0	29.25	0	0	0	0	0	0	0	0	0	0	0	8.08	0	0	0	0	0	0	0	10.36	538.36	41.4	3.45	24.48	3.31	0	0	226.67	0	0	0	0	0	0	0	0	0	0	0	0	0	22.68
Cappppv	0	0	2.55	0	0	0	39.41	0	0	0	0	0	0	0	0	0	0	0	3.35	0	0	0	0	0	0	0	11.35	269.89	57.11	0.8	10.06	1.04	0	0	145.58	0	0	0	0	0	0	0	0	0	0	0	0	0	9.65
Cppaaaa	0	0	7.52	0	0	0	18.02	0	0	0	0	0	0	0	0	0	0	0	9.47	0	0	0	0	0	0	0	4.01	420.57	86.97	2.01	0	1.39	0	0	76.12	0	0	0	0	0	0	0	0	0	0	0	0	0	11.34
Cppaaap	0	0	12.44	0	0	0	18.57	0	0	0	0	0	0	0	0	0	0	0	12.22	0	0	0	0	0	0	0	9.2	571.8	67.74	3.98	0	1.37	0	0	92.74	0	0	0	0	0	0	0	0	0	0	0	0	0	16.1
Cppaapa	0	0	26.45	0	0	0	17.42	0	0	0	0	0	0	0	0	0	0	0	10.69	0	0	0	0	0	0	0	10.05	482.04	45.31	4.48	0	1.67	0	0	71.23	0	0	0	0	0	0	0	0	0	0	0	0	0	10.43
Cppaapp	0	0	20.87	0	0	0	20.72	0	0	0	0	0	0	0	0	0	0	0	13.8	0	0	0	0	0	0	0	15.5	513.9	60.98	4.23	0	0.06	0	0	80.72	0	0	0	0	0	0	0	0	0	0	0	0	0	10.29
Cppapaa	0	0	22.16	0	0	0	13.66	0	0	0	0	0	0	0	0	0	0	0	8.32	0	0	0	0	0	0	0	20.06	627.04	31.08	3.58	0	0.31	0	0	128.22	0	0	0	0	0	0	0	0	0	0	0	0	0	26.36
Cppapap	0.66	0	19.47	0	0	0	13.69	0	0	0	0	0	0	0	0	0	0	0	3.31	0	0	0	0	0	0	0	10.92	572.19	20.18	4.44	0	0.31	0	0	131.04	0	0	0	0	0	0	0	0	0	0	0	0	0	21.33
Cppappa	0	0	16.73	0	0	0	14.37	0	0	0	0	0	0	0	0	0	0	0	8.94	0	0	0	0	0	0	0	17.55	411.56	61.72	3.06	0	1.15	0	0	64.45	0	0	0	0	0	0	0	0	0	0	0	0	0	9.46
Cppappp	0	0	11.77	0	0	0	9.77	0	0	0	0	0	0	0	0	0	0	0	5.83	0	0	0	0	0	0	0	16.51	256.79	44.26	1.54	0	0.99	0	0	42.48	0	0	0	0	0	0	0	0	0	0	0	0	0	12.88
Cpppaaa	0	0	0	0	0	0	13.41	0	1.24	0	0	0	0	0	0	0	0	0	6.58	0	0	0	0	0	0	0	16.58	491.09	45.71	0.03	0	1.79	0	0.03	125.94	0	0	0	0	0	0	0	0	0	0	0	0	0	29.31
Cpppaap	0	0	3.07	0	0	0	10.37	0	0	0	0	0	0	0	0	0	0	0	0.78	0	0	0	0	0	0	0	4.54	554.55	29.59	0.01	0	0.44	0	0.21	117.71	0	0	0	0	0	0	0	0	0	0	0	0	0	20.42
Cpppapa	0	0	13.79	0	0	0	21.67	0	8.82	0	0	0	0	0	0	0	0	0	4.86	0	0	0	0	0	0	0	30.47	710.33	63.71	3.49	0	2.68	0	0	144.4	0	0	0	0	0	0	0	0	0	0	0	0	0	24.47
Cpppapp	0	0	16.41	0	0	0	19.08	0	0	0	0	0	0	0	0	0	0	0	5.86	0	0	0	0	0	0	0	24.34	542.34	65.75	0.74	0	2.45	0	0	145.23	0	0	0	0	0	0	0	0	0	0	0	0	0	24.61
Cppppaa	0	0	25.01	0	0	0	26.19	0	9.24	0	0	0	0	0	0	0	0	0	0.93	0	0	0	0	0	0	0	4.52	426.34	7.47	0	0	0.42	0	0	106.4	0	0	0	0	0	0	0	0	0	0	0	0	0	15.9
Cppppap	0	0	37.03	0	0	0	39.12	0	18.8	0	0	0	0	0	0	0	0	0	5.03	0	0	0	0	0	0	0	19.87	667.89	24.52	0	0	2.91	0	0.2	159.35	0	1.39	0	0	0	0	0	0	0	0	0	0	0	31.77
Cpppppd	0	0	14.8	0	0	0	37.81	0	27.53	0	0	0	0	0	0	0	0	0	1.4	0	0	0	0	0	0	0	14.57	544.91	37.15	0	5.15	2.64	0	0	129.48	0	0	0	0	0	0	0	0	0	0	0	0	0	22.91
Cpppppv	0	0	9.34	0	0	0	29.36	0	12.08	0	0	0	0	0	0	0	0	0	3.48	0	0	0	0	0	0	0	15.99	244.76	26.43	0	2.07	1.07	0	0	62.18	0	0	0	0	0	0	0	0	0	0	0	0	0	15.59
D	0	0	0	0	0	0	0	0	0	0	0	0	0	0	0	0	0	0	8.7	0	0	0	0	0	0	0	0	3.8	27.15	0	0	36.18	0	18.36	107.87	0	0	0	0	0	0	0	0	0	0	0	0	0	28.53
Da	0	0	0	0	0	0	0	0	0	0	0	0	0	0	0	0	0	0	5.27	0	0	0	0	0	0	0	0	6.52	25.35	0	0	30.9	0	14.75	114.23	0	0	0	0	0	0	0	0	0	0	0	0	0	16.19
Dp	0	0	0	0	0	0	0	0	0	0	0	0	0	0	0	0	0	0	2.56	0	0	0	0	0	0	0	0	3.79	17.07	0	0	17.86	0	8.61	104.87	0	0	0	0	0	0	0	0	0	0	0	0	0	7.77
Daa	0	0	0	0	0	0	0	0	0	0	0	0	0	0	0	0	0	0	1.81	0	0	0	0	0	0	0	0	38.64	12.89	0	0	13.9	0	4.33	150.22	0	0	0	0	0	0	0	0	0	0	0	0	0	4.13
Dap	0	0	0	0	0	0	0	0	0	0	0	0	0	0	0	0	0	0	1.53	0	0	0	0	0	0	0	0	27.64	9.77	0	0	14.34	0	3.91	136.67	0	0	0	0	0	0	0	0	0	0	0	0	0	3.86
Dpa	0	0	0	0	0	0	0	0	0	0	0	0	0	0	0	0	0	0	1.05	0	0	0	0	0	0	0	0	41.79	11.83	0	0	12.23	0	3.33	105.79	0	0	0	0	0	0	0	0	0	0	0	0	0	4.57
Dpp	0	0	0	0	0	0	0	0	0	0	0	0	0	0	0	0	0	0	0.99	0	0	0	0	0	0	0	0	39.5	9.33	0	0	11.2	0	3.8	127.6	0	0	0	0	0	0	0	0	0	0	0	0	0	3.63
Daaa	0	0	0	0	0	0	0	0	0	0	0	0	0	0	0	0	0	0	0.48	0	0	0	0	0	0	0	0	229.12	8.92	0	0	12.74	0	2.14	157.04	0	0	0	0	0	0	0	0	0	0	0	0	0	5.36
Daap	0	0	0	0	0	0	0	0	0	0	0	0	0	0	0	0	0	0	1.12	0	0	0	0	0	0	0	0	209.49	9.32	0	0	9.56	0	2.82	180.04	0	0	0	0	0	0	0	0	0	0	0	0	0	5.12
Dapa	0	0	0	0	0	0	0.23	0	0	0	0	0	0	0	0	0	0	0	0.5	0	0	0	0	0	0	0	0	218.45	16	0	0.11	11.79	0	3.59	195.85	0	0	0	0	0	0	0	0	0	0	0	0	0	6.33
Dapp	0	0	0	0	0	0	0	0	0	0	0	0	0	0	0	0	0	0	0	0	0	0	0	0	0	0	0	160.36	9.48	0	0	7.99	0	0.45	110.14	0	0	0	0	0	0	0	0	0	0	0	0	0	4
Dpaa	0	0	0	0	0	0	3.29	0	0	0	0	0	0	0	0	0	0	0	0	0	0	0	0	0	0	0	0	274.55	7.44	0	0.22	11.21	0	1.8	147.49	0	0	0	0	0	0	0	0	0	0	0	0	0	7.43
Dpap	0	0	0	0	0	0	1.56	0	0	0	0	0	0	0	0	0	0	0	0	0	0	0	0	0	0	0	0	238.57	6.67	0	0.81	8.51	0	1.3	117.24	0	0	0	0	0	0	0	0	0	0	0	0	0	4.45
Dppa	0	0	0	0	0	0	6.12	0	0	0	0	0	0	0	0	0	0	0	0.2	0	0	0	0	0	0	0	0	270.11	9.03	0	3.04	8.02	0	2.41	151.61	0	0	0	0	0	0	0	0	0	0	0	0	0	9.28
Dppp	0	0	0	0	0	0	3.19	0	0	0	0	0	0	0	0	0	0	0	0.31	0	0	0	0	0	0	0	0	208.96	5.94	0	0.46	5.18	0	0.55	115.83	0	0	0	0	0	0	0	0	0	0	0	0	0	4.72
Daaaa	0	0	3.05	0	0	0	8.11	0	0	0	0	0	0	0	0	0	0	0	2.68	0	0	0	0	0	0	0	12.27	516.08	91.95	10.49	0	2.03	0	0	81.48	0	0	0	0	0	0	0	0	0	0	0	0	0	8.41
Daaap	0	0	6.03	0	0	0	4.43	0	0	0	0	0	0	0	0	0	0	0	0	0	0	0	0	0	0	0	5.51	393.5	48.23	0.77	0	0.38	0	0	72.42	0	0	0	0	0	0	0	0	0	0	0	0	0	4.67
Daapa	0	0	4.93	0	0	0	7.18	0	0	0	0	0	0	0	0	0	0	0	4.74	0	0	0	0	0	0	0	3.63	508.68	66.58	2.86	0	2.5	0	0	97.89	0	0	0	0	0	0	0	0	0	0	0	0	0	15.47
Daapp	0	0	8.34	0	0	0	7.61	0	0	0	0	0	0	0	0	0	0	0	1.7	0	0	0	0	0	0	0	0	390	58.2	4.72	0	3.29	0	1.1	102.48	0	0	0	0	0	0	0	0	0	0	0	0	0	11.48
Dapaa	0	0	4.54	0	0	0	9.74	0	0	0	0	0	0	0	0	0	0	0	4.17	0	0	0	0	0	0	0	1.41	450.69	75.29	3.6	1.37	4.41	0	0	99.11	0	0	0	0	0	0	0	0	0	0	0	0	0	8.52
Dapap	0	0	3.71	0	0	0	5.65	0	0	0	0	0	0	0	0	0	0	0	4.1	0	0	0	0	0	0	0	3.27	396.21	68.97	2.82	0	2.09	0	0	88.63	0	0	0	0	0	0	0	0	0	0	0	0	0	6.95
Dappa	0	0	0	0	0	0	1.92	0	0	0	0	0	0	0	0	0	0	0	0	0	0	0	0	0	0	0	0	351.27	34.02	0.1	0	0.24	0	0	39.15	0	0	0	0	0	0	0	0	0	0	0	0	0	0.95
Dappp	0	0	0	0	0	0	3.19	0	0	0	0	0	0	0	0	0	0	0	1.33	0	0	0	0	0	0	0	0	353.98	35.04	0.28	0	0.11	0	0	36.53	0	0	0	0	0	0	0	0	0	0	0	0	0	1.73
Dpaaa	0	0	1.4	0	0	0	11.87	0	0	0	0	0	0	0	0	0	0	0	0.74	0	0	0	0	0	0	0	7.11	434.47	69.28	0	0	3.08	0	0	78.77	0	0	0	0	0	0	0	0	0	0	0	0	0	16.29
Dpaap	0	0	4.87	0	0	0	10.07	0	0	0	0	0	0	0	0	0	0	0	0	0	0	0	0	0	0	0	0.5	571.55	68.4	1.08	0	2.36	0	0	66.23	0	0	0	0	0	0	0	0	0	0	0	0	0	29.21
Dpapa	0	0	0	0	0	0	11.96	0	0	0	0	0	0	0	0	0	0	0	0	0	0	0	0	0	0	0	9.26	413.79	32.61	0	0	2.28	0	0	57.48	0	0	0	0	0	0	0	0	0	0	0	0	0	10.51
Dpapp	0	0	0	0	0	0	9.94	0	0	0	0	0	0	0	0	0	0	0	0.37	0	0	0	0	0	0	0	1.49	352.09	43.49	0	0	2.28	0	0	69.48	0	0	0	0	0	0	0	0	0	0	0	0	0	12.67
Dppaa	0	0	0	0	0	0	20.37	0	1.77	0	0	0	0	0	0	0	0	0	5.05	0	0	0	0	0	0	0	0.3	437.91	43.62	0	0.73	3.12	0	0	93.41	0	0	0	0	0	0	0	0	0	0	0	0	0	13.94
Dppap	0	0	0.56	0	0	0	21.13	0	0	0	0	0	0	0	0	0	0	0	3.49	0	0	0	0	0	0	0	0	549.19	36.76	0	2.01	1.38	0	0	110.71	0	0	0	0	0	0	0	0	0	0	0	0	0	24.56
Dpppa	0	0	1.48	0	0	0	9.39	0	0	0	0	0	0	0	0	0	0	0	2.12	0	0	0	0	0	0	0	0	383.27	20.77	0	0	0	0	0	63.54	0	0	0	0	0	0	0	0	0	0	0	0	0	8.11
Dpppp	0	0	1.69	0	0	0	13.21	0	0	0	0	0	0	0	0	0	0	0	1.72	0	0	0	0	0	0	0	1.37	450.61	23.92	0.36	0.48	0	0	0	85	0	0	0	0	0	0	0	0	0	0	0	0	0	8.62
Dappaa	0	0	21.36	0	0	0	0	0	0	0	0	0	0	0	0	0	0	0	1.59	0	0	0	0	0	0	0	5.91	493.75	91.9	2.2	0	0	0	0	206.31	0	0	0	0	0	0	0	0	0	0	0	0	0	19.04
Dappap	0	0	3.25	0	0	0	2.34	0	0	0	0	0	0	0	0	0	0	0	0.75	0	0	0	0	0	0	0	0.95	367.18	80.83	1.94	0	0	0	0	21.12	0	0	0	0	0	0	0	0	0	0	0	0	0	3.6
Dpppaa	0	0	9.45	0	0	0	22.81	0	0	0	0	0	0	0	0	0	0	0	0.76	0	0	0	0	18.91	0	0	5.04	836.62	106.92	3.74	0	0	0	0	21.16	0	0	0	0	0	0	0	0	0	0	0	0	0	18.01
Dpppap	0	0	13.29	0	0	0	23.71	0	0	0	0	0	0	0	0	0	0	0	1.55	0	0	0	0	0	0	0	3.78	482.53	57.2	3.43	0	0	0	0	71.36	0	1.14	0	0	0	0	0	0	0	0	0	0	0	6.72
P2	NA	0	0	NA	0	0	0	0	0	0	0	NA	0	0	1.64	0	NA	0	8.81	0	0	0	0	0	0	0	0	5.96	37.46	0	0	47.19	0	21.11	118.09	0	0	0	0	0	0	0	0	0	0	0	0	0	32.52
P3	0	0	0	0	0	0	0	0	0	0	0	0	0	0	1.9	0	0	0	9.79	0	0	0	0	0	0	0	0	7.33	34.59	0	0	46.15	0	24.48	109.01	0	0	0	0	0	0	0	0	0	0	0	0	0	38.95
P4	0	0	0	0	0	0	0	0	0	0	0	0	0	0	1.09	0	0	0	7.47	0	0	0	0	0	0	0	0.4	4.92	30.54	0	0	32.31	0	15.37	114.14	0	0	0	0	0	0	0	0	0	0	0	0	0	23.68
Z2	0	0	0	0	0	0	0	0	0	0	0	0	0	0	0	0	0	0	3.76	0	0	0	0	0	0	0	0	0.47	18.68	0	0	21.18	0	6.54	36.49	0	0	0	0	0	0	0	0	0	0	0	0	0	7.41
Z3	0	0	0	0	0	0	0	0	0	0	0	0	0	0	0	0	0	0	5.28	0	0	0	0	0	0	0	0	0	15.12	0	0	23.57	0	8.35	43.34	0	0	0	0	0	0	0	0	0	0	0	0	0	7.55

## Sheet: b
Cell_name	let-7-pr_SYS1749	lin-4-pr_SYS1786	miR-1-pr_SYS1686	miR-1018-pr_SYS2165	miR-1022-pr_SYS1519	miR-124-pr_SYS1769	miR-2-pr_SYS1559	miR-228-pr_SYS1584	miR-231-pr_SYS1440	miR-232-pr_SYS1557	miR-234-pr_SYS1597	miR-235-pr_SYS1752	miR-236-pr_1_SYS1444	miR-236-pr_2_SYS1461	miR-244-pr_SYS1498	miR-245-pr_SYS1525	miR-247-797-pr_SYS1463	miR-251-pr_SYS1441	miR-252-pr_SYS1427	miR-259-pr_SYS1466	miR-268-pr_SYS1515	miR-34-pr_SYS1524	miR-43-44-pr_SYS1365	miR-45-pr_SYS1468	miR-48-pr_SYS1542	miR-49-pr_SYS1567	miR-51-pr_SYS2163	miR-52-pr_SYS1379	miR-53-pr_SYS1445	miR-54-56-pr_SYS1510	miR-57-pr_SYS1493	miR-61-250-pr_SYS1521	miR-63-pr_SYS1489	miR-72-pr_SYS1474	miR-73-74-pr_SYS1547	miR-75-pr_SYS1424	miR-79-pr_SYS1488	miR-790-pr_SYS1757	miR-793-pr_SYS1388	miR-794-pr_SYS1473	miR-795-pr_SYS1763	miR-796-pr_SYS1538	miR-80-pr_SYS1586	miR-81-pr_SYS1500	miR-82-pr_SYS1671	miR-83-pr_SYS1426	miR-84-pr_SYS1767	miR-86-pr_SYS2271	miR-90-pr_SYS1490
ABalaaaalal	0	0	0	0	0	0	6.25161	0	0	0	0	0	0	0	0	0	0	0	0	0	0	0	0	0	0	0	1.26676	6.53079	3.07852	4.33978	0	0	0	0	3.98191	0	0	0	0	3.91569	0	0	0	0	0	1.71621	0	0	5.76503
ABalaaaalpp	0	0	0	0	0	0	0	0	0	0	0	0	0	0	0	0	0	0	0	0	0	0	1.38236	0	0	0	1.02208	6.30947	3.65453	2.64636	0	0	0	0	4.01668	0	0	0	0	0	0	0	0	0	0	0	0	0	2.0021
ABalaaaarlp	0	0	0	0	0	0	7.18087	0	0	0	0	0	0	0	0	0	0	0	0	0	0	0	2.22134	0	0	0	0.690399	6.83684	4.03355	5.11303	0	0	0	0	3.4319	0	0	0	0	3.40938	0	0	0	0	0	0	0	0	6.7171
ABalaaaarrp	0	0	0	0	0	0	7.01004	0	0	0	0	0	0	0	0	0	0	0	0	0	0	0	0	0	0	0	0.59983	6.89374	2.7008	4.86445	0	0	0	0	3.97924	0	0	0	0	2.51568	0	0	0	0	0	0	0	0	6.31133
ABalaaapall	0	0	0	0	0	0	0	0	0	0	0	0.896097	0	0	0	0	0	0	0	0	0	0	0	2.99589	0	0	1.02288	6.3656	4.81937	2.99369	0	0	0	0	4.52325	0	0	0	0	0	0	0	0	0	0	0	0	0	3.08524
ABalaaapalr	0	0	0	0	0	0	6.29644	0	0	0	0	0	2.50638	0	0	0	0	0	0	0	0	0	1.3265	0	0	0	0.933651	6.72273	3.71875	3.80899	0	0	0	0	3.81907	0	0	0	0	1.55195	0	0	0	0	0	1.1154	0	0	6.92757
ABalaaaparr	0	0	0	0	0	0	0	0	0	0	0	0	0	0	0	0	0	0	0	0	0	0	1.69515	2.24939	0	0	1.52544	6.13157	5.14194	2.77755	0	0	0	0	3.86498	0	0	0	0	0	0	0	0	5.61365	0	0	0	0	3.58365
ABalaaappll	0	0	0	0	0	0	0	0	0	0	0	0	0	0	0	0	0	0	0	0	0	0	0	2.36366	0	0	0.561564	6.30985	4.34951	1.63105	0	0	0	0	3.71087	0	0	0	0	0	0	0	0	0	0	0	0	0	2.72537
ABalaaapprl	0	0	0	0	0	0	6.04866	0	0	0	0	0	6.48962	0	0	0	0	0	0	0	0	0	0	0	0	0	0	6.60997	5.10002	4.48484	0	0	0	0	3.39732	0	0	0	0	1.70012	0	0	0	0	0	0.51138	0	0	6.41327
ABalaaapprr	0	0	0	0	0	0	0	0	0	0	0	2.74465	0	0	0	0	0	0	0	0	0	0	0	1.91828	0	0	0	6.21859	5.32166	3.62054	0	0	0	0	4.13339	0	0	0	0	0	0	0	0	0	0	0	0	0	1.7759
ABalaapaaar	0	0	0	0	0	0	5.65177	0	0	0	0	0	0	0	0	0	0	0	0	0	0	0	0	0	0	0	0	6.48509	5.65497	4.51131	0	0	0	0	3.87826	0	0	0	0	3.16085	0	0	0	0	0	2.37478	0	0	5.07284
ABalaapaapp	0	0	0	0	0	0	0	0	0	0	0	0	0	0	0	0	0	0	0	0	0	0	0	0	0	0	0	5.56487	3.6485	2.75985	0	0	0	0	4.5875	0	0	0	0	0	0	0	0	0	0	0	0	0	2.54884
ABalaapappp	0	0	0	0	0	0	0	0	0	0	0	0	0	0	0	0	0	0	0	0	0	0	0	0	0	0	0.515514	5.82266	4.31157	3.4575	0	0	0	0	4.51672	0	0	0.544415	0	0	0	0	0	0	0	0	0	0	3.97901
ABalaappapa	0	0	0	0	0	0	6.92917	0	0	0	0	0	0	0	0	7.45138	0	0	0	0	0	0	0	0	0	0	0	6.96319	5.34677	4.86052	0	0	0	0	2.76309	0	0	0	0	4.41062	0	0	0	0	0	0	5.52996	0	7.27328
ABalaappapp	0	0	0	0	0	0	0	0	0	0	0	0	0	0	0	0	0	0	0	0	0	0	0.511483	0	0	0	0	6.17269	4.69433	3.58095	0	0	0	0	3.37626	0	0	4.38063	0	0	0	0	0	0	0	0	0	0	4.2628
ABalaapppaa	2.32093	0	0	0	0	0	6.23523	0	0	0	0	0	0	0	0	0	0	0	0	0	0	0	2.15741	0	0	0	0	7.04456	4.62474	4.56286	0	0	0	0	3.51456	0	0	0	0	4.47014	0	0	0	0	0	3.62105	0	0	7.13266
ABalaappppaa	0	0	0	0	0	3.87414	6.24874	0	0	0	0	0	0	0	0	0	0	0	0	0	0	0	3.47146	0	0	0	0	7.35737	3.509	5.53172	0	0	0	0	3.20723	0	0	0	0	4.89285	0	0	0	0	0	4.27459	0	0	6.39472
ABalaappppp	0	0	0	0	0	3.16042	0.570607	0	0	0	0	0	0	0	0	0	0	0	0	0	0	0	2.624	0	0	0	0	7.29249	4.63229	4.56313	0	0	0	2.62772	3.72163	0	0	0	0	3.33807	0	0	0	0	0	5.6603	0	0	6.35906
ABalapaaaaa	0	0	0	0	0	0	6.53582	0	0	0	0	0	0.572605	0	0	0	0	0	0	0	0	0	3.25828	0	0	0	1.88458	6.82192	4.37959	4.87009	0	0	0	0	2.9531	0	2.26181	0	0	2.87676	0	0	0	0	0	0	0	0	7.07824
ABalapaaapa	0	0	0	0	0	0	2.60677	0	0	0	0	0	0	0	0	0	0	0	0	0	0	0	0	0	0	0	2.60858	7.20195	4.93988	4.29704	0	0	0	0	4.30181	0	0	0	0	4.77164	0	0	0	0	0	0	0	0	6.99283
ABalapaaapp	0	0	0	0	0	0	0	0	0	0	0	0	0	0	0	0	0	0	0	0	0	0	3.16545	0	0	0	1.52946	6.1356	4.79933	2.1648	0	2.77776	0	0	4.02525	0	0	0	0	0	0	0	0	0	0	0	0	0	4.84026
ABalapaapaa	5.21672	0	0	0	0	0	6.58633	0	0	0	0	0	0	0	0	0	0	0	0	0	0	0	1.88387	0	0	0	1.12478	6.88888	5.64843	4.11502	0	0	0	0	2.10484	0	0	0	0	4.28573	0	0	0	0	0	3.69942	0	0	7.53104
ABalapaappaa	0	0	0	0	0	3.73889	5.88176	0	0	0	0	0	0	0	0	0	0	0	0	0	0	0	3.71614	0	0	0	1.0705	7.40722	2.328	5.39759	0	0	0	0	1.98628	0	0	0	0	5.06737	0	0	0	0	0	4.1706	0	0	6.6687
ABalapaappp	0	0	0	0	0	2.32183	2.43617	0	0	0	0	0	0	0	0	0	0	0	0	0	0	0	3.30465	0	0	0	1.02125	6.9401	4.04162	4.43604	0	0	0	3.50665	2.44273	0	0	0	0	3.24686	0	0	0	0	0	6.10283	0	0	6.92601
ABalapapapaa	0	0	0	0	0	4.06239	5.91196	0	0	0	0	0	0	0	0	0	0	0	0	0	4.03941	0	3.17668	0	0	0	1.03922	7.25808	4.06906	4.90807	0	0	0	0	1.95825	0	0	0	0	4.46006	0	0	0	0	0	2.85153	0	0	6.38176
ABalapapapp	0	0	0	0	0	2.83447	4.83907	0	0	0	0	0	0	0	0	0	0	0	0	0	0	0	2.03537	0	0	0	1.11764	6.90318	2.29102	3.72558	0	0	0	0	2.29674	0	0	0	0	4.78074	0	0	0	0	0	0	0	0	6.94147
ABalapappaaa	0	0	0	0	0	3.7227	6.55158	0	0	0	0	0	0	0	0	0	0	0	0	0	0	0	3.54347	0	0	0	0.572815	7.32474	3.3848	4.64653	0	0	0	0	2.1763	0	0	0	0	4.95947	0	0	0	0	0	4.47424	0	0	6.50492
ABalapappap	0	0	0	0	0	1.78044	3.38932	0	0	0	0	0	0	0	0	0	0	0	0	0	0	0	2.63933	0	0	0	1.29976	6.91911	3.72006	4.01884	0	0	0	3.382	3.77851	0	0	0	0	4.26965	0	0	0	0	0	5.74282	0	0	6.7743
ABalapapppa	0	0	0	0	0	0	5.56275	0	0	0	0	0	4.64724	0	0	0	0	0	0	0	0	0	1.93601	0	0	0	1.63844	6.89144	5.76271	3.39295	0	0	0	0	2.88283	0	0	0	0	1.19072	0	0	0	0	0	0	0	0	6.49409
ABalapapppp	0	0	0	0	0	0	0	0	0	0	0	0	0	0	0	0	0	0	0	0	0	0	2.40036	0	0	0	1.44088	6.05649	3.53405	3.51109	0	0	0	0	3.57045	0	0	0.568271	0	0	0	0	0	0	0	0	0	0	4.05465
ABalappaapa	0	0	0	0	0	0	6.89705	0	0	0	0	0	0	0	0	0	0	0	0	0	0	0	0	0	0	0	0	7.46398	5.28547	4.22691	0	0	0	0	2.03199	0	3.50938	0	0	4.70142	0	0	0	0	0	2.96987	3.45998	0	7.31229
ABalappapaa	0	0	0	0	0	0	6.05165	0	0	0	0	0	5.95792	0	0	0	0	0	0	0	0	0	2.05068	0	0	0	1.50538	6.81553	5.19607	4.36778	0	0	0	0	2.7	0	2.92515	0	0	3.737	0	0	0	0	0	0	0	0	6.50301
ABalappappa	0	0	0	0	0	0	0.502733	0	0	0	0	0	0	0	0	0	0	0	0	0	0	0	0	0	0	0	0.830835	6.88879	6.32926	4.25904	0	0	0	0	4.26486	0	0	0	0	4.3491	0	0	0	0	0	0	0	0	6.18189
ABalappappp	0	0	0	0	0	0	0	0	0	0	0	0	0	0	0	0	0	0	0	0	0	0	1.50621	0	0	0	0.209761	6.12847	5.06267	3.1982	0	1.46274	0	0	3.81432	0	0	0	0	0	0	0	0	0	0	0	0	0	4.50667
ABalapppaaa	0	0	0	0	0	0	4.72068	0	0	0	0	0	0	0	0	0	0	0	0	0	0	0	1.76879	0	0	0	0.560685	7.42098	4.25697	4.60095	0	0	0	0	2.7182	0	0	0	0	4.99299	0	0	0	0	0	0	0	0	7.44812
ABalapppaap	0	0	0	0	0	0	6.69018	0	0	0	0	0	0.499866	0	0	0	0	0	0	0	0	0	2.92567	0	0	0	0.537953	7.40782	3.15953	4.35555	0	0	0	0	2.88791	0	0	0	0	3.91363	0	0	0	0	0	0	0	0	6.66582
ABalapppapaa	0	0	0	0	0	4.17123	5.66773	0	0	0	0	0	0	0	0	0	0	0	0	0	2.00991	0	2.94594	0	0	0	0.170139	7.30218	3.81865	4.71552	0	0	0	0	2.57353	0	0	0	0	4.21871	0	0	0	0	0	3.04327	0	0	6.56746
ABalapppapp	0	0	0	0	0	2.82553	5.16091	0	0	0	0	0	0	0	0	0	0	0	0	0	0	0	3.52279	0	0	0	0	7.03973	3.73953	4.572	0	0	0	0	3.29181	0	0	0	0	4.62905	0	0	0	0	0	0	0	0	6.60083
ABalappppaaa	0	0	0	0	0	3.49166	6.39824	0	0	0	0	0	0	0	0	0	0	0	0	0	0	0	0.651192	0	0	0	0.539185	7.5409	2.93616	4.58628	0	0	0	0	3.28693	0	0	0	0	5.50657	0	0	0	0	0	4.53522	0	0	6.25847
ABalappppap	0	0	0	0	0	2.66606	3.43274	0	0	0	0	0	0	0	0	0	0	0	0	0	0	0	1.6084	0	0	0	0.582273	6.04157	4.30585	4.42153	0	0	0	3.04781	3.72975	0	0	0	0	4.05235	0	0	0	0	0	6.20004	0	0	6.08745
ABalapppppa	0	0	0	0	0	0	5.89496	0	0	0	0	0	4.63905	0	0	0	0	0	0	0	0	0	0.923465	0	0	0	0	6.67324	5.11069	5.354	0	0	0	0	3.12895	0	0	0	0	2.27702	0	0	0	0	0	0	0	0	6.24476
ABalapppppp	0	0	0	0	0	0	0	0	0	0	0	0	0	0	0	0	0	0	0	0	0	0	2.30858	0	0	0	0	6.95936	3.51865	3.99018	0	0	0	0	4.38185	0	0	1.96282	0	0	0	0	0	0	0	0	0	0	4.49788
ABalpaaaaaa	3.14233	0	4.77437	0	0	0	0	0	0	0	0	0	0	0	0	0	1.28451	0	0	0	0	0	0	4.40317	0	0	1.12333	6.58344	5.17433	3.85487	0	0	0	0	5.80077	0	0	0	0	0	0	0	0	3.23635	0	0	0	0	2.80773
ABalpaaaaap	0	0	4.16353	0	0	0	0	0	0	0	0	0	0	0	0	0	0	5.29168	0	0	0	0	0	0.875843	0	0	1.38989	6.51717	3.55571	3.27657	0	0	0	0	5.66645	0	0	0	0	0	0	0	0	0	0	0	0	0	2.58745
ABalpaaaapa	3.71318	0	4.00525	0	0	0	0	0	0	0	0	0	0	0	0	0	0	0	0	0	0	0	0	2.65781	0	0	0.106109	6.73326	5.28337	2.59126	0	0	0	0	5.53706	0	0	0	0	0	0	0	0	0	0	0	0	0	3.44659
ABalpaaapaa	0	0	4.5242	0	0	0	0	0	0	0	0	0	0	0	0	0	0	4.73583	0	0	0	0	0	2.05684	0	0	1.78232	6.76757	4.72208	3.14707	0	0	0	0	5.12209	0	0	0	0	0	0	0	0	0	0	0	0	0	2.77312
ABalpaaappp	0	0	0	0	0	2.69492	3.9907	0	0	0	0	0	0	0	0	0	0	0	0	0	3.83977	0	2.5068	0	0	0	1.14802	7.41112	4.25855	3.50482	0	0	0	0	4.27866	0	0	0	0	3.01662	0	0	0	0	0	0	0	0	6.09974
ABalpaapaaa	0	0	4.01973	0	0	0	0	0	2.29539	0	0	0	0	0	0	0	0	0	0	0	0	0	1.15682	5.34332	0	0	2.46317	6.85467	6.07554	3.75279	0	0	0	0	6.52107	0	0	0	0	0	0	0	0	6.29969	0	0	0	0	3.97779
ABalpaapaap	0	0	6.45616	0	0	0	0	0	0	0	0	0	0	0	0	0	0	0	0	0	0	0	0	0	0	0	2.19613	7.2087	5.70408	3.92967	0	0	0	0	6.0378	0	0	0	0	0	0	0	0	0	0	0	0	0	4.08444
ABalpaapapa	0	0	6.21433	0	0	0	0	0	0.555433	0	0	0	0	0	0	0	0	0	0	0	0	0	0	4.39744	0	0	1.07006	7.74239	6.41189	4.12194	0	0	0	0	6.65311	0	4.8254	0	0	0	0	0	0	5.86467	0	0	0	0	3.20277
ABalpaapapp	0	0	4.70628	0	3.82392	0	0	0	0	0	0	0	0	0	0	0	0	0	0	0	0	0	0	4.60059	0	0	2.29089	7.40833	6.48666	3.15103	0	0	0	0	5.33552	0	6.11223	0	0	0	0	0	0	6.10522	3.12975	0	0	0	2.6005
ABalpaappaa	0	0	3.36842	0	0	0	0	0	0	0	0	0	0	0	0	0	0	0	0	0	0	0	3.33416	5.92136	0	0	3.52805	6.82108	6.07493	3.25987	0	0	0	0	5.80324	0	0	0	0	0	0	0	0	3.17463	0	0	0	0	4.64759
ABalpaappap	0	0	3.21834	0	0	0	0	0	0	0	0	0	0	0	0	0	2.80329	0	0	0	0	0	3.47819	2.21363	0	0	2.60412	6.9151	6.05312	3.20962	0	0	0	0	5.83969	0	0	0	0	1.51302	0	0	0	5.00738	0	0	0	0	3.33593
ABalpaapppa	0	0	0	0	0	0	0	0	0	0	0	7.18922	0	0	0	0	0	0	0	0	0	0	2.54944	0	0	0	1.43319	6.68202	6.03948	2.5489	0	0	0	0	5.47463	0	0	4.39526	0	0	0	0	0	1.31761	0	0	0	0	4.66647
ABalpaapppp	0	0	0	0	0	0	0	0	0	0	0	5.11034	0	0	0	0	0	0	0	0	0	0	2.48595	2.81216	0	0	1.98387	6.90848	6.05683	2.69681	0	0	0	0	4.71867	0	0	0	0	0	0	0	0	0	0	2.64183	0	0	4.74476
ABalpapaaaa	0	0	0	0	0	0	5.50667	0	0	0	0	0	0	0	0	0	0	0	0	0	0	0	3.25962	0	0	0	1.63713	6.71978	4.66806	3.46828	0	0	0	0	3.77707	0	0	0	0	2.01058	0	0	0	0	0	0	0	0	6.702
ABalpapaaap	0	0	0	0	0	0	0	0	0	0	0	1.31022	0	0	0	0	0	0	0	0	0	0	1.32133	5.17602	0	0	1.57228	7.50977	6.11027	4.08832	0	2.66809	0	0	4.21758	0	0	0	0	0	0	0	0	0	0	0	0	0	5.10811
ABalpapaapa	0	0	3.68307	0	0	0	0	0	0	0	0	0	0	0	0	0	0	0	0	0	0	0	0	6.50059	0	0	3.14476	7.16749	5.33862	3.66273	0	0	0	0	5.55862	0	0	3.82034	0	0	0	0	0	1.41556	0	0	0	0	4.60414
ABalpapapaa	0	0	0	0	0	0	6.29461	0	0	0	0	0	0	0	0	0	0	0	0	0	0	0	2.12097	0	0	0	1.15292	7.03572	4.88968	4.86559	0	0	0	0	3.18761	0	0	0	0	4.04552	0	0	0	0	0	0	0	0	7.19598
ABalpapapapp	0	0	0	0	0	0	5.87639	0	0	0	0	0	0	0	0	0	0	0	0	0	0	0	1.58807	0	0	0	0.803022	6.84285	4.73424	4.36044	0	0	0	0	3.66227	0	0	0	0	4.85457	0	0	0	0	0	0	0	0	7.14743
ABalpapappp	0	0	0	0	0	0	6.33851	0	0	0	0	0	0	0	0	0	0	0	0	0	0	0	2.27457	0	0	0	0.709543	7.01588	5.82846	3.83383	0	0	0	0	3.60394	0	0	0	0	4.79327	0	0	0	0	0	0	0	0	6.99
ABalpappaapa	0	0	0	0	0	3.27106	0	0	0	0	0	0	0	0	0	0	0	0	0	0	1.76437	0	2.53761	0	0	3.99515	1.25259	7.6582	3.97895	3.47646	0	0	0	0	5.10085	0	0	0	0	4.09867	0	0	0	0	0	0	0	0	6.63577
ABalpappapa	0	0	6.19101	0	0	0	0	0	0	0	0	0	0	0	0	0	0	0	0	0	0	0	0	1.254	0	0	0.682856	6.68452	5.58382	3.31266	0	0	0	0	6.17242	0	0	0	0	0	0	0	0	4.53531	0	0	0	0	2.62877
ABalpappapp	0	0	5.78032	0	0	0	0	0	0	0	0	0	0	0	0	0	0	0	0	0	0	0	0	6.67296	0	0	0.350077	6.43825	5.38939	2.95475	0	0	0	0	7.28235	0	4.39743	0	0	0	0	0	0	0	0	0	0	0	3.77102
ABalpapppaa	0	0	0	0	0	0.548205	4.7612	0	0	0	0	0	0	0	0	0	0	0	0	0	0	0	0	0	0	3.24394	0.941543	7.48851	3.1286	3.08306	0	0	0	0	5.16397	0	0	0	0	1.55144	0	0	0	0	0	0	0	0	5.95452
ABalpappppa	0	0	5.93659	0	0	0	0	0	0	0	0	0	0	0	0	0	0	0	0	0	0	0	0	4.67719	0	0	0.479214	7.18898	6.34188	3.152	0	0	0	0	6.62444	0	5.39161	0	0	0	0	0	0	0.918157	0	0	0	0	4.5316
ABalpappppp	0	0	4.27917	0	3.29054	0	0	0	0	0	0	0	0	0	0	0	0	0	0	0	0	0	0	5.0157	0	0	1.54243	7.27154	6.74051	3.44542	0	0	0	0	5.58304	0	4.79704	0	0	0	0	0	0	4.36018	0.519672	0	0	0	3.66224
ABalppaaapa	0	0	0	0	0	0	6.94897	0	0	0	0	0	0	0	0	7.03864	0	0	0	0	0	0	0.559373	0	0	0	1.54239	7.10921	4.19632	4.65338	0	0	0	0	1.75315	0	0	0	0	4.54711	0	0	0	0	0	0	0	0	7.74931
ABalppaaapp	0	0	0	0	0	0	0	0	0	0	0	0	0	0	0	0	0	0	0	0	0	0	1.57148	0	0	0	1.07227	6.41821	4.16537	3.2456	0	0	0	0	3.51632	0	0	0.507511	0	0	0	0	0	0	0	0	0	0	3.23014
ABalppaappp	0	0	0	0	0	0	0	0	0	0	0	0	0	0	0	0	0	0	0	0	0	0	1.04279	0	0	0	1.26668	5.66096	4.42588	3.43429	0	0	0	0	4.09753	0	0	0.9314	0	0	0	0	0	0	0	0	0	0	3.95875
ABalppapaaa	0	0	0	0	0	0	6.76314	0	0	0	0	0	0	0	0	0	0	0	0	0	0	0	3.15064	0	0	0	1.69998	7.66196	4.60406	4.37584	0	0	0	0	1.48919	0	0	0	0	5.28455	0	0	0	0	0	0	0	0	7.13065
ABalppapaap	0	0	0	0	0	0	0	0	0	0	0	0	0	0	0	0	0	0	0	0	0	0	2.45323	1.93821	0	0	1.00415	6.54785	5.10475	3.25769	0	0	0	0	4.46646	0	0	0	0	0	0	0	0	0	0	0	0	0	4.35655
ABalppapapa	0	0	0	0	0	0	5.8218	0	0	0	0	0	0	0	0	0	0	0	0	0	0	0	2.50484	0	0	0	1.18953	6.80178	5.03723	4.91424	0	0	0	0	3.09255	0	0	0	0	4.28214	0	0	0	0	0	0	0	0	6.69392
ABalppapapp	0	0	0	0	0	0	0	0	0	0	0	4.6917	0	0	0	0	0	0	0	0	0	0	3.22005	1.50962	0	0	1.02257	6.65492	5.41362	3.78969	0	0	0	0	3.61716	0	0	0	0	0	0	0	0	0	0	0	0	0	2.83352
ABalppappaa	0	0	0	0	0	0	6.35964	0	0	0	0	0	0	0	0	0	0	0	0	0	0	0	2.82777	0	0	0	1.90241	7.02813	4.508	4.74237	0	0	0	0	2.53066	0	0	0	0	3.36058	0	0	0	0	0	0	0	0	6.58892
ABalppappap	0	0	0	0	0	5.32913	0	0	0	0	0	0	0	0	0	0	0	0	0	0	5.55935	0	0	0	0	0	1.83449	7.46912	5.27577	5.20938	0	0	0	0	2.91513	0	0	0	0	4.62949	0	0	0	0	0	4.87771	0	0	7.26296
ABalppapppaa	0	0	0	0	0	3.1755	6.10718	0	0	0	0	0	0	0	0	0	0	0	0	0	0	0	3.43814	0	0	0	0.345277	7.19578	3.93538	5.12701	0	0	0	0	3.36575	0	0	0	0	4.59717	0	0	0	0	0	4.6335	0	0	6.50972
ABalppapppp	0	0	0	0	0	1.83285	4.02826	0	0	0	0	0	0	0	0	0	0	0	0	0	0	0	1.37574	0	0	0	0.165131	6.93889	4.34412	4.4429	0	0	0	2.90085	4.01463	0	0	0	0	1.00161	0	0	0	0	0	5.82948	0	0	6.52933
ABalpppaaaa	0	0	0	0	0	0	6.43241	0	0	0	0	0	0	0	0	6.55537	0	0	0	0	0	0	3.38028	0	0	0	1.1821	7.19345	6.18955	5.45424	0	0	0	0	2.4249	0	0	0	0	3.77158	0	0	0	0	0	0	0	0	6.85589
ABalpppaaap	0	0	0	0	0	0	0	0	0	0	0	0	0	0	0	0	0	0	0	0	0	0	2.97875	0	0	0	1.1934	6.18502	4.22811	2.80098	0	0	0	0	4.59689	0	0	0	0	0	0	0	0	0	0	0	0	0	4.50418
ABalpppaapd	0	0	0	0	0	0	0	0	0	0	0	0	0	0	0	0	0	0	0	0	0	0	2.60384	0	0	0	0.760445	5.96316	3.57618	2.51751	0	0	0	0	4.47056	0	0	0	0	0	0	0	0	0	0	0	0	0	4.13144
ABalpppapad	0	0	0	0	0	2.12398	5.87148	0	0	0	0	0	0	0	0	0	0	0	0	0	0	0	3.32262	0	0	0	1.83262	7.0643	5.90038	5.79465	0	0	0	0	3.69507	0	0	0	0	4.64868	0	0	0	0	0	0	0	0	6.6944
ABalpppapav	4.26436	0	0	0	0	5.56841	0	0	0	0	0	0	0	0	0	0	0	0	0	0	0	0	3.1875	0	0	0	1.86866	6.96131	6.63335	5.81237	0	0	0	0	3.786	0	0	0	4.42862	4.00973	0	0	0	0	0	3.76847	0	0	6.94471
ABalpppapppa	0	0	0	0	0	6.323	0	0	0	2.48884	0	0	4.83392	0	0	0	0	0	0	0	0	0	0	0	0	0	2.85568	7.22406	6.5199	7.37317	0	0	0	0.593506	1.88894	0	0	0	1.753	5.09796	0	0	0	0	0	5.99901	0	0	6.91356
ABalppppaad	0	0	0	0	0	6.86373	0	0	0	3.40333	6.20898	0	0	0	0	0	0	0	0	0	0	0	0	2.8452	0	0	1.70428	7.45493	6.45329	5.24377	0	0	0	0	1.2916	0	0	0	0	4.39679	0	0	0	0	0	6.36652	0	0	6.72122
ABalppppapaa	0	0	0	0	0	4.55143	7.0138	0	0	0	0	0	0	0	0	0	0	0	0	0	0	0	3.77729	0	0	0	1.37632	7.54721	5.02223	5.24901	0	0	0	0	2.8133	0	0	0	0	4.18147	0	0	0	0	0	0.577537	0	0	7.19547
ABalpppppaa	0	0	0	0	0	5.77382	0	0	0	2.27604	0	0	0	0	0	0	0	0	0	0	0	0	0	0	0	0	3.64659	7.18113	6.17644	6.60679	0	0	0	0	2.33188	0	0	0	0	3.65838	0	0	0	0	0	5.52825	0	0	6.40916
ABalpppppap	0	0	0	0	0	6.14725	0	0	0	2.36731	0	0	0	0	0	0	0	0	0	0	0	0	2.28121	0	0	0	2.25806	6.92909	5.71944	6.29803	0	0	0	0	3.2252	0	0	0	0	4.14264	0	0	0	0	0	5.60941	0	0	6.62743
ABalppppppaa	0	0	0	0	0	5.95985	0	0	0	1.2558	0	0	0	0	0	0	0	0	0	0	0	0	0	0	0	0	3.07514	7.07421	7.47037	6.34443	0	0	0	2.50429	3.96218	0	0	0	3.62483	4.58859	0	0	0	0	0	5.14519	0	0	7.32886
ABalpppppppa	0	0	0	0	3.77085	6.26263	0	0	0	2.84076	0	0	6.52633	5.71563	0	0	0	0	0	0	0	0	2.95566	0	0.883308	3.76332	2.83562	7.26209	6.61791	6.48687	0	0	0	0	2.58578	0	0	0	5.92693	2.91561	0	0	0	0	0	5.80307	0	0	6.89224
ABalpppppppp	0	0	0	0	0	5.3935	6.46928	0	0	0	0	0	0	0	0	0	0	0	0	0	0	0	3.87985	0	0	3.72782	1.686	7.02545	6.05364	5.51809	0	0	0	0	2.02592	0	0	0	0	4.19334	0	0	0	0	0	1.55325	0.555983	0	6.66344
ABaraaaaaaa	0	0	4.34962	0	0	0	0	0	0	0	0	0	0	0	0	0	0	1.47394	0	0	0	0	0	2.06112	0	0	1.59475	6.59651	5.93639	2.98932	0	0	0	0	5.51582	0	0	0	0	0	0	0	0	2.06394	0	0	0	0	2.71043
ABaraaaaaap	2.27383	0	3.82144	0	0	0	0	0	0	0	0	0	0	0	0	0	0	0	0	0	0	0	0	2.11793	0	0	0.727507	6.76825	4.49077	2.88807	0	0	0	0	5.54002	0	0	0	0	0	0	0	0	0	0	0	0	0	2.44995
ABaraaaaapa	0	0	5.72174	0	0	0	0	0	0	0	0	0	0	0	0	0	0	1.33034	0	0	0	0	0	3.053	0	0	1.22131	6.53251	6.13437	4.02034	0	0	0	0	5.14035	0	0	0	0	0	0	0	0	1.02762	0	0	0	0	2.86235
ABaraaaaapp	0	0	4.8073	0	0	0	0	0	0	0	0	0	0	0	0	0	0	0	0	0	0	0	0	2.84449	0	0	0.524378	6.31012	5.0886	3.24827	0	0	0	0	5.5144	0	0	0	0	0	0	0	0	2.79986	0	0	0	0	1.9317
ABaraaaapap	0	0	4.42276	0	0	0	0	0	0	0	0	0	0	0	0	0	0	0	0	0	0	0	0	3.23849	0	0	2.02472	6.54366	5.46614	3.7788	0	0	0	0	5.14035	0	0	0	0	0	0	0	0	3.21951	0	0	0	0	2.72668
ABaraaapaaa	0	0	3.77118	0	0	0	0	0	1.5768	0	0	0	0	0	0	0	0	0	0	0	0	0	0	2.78075	0	0	0.147842	6.51984	5.12647	4.09034	0	0	0	0	6.97616	0	0	0	0	0	0	0	0	6.95119	0	0	0	0	2.93074
ABaraaapaap	0	0	5.94136	0	0	0	0	0	0	0	0	0	0	0	0	0	0	0	0	0	0	0	0	0.356991	0	0	0.663512	6.53296	5.56717	3.94168	0	0	0	0	6.22475	0	0	0	0	0	0	0	0	0	0	0	0	0	1.9501
ABaraaapapa	0	0	6.59839	0	0	0	0	0	1.31796	0	0	0	0	0	0	0	0	0	0	0	0	0	0	4.73334	0	0	0	7.04055	6.14379	3.97116	0	0	0	0	6.15393	0	5.04418	0	0	0	0	0	0	3.50927	0	0	0	0	2.4264
ABaraaapapp	0	0	4.57587	0	0	0	0	0	0	0	0	0	0	0	0	0	0	3.32134	0	0	0	0	0	5.0913	0	0	0.309937	6.66147	5.30847	3.35433	0	0	0	0	5.42083	0	5.17499	0	0	0	0	0	0	0	0	0	0	0	2.42979
ABaraaappaa	0	0	2.58504	0	0	0	0	0	1.02462	0	0	0	0	0	0	0	0	0	0	0	0	0	2.50779	4.99426	0	0	1.81701	6.53827	5.16064	3.38372	0	0	0	0	5.69474	0	0	0	0	0	0	0	0	4.21949	0	0	0	0	4.29844
ABaraaappap	0	0	4.66524	0	0	0	0	0	1.87196	0	0	0	0	0	0	0	2.00369	0	0	0	0	0	0	3.94024	0	0	0.32053	6.12907	5.9733	3.87267	0	0	0	0	5.84465	0	0	0	0	0	0	0	0	5.12664	0	0	0	0	2.97195
ABaraaapppa	0	0	4.33787	0	0	0	0	0	0	0	0	0	0	0	0	0	0	0	0	0	0	0	0	6.3339	0	0	2.45955	6.79588	5.3888	3.62981	0	0	0	0	5.66848	0	0	0	0	0	0	0	0	1.45326	0	0	0	0	4.05231
ABaraaapppp	0	0	0	0	0	0	0	0	0	0	0	7.18802	0	0	0	0	0	0	0	0	0	0	0	3.63052	0	0	0	6.17623	6.29786	3.33501	0	3.75857	0	0	5.48368	0	0	4.98197	0	0	0	0	0	3.56766	0	0	0	0	3.80998
ABaraapaaaa	1.6745	0	5.34957	0	0	0	0	0	0	0	0	0	0	0	0	0	2.24952	0	0	0	0	0	0	3.70056	0	0	0.544365	7.06892	4.13445	3.91565	0	0	0	0	6.77446	0	0	0	0	0	0	0	0	0	0	0	0	0	3.46499
ABaraapaaap	2.69749	0	5.11789	0	0	0	0	0	0	0	0	0	0	0	0	0	0	0	0	0	0	0	0	3.54376	0	0	0.279917	7.13693	5.20614	2.6538	0	0	0	0	6.10076	0	0	0	0	0	0	0	0	1.23653	0	0	0	0	2.56176
ABaraapaapa	0	0	4.40786	0	0	0	0	0	0	0	0	0	0	0	0	0	0	4.66308	0	0	0	0	0	1.4778	0	0	0.330002	7.06977	5.30726	3.83146	0	0	0	0	6.60013	0	0	0	0	0	0	0	0	0	0	0	0	0	2.80551
ABaraapaapp	0	0	5.18037	0	0	0	0	0	0	0	0	0	0	0	0	0	0	0	0	0	0	0	0	3.88907	0	0	2.01632	6.94384	6.86988	4.43925	0	0	0	0	7.21962	0	4.41327	0	0	0	0	0	0	0	0	0	0	0	5.55622
ABaraapapaav	0	0	0	0	0	3.61035	5.20162	0	0	0	0	0	0	0	0	0	0	0	0	0	0	0	2.83187	0	0	0	1.26873	7.76439	3.25484	5.71458	0	0	0	0	5.53633	0	0	0	0	4.07504	0	0	0	0	0	0	0	0	6.87434
ABaraapapap	3.37908	0	5.89184	0	5.79768	0	0	0	0	0	0	0	0	0	0	0	0	0	0	3.19097	0	0	0	5.43964	0	0	2.28685	6.94322	6.62426	3.31094	0	0	0	0	7.05849	0	5.42235	0	0	0	0	0	0	3.01866	2.496	0	0	0	4.68643
ABaraapappa	0	0	0	0	0	0	4.65118	0	0	0	0	0	0	0	0	0	0	0	0	0	0	0	2.69116	0	0	0	1.1384	6.33688	3.42189	4.49768	0	0	0	0	5.62667	0	0	0	0	2.65707	0	0	0	0	3.17075	0	0	0	5.88441
ABaraapappp	0	0	0	0	0	3.42513	5.17174	0	0	0	0	0	0	0	0	0	0	0	0	0	0	0	2.822	0	0	0	1.30424	6.78668	3.95516	3.91563	0	0	0	0	5.1438	0	0	0	0	1.88472	0	0	0	0	3.35982	0	0	0	5.59163
ABaraappaaa	0	0	0	0	0	2.27838	4.6273	0	0	0	0	0	0	0	0	0	0	0	0	0	3.40032	0	1.26724	0	0	0	0.727313	7.19097	5.44331	4.04486	0	0	0	0	5.31353	0	0	0	0	4.08318	0	0	0	0	0	0	0	0	6.15592
ABaraappaap	2.72711	0	4.58001	0	0	0	0	0	0	0	0	0	0	0	0	0	0	0	0	0	0	0	0	3.20862	0	0	0.370769	6.96411	4.71954	3.52107	0	0	0	0	6.04034	0	0	0	0	0	0	0	0	2.49727	0	0	0	0	3.24684
ABaraappapa	0	0	6.4578	0	0	0	0	0	0	0	0	0	0	0	0	0	0	3.81253	0	0	0	0	0	3.21439	0	0	0.0796614	7.03499	4.49432	4.00317	0	0	0	0	6.7567	0	0	0	0	0	0	0	0	0	0	0	0	0	3.66684
ABaraappapp	0	0	5.29543	0	0	0	0	0	0	0	0	0	0	0	0	0	0	0	0	0	0	0	0	3.90145	0	0	0.58616	6.68322	7.22353	4.36366	0	0	0	0	6.88766	0	4.15931	0	0	0	0	0	0	0	0	0	0	0	4.70971
ABaraapppaav	0	0	0	0	0	3.89898	5.37261	0	0	0	0	0	0	0	0	0	0	0	0	0	0	0	2.75999	0	0	0	0	7.81527	6.21677	5.43277	0	0	0	0	5.51062	0	0	0	0	4.21355	0	0	0	0	0	0	0	0	6.69256
ABaraapppap	1.90141	0	5.76796	0	5.68393	0	0	0	0	0	0	0	0	0	0	0	0	0	0	1.97025	0	0	0	5.3648	0	0	1.65757	7.1252	6.93955	4.16944	0	0	0	0	7.08524	0	5.99351	0	0	0	0	0	0	5.68808	0.517075	0	0	0	3.69179
ABaraappppa	0	0	0	0	0	0	4.29593	0	0	0	0	0	0	0	0	0	0	0	0	0	0	0	2.09234	0	0	0	0	6.34698	4.99355	4.47446	0	0	0	0	5.83752	0	0	0	0	0	0	0	0	0	0	0	0	0	5.51681
ABaraappppp	0	0	0	0	0	3.80429	5.15296	0	0	0	0	0	0	0	0	0	0	0	0	0	0	0	2.13199	0	0	0	0	7.22253	4.33399	3.97522	0	0	0	0	5.19385	0	0	0	0	2.59759	0	0	0	0	1.913	0	0	0	5.521
ABarapaaaaa	0.630423	0	4.59902	0	0	0	0	0	0	0	0	0	0	0	0	0	0.565768	0	0	0	0	0	0	3.3493	0	0	0	6.68414	4.98653	3.66974	0	0	0	0	6.39692	0	0	0	0	0	0	0	0	1.31768	0	0	0	0	1.64842
ABarapaaaap	0	0	4.27638	0	0	0	0	0	0	0	0	0	0	0	0	0	0	5.51634	0	0	0	0	0	0.243688	0	0	0	6.47896	3.91218	3.40334	0	0	0	0	5.81094	0	0	0	0	0	0	0	0	0	0	0	0	0	1.45999
ABarapaaapa	1.01205	0	5.14215	0	0	0	0	0	0	0	0	0	0	0	0	0	0	0	0	0	0	0	0	3.88004	0	0	0.538034	6.57281	5.58882	3.22243	0	0	0	0	5.60194	0	0	0	0	0	0	0	0	0	0	0	0	0	2.69343
ABarapaapaa	0	0	4.89813	0	0	0	0	0	0	0	0	0	0	0	0	0	0	5.2578	0	0	0	0	0	0	0	0	0	6.67545	3.56296	3.00403	0	0	0	0	5.17185	0	0	0	0	0	0	0	0	0	0	0	0	0	2.06172
ABarapaappa	0	0	6.36811	0	3.34915	0	0	0	0	0	0	0	0	0	0	0	0	0	0	0	0	0	0	4.81806	0	0	0.582862	7.67867	6.33609	3.73138	0	0	0	0	5.31005	0	6.05041	0	0	0	0	0	0	6.36844	0.58274	0	0	0	0.230778
ABarapaappp	0	0	0	0	0	2.16606	4.06725	0	0	0	0	0	0	0	0	0	0	0	0	0	3.58569	0	1.35835	0	0	0	0.0476931	7.43763	4.56629	3.01469	0	0	0	0	5.00035	0	0	0	0	3.30749	0	0	0	0	0	0	0	0	6.05027
ABarapapaapa	0	0	0	0	0	3.35291	0	0	0	0	0	0	0	0	0	0	0	0	0	0	0.125447	0	0.576773	0	0	4.04055	0	7.4479	4.25042	3.81311	0	0	0	0	4.72267	0	0	0	0	4.34239	0	0	0	0	0	0	0	0	6.1538
ABarapapapa	0	0	0.543393	0	0	0	0	0	0	0	0	0	0	0	0	0	0	0	0	0	0	0	0	4.21544	0	0	2.21421	7.04409	6.00974	3.40154	0	0	0	0	6.18863	0	0	0.205484	0	1.90857	0	0	0	6.32984	0	0	0	0	4.50321
ABarapapapp	0	0	0	0	0	0	5.16901	0	0	0	5.49842	0	7.03628	0	0	0	0	0	0	0	5.09066	0	0	0	3.6423	0	0.505076	6.88235	6.12441	4.27842	0	0	0	0	5.43045	0	0	0	0	2.31	0	0	0	0	2.72837	0	0	0	5.93894
ABarapappaa	0	0	0	0	0	1.19957	4.89914	0	0	0	0	0	0	0	0	0	0	0	0	0	0	0	0	0	0	2.84663	0	7.529	2.76914	3.51117	0	0	0	0	5.22337	0	0	0	0	0.876983	0	0	0	0	0	0	0	0	5.90598
ABarapapppa	0	0	5.22325	0	0	0	0	0	0	0	0	0	0	0	0	0	0	0	0	0	0	0	0	4.96566	0	0	1.0519	6.67541	6.11083	3.75209	0	0	0	0	6.22849	0	3.90044	0	0	0	0	0	0	0	0	0	0	0	5.00165
ABarapapppp	0	0	6.1636	0	3.57753	0	0	0	0	0	0	0	0	0	0	0	0	0	0	0	0	0	0	3.79905	0	0	0.509401	7.57013	6.25234	4.39861	0	0	0	0	5.62522	0	5.64442	0	0	0	0	0	0	0	0	0	0	0	2.57367
ABarappaaaa	0	0	0	0	0	0	5.20254	0	0	0	0	0	0	0	0	0	0	0	0	0	0	0	1.26463	0	0	0	0	6.66001	4.12931	4.49294	0	0	0	0	4.62534	0	0	0	0	2.20357	0	0	0	0	0	0	0	0	6.72986
ABarappaapa	0	0	0	0	0	0	0	0	0	0	0	7.0021	0	0	0	0	0	0	0	0	0	0	0	4.23633	0	0	0.157712	7.13133	5.36359	3.58404	0	0	0	0	5.70757	0	0	3.36186	0	0	0	0	0	0.327167	0	0	0	0	3.62331
ABarappapaa	0	0	0	0	0	0	6.24081	0	0	0	0	0	0	0	0	0	0	0	0	0	0	0	0	0	0	0	0	6.90633	5.27117	5.14055	0	0	0	0	3.86206	0	0	0	0	4.66627	0	0	0	0	0	0	0	0	6.6966
ABarappapapp	0	0	0	0	0	0	5.75064	0	0	0	0	0	0	0	0	0	0	0	0	0	0	0	0	0	0	0	0	6.95377	5.56579	5.10519	0	0	0	0	3.77787	0	0	0	0	4.91447	0	0	0	0	0	0	0	0	7.14593
ABarappappa	0	0	0	0	0	0	5.53481	0	0	0	0	0	0	0	0	0	0	0	0	0	0	0	2.89919	0	0	0	0.554266	6.37961	5.52116	4.53344	0	0	0	0	4.26151	0	0	0	0	3.57552	0	0	0	0	0	0	0	0	7.79632
ABarappappp	0	0	0	0	0	0	5.62136	0	0	0	0	0	0	0	0	0	0	0	0	0	0	0	3.13984	0	0	0	0.768801	6.70518	5.68192	4.48305	0	0	0	0	4.07517	0	0	0	0	4.46693	0	0	0	0	0	0	0	0	6.92291
ABarapppaaa	0	0	0	0	0	0	6.55813	0	0	0	0	0	0	0	0	0	0	0	0	0	0	0	0	0	0	0	0	7.63017	4.63604	4.94145	0	0	0	0	3.93183	0	0	0	0	5.19177	0	0	0	0	0	0	0	0	7.07743
ABarapppaap	0	0	0	0	0	0	0	0	0	0	0	0	0	0	0	0	0	0	0	0	0	0	0.766628	2.10566	0	0	0.120263	6.60405	5.5522	2.20344	0	0	0	0	4.40313	0	0	0	0	0	0	0	0	0	0	0	0	0	2.76813
ABarapppapa	0	0	0	0	0	0	5.59104	0	0	0	0	0	0	0	0	0	0	0	0	0	0	0	2.92324	0	0	0	0.609103	6.80472	5.71857	4.80548	0	0	0	0	3.89261	0	0	0	0	4.61474	0	0	0	0	0	0	0	0	6.40924
ABarapppapp	0	0	0	0	0	0	0	0	0	0	0	3.30454	0	0	0	0	0	0	0	0	0	0	1.8812	3.98567	0	0	1.34293	6.39783	5.06932	3.60687	0	0	0	0	4.59622	0	0	0	0	0	0	0	0	0	0	0	0	0	2.60198
ABarappppaa	0	0	0	0	0	0	6.0118	0	0	0	0	0	0	0	0	0	0	0	0	0	0	0	1.76503	0	0	0	0.580206	7.0374	4.41096	5.29205	0	0	0	0	4.23845	0	0	0	0	4.8705	0	0	0	0	0	0	0	0	6.34368
ABarappppap	0	0	0	0	0	5.49915	0	0	0	0	0	0	0	0	0	0	0	0	0	0	6.16204	0	0	0	0	0	0.638657	7.18214	5.85292	4.99961	0	0	0	0	3.97482	0	0	0	0	5.15205	0	0	0	0	0	4.41617	0	0	6.60848
ABarapppppaa	0	0	0	0	0	3.28072	6.20779	0	0	0	0	0	0	0	0	0	0	0	0	0	0	0	3.15985	0	0	0	0	7.13317	4.26077	5.57033	0	0	0	0	3.82634	0	0	0	0	4.66532	0	0	0	0	0	4.31441	0	0	6.19839
ABarapppppp	0	0	0	0	0	2.02051	3.7632	0	0	0	0	0	0	0	0	0	0	0	0	0	0	0	0	0	0	0	0	7.04188	3.21236	4.36623	0	0	0	2.47586	4.58938	0	0	0	0	4.58593	0	0	0	0	0	6.09769	0	0	6.32723
ABarpaaaaal	0	0	0	0	0	0	0	0	0	0	0	0	0	0	0	0	0	0	0	0	0	0	0.657256	0	0	0	0	5.78729	5.45596	2.94484	0	0	0	0	2.52216	0	0	0	0	0	0	0	0	0	0	0	0	0	3.20006
ABarpaaaaar	0	0	0	0	0	0	0	0	0	0	0	0	0	0	0	0	0	0	0	0	0	0	0.590958	0	0	0	0.307172	6.00836	4.03072	3.29177	0	0	0	0	2.89396	0	0	0	0	0	0	0	0	0	0	0	0	0	3.42885
ABarpaaaapa	0	0	0	0	0	0	0	0	0	0	0	0	0	0	0	0	0	0	0	0	0	0	2.50554	1.33874	0	0	1.44165	6.32819	4.022	2.52398	0	0	0	0	3.68967	0	0	0	0	0	0	0	0	0	0	0	0	0	4.42024
ABarpaaaapp	0	0	0	0	0	0	0	0	0	0	0	0	0	0	0	0	0	0	0	0	0	0	1.78634	0	0	0	1.73397	6.21228	4.98635	0.166087	0	0	0	0	3.0708	0	0	0	0	0	0	0	0	0	0	0	0	0	3.96126
ABarpaaapaa	0	0	0	0	0	0	0	0	0	0	0	0	0	0	0	0	0	0	0	0	0	0	0	1.3273	0	0	0	6.11357	5.7068	3.29754	0	0	0	0	3.74428	0	0	0	0	0	0	0	0	0	0	0	0	0	3.83324
ABarpaaapap	0	0	0	0	0	0	0	0	0	0	0	0	0	0	0	0	0	0	0	0	0	0	0	0	0	0	0	5.81545	4.47831	2.04178	0	0	0	0	4.26557	0	0	0	0	0	0	0	0	0	0	0	0	0	3.66016
ABarpaapaa	1.77974	0	0	0	0	0	0	0	0	0	0	6.98948	0	0	0	0	0	0	0	0	0	0	0	5.50657	0	4.26678	2.25513	6.61824	6.18136	4.5772	0	1.16917	0	0	4.80295	0	6.86973	0	0	0	0	0	0	0	0	0	0	0	4.0335
ABarpaapap	0	0	0	0	0	0	0	0	0	0	0	6.7505	0	0	0	0	0	0	0	0	0	0	0	5.48391	0	0	1.93708	6.73025	6.4527	4.57809	0	0	0	0	4.99825	0	7.88809	0	0	0	0	0	0	0	0	0	0	0	4.3722
ABarpaappa	0	0	0	0	0	0	0	0	0	0	0	7.42107	0	0	0	0	0	0	0	0	0	0	0	5.42923	0	0	1.25419	5.57045	6.30038	6.30273	0	0	0	0	5.56028	0	7.65239	0	0	0	0	0	0	0	0	0	0	0	4.31914
ABarpaappp	0	0	0	0	0	0	0	0	4.07539	0	0	7.53886	0	0	0	0	0	0	0	0	0	0	0	5.81038	0	0	0	6.0479	6.29562	4.38354	0	0	0	0	6.05964	0	8.16607	0	0	0	0	0	0	0	0	0	0	0	4.93857
ABarpapaaaa	0	0	0	0	0	0.875061	5.71509	0	0	0	0	0	0	0	0	0	0	0	0	0	0	0	2.3764	0	0	0	0.578652	7.0652	5.74599	4.32225	0	0	0	0	2.9467	0	0	0	0	4.26516	0	0	0	0	0	0	0	0	5.74439
ABarpapaappa	0	0	0	0	0	2.07438	6.79285	0	0	0	0	0	0	0	0	0	0	0	0	0	0	0	1.80418	0	0	0	0	7.1726	5.47925	5.22706	0	0	0	0	2.38597	0	0	0	0	4.59867	0	0	0	0	0	3.82387	0	0	6.42537
ABarpapaappp	0	0	0	0	0	4.51937	6.43909	0	0	0	0	0	0	0	0	0	0	0	0	0	0	0	2.05888	3.91983	0	0	0.879056	7.50161	6.57231	5.92371	0	0	0	0	2.58575	0	0	0	0	5.14688	0	0	0	0	0	4.47752	0	0	7.71167
ABarpapapa	0	0	0	0	0	0	0	0	0	0	0	6.24188	0	0	0	0	0	0	0	0	0	0	0.318908	5.8096	0	0	3.60814	7.51116	7.06173	3.30254	0	4.47897	0	0	4.22576	0	6.56123	0	0	0	0	0	0	0	0	0	0	0	4.55383
ABarpapapp	0	0	0	0	0	0	0	0	0	0	0	7.12774	0	0	0	0	0	0	0	0	0	0	2.72253	5.64991	0	4.03843	0.660876	7.04791	6.22726	5.04722	0	4.07856	0	0	4.87164	0	6.44127	0	0	0	0	0	0	0	0	0	0	0	4.29382
ABarpappaa	0	0	0	0	0	0	0	0	0	0	0	0	0	0	0	0	0	0	0	0	0	0	0.531208	0.942177	0	0	0	6.52865	4.38075	3.99733	0	0	0	0	3.96959	0	0	0	0	0	0	0	0	0	0	0	0	0	5.05286
ABarpappap	0	0	0	0	0	0	0	0	0	0	0	7.4863	0	0	0	0	0	0	0	0	0	0	2.33378	5.08527	0	5.7794	2.53643	7.45646	6.42866	5.09962	0	3.43344	0	0	5.15448	0	6.96259	0	0	0	0	0	0	0	0	0	0	0	4.19248
ABarpapppa	0	0	0	0	0	0	0	0	0	0	0	6.0824	0	0	5.67021	0	0	0	0	0	0	0	4.8282	3.35042	0	3.7277	0.527611	6.97961	5.72942	4.0761	0	0	0	0	6.2109	0	7.49665	0	0	0	0	0	0	0	0	0	0	0	3.47557
ABarpapppp	0	0	0	0	0	0	0	0	0	0	0	6.93713	0	0	6.51968	0	0	0	0	0	0	0	4.50915	2.7285	0	3.28273	0.515028	6.62371	6.67145	4.81327	0	4.98502	0	0	6.98268	0	8.00249	0	0	0	0	0	0	0	0	0	0	0	4.89434
ABarppaaaa	0	0	0	0	0	0	0	0	4.47606	0	0	4.7775	0	0	0	0	0	0	0	0	0	0	0	3.17516	0	0	1.13036	5.9989	3.73786	1.66743	0	0	0	0	4.66269	0	1.18241	0	0	0	0	0	0	0	0	0	0	0	4.11447
ABarppaaap	0	0	0	0	0	0	0	0	0.563649	0	0	7.76055	0	0	6.82218	0	0	0	0	0	0	0	5.50321	5.35122	0	1.89762	1.5807	6.24643	6.07069	4.84343	0	4.46798	0	0	7.45493	0	7.7531	0	0	0	0	0	0	0	0	0	0	0	4.98119
ABarppaapa	0	0	0	0	0	0	0	0	0	0	0	7.40119	0	0	0	0	0	0	0	0	0	0	0	4.86586	0	0.504626	0.167692	4.86454	7.27714	5.20549	0	0	0	0	6.31364	0	7.46543	0	0	0	0	0	0	0	0	0	0	0	4.56465
ABarppaappa	0	0	0	0	0	0	6.72297	0	3.44185	0	0	0	0	0	0	0	0	0	0	0	0	0	4.12049	0	0	0	2.48274	7.13209	6.61637	4.02522	0	0	0	0	3.94292	0	0	0	0	3.75991	0	0	0	0	0	0	0	0	7.19955
ABarppaappp	0	0	0	0	0	0	4.88614	0	4.04182	0	0	0	0	0	0	0	0	0	0	0	0	0	3.79263	0	0	0	2.0471	7.40443	6.56578	4.11859	0	0	0	0	3.34231	0	0	0	0	3.50624	0	0	0	0	0	0	0	0	6.98159
ABarppapaa	0	0	0	0	0	0	0	0	4.9382	0	0	7.97036	0	0	6.91096	0	0	0	0	0	0	0	5.08048	4.13646	0	3.00501	1.96747	6.22152	6.68383	3.74409	0	0	0	0	7.77212	0	8.0437	0	0	0	0	0	0	0	0	0	0	0	4.42092
ABarppapap	0	0	0	0	0	0	0	0	3.56205	0	0	8.66152	0	0	6.42082	0	0	0	0	0	0	0	5.19802	5.21642	0	1.72863	2.2484	6.34537	6.80934	3.75745	0	7.62148	0	0	8.08732	0	8.55471	0	0	0	0	0	0	0	0	0	0	0	5.32982
ABarppappa	0	0	0	0	0	0	0	0	4.38304	0	0	8.31497	0	0	6.14736	0	0	0	0	0	0	0	5.26228	4.16538	0	3.28318	2.33487	6.3664	6.17508	5.08975	0	7.55127	0	0	8.18585	0	8.8616	3.67981	0	0	0	0	0	0	0	0	0	0	4.97198
ABarppappp	0	0	0	0	0	0	0	0	4.86026	0	0	8.35925	0	0	5.63154	0	0	0	0	0	0	0	4.63496	1.29887	0	2.64657	2.3046	6.03077	6.81409	4.77719	0.567075	7.95035	0	0	7.79748	0	8.46425	0	0	0	0	0	0	0	0	0	0	0	5.49298
ABarpppaaa	0	0	0	0	0	0	0	0	4.83555	0	0	5.75905	0	0	0	0	0	0	0	0	0	0	0	1.33049	0	0	1.01311	5.65983	5.97808	3.22115	0	0	0	0	4.19498	0	3.84192	0	0	0	0	0	0	0	0	0	0	0	4.30935
ABarpppaap	0	0	0	0	0	0	0	0	3.44159	0	0	7.51108	0	0	6.78399	0	0	0	0	0	0	0	3.96434	2.58624	0	3.05807	0.0402457	6.69183	6.57341	4.77941	0	5.04952	0	0	7.5936	0	8.49178	0	0	0	0	0	0	0	0	0	0	0	4.62779
ABarpppapa	2.35271	0	0	0	0	0	0	0	0	0	0	7.65824	0	0	0	0	0	0	0	0	0	0	2.24101	6.45078	0	0	2.86096	6.37973	6.73252	4.20518	0	0	0	0	5.55114	0	7.94813	0	0	0	0	0	0	0	0	0	0	0	5.63489
ABarpppappa	0	0	0	0	0	0	5.95647	0	3.61188	0	0	0	0	0	0	0	0	0	0	0	0	0	3.18103	0	0	0	0.889442	6.4558	7.09394	4.06681	0	0	0	0	4.58608	0	0	0	0	1.15228	0	0	0	0	0	0	0	0	7.13599
ABarpppappp	0	0	0	0	0	0	4.54819	0	4.58122	0	0	0	0	0	0	0	0	0	0	0	0	0	3.47311	0	0	0	0.580247	6.86617	7.26653	4.71325	0	0	0	0	3.52983	0	0	0	0	4.06406	0	0	0	0	0	0	0	0	6.75059
ABarppppaa	0	0	0	0	0	0	0	0	6.57486	0	0	8.46386	0	0	6.37648	0	0	0	0	0	0	0	3.46839	0.594699	0	4.42364	0.568009	5.87789	6.11314	4.72698	0	0	0	0	7.98506	0	8.55196	0	0	0	0	0	0	0	0	0	0	0	4.43579
ABarppppap	0	0	0	0	0	0	0	0	6.09622	0	0	8.70964	0	0	6.41391	0	0	0	0	0	0	0	2.84279	0	0	4.9756	0.517084	5.98768	6.49603	5.0428	0	7.46633	0	0	8.18444	0	8.82981	0	0	0	0	0	0	0	0	0	0	0	5.18321
ABarpppppa	0	0	0	0	0	0	0	0	5.02057	0	0	8.31646	0	0	5.78715	0	0	0	0	0	0	0	4.40368	2.39825	0	4.37095	0.565394	6.63719	6.99102	4.63556	0	8.26136	0	0	7.77752	0	9.05305	4.14348	0	0	0	0	0	0	0	0	0	0	4.94086
ABarpppppp	0	0	0	0	0	0	0	0	5.74441	0	0	7.56278	0	0	6.20132	0	0	0	0	0	0	0	4.04613	0.576596	0	2.57765	1.1332	6.54613	7.23337	4.74304	2.75279	5.90422	0	0	8.069	0	8.88267	0	0	0	0	0	0	0	0	0	0	0	5.62789
ABplaaaaaaa	0	0	0	0	0	2.85866	6.18496	0	0	0	0	0	0	0	0	0	0	0	0	0	0	0	2.63359	0	0	0	0.717857	6.80602	3.97523	4.03973	0	0	0	0	2.97971	0	0	0	0	3.5557	0	0	0	0	0	0	0	0	6.19209
ABplaaaaappa	0	0	0	0	0	1.56978	6.80507	0	0	0	0	0	0	0	0	0	0	0	0	0	0	0	1.41472	0	0	0	1.10137	7.19224	5.55732	4.8158	0	0	0	0	2.69748	0	0	0	0	4.22518	0	0	0	0	0	3.97961	0	0	6.82173
ABplaaaaappp	0	0	0	0	0	5.16393	6.43597	0	0	0	0	0	0	0	0	0	0	0	0	0	0	0	2.05377	3.39868	0	0	1.37725	7.42102	6.24901	6.17883	0	0	0	0	0.522409	0	0	0	0	6.01519	0	0	0	0	0	4.42092	0	0	7.73148
ABplaaaapa	0	0	0	0	0	0	0	0	0	0	0	6.69276	0	0	0	0	0	0	0	0	0	0	1.76751	5.8623	0	2.47834	2.15069	6.80627	5.94209	4.25682	0	1.01158	0	0	4.71655	0	6.5566	0	0	0	0	0	0	0	0	0	0	0	3.23639
ABplaaaapp	0	0	0	0	0	0	0	0	0	0	0	7.33558	0	0	0	0	0	0	0	0	0	0	3.33306	5.58502	0	4.39778	1.15719	6.64131	6.51794	4.64407	0	2.8902	0	0	4.76515	0	6.52326	0	0	0	0	0	0	0	0	0	0	0	4.02492
ABplaaapaa	0	0	0	0	0	0	0	0	0	0	0	0	0	0	0	0	0	0	0	0	0	0	3.15385	0.901631	0	0	0.782032	6.50542	4.9739	3.4562	0	0	0	0	3.9725	0	0	0	0	0	0	0	0	0	0	0	0	0	4.98277
ABplaaapap	0	0	0	0	0	0	0	0	0	0	0	7.87135	0	0	0	0	0	0	0	0	0	0	4.03679	5.34549	0	5.10794	3.98604	7.74461	6.95103	4.16399	0	0	0	0	5.04604	0	7.01577	0	0	0	0	0	0	0	0	0	0	0	5.05274
ABplaaappa	0	0	0	0	0	0	0	0	0	0	0	6.6016	0	0	6.56461	0	0	0	0	0	0	0	5.54857	3.34368	0	3.595	1.42357	7.06188	5.92432	4.14324	0	0	0	0	5.98264	0	6.41202	0	0	0	0	0	0	0	0	0	0	0	4.40436
ABplaaappp	0	0	0	0	0	0	0	0	0	0	0	7.65067	0	0	6.87735	0	0	0	0	0	0	0	5.20015	4.02257	0	1.51679	1.43951	6.86882	5.80449	4.1877	0	2.08574	0	0	6.73559	0	7.25418	0	0	0	0	0	0	0	0	0	0	0	5.53694
ABplaapaaaa	0	0	0	0	0	0	0	0	0	0	0	5.1311	0	0	0	0	0	0	0	0	0	0	2.09741	4.30673	0	0	2.20507	7.19156	6.07501	3.91471	0	0	0	0	4.24948	0	0	0	0	0	0	0	0	0	0	0	0	0	3.37518
ABplaapaaap	0	0	0	0	0	0	0	0	0	0	0	4.14347	0	0	0	0	0	0	0	0	0	0	0	2.96822	0	0	0.0433435	6.41111	5.53731	3.70234	0	0	0	0	3.65831	0	0	0	0	0	0	0	0	0	0	0	0	0	3.01427
ABplaapaapa	0	0	0	0	0	3.9752	5.46876	0	0	0	0	0	0	0	0	0	0	0	0	0	0	0	0	0	0	0	0.734869	7.10373	4.86197	4.32361	0	0	0	0	2.5767	0	0	0	0	3.45486	0	0	0	0	0	0	0	0	6.35558
ABplaapaapp	6.76669	0	0	0	0	0	0	0	0	0	0	0	0	0	0	0	0	0	0	0	0	0	0	0	0	0	2.64002	6.40858	5.74612	4.66528	0	0	0	0	4.94634	0	0	0	0	0	0	0	0	0	0	0	0	0	4.17185
ABplaapapaa	0	0	0	0	0	4.86408	0	0	0	0	0	0	0	0	0	0	0	0	0	0	0	0	0.77018	0	0	0	3.12883	6.50926	6.16018	6.36735	0	0	0	0	2.90426	0	0	0	0	4.04078	6.90932	0	0	0	0	4.99905	0	0	6.03739
ABplaapapap	0	0	0	0	0	5.95627	0	0	0	2.30244	0	0	0	0	0	0	0	0	0	0	0	0	0	0	0	0	2.61416	7.01231	6.28787	5.97767	0	0	0	0	3.15688	0	0	0	0	4.29558	0	0	0	0	0	5.51737	0	0	6.20245
ABplaapappa	0	0	0	0	0	0	6.21627	0	0	0	3.3447	0	3.98256	0	0	0	0	0	0	0	0	0	2.77467	0	0	0	1.87095	7.0286	6.73831	4.70268	0	0	0	0	2.70807	0	0	0	0	4.06817	0	0	0	0	0	0	0	0	6.54765
ABplaapapppa	0	0	0	0	0	6.11437	0	0	0	3.51055	0	0	3.03424	0	0	0	0	0	0	0	0	0	0.373081	0	0	0	3.149	6.92244	6.2243	6.45227	0	0	0	0	1.77351	0	0	0	0	4.70507	3.27777	0	0	0	0	5.56965	0	0	6.5249
ABplaappaa	0	0	0	0	0	0	0	0	0	0	0	5.64165	0	0	0	0	0	0	0	0	0	0	2.56348	5.06353	0	0	2.88412	7.38162	5.51041	3.33401	0	2.4054	0	0	4.23166	0	6.31409	0	0	0	0	0	0	0	0	0	0	0	2.51535
ABplaappap	3.73488	0	0	0	0	0	0	0	0	0	0	6.75173	0	0	0	0	0	0	0	0	0	0	2.23735	4.62612	0	4.62943	1.71075	6.85768	6.44925	4.62997	0	3.37807	0	0	4.53447	0	6.29972	0	0	0	0	0	0	0	0	0	0	0	3.59046
ABplaapppa	0	0	0	0	0	0	0	0	0	0	0	6.65623	0	0	0	0	0	0	0	0	0	0	1.17844	4.78439	0	0	1.44062	6.3076	5.83647	4.96178	0	0	0	0	5.43756	0	7.80508	0	0	0	0	0	0	0	0	0	0	0	6.31671
ABplaapppp	4.80637	0	0	0	0	0	0	0	0	0	0	7.63356	0	0	0	0	0	0	0	0	0	0	3.03976	6.64137	0	0	3.29131	6.23342	7.64171	4.72377	0	0	0	0	5.89185	0	7.36998	0	0	0	0	0	0	0	0	0	0	0	5.19466
ABplapaaaapa	0	0	0	0	0	3.99898	6.07545	0	0	0	0	0	0	0	0	0	0	0	0	0	0	0	4.40776	0	0	0	1.79747	7.10457	4.7743	5.56368	0	0	0	0	4.64996	0	0	0	0	3.85396	0	0	0	0	0	2.24676	0	0	7.08119
ABplapaaaapp	0	0	0	0	0	0	6.45485	0	0	0	0	0	0	0	0	0	0	0	0	0	0	0	4.50451	0	0	0	1.01338	6.84677	4.7547	5.68268	0	0	0	0	4.14969	0	0	0	0	4.04833	0	0	0	0	0	0.628104	0	0	6.37708
ABplapaaapad	0	0	0	0	0	3.27007	5.74575	0	0	0	0	0	5.58339	0	0	0	0	0	0	0	0	0	4.56066	0	0	0	0.884127	7.09692	3.81079	6.13145	0	0	0	0	4.89104	0	0	0	0	4.67284	0	0	0	0	0	0	0	0	7.72434
ABplapaaapav	0	0	0	0	0	0	6.36291	0	0	0	0	0	0	0	0	0	0	0	0	0	0	0	4.43825	0	0	0	1.64027	6.91423	4.76856	5.38108	0	0	0	0	4.51955	0	0	0	0	3.25422	0	0	0	0	0	0	0	0	6.60181
ABplapaaapp	0	0	0	0	0	0	5.2663	0	0	0	0	0	0	0	0	0	0	0	0	0	0	0	4.38316	0	0	0	1.63582	6.84675	4.92874	2.63496	0	0	0	0	3.7961	0	0	0	0	3.71917	0	0	0	0	0	0	0	0	7.54962
ABplapaapa	0	0	0	0	0	0	0	0	0	0	0	5.80572	0	0	5.57184	0	0	0	0	0	0	0	3.2664	4.19797	0	0	1.23043	6.33566	5.81298	3.49507	0	1.21329	0	0	4.46295	0	3.76615	0	0	0	0	0	0	0	0	0	0	0	5.47505
ABplapaapp	0	0	0	0	0	0	0	0	0	0	0	8.57726	0	0	6.62741	0	0	0	0	0	0	0	4.25118	4.85745	0	0	3.19167	5.89778	6.73303	3.69741	0	0.505153	0	0	6.47166	0	6.28571	0	0	0	0	0	0	0	0	0	0	0	4.93576
ABplapapaaa	0	0	0	0	0	0	4.04957	0	0	0	0	8.2505	0	0	7.90958	0	3.46734	0	0	0	0	0	7.66566	3.25434	0	3.99713	2.27863	7.5078	7.06252	3.27514	0	5.13453	0	0	7.93676	0	7.46858	0	0	0	0	0	0	0	0	0	0	0	6.64872
ABplapapaap	0	0	0	0	0	0	0	0	0	0	0	8.13958	0	0	7.90437	0	2.26677	0	0	0	0	0	5.98041	2.16316	0	2.60815	2.39758	7.46653	7.29421	3.88138	0	6.10181	0	0	8.14483	0	7.40576	0	0	0	0	0	0	0	0	0	0	0	5.95301
ABplapapap	0	0	0	0	0	0	0	0	0	0	0	6.80481	0	0	6.23298	0	0	0	0	0	0	0	4.78449	2.63478	0	0	3.05179	6.07992	7.87347	4.40453	1.68806	0.684672	0	0	6.14168	0	7.24286	0	0	0	0	0	0	0	0	0	0	0	4.9917
ABplapappa	0	0	0	0	0	0	0	0	0	0	0	6.83185	0	0	5.38531	0	0	0	0	0	0	0	3.21302	3.85717	0	0	3.10517	6.5381	7.01909	4.14084	5.21756	3.80004	0	0	6.40647	0	6.48064	0	0	0	0	0	0	0	0	0	0	0	5.99206
ABplapappppaa	0	0	0	0	0	0	6.45024	0	0	0	0	0	0	0	0	0	0	0	0	0	2.4986	0	5.16662	0	0	0	3.41276	7.95283	7.40333	5.54823	0	0	0	0	3.70524	0	0	0	0	4.20092	0	0	0	0	0	0	0	0	7.58112
ABplapappppap	0	0	0	0	0	0	6.09296	0	0	0	0	0	0	0	0	0	0	0	0	0	0	0	4.73183	0	0	0	1.71769	7.38894	5.61182	5.21188	4.68088	0	0	0	3.46917	0	0	0	0	5.39881	0	0	0	0	0	0	0	0	7.73715
ABplappaaa	0	0	0	0	0	0	0	0	0	0	0	8.23264	0	0	8.60022	0	0	0	0	0	0	0	3.08395	5.40055	0	0	2.76954	6.56211	6.24643	3.70824	0	3.90359	0	0	6.22331	0	6.27298	0	0	0	0	0	0	0	0	0	0	0	4.58
ABplappaap	0	0	0	0	0	0	0	0	0	0	0	8.33213	0	0	7.61146	0	0	0	0	0	0	0	4.10142	4.94948	0	0	2.65428	6.15161	6.5367	3.83609	0.541212	0	0	0	6.3252	0	6.20905	0	0	0	0	0	0	0	0	0	0	0	5.50302
ABplappapa	0	0	0	0	0	0	0	0	0	0	0	8.67242	0	0	6.34172	0	0	0	0	0	0	0	5.46235	4.15077	0	3.47663	2.28159	6.6042	6.58426	4.64837	0	6.79076	0	0	7.95688	0	8.15153	0	0	0	0	0	0	0	0	0	0	0	5.51417
ABplappapp	0	0	0	0	0	0	0	0	0	0	0	7.61279	0	0	7.15589	0	0	0	0	0	0	0	2.86323	5.33163	0	0	2.93462	6.20741	7.20477	4.32894	0.508748	2.62081	0	0	6.40827	0	7.38776	0	0	0	0	0	0	0	0	0	0	0	4.67592
ABplapppaaa	0	0	0	0	0	0	5.29473	0	0	0	0.770034	0	0	0	0	0	0	0	0	0	0	0	3.16051	0	0	0	1.98108	7.11074	5.65666	5.18678	0.528776	0	0	0	3.62538	0	0.429199	0	0	5.57606	0	0	0	0	0	0	0	0	7.58821
ABplapppappa	0	0	0	0	0	0	0	0	2.5853	0	0	0	0	0	0	0	0	0	0	0	0	0	0	0	0	0	2.15084	6.03307	2.53926	4.98176	0.529258	0	0	0	0.561845	0	0	5.64978	0	0	0	0	0	0	0	2.31731	0	0	5.90064
ABplapppappp	0	0	0	0	0	4.51196	0	0	0	0.900662	0	0	0	0	0	0	0	0	0	0	0	0	3.5989	0	0	0	1.65497	7.1304	5.1255	6.84874	0	0	0	0	3.85999	0	0	0	3.17608	4.59296	0	0	0	0	0	6.04341	0	0	7.05455
ABplappppa	0	0	0	0	0	0	0	0	0	0	0	5.94271	0	0	0	0	0	0	0	0	0	0	4.24187	0	0	4.37606	1.26919	6.59898	6.07413	5.1371	5.71547	0.54821	0	0	6.12373	0	5.86703	0	0	0	0	0	0	0	0	0	0	0	5.50717
ABplappppp	0	0	0	0	0	0	0	0	5.66797	0	0	6.70563	0	0	5.71675	0	0	0	0	0	0	0	6.46346	2.47512	0	0.567564	1.1209	7.00262	6.21897	4.34526	5.0752	7.77598	0	0	8.4272	0	7.4542	3.78345	0	0	0	0	0	0	0	0	0	0	7.25809
ABplpaaaaaa	0	0	0	0	0	0	5.59367	0	0	0	0	0	0	0	0	0	0	0	0	0	0	0	0	0	0	0	1.19578	6.94927	6.30984	5.03261	0	0	0	0	3.50677	0	0	0	0	4.27489	0	0	0	0	0	0	0	0	6.22681
ABplpaaaaap	0	0	0	0	0	6.3312	0	0	0.575772	1.50623	0	0	0	0	0	0	0	0	0	0	0	0	0	0	0	0	3.18083	7.119	7.62544	6.72975	0	0	0	0	1.643	0	0	0	6.88136	4.87133	0	0	0	0	0	4.92997	0	0	6.50428
ABplpaaaapa	0	0	0	0	0	0	0	0	0	0	0	5.97703	0	0	0	0	0	0	0	0	0	0	2.8258	3.43229	0	0	3.01201	6.43535	6.61656	4.34161	3.82749	0	0	0	4.16819	0	0	0	0	0	0	0	0	0	0	0	0	0	4.88503
ABplpaaaapp	0	0	0	0	0	0	6.00454	0	0	0	0	0	0	0	0	0	0	0	0	0	0	0	4.47934	0	0	0	1.19831	6.69849	6.07412	4.3679	0	0	0	0	3.59664	0	0	0	0	2.52848	0	0	0	0	0	0	0	0	7.78737
ABplpaaapaa	0	0	0	0	0	2.86604	5.43847	0	0	0	0	0	0	0	0	0	0	0	0	0	0	0	3.32527	0	0	0	1.09152	6.80413	5.08024	5.02492	0	0	0	0	3.81909	0	0	0	0	3.34101	0	0	0	0	0	0	0	0	6.48506
ABplpaaapap	0	0	0	0	0	0	0	0	0	0	0	0	0	0	0	0	0	0	0	0	0	0	4.01677	0	0	0	1.61548	6.31663	5.37976	3.74637	0	0	0	0	3.49121	0	0	0	0	0	0	0	0	0	0	0	0	0	4.61672
ABplpaaappaa	0	0	0	0	0	4.15669	5.89238	0	0	0	0	0	0	0	0	0	0	0	0	0	3.33944	0	4.10249	0	0	0	2.11916	7.05067	5.23156	5.62452	0	0	0	0	2.46	0	0	0	0	4.17734	0	0	0	0	0	3.66777	0	0	6.68121
ABplpaaappp	0	0	0	0	0	1.74905	5.3701	0	0	0	0	0	0	0	0	0	0	0	0	0	0	0	3.75323	0	0	0	1.3468	7.22262	4.10512	4.68189	0	0	0	0	3.47893	0	0	0	0	4.14073	0	0	0	0	0	0	0	0	6.95774
ABplpaapaaa	0	0	0	0	0	0	5.59407	0	0	0	0	0	0	0	0	0	0	0	0	0	0	0	2.67205	0	0	0	1.23079	6.53257	5.11965	4.56195	0	0	0	0	3.96576	0	0	0	0	3.08498	0	0	0	0	0	0	0	0	6.04521
ABplpaapaap	0	0	0	0	0	0	7.42214	0	0	0	0	0	0	0	0	6.3536	0	0	0	0	0	0	1.93498	0	0	0	1.16449	6.80215	5.60304	4.81052	0	0	0	0	3.27443	0	0	0	0	4.48212	0	0	0	0	0	0	6.4388	0	7.91115
ABplpaapapa	6.36751	0	0	0	0	0	0	0	0	0	0	7.1776	0	0	0	0	0	0	0	0	0	0	4.0587	5.50643	0	0	1.87877	7.08212	4.87195	4.39066	0	0	0	0	3.44451	0	0	5.99212	0	0	0	0	0	0	0	0	0	0	5.07999
ABplpaappaa	0	0	0	0	0	6.3084	0	0	0	2.18729	0	0	0	0	0	0	0	0	0	0	0	0	3.27765	4.02566	0	0	2.34419	7.59523	7.01371	6.27683	0	0	0	0	1.59168	0	0	0	4.36573	4.10109	0	0	0	0	0	6.20053	0.592938	0	6.88956
ABplpaappap	0	0	0	0	0	0	6.25014	0	0	0	0	0	5.64945	0	0	6.80441	0	0	0	0	0	0	1.81548	0	0	0	2.10245	6.84593	6.01187	4.93802	0	0	0	0	3.63749	0	0	0	0	4.02581	0	0	0	0	0	0	0	0	6.74826
ABplpaapppa	0	0	0	0	0	0	5.94277	0	0	0	0	0	0	0	0	0	0	0	0	0	0	0	3.16814	0	0	0	0.341594	5.96685	5.24912	4.62312	0	0	0	0	4.20721	0	0	0	0	4.15431	0	0	0	0	0	0	0	0	6.20513
ABplpaappppa	0	0	0	0	0	1.69188	6.36672	0	0	0	0	0	0	0	0	0	0	0	0	0	0	0	3.05213	0	0	0	0.9151	6.95694	5.10829	6.00405	0	0	0	0	2.59253	0	0	0	0	0.553614	0	0	0	0	0	4.25683	0	0	6.54711
ABplpapaaaa	0	0	0	0	0	0	6.04599	0	0	0	0	0	0	0	0	0	0	0	0	0	0	0	0.219356	0	0	0	1.08236	6.9567	4.2479	4.23735	0	0	0	0	2.39237	0	0	0	0	4.40874	0	0	0	0	0	0	0	0	6.70539
ABplpapaaap	0	0	0	0	0	0	6.43443	0	0	0	0	0	0	0	0	0	0	0	0	0	0	0	2.71243	0	0	0	2.1109	6.50303	4.84601	4.48416	0	0	0	0	3.82764	0	0	0	0	3.69436	0	0	0	0	0	2.45253	0	0	6.3682
ABplpapaapa	0	0	0	0	0	0	5.5779	0	0	0	0	0	0	0	0	0	0	0	0	0	0	0	1.61382	0	0	0	1.54476	6.56596	5.03743	4.52716	0	0	0	0	3.26029	0	0	0	0	5.1036	0	0	0	0	0	0	0	0	7.66016
ABplpapaapp	0	0	0	0	0	0	6.07503	0	0	0	0	0	0	0	0	0	0	0	0	0	0	0	2.63774	0	0	0	1.0671	6.68662	5.66962	4.59702	0	0	0	0	3.16549	0	0	0	0	4.71966	0	0	0	0	0	0	0	0	7.24346
ABplpapapaa	0	0	0	0	0	0	0	0	0	0	0	0	3.6772	0	0	0	0	0	7.74526	0	0	0	0.671791	4.84361	0	0	3.22844	6.4355	6.7454	3.62532	0	0	0	0	4.48586	0	0	0	0	0	0	0	0	7.09679	0	0	0	0	5.84109
ABplpapapap	0	0	0	0	0	0	7.05722	0	0	0	5.14289	0	0	0	0	0	0	0	0	0	0	0	1.79092	0	0	0	1.03058	6.76176	5.35642	4.92764	0	0	0	0	3.72115	0	0	0	0	3.11704	0	0	0	0	0	2.10601	0	0	7.25662
ABplpapappa	0	0	0	0	0	0	5.7641	0	0	0	0	0	0	0	0	0	0	0	0	0	0	0	2.16793	0	0	0	1.40842	7.07522	4.32593	4.42668	0	0	0	0	3.39925	0	0	0	0	5.36892	0	0	0	0	0	0	0	0	7.22607
ABplpapappp	0	0	0	0	0	0	5.35031	0	0	0	0	0	0	0	0	0	0	0	0	0	0	0	1.75996	0	0	0	0.521863	7.30594	5.79495	3.95539	0	0	0	0	4.47077	0	0	0	0	3.6587	0	0	0	0	0	0	0	0	8.04462
ABplpappaaa	0	0	0	0	0	0	6.49803	0	0	0	0	0	0	0	0	0	0	0	0	0	0	0	0	0	0	0	0.503049	7.47486	5.7632	5.15849	0	0	0	0	3.06939	0	0	0	0	3.70372	0	0	0	6.55646	0	0	0	0	6.41013
ABplpappaap	0	0	0	0	5.84586	0	0	0	0	8.53517	3.02689	0	0	0	0	0	0	0	0	0	0	0	0	2.57724	0	0	4.76541	8.34299	8.01537	3.8138	0	0	0	0	3.4844	0	0	0	0	0	0	0	0	5.45708	0	0	0	0	6.32607
ABplpapppaa	0	0	0	0	2.70469	0	0	0	5.33199	0	0	7.10659	0	0	0	0	0	0	0	0	0	0	3.00551	3.35168	0	0	2.88331	6.54695	7.48312	4.0312	6.32472	0	0	0	7.15883	0	0	0.192463	0	0	0	0	0	0	0	0	0	0	5.51343
ABplpapppap	0	0	0	0	3.76148	0	0	0	5.68808	0	0	6.38877	0	0	0	0	0	0	0	0	0	0	2.19601	4.38747	0	0	3.7263	6.74406	6.76789	5.19538	6.07766	0	0	0	6.81085	0	0	1.2827	0	0	0	0	0	0	0	0	0	0	5.21496
ABplpappppa	0	0	0	0	0	2.07717	6.57791	0	0	0	4.69734	0	0	0	0	0	0	0	0	0	0	0	4.31797	0	0	0	1.40588	7.7147	6.48889	5.25399	0	0	0	0	4.8755	0	0	0	0	5.47052	0	0	0	0	0	0	0	0	7.54399
ABplpappppp	0.555746	0	4.06232	0	6.29453	0	0	0	5.31112	0	1.93673	0	6.36565	0	0	0	5.03672	0	0	5.95556	0	0	2.24427	6.08147	0	5.59335	2.02104	6.14399	6.15608	5.85002	3.28259	5.01662	0	0	6.1754	0	2.45533	2.54347	0	2.88082	0	0	0	0	0	5.21083	0	0	5.66786
ABplppaaaaa	0	0	0	0	0	0	5.58649	0	0	0	0	0	0	0	0	0	0	0	0	0	0	0	3.02967	0	0	0	1.60818	6.31073	4.38559	4.69422	0	0	0	0	2.44474	0	0	0	0	3.65916	0	0	0	0	0	0	0	0	7.00996
ABplppaaaapp	4.1733	0	0	0	0	0	6.0599	0	0	0	0	0	0	0	0	0	0	0	0	0	0	4.58979	1.9173	0	0	0	2.21493	7.04992	4.49805	4.60561	0	0	0	0	3.33343	0	0	0	0	0.579037	0	0	0	0	0	0	0	0	6.82346
ABplppaapap	0	0	0	0	0	0	6.77223	0	0	0	0	0	0	0	0	6.98228	0	0	0	0	5.37476	0	2.0933	0	0	0	1.78086	7.05667	3.73288	4.482	0	0	0	0	2.78843	0	0	0	0	3.85532	0	0	0	0	0	0	0	0	7.30978
ABplppaappa	0	0	0	0	0	2.49296	6.23044	0	0	0	1.4634	0	0	0	0	0	0	0	0	0	0	0	3.3109	0	0	0	0.776873	6.98102	5.07421	4.47196	0	0	0	0	3.55	0	0	0	0	4.17968	0	0	0	0	0	0	0	0	6.42173
ABplppaappp	0	0	0	0	0	0	5.29281	0	0	0	0	0	0	0	0	0	0	0	0	0	0	0	3.3752	0	0	0	2.19545	7.10441	5.25065	4.79802	0	0	0	0	4.87769	0	0	0	0	4.40541	0	0	0	0	0	0	0	0	8.25286
ABplppapaaaa	0	0	0	0	0	0	5.82541	0	0	0	0	0	0	0	0	0	0	0	0	0	0	0	4.1975	0	0	0	0.424797	6.69923	4.54701	4.84788	0	0	0	0	3.11775	0	0	0	0	4.2385	0	0	0	0	0	0	0	0	6.44142
ABplppapaaap	0	0	0	0	0	0	5.05232	0	0	0	0	0	0	0	0	0	0	0	0	0	0	0	3.35509	0	0	0	0	6.60889	4.26241	4.41962	0	0	0	0	2.60754	0	0	0	0	2.62394	0	0	0	0	0	1.56153	0	0	6.78112
ABplppapaap	0	0	0	0	0	0	6.2098	0	0	0	0	0	0	0	0	0	0	0	0	0	0	0	2.3416	0	0	0	0.566303	6.86618	5.791	4.25172	0	0	0	0	3.31487	0	0	0	0	0	0	0	0	0	0	0	0	0	6.51947
ABplppapapa	0	0	0	0	0	0	4.90262	0	0	0	0	0	0	0	0	0	0	0	0	0	0	0	0	0	0	0	0.284737	6.27574	5.17053	4.22882	0	0	0	0	2.92624	0	0	0	0	2.43904	0	0	0	0	0	0	0	0	7.74738
ABplppapapp	0	0	0	0	0	0	4.42681	0	0	0	0	0	0	0	0	0	0	0	0	0	0	0	0	0	0	0	1.08613	6.64213	3.83456	3.90371	0	0	0	0	3.79027	0	0	0	0	0	0	0	0	0	0	0	0	0	8.19933
ABplppappaa	1.55619	0	0	0	0	0	6.4123	0	0	0	0	0	0	0	0	0	0	0	0	0	0	0	3.4218	0	0	0	0	6.72821	5.5118	4.56018	0	0	0	0	3.81132	0	0	0	0	3.552	0	0	0	0	0	0	0	0	7.87154
ABplppappap	0	0	0	0	0	0	6.3064	0	0	0	0	0	0	0	0	0	0	0	0	0	0	0	3.86989	0	0	0	1.41545	6.78498	5.91164	4.50315	0	0	0	0	3.75414	0	0	0	0	1.81905	0	0	0	0	0	0	0	0	7.15547
ABplppapppa	0	0	0	0	0	0	4.94699	0	0	0	0	0	0	0	0	0	0	0	0	0	0	0	0.0592181	0	0	0	1.51214	7.03784	4.59694	4.01989	0	0	0	0	3.71382	0	0	0	0	3.16738	0	0	0	0	0	0	0	0	7.84202
ABplppapppp	0	0	0	0	0	0	5.26403	0	0	0	0	0	0	0	0	0	0	0	0	0	0	0	3.0058	0	0	0	2.27776	6.47482	5.77502	4.13159	0	0	0	0	3.69237	0	0	0	0	2.63872	0	0	0	0	0	0	0	0	8.04136
ABplpppaaaa	0	0	0	0	0	0	4.76572	0	0	0	0	0	0	0	0	0	0	0	0	0	0	0	5.33413	0	0	0	1.84363	7.55261	6.95968	5.15738	4.67757	0	0	0	4.58524	0	0	0	0	5.28216	0	0	0	0	0	0	0	0	7.62382
ABplpppaaap	0	0	0	0	0	0	5.48073	0	0	0	0	0	0	0	0	0	0	0	0	0	0	0	2.84765	0	0	0	1.74794	6.66515	6.26454	4.17932	0	0	0	0	5.00204	0	0	0	0	2.57401	0	0	0	0	0	0	0	0	8.10634
ABplpppaapaa	0	0	0	0	0	0	6.25264	0	0	0	0	0	0	0	0	0	0	0	0	0	0	0	4.55445	0	0	0	1.23947	7.22617	4.03328	5.63562	0	0	0	0	3.24827	0	0	0	0	4.26066	0	0	0	0	0	2.5003	0	0	7.55449
ABplpppaapap	0	0	0	0	0	0	4.59386	0	0	0	0	0	0	0	0	0	0	0	0	0	0	0	4.55426	0	0	0	0.850019	6.24343	4.61084	5.92919	4.89579	0	0	0	3.29283	0	0	0	0	3.55976	0	0	0	0	0	0	0	0	7.62607
ABplpppaapp	0	0	0	0	0	3.67296	0	0	0	1.7703	0	0	0	0	0	0	0	0	0	0	0	0	4.10134	0	0	0	1.34055	6.56086	4.72185	6.28834	0	0	0	0	3.59273	0	0	0	0	2.27899	0	0	0	0	0	5.36283	0	0	6.79554
ABplpppapaa	4.35496	0	0	0	0	0	0	0	0	0	0	0	0	0	0	0	0	0	0	0	0	0	3.11293	0	0	0	1.80215	6.85082	6.74794	4.56243	4.71918	0	0	0	3.95906	0	0	0	0	0	0	0	0	0	0	0	0	0	5.33739
ABplpppapap	0	0	0	0	0	0	0	0	2.51099	0	0	7.2382	0	0	0	0	0	0	0	0	0	0	3.30717	3.52745	0	3.68178	0.8	7.25059	7.14028	4.6771	6.64135	0	0	0	6.54373	0	7.00759	0	0	0	0	0	0	0	0	0	0	0	5.07416
ABplppppaaa	0	0	0	0	0	1.86979	5.91082	0	0	0	0	0	0	0	0	0	0	0	0	0	0	0	5.48087	0	0	0	2.31035	7.19101	7.05267	4.76876	4.00953	0	0	0	3.87093	0	0	0	0	4.83949	0	0	0	0	0	0	0	0	7.55668
ABplppppaap	0.562558	0	1.98962	0	6.63138	0	0	0	5.53811	0	2.5519	0	0	0	0	0	4.18798	0	0	5.64184	0	2.63021	4.6874	6.52192	0	3.81215	1.56733	5.95175	6.4507	5.57051	3.74602	4.2942	0	0	5.96354	0	2.374	0.570505	0	3.02347	0	0	0	0	0	4.48047	0	0	6.37768
ABplppppapa	0	0	0	0	1.21394	0	0	0	0	0	0	6.3962	0	0	0	0	0	0	0	0	0	0	4.33331	3.93969	0	0	3.65679	6.81113	6.17803	4.97862	6.16949	0	0	0	5.07081	0	0	0	0	0	0	0	0	0	0	0	0	0	6.89729
ABplppppapp	0	0	0	0	0	0	0	0	0	0	0	6.18134	0	0	0	0	0	0	0	0	0	0	3.90476	3.25174	0	0	2.93021	6.85896	7.02968	4.84219	6.55298	5.25135	0	0	4.86671	0	0	0	0	0	0	0	0	0	0	0	0	0	5.66375
ABplpppppaa	5.61918	0	4.42278	0	3.39105	0	4.37791	0	0	0	0	0	0	0	0	0	0	0	0	0	0	0	3.16045	0	0	0	2.43681	6.84637	6.86104	3.75491	0.533922	0	0	0	2.19356	0	0	0	0	0	0	0	0	0	0	0	0	0	6.68238
ABplpppppap	5.41761	0	4.92416	0	3.80832	0	5.23413	0	0	0	0	0	0	0	0	0	0	0	0	0	0	0	3.07322	0	0	0	1.63749	7.23522	6.76564	5.50239	5.64797	0	0	0	3.07552	0	0	0	0	5.00483	0	0	0	0	0	0	0	0	7.45084
ABplppppppp	0	0	0	0	0	0	0	0	4.80086	0	0	7.2272	0	0	0	0	0	0	0	0	0	0	4.11063	2.13985	0	0	1.90975	7.50491	6.27291	5.35819	7.15206	0	0	0	5.82772	0	6.21096	0	0	0	0	0	0	0	0	0	0	0	5.4583
ABpraaaaaaa	0	0	0	0	0	0	6.46529	0	0	0	0	0	0	0	0	7.0717	0	0	0	0	0	0	2.558	0	0	0	0.100431	6.97139	6.02127	5.41507	0	0	0	0	2.93918	0	0	0	0	3.00973	0	0	0	0	0	0	0	0	6.46579
ABpraaaaaap	0	0	0	0	0	0	0	0	0	0	0	0	0	0	0	0	0	0	0	0	0	0	0	0	0	0	0	6.30814	3.70455	2.83857	0	0	0	0	3.44208	0	0	0	0	0	0	0	0	0	0	0	0	0	4.58651
ABpraaaaapd	0	0	0	0	0	0	0	0	0	0	0	0	0	0	0	0	0	0	0	0	0	0	0	0	0	0	0	5.48433	4.10158	2.53189	0	0	0	0	3.81028	0	0	0	0	0	0	0	0	0	0	0	0	0	3.08237
ABpraaaapad	0	0	0	0	0	2.53549	6.48927	0	0	0	0	0	0	0	0	0	0	0	0	0	0	0	0.469387	0	0	0	0	6.96522	5.78396	5.87454	0	0	0	0	3.39287	0	0	0	0	4.76934	0	0	0	0	0	0	0	0	6.24443
ABpraaaapav	4.66365	0	0	0	0	5.54499	0	0	0	0	0	0	0	0	0	0	0	0	0	0	0	0	2.11746	0	0	0	0	6.76036	6.2991	6.08735	0	0	0	0	3.7556	0	0	0	4.91227	4.44812	0	0	0	0	0	3.24908	0	0	6.88928
ABpraaaapppa	0	0	0	0	0	6.33337	0	0	0	2.89626	0	0	3.32113	0	0	0	0	0	0	0	0	0	0	0	0	0	0.239437	7.06075	6.33911	7.2802	0	0	0	0.697861	0.682033	0	0	0	2.70218	4.60786	0	0	0	0	0	6.10086	0	0	6.34085
ABpraaapaad	0	0	0	0	0	7.04924	0	0	0	3.50375	5.86447	0	0	0	0	0	0	0	0	0	0	0	0	2.98206	0	0	0.00192198	7.59546	6.26725	5.1826	0	0	0	0	1.00353	0	0	0	0	4.55406	0	0	0	0	0	6.54077	0	0	6.4895
ABpraaapapaa	0	0	0	0	0	5.0067	6.55578	0	0	0	0	0	0	0	0	0	0	0	0	0	0	0	2.88775	0	0	0	0	7.57348	4.16602	5.33476	0	0	0	0	2.74854	0	0	0	0	3.63729	0	0	0	0	0	1.78104	0	0	6.96063
ABpraaappaa	0	0	0	0	0	6.21438	0	0	0	2.73608	0	0	0	0	0	0	0	0	0	0	0	0	0	0	0	0	0.762911	7.0612	6.49834	5.87087	0	0	0	0	2.99824	0	0	0	0	3.30146	0	0	0	0	0	5.45475	0	0	6.00151
ABpraaappap	0	0	0	0	0	5.89739	0	0	0	1.13689	0	0	0	0	0	0	0	0	0	0	0	0	2.07549	0	0	0	1.25534	6.80097	6.40333	6.09183	0	0	0	0	3.0762	0	0	0	0	4.36562	0	0	0	0	0	5.50907	0	0	5.96921
ABpraaapppaa	0	0	0	0	0	6.24359	0	0	0	2.96182	0	0	0	0	0	0	0	0	0	0	0	0	0	0	0	0	1.35073	7.25451	6.76031	6.91801	0	0	0	0.526384	3.88099	0	0	0	5.06522	4.52582	0	0	0	0	0	5.30579	0	0	6.70804
ABpraaappppa	0	0	0	0	3.58923	6.66339	0	0	0	3.09059	0	0	6.79252	5.38456	0	0	0	0	0	0	0	0	0	0	3.38742	3.83872	1.73656	7.02407	6.74227	6.31308	0	0	0	0	2.70187	0	0	0	5.85944	2.77796	0	0	0	0	0	5.56759	0	0	6.43709
ABpraaappppp	0	0	0	0	0	6.20423	6.69782	0	0	0	0	0	0	0	0	0	0	0	0	0	0	0	1.11313	0	0	4.07919	0.678027	7.19133	6.23361	5.74429	0	0	0	0	3.34404	0	0	0	0	5.08587	0	0	0	0	0	0.584497	0.588485	0	6.58752
ABpraapaaaa	0	0	0	0	0	0	0	0	0	0	0	4.96916	0	0	0	0	0	0	0	0	0	0	0.0435388	5.01121	0	0	1.50865	7.74918	6.48828	3.75456	0	0	0	0	4.40129	0	0	0	0	0	0	0	0	0	0	0	0	0	3.3935
ABpraapaaap	0	0	0	0	0	0	0	0	0	0	0	4.75217	0	0	0	0	0	0	0	0	0	0	0	3.73348	0	0	0.229804	6.65444	5.13	3.4971	0	0	0	0	3.27906	0	0	0	0	0	0	0	0	0	0	0	0	0	3.02114
ABpraapaapa	0	0	0	0	0	3.32505	5.06146	0	0	0	0	0	0	0	0	0	0	0	0	0	0	0	0	0	0	0	0.541753	7.23364	5.32339	5.22938	0	0	0	0	3.45075	0	0	0	0	3.06633	0	0	0	0	0	0	0	0	6.50593
ABpraapaapp	6.90293	0	0	0	0	0	0	0	0	0	0	0	0	0	0	0	0	0	0	0	0	0	0	0	0	0	0.715806	6.48741	6.21932	5.1676	0	0	0	0	5.01321	0	0	0	0	0	0	0	0	0	0	0	0	0	5.00229
ABpraapapaa	0	0	0	0	0	5.36795	0	0	0	0	0	0	0	0	0	0	0	0	0	0	0	0	0	0	0	0	0.563266	6.56153	6.40446	6.49673	0	0	0	0	3.62298	0	0	0	0	3.17037	6.86307	0	0	0	0	4.88384	0	0	6.2227
ABpraapapap	0	0	0	0	0	5.55491	0	0	0	2.22652	0	0	0	0	0	0	0	0	0	0	0	0	0	0	0	0	1.1872	7.0992	6.09111	5.67791	0	0	0	0	3.2988	0	0	0	0	4.17152	0	0	0	0	0	5.61758	0	0	6.06799
ABpraapappa	0	0	0	0	0	0	6.0399	0	0	0	1.04262	0	4.78102	0	0	0	0	0	0	0	0	0	1.96631	0	0	0	0	6.89236	6.6602	4.91864	0	0	0	0	3.71046	0	0	0	0	1.67837	0	0	0	0	0	0	0	0	6.43162
ABpraapapppa	0	0	0	0	0	5.73127	0	0	0	3.84949	0	0	0.65628	0	0	0	0	0	0	0	0	0	0	0	0	0	2.37189	6.85791	6.5568	6.3166	0	0	0	0	3.07095	0	0	0	0	3.75118	0	0	0	0	0	5.85734	0	0	6.00172
ABpraappaa	0	0	0	0	0	0	0	0	0	0	0	5.72681	0	0	0	0	0	0	0	0	0	0	2.9433	5.27458	0	0	1.98386	6.97468	5.30991	3.733	0	0	0	0	4.45123	0	6.48099	0	0	0	0	0	0	0	0	0	0	0	4.03656
ABpraappap	3.10741	0	0	0	0	0	0	0	0	0	0	6.85918	0	0	0	0	0	0	0	0	0	0	3.61033	5.00996	0	4.51611	1.73514	6.99903	5.40395	5.29038	0	3.03598	0	0	5.19036	0	6.27329	0	0	0	0	0	0	0	0	0	0	0	3.82625
ABpraapppa	0	0	0	0	0	0	0	0	0	0	0	6.77071	0	0	0	0	0	0	0	0	0	0	2.54418	5.14758	0	0	0.972304	6.39372	5.66592	4.94094	0	0	0	0	5.46475	0	8.00639	0	0	0	0	0	0	0	0	0	0	0	5.76679
ABpraapppp	4.29457	0	0	0	0	0	0	0	0	0	0	7.72061	0	0	0	0	0	0	0	0	0	0	0	5.358	0	2.21614	1.64678	6.02738	6.6017	5.35025	0	0	0	0	6.52484	0	7.83532	0	0	0	0	0	0	0	0	0	0	0	4.61125
ABprapaaaapa	0	0	0	0	0	3.80932	5.55998	0	0	0	0	0	0	0	0	0	0	0	0	0	0	0	3.46079	0	0	0	0	6.88577	4.43457	5.92497	0	0	0	0	3.21657	0	0	0	0	2.6997	0	0	0	0	0	0.54474	0	0	6.64164
ABprapaaaapp	0	0	0	0	0	0	6.17796	0	0	0	0	0	0	0	0	0	0	0	0	0	0	0	3.06136	0	0	0	0	6.81674	4.57969	5.94563	0	0	0	0	3.77133	0	0	0	0	3.80409	0	0	0	0	0	0.983801	0	0	6.49224
ABprapaaapad	0	0	0	0	0	4.25436	5.28432	0	0	0	0	0	5.06523	0	0	0	0	0	0	0	0	0	2.95056	0	0	0	0	7.36906	5.06932	6.03228	0	0	0	0	3.81271	0	0	0	0	4.59535	0	0	0	0	0	0	0	0	7.55013
ABprapaaapav	0	0	0	0	0	0	6.08336	0	0	0	0	0	0	0	0	0	0	0	0	0	0	0	3.60593	0	0	0	0	7.07308	3.94249	4.76864	0	0	0	0	3.89425	0	0	0	0	2.95097	0	0	0	0	0	0	0	0	6.30172
ABprapaaapp	0	0	0	0	0	0	4.22938	0	0	0	0	0	0	0	0	0	0	0	0	0	0	0	3.26042	0	0	0	1.7949	6.52283	4.87409	3.96366	0	0	0	0	3.97283	0	0	0	0	2.5849	0	0	0	0	0	0	0	0	6.96508
ABprapaapa	5.68926	0	0	0	0	0	0	0	0	0	0	6.6347	0	0	5.37708	0	0	0	0	0	0	0	5.14459	2.55231	0	0	0.863878	6.10576	5.4767	3.88185	0	3.21763	0	0	5.29686	0	4.37297	0	0	0	0	0	0	0	0	0	0	0	4.9102
ABprapaapp	0	0	0	0	0	0	0	0	0	0	0	7.88993	0	0	7.16086	0	0	0	0	0	0	0	3.40964	3.87759	0	0	0.664058	6.68811	6.66443	3.89585	0	3.29046	0	0	6.7239	0	5.84834	0	0	0	0	0	0	0	0	0	0	0	4.74568
ABprapapaaa	0	0	0	0	0	0	3.26147	0	0	0	0	8.12102	0	0	7.85712	0	4.77887	0	0	0	0	0	8.03975	2.73861	0	4.37084	0.533722	6.89199	6.64313	3.40957	0	6.25434	0	0	8.12029	0	7.09521	0	0	0	0	0	0	0	0	0	0	0	6.58136
ABprapapaap	0	0	0	0	0	0	0	0	0	0	0	7.71427	0	0	8.03751	0	5.09162	0	0	0	0	0	5.58315	2.91129	0	0	1.52083	6.58994	6.13259	3.85026	0	6.36076	0	0	8.38556	0	7.20886	0	0	0	0	0	0	0	0	0	0	0	5.58381
ABprapapap	0	0	0	0	0	0	0	0	0	0	0	7.56366	0	0	5.2697	0	0	0	0	0	0	0	3.01093	4.34301	0	0	2.34657	5.91602	7.35486	4.41983	4.53579	0.515178	0	0	7.07867	0	7.30955	0	0	0	0	0	0	0	0	0	0	0	4.99487
ABprapappa	0	0	0	0	0	0	0	0	0	0	0	6.7869	0	0	3.8436	0	0	0	0	0	0	0	3.7341	3.3441	0	0	1.63114	6.93624	7.01124	4.86096	5.34711	0.591591	0	0	6.08842	0	7.23731	0	0	0	0	0	0	0	0	0	0	0	5.58646
ABprapappppaa	0	0	0	0	0	0	6.38608	0	0	0	0	0	0	0	0	0	0	0	0	0	0	0	4.89436	0	0	0	2.25633	7.86473	7.68319	5.40939	0	0	0	0	1.65826	0	0	0	0	4.26586	0	0	0	0	0	0	0	0	7.49821
ABprapappppap	0	0	0	0	0	0	5.90097	0	0	0	0	0	0	0	0	0	0	0	0	0	0	0	4.34281	0	0	0	2.00918	7.44935	6.58761	5.52173	5.26887	0	0	0	1.67264	0	0	0	0	6.1988	0	0	0	0	0	0	0	0	7.21879
ABprappaaa	0	0	0	0	0	0	0	0	0	0	0	7.60251	0	0	6.25018	0	0	0	0	0	0	0	0	4.18897	0	0	1.60231	6.00883	6.44434	4.07214	0	3.34072	0	0	6.98034	0	7.13729	0	0	0	0	0	0	0	0	0	0	0	4.36936
ABprappaap	0	0	0	0	0	0	0	0	0	0	0	6.93694	0	0	7.26815	0	0	0	0	0	0	0	0	4.36511	0	0	0.715988	5.96566	5.89077	4.79677	1.51578	2.278	0	0	6.29932	0	7.07749	0	0	0	0	0	0	0	0	0	0	0	4.78636
ABprappapa	0	0	0	0	0	0	0	0	0	0	0	7.81271	0	0	5.99317	0	0	0	0	0	0	0	3.67526	2.74102	0	4.58531	0.586948	5.44862	5.72512	4.64573	0	6.28589	0	0	8.17477	0	7.88718	0	0	0	0	0	0	0	0	0	0	0	3.58572
ABprappapp	0	0	0	0	0	0	0	0	0	0	0	6.87017	0	0	6.71172	0	0	0	0	0	0	0	0	3.59822	0	0	1.03129	5.95031	7.01474	4.59567	5.41386	0.584429	0	0	6.5239	0	7.20287	0	0	0	0	0	0	0	0	0	0	0	5.09284
ABprapppaaa	0	0	0	0	0	2.70987	4.77399	0	0	0	1.94659	0	0	0	0	0	0	0	0	0	0	0	0.503855	0	0	0	0	6.9368	5.85015	4.83918	1.63512	0	0	0	3.46033	0	0.827942	0	0	4.47756	0	0	0	0	0	0	0	0	7.05457
ABprapppappa	0	0	0	0	0	0	0	0	2.48607	0	0	0	0	0	0	0	0	0	0	0	0	0	0	0	0	0	0	5.79746	3.85996	5.02588	3.87558	0	0	0	3.54567	0	0	0.589306	0	0	0	0	0	0	0	0.520757	0	0	5.84387
ABprapppappp	0	0	0	0	0	5.06803	0	0	0	1.97906	0	0	0	0	0	0	0	0	0	0	0	0	0.379863	0	0	0	1.98216	7.20265	5.78274	6.85341	0	0	0	0	3.8067	0	0	0	2.48638	4.68253	0	0	0	0	0	5.6532	0	0	7.01873
ABprappppa	0	0	0	0	0	0	0	0	0	0	0	6.29279	0	0	0	0	0	0	0	0	0	0	2.95849	2.92588	0	3.90826	0	6.5926	6.11207	4.67584	5.90648	0	0	0	6.05265	0	6.92308	0	0	0	0	0	0	0	0	0	0	0	5.12962
ABprappppp	0	0	0	0	0	0	0	0	6.20085	0	0	7.32058	0	0	5.92892	0	0	0	0	0	0	0	5.50466	2.11644	0	2.93783	1.28818	6.74631	6.70104	5.67602	5.47953	8.98659	0	0	8.0844	0	7.12017	3.93355	0	0	0	0	0	0	0	0	0	0	6.82322
ABprpaaaaaa	0	0	0	0	0	0	5.56267	0	0	0	0	0	0	0	0	0	0	0	0	0	0	0	2.06765	0	0	0	0.559884	6.7333	6.39515	4.7396	0	0	0	0	3.50953	0	0	0	0	3.78581	0	0	0	0	0	0	0	0	6.61756
ABprpaaaaap	0	0	0	0	0	5.78368	0	0	3.79279	1.03739	0	0	0	0	0	0	0	0	0	0	0	0	0	0	0	0	1.65063	7.19158	7.11611	7.13749	0	0	0	0	3.24072	0	0	0	7.23454	4.14803	0	0	0	0	0	4.96585	0	0	6.39067
ABprpaaaapa	3.63234	0	0	0	0	0	0	0	0	0	0	7.43402	0	0	5.74456	0	0	0	0	0	0	0	3.21146	4.16856	0	0	0.42587	5.96364	5.25925	4.01375	0	0	0	0	4.333	0	0	0	0	0	0	0	0	0	0	0	0	0	5.0433
ABprpaaaapp	0	0	0	0	0	0	4.86935	0	0	0	0	0	0	0	0	0	0	0	0	0	0	0	5.0619	0	0	0	0.260747	6.99815	5.79496	3.84008	0	0	0	0	3.85027	0	0	0	0	3.42201	0	0	0	0	0	0	0	0	8.25887
ABprpaaapaa	0	0	0	0	0	2.70074	5.61772	0	0	0	0	0	0	0	0	0	0	0	0	0	0	0	2.18176	0	0	0	0.519067	6.97986	4.19561	4.42959	0	0	0	0	3.61044	0	0	0	0	4.48387	0	0	0	0	0	0	0	0	6.12344
ABprpaaapap	0	0	0	0	0	0	0	0	0	0	0	0	0	0	0	0	0	0	0	0	0	0	3.78974	0	0	0	0	6.27085	4.53792	3.50701	0	0	0	0	4.26973	0	0	0	0	0	0	0	0	0	0	0	0	0	4.09498
ABprpaaappaa	0	0	0	0	0	4.27757	6.00485	0	0	0	0	0	0	0	0	0	0	0	0	0	5.36906	0	2.38513	0	0	0	0.113514	7.36303	5.67925	5.17792	0	0	0	0	3.21864	0	0	0	0	4.37032	0	0	0	0	0	3.67796	0	0	6.74906
ABprpaaappp	0	0	0	0	0	2.66845	5.11366	0	0	0	0	0	0	0	0	0	0	0	0	0	0	0	3.09446	0	0	0	0	6.94241	3.37633	4.37234	0	0	0	0	3.71776	0	0	0	0	4.41997	0	0	0	0	0	0	0	0	6.53632
ABprpaapaaa	0	0	0	0	0	0	5.02435	0	0	0	0	0	0	0	0	0	0	0	0	0	0	0	2.46735	0	0	0	0.558486	6.36394	4.79884	4.76681	0	0	0	0	3.97383	0	0	0	0	1.73084	0	0	0	0	0	0	0	0	5.97348
ABprpaapaap	0	0	0	0	0	0	6.61054	0	0	0	0	0	0	0	0	5.83945	0	0	0	0	0	0	2.79891	0	0	0	0.57658	6.58865	5.05329	4.93717	0	0	0	0	4.06748	0	0	0	0	3.58064	0	0	0	0	0	0	5.81441	0	7.73776
ABprpaapapa	6.77089	0	0	0	0	0	0	0	0	0	0	7.05056	0	0	0	0	0	0	0	0	0	0	3.03396	3.36681	0	0	0	6.96713	5.41255	4.7132	0	0	0	0	3.11419	0	0	8.27	0	0	0	0	0	0	0	0	0	0	4.97179
ABprpaappaa	0	0	0	0	0	6.00796	0	0	0	2.46705	0	0	0	0	0	0	0	0	0	0	0	0	3.16823	1.56312	0	0	2.96963	7.64892	6.89973	6.33379	0	0	0	0	3.69757	0	0	0	5.42026	3.46336	0	0	0	0	0	5.27892	3.65514	0	6.50396
ABprpaappap	0	0	0	0	0	0	6.11034	0	0	0	0	0	6.15975	0	0	6.73414	0	0	0	0	0	0	3.12197	0	0	0	0.525073	6.83515	5.64977	5.19534	0	0	0	0	3.61888	0	0	0	0	3.93336	0	0	0	0	0	0	0	0	6.64662
ABprpaapppa	0	0	0	0	0	0	5.20524	0	0	0	0	0	0	0	0	0	0	0	0	0	0	0	3.07616	0	0	0	0.993264	6.30564	4.5881	4.16339	0	0	0	0	3.9635	0	0	0	0	2.60032	0	0	0	0	0	0	0	0	6.43436
ABprpaappppa	0	0	0	0	0	0.529328	6.28999	0	0	0	0	0	0	0	0	0	0	0	0	0	0	0	2.11555	0	0	0	0.520014	7.072	5.54221	6.25742	0	0	0	0	3.05904	0	0	0	0	4.09594	0	0	0	0	0	4.27924	0	0	6.48654
ABprpapaaaa	0	0	0	0	0	0	6.02376	0	0	0	0	0	0	0	0	0	0	0	0	0	0	0	1.69019	0	0	0	0	6.71541	4.26824	4.74474	0	0	0	0	3.49099	0	0	0	0	4.0669	0	0	0	0	0	0	0	0	6.63561
ABprpapaaap	0	0	0	0	0	0	6.21418	0	0	0	0	0	0	0	0	0	0	0	0	0	0	0	0.52592	0	0	0	1.13353	6.46446	6.38374	3.73269	0	0	0	0	3.35007	0	0	0	0	2.59051	0	0	0	0	0	1.74564	0	0	6.13701
ABprpapaapa	0	0	0	0	0	0	5.59978	0	0	0	0	0	0	0	0	0	0	0	0	0	0	0	2.25019	0	0	0	0	6.73769	4.93083	4.22417	0	0	0	0	3.13582	0	0	0	0	5.61074	0	0	0	0	0	0	0	0	6.92933
ABprpapaapp	0	0	0	0	0	0	5.62997	0	0	0	0	0	0	0	0	0	0	0	0	0	0	0	2.92728	0	0	0	0	6.6682	6.12192	4.85397	0	0	0	0	3.83988	0	0	0	0	4.64951	0	0	0	0	0	0	0	0	7.12738
ABprpapapaa	0	0	0	0	0	0	0	0	0	0	0	0	0.570649	0	0	0	0	0	8.33112	0	0	0	0	3.98508	0	0	3.23558	6.625	6.3346	3.80564	0	0	0	0	4.42884	0	0	0	0	0	0	0	0	8.00284	0	0	0	0	5.8398
ABprpapapap	0	0	0	0	0	0	6.72294	0	0	0	3.36728	0	0	0	0	0	0	0	0	0	0	0	3.17645	0	0	0	0	6.99851	5.23192	3.98435	0	0	0	0	3.93189	0	0	0	0	1.07123	0	0	0	0	0	0.572951	0	0	7.11382
ABprpapappa	0	0	0	0	0	0	5.86566	0	0	0	0	0	0	0	0	0	0	0	0	0	0	0	0.0101729	0	0	0	0.428171	6.72253	6.14799	4.51758	0	0	0	0	3.76709	0	0	0	0	5.67623	0	0	0	0	0	0	0	0	6.8793
ABprpapappp	0	0	0	0	0	0	5.87923	0	0	0	0	0	0	0	0	0	0	0	0	0	0	0	3.06234	0	0	0	1.84016	6.97766	5.19519	4.2613	3.49288	0	0	0	3.63206	0	0	0	0	3.4882	0	0	0	0	0	0	0	0	8.15043
ABprpappaaa	0	0	0	0	0	0	6.68396	0	0	0	0	0	0	0	0	0	0	0	0	0	0	0	0	0	0	4.80492	1.39281	6.87979	5.29605	4.8858	0	0	0	0	3.95975	0	0	0	0	4.44042	0	0	0	0	0	0	0	0	6.53062
ABprpappaap	0	0	0	0	0	5.79732	6.19256	0	0	0	0	0	0	0	0	0	0	0	0	0	0	0	2.85107	0	0	0	0.789782	7.04274	5.47679	4.29712	0	0	0	0	3.62221	0	0	0	0	4.25301	0	0	0	0	0	0	0	0	7.36572
ABprpappapa	0	0	0	0	0	0	7.16018	0	0	0	0	0	0	0	0	0	0	0	0	0	0	0	3.10237	0	0	0	0	6.98429	5.5235	4.63201	0	0	0	0	4.38615	0	0	0	0	4.51744	0	0	0	0	0	0	0	0	6.94004
ABprpappapp	0	0	0	0	0	0	5.45107	0	0	0	0	0	0	0	0	0	0	0	0	0	0	0	2.31927	0	0	0	0.702392	6.891	5.9306	4.08582	0	0	0	0	3.96332	0	0	0	0	4.01354	0	0	0	0	0	0	0	0	7.91921
ABprpapppaa	0	0	0	0	0	0	6.67038	0	0	0	0	0	0	0	0	0	0	0	0	0	0	0	3.16648	0	0	1.16402	0.511591	7.52658	5.91527	4.97543	0	0	0	0	4.239	0	0	0	0	4.75166	0	0	0	0	0	0	0	0	6.79253
ABprpapppap	0	0	0	0	0	0	6.16378	0	0	0	0	0	0	0	0	0	0	0	0	0	0	0	2.05952	0	0	0	0.589134	7.15439	5.7139	4.15244	0	0	0	0	4.29186	0	0	0	0	4.83968	0	0	0	0	0	0	0	0	7.40218
ABprpappppa	0	0	2.41525	0	0	0	0	0	4.78589	0	3.71782	1.81661	0	0	0	0	6.15684	0	0	6.53398	0	0.590282	2.62759	4.18902	0	6.29386	1.92272	5.76863	5.80081	3.41191	0	5.31416	0	0	6.44689	0	0	2.63442	0	3.2012	0	0	0	6.09091	0	0	0	0	5.73213
ABprpappppp	0	0	0.590725	0	0	0	0	0	5.28879	0	3.60071	4.13194	0	0	0	0	6.16717	0	0	7.18132	0	2.4189	3.25725	3.51446	0	6.57859	1.86032	6.13094	5.63298	3.56807	0	2.86916	0	0	5.15775	0	0	0.552768	0	3.05168	0	0	0	4.68833	0	0	0	0	6.70063
ABprppaaaaa	0	0	0	0	0	0	5.25254	0	0	0	0	0	0	0	0	0	0	0	0	0	0	0	0	0	0	0	0	6.36704	4.91862	4.45472	0	0	0	0	2.98239	0	0	0	0	4.60035	0	0	0	0	0	0	0	0	6.80701
ABprppaaaapp	4.82836	0	0	0	0	0	5.46331	0	0	0	0	0	0	0	0	0	0	0	0	0	0	0.578305	0	0	0	0	0	6.8968	4.48149	4.62995	0	0	0	0	3.369	0	0	0	0	4.67466	0	0	0	0	0	0	0	0	6.69439
ABprppaapap	0	0	0	0	0	0	6.34958	0	0	0	0	0	0	0	0	7.21845	0	0	0	0	5.32766	0	1.69467	0	0	0	0.576214	7.0943	6.20793	5.05434	0	0	0	0	3.63535	0	0	0	0	0.57877	0	0	0	0	0	0	0	0	6.67571
ABprppaappa	0	0	0	0	0	2.41834	6.21333	0	0	0	2.62841	0	0	0	0	0	0	0	0	0	0	0	2.10764	0	0	0	0.644895	6.72641	5.74735	4.45328	0	0	0	0	3.78038	0	0	0	0	4.04252	0	0	0	0	0	0	0	0	6.35893
ABprppaappp	0	0	0	0	0	0	5.731	0	0	0	0	0	0	0	0	0	0	0	0	0	0	0	3.72064	0	0	0	2.37981	6.77664	6.12118	4.83116	3.86255	0	0	0	4.93397	0	0	0	0	5.16054	0	0	0	0	0	0	0	0	8.26225
ABprppapaaaa	0	0	0	0	0	0	5.67425	0	0	0	0	0	0	0	0	0	0	0	0	0	0	0	3.96616	0	0	0	1.01406	6.29485	4.17124	5.3594	0	0	0	0	2.95398	0	0	0	0	3.6488	0	0	0	0	0	0	0	0	6.88441
ABprppapaaap	0	0	0	0	0	0	5.24875	0	0	0	0	0	0	0	0	0	0	0	0	0	0	0	3.054	0	0	0	0	6.69607	4.19404	4.95561	0	0	0	0	2.29363	0	0	0	0	3.5696	0	0	0	0	0	0.59148	0	0	6.40654
ABprppapaap	0	0	0	0	0	0	5.06331	0	0	0	0	0	0	0	0	0	0	0	0	0	0	0	0	0	0	0	0.518819	6.54358	5.224	4.35344	0	0	0	0	3.04867	0	0	0	0	2.4557	0	0	0	0	0	0	0	0	8.10588
ABprppapapa	0	0	0	0	0	0	4.61044	0	0	0	0	0	0	0	0	0	0	0	0	0	0	0	0	0	0	0	0.781897	6.29902	4.90626	3.74652	0	0	0	0	2.82374	0	0	0	0	2.43672	0	0	0	0	0	0	0	0	8.20702
ABprppapapp	0	0	0	0	0	0	4.80153	0	0	0	0	0	0	0	0	0	0	0	0	0	0	0	1.28579	0	0	0	1.30661	6.4272	4.55728	3.81732	0	0	0	0	4.07249	0	0	0	0	4.04405	0	0	0	0	0	0	0	0	8.30515
ABprppappaa	3.64726	0	0	0	0	0	5.57787	0	0	0	0	0	0	0	0	0	0	0	0	0	0	0	1.66116	0	0	0	1.28078	6.88559	5.85205	3.95055	0	0	0	0	3.30937	0	0	0	0	2.68532	0	0	0	0	0	0	0	0	7.01753
ABprppappap	0	0	0	0	0	0	4.86635	0	0	0	0	0	0	0	0	0	0	0	0	0	0	0	2.09146	0	0	0	0.509231	7.16084	4.9149	4.31713	0	0	0	0	3.21289	0	0	0	0	2.85201	0	0	0	0	0	0	0	0	8.03386
ABprppapppa	0	0	0	0	0	0	5.13363	0	0	0	0	0	0	0	0	0	0	0	0	0	0	0	0.243355	0	0	0	0.949454	6.82407	5.30859	4.19371	0	0	0	0	3.69795	0	0	0	0	0	0	0	0	0	0	0	0	0	8.27628
ABprppapppp	0	0	0	0	0	0	5.89891	0	0	0	0	0	0	0	0	0	0	0	0	0	0	0	3.46956	0	0	0	1.31165	7.02346	6.31077	5.05165	5.45869	0	0	0	4.25907	0	0	0	0	3.53051	0	0	0	0	0	0	0	0	8.21366
ABprpppaaaa	0	0	0	0	0	0	0	0	0	0	0	6.02833	0	0	4.3679	0	0	0	0	0	0	0	4.8625	2.52828	0	0	2.62107	7.02837	5.88203	4.06531	5.88194	0	0	0	5.52221	0	0	0	0	0	0	0	0	0	0	0	0	0	5.19427
ABprpppaaap	0	0	0	0	0	0	5.25124	0	0	0	0	0	0	0	0	0	0	0	0	0	0	0	3.91797	0	0	0	1.85453	6.78528	6.57006	4.2023	3.86168	0	0	0	3.95122	0	0	0	0	4.18644	0	0	0	0	0	0	0	0	8.17006
ABprpppaapaa	0	0	0	0	0	0	6.32282	0	0	0	0	0	0	0	0	0	0	0	0	0	0	0	3.79085	0	0	0	0.783243	7.36629	3.68557	5.72098	0	0	0	0	2.98152	0	0	0	0	4.56373	0	0	0	0	0	0.574989	0	0	7.32162
ABprpppaapap	0	0	0	0	0	0	4.22692	0	0	0	0	0	0	0	0	0	0	0	0	0	0	0	3.16295	0	0	0	0.861228	6.57692	4.70699	5.84633	4.38099	0	0	0	4.01728	0	0	0	0	4.63149	0	0	0	0	0	0	0	0	7.13595
ABprpppaapp	0	0	0	0	0	4.39075	0	0	0	1.63142	0	0	0	0	0	0	0	0	0	0	0	0	3.76588	0	0	0	1.3141	7.10918	4.37946	5.80948	0	0	0	0	3.68514	0	0	0	0	0.394758	0	0	0	0	0	4.95493	0	0	6.3094
ABprpppapaa	4.01041	0	0	0	0	0	0	0	0	0	0	0	0	0	0	0	0	0	0	0	0	0	1.47082	0	0	0	1.80463	6.45465	6.96722	2.86741	5.72225	0	0	0	1.68432	0	0	0	0	0	0	0	0	0	0	0	0	0	5.13887
ABprpppapap	0	0	0	0	0	0	0	0	4.87654	0	0	7.50847	0	0	0	0	0	0	0	0	0	0	3.62764	3.09923	0	2.18434	1.36638	7.03145	7.66122	5.31396	7.29005	0	0	0	6.76935	0	7.57693	0	0	0	0	0	0	0	0	0	0	0	4.90636
ABprppppaaa	0	0	0	0	0	0	5.65545	0	0	0	0	0	0	0	0	0	0	0	0	0	0	0	4.58485	0	0	0	1.08393	7.41523	6.44823	5.59741	3.78582	0	0	0	5.151	0	0	0	0	4.17714	0	0	0	0	0	0	0	0	7.06487
ABprppppaap	2.81453	0	3.53337	0	6.41667	0	0	0	6.64906	0	1.86064	0	0	0	0	0	5.11944	0	0	6.80981	0	3.15819	3.14116	6.32156	0	5.06408	0.919212	6.31652	5.28715	6.41982	5.96425	4.67993	0	0	6.1418	0	0.211874	3.96913	0	3.35912	0	0	0	0	0	4.8069	0	0	6.29769
ABprppppapa	0	0	0	0	0	0	0	0	0	0	0	6.77407	0	0	5.23449	0	0	0	0	0	0	0	4.29866	1.6818	0	0	1.75409	6.98903	6.26016	4.74294	5.63341	0	0	0	4.47671	0	0	0	0	0	0	0	0	0	0	0	0	0	5.68194
ABprppppapp	0	0	0	0	0	0	5.01831	0	0	0	0	0	0	0	0	0	0	0	0	0	0	0	3.72157	0	0	0	1.10711	7.40793	6.20152	4.84066	5.13315	0	0	0	3.46391	0	0	0	0	6.50812	0	0	0	0	0	0	0	0	8.44719
ABprpppppaa	0	0	4.80488	0	0	0	4.33264	0	0	0	0	0	0	0	0	0	0	0	0	0	0	0	0	0	0	0	0.450068	7.16292	6.16626	4.81834	0	0	0	0	2.38038	0	0	0	0	0	0	0	0	0	0	0	0	0	6.49941
ABprpppppap	0	0	1.41175	0	2.60224	0	5.34558	0	0	0	0	0	0	0	0	0	0	0	0	0	0	0	3.06081	0	0	0	1.7138	7.15369	5.62182	4.67953	5.97198	0	0	0	5.28487	0	0	0	0	1.7003	0	0	0	0	0	0	0	0	6.65569
ABprppppppp	0	0	0	0	0	0	0	0	4.98078	0	0	7.32791	0	0	0	0	0	0	0	0	0	0	3.98301	2.101	0	0.401465	1.18192	7.45442	7.0141	5.06436	7.35673	0	0	0	5.98093	0	6.47954	0	0	0	0	0	0	0	0	0	0	0	5.24431
Caaaaa	3.61568	0	0	0	0	0	0	0	0	0	0	7.42383	0	0	0	0	0	0	0	0	0	0	0	6.44088	0	1.58435	3.00448	5.85795	7.11959	4.98513	0	0	0	0	6.29061	0	8.0404	0	0	0	0	0	0	0	0	0	0	0	4.9672
Caaaap	0	0	0	0	0	0	0	0	0	0	0	7.63215	0	0	0	0	0	0	0	0	0	0	0	6.48851	0	1.94465	3.03835	6.64018	6.97628	4.50952	0	0	0	0	6.46924	0	8.0447	0	0	0	0	0	0	0	0	0	0	0	4.93816
Caaapa	0	0	0	0	0	0	0	0	0	0	0	7.59933	0	0	0	0	0	0	0	0	0	0	0	6.09209	0	0.290977	3.03907	6.35225	7.45001	4.56155	0	0	0	0	6.61483	0	7.97259	0	0	0	0	0	0	0	0	0	0	0	5.39754
Caaapp	0	0	0	0	0	0	0	0	0	0	0	7.14633	0	0	0	0	0	0	0	0	0	0	0	5.34499	0	0	3.18535	6.19027	7.63008	4.6596	0	0	0	0	6.62218	0	7.88443	0	0	0	0	0	0	0	0	0	0	0	5.69649
Caapaa	0	0	0	0	0	0	2.34064	0	0	0	0	0	0	0	0	0	0	0	0	0	0	0	2.91205	0	0	0	1.00268	7.73533	5.04415	5.1096	2.78554	0	0	0	3.52696	0	2.74428	0	0	5.63471	0	0	0	0	0	0	0	0	7.91823
CaappD	0	0	0	0	0	0	0	0	0	0	0	6.4563	0	0	0	0	0	0	0	0	0	0	0	2.81902	0	4.21802	2.43106	6.15738	7.53099	5.18853	5.91601	4.10009	0	0	6.86198	0	7.33832	0	0	0	0	0	0	0	0	0	0	0	6.15411
Caappv	0	0	0	0	0	0	6.82607	0	0	0	0	0	0	0	0	0	0	0	0	0	0	0	2.40601	0	0	0	2.53631	8.02368	7.34194	4.19911	5.41147	0	0	0	4.94427	0	3.33761	0	0	5.54967	0	0	0	0	0	0	0	0	7.98627
Capaaaa	0	0	4.88413	0	0	0	3.90784	0	0	0	0	0	0	0	0	0	0	0	0	0	0	0	0	0	0	0	1.60039	6.5995	5.83388	4.2215	0	0	0	0	0	0	0	0	0	0	0	0	0	0	0	0	0	0	6.15919
Capaaap	0	0	5.10108	0	0	0	3.55332	0	0	0	0	0	0	0	0	0	0	0	0	0	0	0	0	0	0	0	2.2078	6.63307	5.57219	4.5642	0	0	0	0	2.2851	0	0	0	0	0	0	0	0	0	0	0	0	0	5.96521
Capaapa	0	0	1.19413	0	0	0	3.46955	0	0	0	0	0	0	0	0	0	0	0	0	0	0	0	0	0	0	0	1.96136	6.51567	5.26102	4.31156	0	0	0	0	2.85933	0	0	0	0	0	0	0	0	0	0	0	0	0	5.95651
Capaapp	0	0	4.53684	0	0	0	4.04106	0	0	0	0	0	0	0	0	0	0	0	0	0	0	0	0	0	0	0	2.33149	6.6927	5.95335	4.5971	0	0	0	0	3.08633	0	0	0	0	0	0	0	0	0	0	0	0	0	6.24287
Capapaa	0	0	3.53288	0	0	0	3.5938	0	0	0	0	0	0	0	0	0	0	0	0	0	0	0	0	0	0	0	1.58964	6.20861	5.96919	3.76709	0	0	0	0	2.10798	0	0	0	0	0	0	0	0	0	0	0	0	0	6.04084
Capapap	0	0	3.80902	0	0	0	3.56252	0	0	0	0	0	0	0	0	0	0	0	0	0	0	0	0	0	0	0	2.59513	6.57765	5.79953	4.04595	0	0	0	0	0	0	0	0	0	0	0	0	0	0	0	0	0	0	5.87921
Capappa	0	0	4.89173	0	0	0	4.15875	0	0	0	0	0	0	0	0	0	0	0	0	0	0	0	0	0	0	0	2.83949	6.43294	6.48623	4.35978	0	0	0	0	2.7945	0	0	0	0	0	0	0	0	0	0	0	0	0	6.16438
Capappp	0	0	4.08731	0	0	0	4.37092	0	0	0	0	0	0	0	0	0	0	0	0	0	0	0	0	0	0	0	2.7488	6.38339	6.27344	3.74921	0	0	0	0	4.04797	0	0	0	0	0	0	0	0	0	0	0	0	0	6.68249
Cappaaa	0	0	5.52891	0	0	0	4.00775	0	0	0	0	0	0	0	0	0	0	0	0	0	0	0	0	0	0	0	1.41401	6.62795	6.2312	3.75268	0	0	0	0	0	0	0	0	0	0	0	0	0	0	0	0	0	0	5.66116
Cappaap	0	0	4.57969	0	0	0	3.55642	0	0	0	0	0	0	0	0	0	0	0	0	0	0	0	0	0	0	0	1.96979	6.64815	6.53492	4.22552	0	0	0	0	3.08316	0	0	0	0	0	0	0	0	0	0	0	0	0	6.06705
Cappapa	0	0	4.54664	0	0	0	3.98517	0	0	0	0	0	0	0	0	0	0	0	0	0	0	0	0	0	0	0	2.68587	6.81746	6.73382	3.95739	0	0	0	0	3.7687	0	0	0	0	0	0	0	0	0	0	0	0	0	6.02029
Cappapp	0	0	5.35899	0	0	0	4.70156	0	0	0	0	0	0	0	0	0	0	0	0	0	0	0	0	0	0	0	1.41376	6.93247	6.64518	4.38034	5.92528	0	0	0	4.94727	0	0	0	0	0	0	0	0	0	0	0	0	0	6.16356
Capppaa	0	0	4.4343	0	0	0	3.94069	0	0	0	0	0	0	0	0	0	0	0	0	0	0	0	0	0	0	0	2.2257	6.36017	6.31944	4.06861	0	0	0	0	2.74003	0	0	0	0	0	0	0	0	0	0	0	0	0	5.76453
Capppap	0	0	3.4131	0	0	0	3.81187	0	0	0	0	0	0	0	0	0	0	0	0	0	0	0	0	0	0	0	2.82369	5.52041	6.18424	4.05173	0	0	0	0	3.08136	0	0	0	0	0	0	0	0	0	0	0	0	0	5.31132
Cappppd	0	0	4.98396	0	0	0	3.94628	0	0	0	0	0	0	0	0	0	0	0	0	0	0	0	0	0	0	0	2.85607	6.63708	6.59516	4.30025	2.86426	0	0	0	2.30417	0	0	0	0	0	0	0	0	0	0	0	0	0	6.27554
Cappppv	0	0	5.75209	0	0	0	4.95877	0	0	0	0	0	0	0	0	0	0	0	0	0	0	0	0	0	0	0	1.59773	6.98128	5.89526	4.26628	5.63995	0	0	0	3.058	0	0	0	0	0	0	0	0	0	0	0	0	0	6.24654
Cpaaaa	1.82695	0	0	0	0	0	0	0	0	0	0	7.43539	0	0	0	0	0	0	0	0	0	0	0	5.42962	0	3.60872	0.811926	5.44449	6.9852	5.23079	0	0	0	0	6.66692	0	8.2177	0	0	0	0	0	0	0	0	0	0	0	5.50618
Cpaaap	0	0	0	0	0	0	0	0	0	0	0	7.3338	0	0	0	0	0	0	0	0	0	0	0	5.4769	0	2.09837	1.92746	5.72962	6.93488	4.61121	0	0	0	0	6.76138	0	8.21954	0	0	0	0	0	0	0	0	0	0	0	4.48721
Cpaapa	0	0	0	0	0	0	0	0	0	0	0	6.97423	0	0	0	0	0	0	0	0	0	0	0	4.8834	0	2.53485	1.63901	5.21794	6.45236	4.59152	0	0	0	0	6.94949	0	8.16706	0	0	0	0	0	0	0	0	0	0	0	4.324
Cpaapp	0	0	0	0	0	0	0	0	0	0	0	7.00669	0	0	0	0	0	0	0	0	0	0	0	4.84028	0	4.33209	2.4791	5.28172	7.13416	4.7502	3.98094	0	0	0	7.35423	0	8.00945	0	0	0	0	0	0	0	0	0	0	0	4.91831
Cpapaa	0	0	0	0	0	0	0	0	0	0	0	6.8296	0	0	0	0	0	0	0	0	0	0	2.13975	4.49418	0	0	3.45036	6.75352	8.0439	4.29089	0	0	0	0	6.46713	0	7.65545	0	0	0	0	0	0	0	0	0	0	0	6.04379
Cpapap	0	0	0	0	0	0	0	0	0	0	0	6.83966	0	0	0	0	0	0	0	0	0	0	0	4.39622	0	3.97	2.04907	6.32116	7.12515	4.93825	3.25912	0	0	0	7.15393	0	8.27865	0	0	0	0	0	0	0	0	0	0	0	5.85
Cpappd	0	0	0	0	0	0	0	0	0	0	0	6.06609	0	0	0	0	0	0	0	0	0	0	2.68082	3.89855	0	3.37669	3.10971	6.80853	7.33084	4.53752	5.14215	0	0	0	6.5468	0	7.47631	0	0	0	0	0	0	0	0	0	0	0	6.33692
Cpappv	0	0	0	0	0	0	0	0	0	0	0	6.2861	0	0	0	0	0	0	0	0	0	0	3.77767	2.23285	0	0	0.304437	7.04918	6.68778	4.7443	6.55993	0	0	0	5.93963	0	8.08442	0	0	0	0	0	0	0	0	0	0	0	5.53367
Cppaaaa	0	0	4.01263	0	0	0	3.39902	0	0	0	0	0	0	0	0	0	0	0	0	0	0	0	0	0	0	0	0.553863	6.23136	5.70332	4.15875	0	0	0	0	1.20853	0	0	0	0	0	0	0	0	0	0	0	0	0	5.67728
Cppaaap	0	0	4.10962	0	0	0	3.19646	0	0	0	0	0	0	0	0	0	0	0	0	0	0	0	0	0	0	0	0.662109	6.23856	5.77055	4.04208	0	0	0	0	1.94613	0	0	0	0	0	0	0	0	0	0	0	0	0	5.34243
Cppaapa	0	0	5.22197	0	0	0	3.09046	0	0	0	0	0	0	0	0	0	0	0	0	0	0	0	0	0	0	0	0.543826	6.70826	5.73726	4.26491	0	0	0	0	2.308	0	0	0	0	0	0	0	0	0	0	0	0	0	5.94438
Cppaapp	0	0	2.27143	0	0	0	3.77026	0	0	0	0	0	0	0	0	0	0	0	0	0	0	0	0	0	0	0	0.313549	6.49382	5.69946	4.12887	0	0	0	0	2.5698	0	0	0	0	0	0	0	0	0	0	0	0	0	5.79825
Cppapaa	0	0	4.20677	0	0	0	3.68235	0	0	0	0	0	0	0	0	0	0	0	0	0	0	0	0	0	0	0	0.612873	6.45242	5.43669	3.41085	0	0	0	0	2.58897	0	0	0	0	0	0	0	0	0	0	0	0	0	5.74894
Cppapap	0	0	4.07267	0	0	0	3.53801	0	0	0	0	0	0	0	0	0	0	0	0	0	0	0	0	0	0	0	0.532894	6.3733	4.20865	3.92692	0	0	0	0	3.07303	0	0	0	0	0	0	0	0	0	0	0	0	0	5.56556
Cppappa	0	0	4.78347	0	0	0	3.30663	0	0	0	0	0	0	0	0	0	0	0	0	0	0	0	0	0	0	0	0	5.92651	6.1924	4.71788	0	0	0	0	3.08778	0	0	0	0	0	0	0	0	0	0	0	0	0	5.44594
Cppappp	0	0	4.46413	0	0	0	4.26216	0	0	0	0	0	0	0	0	0	0	0	0	0	0	0	0	0	0	0	1.2154	6.47127	6.46168	3.91959	3.95855	0	0	0	0.590259	0	0	0	0	0	0	0	0	0	0	0	0	0	6.03689
Cpppaaa	0	0	4.75952	0	0	0	3.05905	0	0	0	0	0	0	0	0	0	0	0	0	0	0	0	0	0	0	0	0.545971	6.63394	5.29868	3.53703	0	0	0	0	2.68305	0	0	0	0	0	0	0	0	0	0	0	0	0	5.31064
Cpppaap	0	0	5.22033	0	0	0	3.60796	0	0	0	0	0	0	0	0	0	0	0	0	0	0	0	0	0	0	0	1.50531	6.53175	5.33245	3.91221	0	0	0	0	2.94353	0	0	0	0	0	0	0	0	0	0	0	0	0	5.609
Cpppapa	0	0	4.444	0	0	0	3.21003	0	0	0	0	0	0	0	0	0	0	0	0	0	0	0	0	0	0	0	0.955138	6.2334	5.62751	4.00501	0	0	0	0	2.32876	0	0	0	0	0	0	0	0	0	0	0	0	0	5.76713
Cpppapp	0	0	5.50399	0	0	0	4.1651	0	0	0	0	0	0	0	0	0	0	0	0	0	0	0	0	0	0	0	1.05474	6.68998	5.97751	4.44991	5.24215	0	0	0	4.23609	0	0	0	0	0	0	0	0	0	0	0	0	0	6.3018
Cppppaa	0	0	4.19619	0	0	0	3.71419	0	0	0	0	0	0	0	0	0	0	0	0	0	0	0	0	0	0	0	1.75537	6.93171	5.94402	4.26124	0	0	0	0	3.12511	0	0	0	0	0	0	0	0	0	0	0	0	0	5.78895
Cppppap	0	0	2.36814	0	0	0	3.79161	0	1.73312	0	0	0	0	0	0	0	0	0	0	0	0	0	0	0	0	0	1.78559	6.75552	6.26302	4.16011	0	0	0	0	3.71447	0	0	0	0	0	0	0	0	0	0	0	0	0	6.0858
Cpppppd	0	0	6.03998	0	0	0	3.27648	0	0	0	0	0	0	0	0	0	0	0	0	0	0	0	0	0	0	0	1.72375	6.58201	5.06617	4.35305	0	0	0	0	3.79015	0	0	0	0	0	0	0	0	0	0	0	0	0	5.62782
Cpppppv	0	0	5.13979	0	0	0	5.17088	0	0	0	0	0	0	0	0	0	0	0	0	0	0	0	0	0	0	0	1.03041	7.06505	6.20478	4.81023	6.39687	0	0	0	2.31823	0	0	0	0	0	0	0	0	0	0	0	0	0	6.65533
Daaaa	0	0	5.50049	0	0	0	4.09318	0	0	0	0	0	0	0	0	0	0	0	0	0	0	0	0	0	0	0	2.42315	6.57017	5.99519	3.9982	0	0	0	0	0	0	0	0	0	4.10189	0	0	0	0	0	0	0	0	6.5325
Daaap	0	0	5.52766	0	0	0	4.15381	0	0	0	0	0	0	0	0	0	0	0	0	0	0	0	0	0	0	0	1.15204	6.19665	7.02319	4.19954	0	0	0	0	3.55583	0	0	0	0	3.21028	0	0	0	0	0	0	0	0	6.30682
Daapa	0	0	5.57286	0	0	0	3.89044	0	0	0	0	0	0	0	0	0	0	0	0	0	0	0	0	0	0	0	1.76873	7.24644	5.9906	4.56601	0	0	0	0	1.27983	0	0	0	0	0	0	0	0	0	0	0	0	0	5.41431
Daapp	0	0	5.21163	0	0	0	4.01091	0	0	0	0	0	0	0	0	0	0	0	0	0	0	0	0	0	0	0	1.73189	6.88938	6.0727	4.60385	0	0	0	0	0.524554	0	0	0	0	0	0	0	0	0	0	0	0	0	6.16874
Dapaa	0	0	5.52568	0	0	0	4.30014	0	0	0	0	0	0	0	0	0	0	0	0	0	0	0	0	0	0	0	1.97077	6.10027	6.07764	4.38017	0	0	0	0	2.64291	0	0	0	0	0	0	0	0	0	0	0	0	0	7.07953
Dapap	0	0	5.60567	0	0	0	3.98491	0	0	0	0	0	0	0	0	0	0	0	0	0	0	0	0	0	0	0	1.46794	5.93995	6.61227	2.70135	0	0	0	0	0	0	0	0	0	0	0	0	0	0	0	0	0	0	5.51966
Dappaa	0	0	6.31868	0	0	0	4.843	0	0	0	0	0	0	0	0	0	0	0	0	0	0	0	0	0	0	0	0.7022	6.83775	6.56965	4.22285	0	0	0	0	1.05184	0	0	0	0	1.68707	0	0	0	0	0	0	0	0	6.32574
Dappap	0	0	5.69701	0	0	0	4.00589	0	0	0	0	0	0	0	0	0	0	0	0	0	0	0	0	0	0	0	1.00546	6.6962	6.28718	3.95114	0	0	0	0	4.17753	0	0	0	0	0	0	0	0	0	0	0	0	0	6.57491
Dapppa	0	0	5.23365	0	0	0	4.06675	0	0	0	0	0	0	0	0	0	0	0	0	0	0	0	0	0	0	0	0.946247	6.90554	6.70654	3.53878	0	0	0	0	0	0	0	0	0	0	0	0	0	0	0	0	0	0	5.31582
Dapppp	0	0	5.42079	0	0	0	3.97187	0	0	0	0	0	0	0	0	0	0	0	0	0	0	0	0	0	0	0	1.46859	7.22785	5.87625	3.86543	0	0	0	0	0	0	0	0	0	0	0	0	0	0	0	0	0	0	5.95301
Dpaaa	0	0	2.46527	0	0	0	4.27152	0	0	0	0	0	0	0	0	0	0	0	0	0	0	0	0	0	0	0	0.556201	6.57608	6.43867	4.90568	0	0	0	0	0.641212	0	0	0	0	0	0	0	0	0	0	0	0	0	6.23825
Dpaap	0	0	4.29907	0	0	0	3.8337	0	0	0	0	0	0	0	0	0	0	0	0	0	0	0	0	0	0	0	0.535298	6.18948	6.6219	4.33388	0	0	0	0	2.61689	0	0	0	0	1.29738	0	0	0	0	0	0	0	0	5.87539
Dpapa	0	0	5.18274	0	0	0	3.72987	0	0	0	0	0	0	0	0	0	0	0	0	0	0	0	0	0	0	0	0	7.05185	6.25363	5.00013	0	0	0	0	0.996165	0	0	0	0	2.27238	0	0	0	0	0	0	0	0	5.53538
Dpapp	0	0	4.60435	0	0	0	4.54041	0	0	0	0	0	0	0	0	0	0	0	0	0	0	0	0	0	0	0	0.596337	6.58764	6.12235	5.19858	0	0	0	0	0	0	0	0	0	0.900224	0	0	0	0	0	0	0	0	6.47588
Dppaa	0	0	4.56568	0	0	0	5.08005	0	0	0	0	0	0	0	0	0	0	0	0	0	0	0	0	0	0	0	0.596347	6.44002	6.22053	4.60559	0	0	0	0	2.96343	0	0	0	0	1.82709	0	0	0	0	0	0	0	0	6.41401
Dppap	0	0	2.98073	0	0	0	3.28418	0	0	0	0	0	0	0	0	0	0	0	0	0	0	0	0	0	0	0	0.549074	6.01029	6.99556	4.19836	0	0	0	0	2.89195	0	0	0	0	0	0	0	0	0	0	0	0	0	5.58742
Dpppaa	0	0	5.9651	0	0	0	4.62111	0	0	0	0	0	0	0	0	0	0	0	0	0	0	0	0	0	0	0	0.845396	6.92281	7.12761	4.372	0	0	0	0	0.982144	0	0	0	0	0	0	0	0	0	0	0	0	0	6.49933
Dpppap	0	0	5.28916	0	0	0	4.06656	0	0	0	0	0	0	0	0	0	0	0	0	0	0	0	0	0	0	0	0.226318	6.37253	6.46999	4.0428	0	0	0	0	0	0	0	0	0	0	0	0	0	0	0	0	0	0	5.68517
Dppppa	0	0	5.50914	0	0	0	3.29375	0	0	0	0	0	0	0	0	0	0	0	0	0	0	0	0	0	0	0	0.599887	6.91799	6.12925	3.88798	0	0	0	0	0	0	0	0	0	0	0	0	0	0	0	0	0	0	5.55318
Dppppp	0	0	5.86509	0	0	0	3.59224	0	0	0	0	0	0	0	0	0	0	0	0	0	0	0	0	0	0	0	0.558568	6.4829	6.64152	4.25539	0	0	0	0	1.83852	0	0	0	0	0	0	0	0	0	0	0	0	0	5.77381
Ealaad	5.99379	0	1.75995	0	0	0	0	0	3.90329	0	4.5389	0	10.1334	8.35878	0	0	0	0	0.508061	4.61273	0	0	0	5.28882	0.926291	5.37856	3.92282	7.68758	7.72592	4.62174	0	0	8.49647	0	3.23724	0.5583	0	0	0	0	0	0	0	0	0	7.45368	0	0	6.97925
Ealaav	6.10015	0	0	0	0	0	0	0	4.59196	0	3.14479	0	10.1085	8.03242	0	0	0	0	0.531747	5.16561	0	0	0	4.8449	0.526885	6.20954	3.76309	7.73798	7.22951	5.17291	0	0	8.53313	0	2.29261	3.07316	0	0	0	0.950533	0	0	0	0	0	7.93695	0	0	7.16324
Ealap	6.03218	0	0	0	0	0	0	0	0	0	0	0	10.2269	9.05955	0	0	0	0	0.505012	0	0	0	0	5.68523	0	4.11368	2.42684	8.06009	7.20747	5.17428	0	0	0	0	3.60021	5.59794	0	0	0	1.69429	0	0	0	0	0	7.83766	0	0	7.41197
Ealpa	6.75485	0	0	0	0	0	0	0	0	0	0	0	10.3593	8.45543	0	0	0	0	2.87851	0	0	0	0	4.8288	0	5.32722	3.70391	7.25878	7.44944	5.67435	0	0	0.555618	0	2.33343	5.35659	0	0	0	0	0	0	0	0	0	8.1766	0	0	7.09724
Ealpp	5.37805	0	0	0	0	0	0	0	6.68851	0	0	0	10.2244	8.81492	0	0	0	0	1.98955	0	0	0	0	6.02643	0	5.31829	2.90554	7.43063	7.02999	4.9953	0	0	0	0	0.573608	4.66017	0	0	0	0	0	0	0	0	0	8.10808	0	0	7.12793
Earaad	5.65793	0	0	0	0	0	0	0	3.18385	0	0	0	9.76832	8.61713	0	0	0	0	0.516635	5.05517	0	0	0	3.54736	2.89369	6.53882	2.68742	7.03437	6.79089	5.09924	0	0	8.64347	0	3.14444	0.523466	0	0	0	0	0	0	0	0	0	7.26112	0	0	7.03727
Earaav	5.8347	0	0	0	0	0	0	0	4.36584	0	1.48575	0	9.9378	8.42639	0	0	0	0	0.563979	3.99923	0	0	0	4.6798	1.32861	5.72103	2.37354	7.53679	7.44757	5.19917	0	0	8.37832	0	3.39566	1.35016	0	0	0	0	0	0	0	0	0	7.34253	0	0	7.00197
Earap	6.46129	0	0	0	0	0	0	0	0	0	0	0	10.6723	8.89833	0	0	0	0	0.577513	0	0	0	0	5.74147	0	5.61018	2.36274	7.31555	7.64219	4.87397	0	0	0	0	3.704	0.560133	0	0	0	3.15108	0	0	0	0	0	8.19559	0	0	6.74826
Earpa	7.2751	0	0	0	0	0	0	0	3.66358	0	2.34733	0	10.6119	8.53683	0	0	0	0	0.557089	0	0	0	0	5.49323	0	5.41613	2.23956	7.76054	7.58007	5.37929	0	0	4.50647	0	3.92716	3.84988	0	0	0	0	0	0	0	0	0	8.07709	0	0	7.16033
Earpp	6.20331	0	0	0	0	0	0	0	4.61057	0	0	0	10.7272	9.00593	0	0	0	0	0.574998	0	0	0	0	6.14654	0	2.43865	2.58268	7.63263	6.9982	5.40688	0	0	0	0	4.22464	4.90974	0	0	0	0	0	0	0	0	0	8.43071	0	0	6.64045
Eplaa	6.63368	0	0	0	0	0	0	0	0	0	0	0	9.50244	9.08757	0	0	0	0	0.530423	0	0	0	0	5.77031	0	3.97168	2.64134	8.10599	6.82671	5.36448	0	0	0	0	4.32455	4.45109	0	0	0	0	0	0	0	0	0	8.23983	0	0	7.04871
Eplap	5.02771	0	0	0	0	0	0	0	6.80885	0	0	0	10.2492	8.75047	0	0	0	0	2.96573	0	0	0	0	5.88972	0	3.05753	3.17935	7.86871	6.91786	5.96985	0	0	0.692142	0	4.31438	5.80903	0	0	0	0	0	0	0	0	0	8.31746	0	0	7.5515
Eplpa	3.80477	0	0	0	0	0	0	0	7.90165	0	0	0	10.9106	7.98889	0	0	0	0	1.44144	0	0	0	0	4.18678	0.570861	4.56995	3.9403	7.79483	7.58646	5.35773	0	0	0	0	4.34741	1.7392	0	0	0	4.33529	0	0	0	0	0	8.26219	0	0	8.17049
Eplppa	1.06564	0	0	0	0	0	0	0	7.90064	0	2.63239	0	7.33103	8.68301	0	0	0	0	1.55758	0	0	0	0	4.83583	5.83756	6.50683	3.0949	8.02891	7.8783	5.97311	0	0	0	0	3.84611	0.519805	0	0	0	3.46308	0	0	0	0	0	8.35285	0	0	7.98021
Eplppp	0	0	0	0	0	0	0	4.52942	8.5232	0	4.89569	0	7.32516	8.23533	0	0	0	0	2.79639	0	0	0	0	3.40622	6.06143	6.48084	3.34592	8.3966	7.84642	6.85295	0	0	6.51282	0	3.24978	0.523448	0	0	0	2.69632	0	0	0	0	0	8.24419	0	0	7.58978
Epraa	7.16436	0	0	0	0	0	0	0	3.8455	0	0	0	10.4203	8.7615	0	0	0	0	0.515874	0	0	0	0	5.59428	0	3.89491	2.7154	7.78157	6.79218	5.52514	0	0	0	0	2.05555	0.521841	0	0	0	1.01211	0	0	0	0	0	7.90897	0	0	6.52601
Eprap	4.2349	0	0	0	0	0	0	0	6.76726	0	0	0	10.081	9.09188	0	0	0	0	0.523941	0	0	0	0	6.00248	0	4.73554	1.61658	7.27775	5.97669	5.62019	0	0	0	0	5.14374	3.69657	0	0	0	0	0	0	0	0	0	7.97895	0	0	6.80017
Eprpa	3.94813	0	0	0	0	0	0	0	7.26429	0	0	0	10.7737	8.68403	0	0	0	0	3.65489	0	0	0	0	5.9322	4.53458	4.36937	2.83297	8.22221	6.17255	5.99127	0	0	0	0	3.71215	5.11043	0	0	0	2.55833	0	0	0	0	0	8.51725	0	0	7.80746
Eprppa	2.9306	0	0	0	0	0	0	0	7.84534	0	0	0	10.5073	8.87006	0	0	0	0	1.13503	0	0	0	0	3.36596	4.36861	5.15286	3.35318	8.25794	6.45811	6.18639	0	0	4.80811	0	4.30149	3.65189	0	0	0	4.76135	0	0	0	0	0	8.00557	0	0	7.28402
Eprppp	0	0	0	0	0	0	0	3.53864	7.99242	0	4.7959	0	10.1713	8.50817	0	0	0	0	0.583481	0	0	0	0	5.12165	5.6375	5.49173	2.78798	8.2042	8.48369	5.89477	0	0	5.92358	0	2.46343	3.91079	0	0	0	2.86617	0	0	0	0	0	8.20772	0	0	7.50073
MSaaaaaal	4.11497	0	0	0	0	0	5.24598	0	0	0	0	0	0	0	0	0	0	0	0	0	0	0	0	0	0	0	0.919642	6.76305	5.42557	4.06213	0	0	0	0	4.77618	0	0	0	0	4.0906	0	0	0	0	0	0	0	0	6.59881
MSaaaaaar	4.18448	0	0	0	0	0	4.82697	0	0	0	0	0	0	0	0	0	0	0	0	0	0	0	0	0	0	0	0	6.7869	4.80004	4.69592	0	0	0	0	4.83421	0	0	0	0	4.24487	0	0	0	0	0	0	0	0	6.45154
MSaaaaapaa	0	0	0	0	0	0	0	0	0	0	0	0	0	0	0	0	0	0	0	0	0	0	0	0	0	4.28548	0	7.60079	4.69365	3.68655	0	0	0	0	6.43432	0	0	0	0	1.45049	0	0	0	0	0	0	2.15587	0	5.75243
MSaaaaapap	0	0	0	0	0	0	0	0	0	0	0	0	0	0	0	0	0	0	7.68862	0	0	0	0	4.87221	0	6.36811	1.35634	6.98796	5.07351	3.08125	0	0	0	0	6.36995	0	0	0	0	0	0	0	0	0	0	0	0	0	3.55467
MSaaaaapp	0	0	4.22418	0	0	0	0	0	0	0	0	0	0	0	0	0	0	1.02174	0	0	0	0	0	4.49044	0	0	0.901923	6.74507	5.50527	3.44001	0	0	0	0	5.98412	0	4.53481	0	0	0	0	0	0	0	0	0	0	0	4.34125
MSaaaapaa	0	0	0	0	0	4.8242	5.48993	0	0	0	6.26743	0	0	0	0	0	0	0	0	0	4.75586	0	0	0	0	0	0	7.11471	5.00788	4.23193	0	0	0	0	6.34498	0	0	0	0	3.67018	0	0	0	0	0	0	0	0	6.71627
MSaaaapap	2.85097	0	5.95354	0	6.04196	0	0	0	0	0	0	0	0	0	0	0	0	0	0	0	0	0	0	4.7858	0	0	1.2587	7.21222	6.33288	3.82691	0	0	0	0	7.11747	0	5.2322	0	0	0	0	0	0	0	2.40907	0	0	0	4.16359
MSaaaappp	0	0	6.35063	0	5.93941	0	2.27506	0	0	0	0	0	0	0	0	6.31313	0	4.80171	0	0	0	0	0	6.39157	0	0	1.4733	7.18379	5.51382	3.09749	0	0	0	0	7.61888	0	4.19863	0	2.78333	0	0	0	0	0	0.575803	0	0	0	4.129
MSaaapaaa	0	0	6.30337	0	3.93153	0	0	0	0	0	0	0	0	0	0	0	0	0	0	0	0	0	0	4.53732	0	0	1.68024	7.28683	6.51879	3.37919	0	0	0	0	5.89681	0	5.86466	0	0	0	0	0	0	5.2323	0.568048	0	0	0	3.66657
MSaaapaap	0	0	5.36987	0	1.0641	0	0	0	0	0	0	0	0	0	0	0	0	3.15077	0	0	0	0	0	5.30537	0	0	1.98806	7.05404	6.2574	3.02531	0	0	0	0	5.81202	0	4.87894	0	0	0	0	0	0	0	0	0	0	0	3.38622
MSaaapapa	0	0	6.07904	0	0	0	0	0	0	0	0	0	0	0	0	0	0	0	0	0	0	0	0	6.86882	0	0	1.79779	6.72506	6.28495	2.41316	0	0	0	0	7.49648	0	3.89785	0	0	0	0	0	0	0	0	0	0	0	4.70961
MSaaapapp	0	0	5.46023	0	3.70261	0	0	0	0	0	0.305305	0	0	0	0	0	1.95389	2.31171	0	0	0	0	1.29959	5.38342	0	0	2.96295	6.47209	6.80747	3.12696	0	0	0	0	7.71969	0	4.77638	0	0	0	0	0	0	0	0	0	0	0	4.1755
MSaaappp	0	0	4.13793	0	0	0	0	0	0	0	0.0682537	0	0	0	0	0	5.4513	0	0	8.09192	0	0	0	5.58526	0	6.24387	1.17898	6.18219	6.62043	4.06342	0	4.69388	0	0	8.03447	0	4.24876	0	0	0	0	0	0	0	0	0	0	0	5.76372
MSaapaaaa	0	0	5.1354	0	0.582061	0	0	0	0	0	0	0	0	0	0	0	0	3.06867	0	0	0	0	0	4.73079	0	0	1.72208	6.96685	6.83662	3.69636	0	0	0	0	7.0623	0	4.86067	0	0	0	0	0	0	0.275604	0	0	0	0	4.98375
MSaapaaap	3.58742	0	5.50121	0	5.6273	0	0	0	0	0	0	0	0	0	0	0	0	0	0	0	0	0	0	5.27695	0	0	1.94238	6.95591	6.28744	3.51881	0	0	0	0	7.36365	0	5.73395	0	0	0	0	0	0	0.198256	0.546747	0	0	0	4.36514
MSaapaapaa	3.48416	0	0	0	0	0	0	0	0	0	0	0	0	0	0	0	0	0	7.48759	0	0	0	0	5.11279	0	6.33239	1.90444	6.49949	6.22239	2.85547	0	0	0	0	6.43911	0	0	0	0	0	0	0	0	0	0	0	0	0	3.91125
MSaapaapp	0	0	6.4567	0	4.99894	0	3.21555	0	0	0	0	0	0	0	0	6.86605	0	5.69494	0	0	0	0	0	6.66278	0	0	1.91461	6.77817	6.42095	3.18063	0	0	0	0	7.54281	0	4.51117	0	0.553409	0	0	0	0	0	4.30651	0	0	0	2.71861
MSaapapaa	0	0	0	0	0	0	0	0	0	0	0	0	0	0	0	0	0	0	6.54023	0	0	0	0	2.44772	0	5.80074	0.790477	6.16123	4.25551	2.69213	0	0	0	0	7.02442	0	0	0	0	0	0	0	0	0	0	0	1.22276	0	4.22291
MSaapappa	5.42772	5.48143	5.27166	0	5.52957	0	0	0	5.58474	0	2.78314	0	6.62617	4.28699	3.5274	3.56597	6.32701	0	0	0	0	0	3.20341	7.31279	5.00829	3.66027	3.43339	7.19569	7.64683	4.91792	0	7.13193	0	0	8.11401	0	4.81655	0	3.74029	0	0	0	2.94423	4.56326	3.21539	0	8.03868	0	6.56452
MSaapappp	0	0	4.12204	0	0	0	0	0	0.541584	0	0	0	0	0	0	0	4.09036	0	0	6.24984	0	0	0	2.10572	0	2.54626	2.80441	6.42193	7.13727	2.81716	0	0	0	0	7.78224	0	4.04355	0	0	2.20001	0	0	0	0	0	0	0	0	5.6257
MSaappaa	0	0	3.51783	0	0	0	0	0	0	0	0	0	0	0	0	0	0	0	0	5.522	0	0	0	3.70001	0	4.00969	1.62147	5.91366	5.75569	3.65569	0	0	0	0	7.26944	0	1.80505	0	0	0.284264	0	0	0	0	0	0	0	0	5.54946
MSaappap	0	0	3.87515	0	0	0	0	0	0	0	0	0	0	0	0	0	4.85944	0	0	6.99569	0	0	0	5.57277	0	4.26888	1.41522	5.93422	7.20218	4.30861	0	2.47794	0	0	7.36837	0	1.48473	0	0	0	0	0	0	0	0	0	0	0	5.25554
MSaapppaa	0	0	5.35663	0	0	0	4.10062	0	0	0	0	0	0	0	0	0	0	0	0	0	0	0	0	0	0	0	1.67991	6.99214	6.70107	4.82281	0	0	0	0	4.53756	0	0	0	0	2.82834	0	0	0	0	0	0	0	0	6.48511
MSaapppap	0	0	4.69591	0	0	0	4.03658	0	0	0	0	0	0	0	0	0	0	0	0	0	0	0	0	0	0	0	1.79896	6.90476	5.71415	4.13695	0	0	0	0	4.57785	0	0	0	0	0	0	0	0	0	0	0	0	0	6.7441
MSaappppa	0	0	5.19014	0	0	0	3.40732	0	0	0	0	0	0	0	0	0	0	0	0	0	0	0	0	0	0	0	1.08104	7.0868	5.39187	3.96105	0	0	0	0	4.96066	0	0	0	0	0	0	0	0	0	0	0	0	0	6.04586
MSaappppp	0	0	5.46863	0	0	0	3.36754	0	0	0	0	0	0	0	0	0	0	0	0	0	0	0	0	0	0	0	2.43784	7.01362	5.50579	4.37517	0	0	0	0	5.58006	0	0	0	0	0	0	0	0	0	0	0	0	0	6.24301
MSapaaaad	3.07491	0	0	0	0	0	5.111	0	0	0	0	0	0	0	0	0	0	0	0	0	0	0	0	0	0	0	1.19347	6.70462	5.84304	4.17837	0	0	0	0	2.9809	0	0	0	0	4.34861	0	0	0	0	0	0	0	0	6.51857
MSapaaaav	3.98663	0	0	0	0	0	5.38733	0	0	0	0	0	0	0	0	0	0	0	0	0	0	0	0	0	0	0	1.36039	6.57613	5.51752	4.09237	0	0	0	0	2.99027	0	0	0	0	4.58569	0	0	0	0	0	0	0	0	6.78811
MSapaaap	0.279832	0	6.3403	0	0	0	3.27402	0	0	0	0	0	0	0	0	0	0	0	0	0	0	0	0	0	0	0	2.73399	7.83778	6.69965	4.39634	0	0	0	0	3.22318	0	0	0	0	4.67504	0	0	0	0	0	0	0	0	6.43202
MSapaapp	0	0	0	0	0	0	0	0	5.5209	0	0	0	0	0	0	0	0	0	0	0	0	0	0	0	0	0	1.08035	6.63927	7.88355	4.40441	0	0	0	0	0	0	0	3.9676	0	0	0	0	0	0	0	0	0	0	6.13854
MSapapaaa	3.6753	0	0	0	0	0	0	0	0	0	0	0	0	0	0	0.556878	0	0	0	0	0	0	0	0	0	0	1.65742	6.82228	5.4146	3.35826	0	0	0	0	3.63344	0	0	0	0	0	0	0	0	0	4.59818	0	0	0	5.35706
MSapapaap	3.44391	0	0	0	0	0	0	0	0	0	0	0	0	0	0	0.523304	0	0	0	0	0	0	0	0	0	0	2.0064	7.23965	5.4052	3.63938	0	0	0	0	4.07033	0	0	0	0	0	0	0	0	0	4.05023	0	0	0	5.67044
MSapapap	3.18219	0	6.66366	0	0	0	3.03706	0	0	0	0	0	0	0	0	0	0	0	0	0	0	0	0	0	0	0	2.79814	7.72704	6.93065	4.31822	0	0	0	0	3.19911	0	0	0	0	4.01496	0	0	0	0	0	0	0	0	5.67961
MSapappa	5.73827	0	5.65515	0	0	0	3.11216	0	0	0	0	0	0	0	0	0	0	0	0	0	0	0	0	0	0	0	2.50225	7.7012	6.60175	5.10712	0	0	0	0	2.80095	0	0	0	0	1.97107	0	0	0	0	0	0	0	0	5.79505
MSapappp	0	0	5.8875	0	0	0	3.76497	0	0	0	0	0	0	0	0	0	0	0	0	0	0	0	0	0	0	0	2.54338	7.1751	7.31089	4.04479	0	0	0	0	3.831	0	0	0	0	0	0	0	0	0	0	0	0	0	5.74068
MSappaaa	3.5717	0	0	0	0	0	5.39112	0	0	0	0	0	0	0	0	0	0	0	0	0	0	0	0	0	0	0	0.974476	6.51507	6.15148	3.89577	0	0	0	0	2.97807	0	0	0	0	0	0	0	0	0	2.9421	0	0	0	7.16787
MSappaap	0	0	0	0	0	0	0	0	0	0	0	3.66372	0	0	0	0	4.67896	0	0	0	0	0	0	4.23345	0	0	2.22387	2.56817	5.25752	5.25492	0	0	0	0	2.85173	0	0	0	0	0	0	0	0	0	0	0	0	0	4.21374
MSappapp	5.74221	0	4.83776	0	0	0	3.60005	0	0	0	0	0	0	0	0	0	0	0	0	0	0	0	0	0	0	0	3.10877	7.22037	6.00811	4.70194	0	0	0	0	1.54507	0	0	0	0	2.11964	0	0	0	0	0	0	0	0	5.96308
MSapppaa	0	0	5.83194	0	0	0	4.85193	0	0	0	0	0	0	0	0	0	0	0	0	0	0	0	0	0	0	0	2.35539	7.28974	7.04484	4.33047	0	0	0	0	3.18537	0	0	0	0	1.0581	0	0	0	0	0	0	0	0	5.98146
MSapppap	0	0	5.03397	0	0	0	3.20261	0	0	0	0	0	0	0	0	0	0	0	0	0	0	0	0	0	0	0	1.12794	6.69218	6.76818	4.65789	0	0	0	0	0	0	0	0	0	0	0	0	0	0	0	0	0	0	6.42274
MSappppa	0	0	4.20126	0	0	0	4.3036	0	0	0	0	0	0	0	0	0	0	0	0	0	0	0	0	0	0	0	2.47137	6.22541	6.83868	3.83937	0	0	0	0	1.91322	0	0	0	0	0	0	0	0	0	0	0	0	0	6.21617
MSappppp	0	0	5.26108	0	0	0	5.01243	0	0	0	0	0	0	0	0	0	0	0	0	0	0	0	0	0	0	0	2.07239	6.95399	7.08814	4.46468	0	0	0	0	0	0	0	0	0	1.91237	0	0	0	0	0	0	0	0	6.75285
MSpaaaaaa	0	0	0	0	0	0	5.57903	0	0	0	0	0	0	0	0	0	0	0	0	0	6.53181	0	0	0	0	0	0.150317	7.72689	5.01951	3.99327	0	0	0	0	4.76253	0	0	0	0	4.13351	0	0	0	0	0	0	0	0	7.10036
MSpaaaapa	0	0	6.79233	0	4.18267	0	0	0	0	0	0	0	0	0	0	0	0	0	0	0	0	0	0	3.88078	0	0	0.790625	7.58489	6.49254	3.67515	0	0	0	0	5.97005	0	5.46092	0	0	0	0	0	0	6.01012	0.576215	0	0	0	3.34388
MSpaaaapp	0	0	4.49676	0	0	0	0	0	0	0	0	0	0	0	0	0	0	3.11244	0	0	0	0	0	4.50722	0	0	0.717262	6.98656	5.49456	3.39289	0	0	0	0	5.95538	0	4.69869	0	0	0	0	0	0	3.72227	0	0	0	0	4.89479
MSpaaapaa	0	0	0	0	0	5.45609	4.91144	0	0	0	0.181868	0	0	0	0	0	0	0	0	0	0	0	2.24582	0	0	0	1.103	6.87187	4.61692	4.00088	0	0	0	0	6.91583	0	0	0	0	3.20267	0	0	0	0	2.13279	0	0	0	5.90888
MSpaaapap	0	0	0	0	0	1.74562	4.77897	0	0	0	0	0	0	0	0	0	0	0	0	0	0	0	1.00894	0	0	0	0.964772	7.19429	5.33514	4.32589	0	0	0	0	6.35849	0	0	0	0	4.67781	0	0	0	0	0.811553	0	0	0	6.74277
MSpaaappa	4.00686	0	5.8153	0	6.06999	0	0	0	0	0	0	0	0	0	0	0	0	0	0	0	0	0	0	5.17777	0	0	2.40636	7.19589	6.63676	4.13553	0	0	0	0	7.55651	0	5.41413	0	0	0	0	0	0	0	0.597023	0	0	0	4.54617
MSpaaappp	4.49697	3.39238	5.4229	0	5.52059	0	0	0	6.28242	0	5.09865	0	0	0	0	2.78723	3.5203	0	0	0	0	0	0	7.25672	1.15553	4.44501	4.05289	7.16709	7.28831	4.28304	0	0.902036	0	0	8.18067	0	3.94712	0	3.38146	0	0	0	1.74482	0	0.572407	0	6.91189	0	5.4537
MSpaapaaa	0	0	0	0	0	0	5.35715	0	0	0	0	0	0	0	0	0	0	0	0	0	0	0	0	0	0	0	1.55588	7.15741	4.78343	4.84991	0	0	0	0	6.71944	0	0	0	0	4.22213	0	0	0	0	0	0	0	0	6.55322
MSpaapapa	0	0	6.53738	0	0	0	0	0	0	0	0	0	0	0	0	0	0	0	0	0	0	0	0	6.33478	0	0	0	6.31216	6.25351	3.52027	0	0	0	0	7.90621	0	4.47124	0	0	0	0	0	0	0	0	0	0	0	4.00997
MSpaapapp	0	0	5.23156	0	0	0	0	0	6.30341	0	2.56647	0	5.77983	4.66922	0	0	6.75226	0	0	7.55592	0	0	2.67526	7.616	0	4.53538	3.58261	6.86062	7.81563	4.54124	0	6.87007	0	0	8.03214	0	5.74596	0	2.31728	4.27799	0	0	0	6.57505	0	3.34897	0	0	5.78322
MSpapaaaa	0	0	4.70122	0	0	0	0	0	0	0	0	0	0	0	0	0	0	3.16452	0	0	0	0	0	5.12326	0	0	1.31301	7.02387	6.17731	3.79592	0	0	0	0	7.37037	0	4.88406	0	0	0	0	0	0	3.24756	0	0	0	0	3.79494
MSpapaaap	3.76771	0	6.26616	0	5.38364	0	0	0	0	0	0	0	0	0	0	0	0	0	0	0	0	0	0	5.2428	0	0	2.47829	6.74683	6.86797	3.65999	0	0	0	0	7.32952	0	5.80206	0	0	0	0	0	0	0	1.73841	0	0	0	4.05693
MSpapaapaa	0.5169	0	0	0	0	0	0	0	0	0	0	0	0	0	0	0	0	0	7.2442	0	0	0	0	4.68441	0	5.99745	0.432831	6.72638	4.99886	3.56269	0	0	0	0	6.93545	0	0	0	0	0	0	0	0	0	0	0	0	0	4.38908
MSpapaapp	0	0	6.21769	0	5.61196	0	2.77726	0	0	0	0	0	0	0	0	7.03964	0	5.37073	0	0	0	0	0	6.55115	0	0	0.505436	6.82706	5.43692	3.67367	0	0	0	0	7.7339	0	5.82718	0	0.383099	0	0	0	0	0	3.74546	0	0	0	3.53512
MSpapapaa	0	0	0	0	0	0	0	0	0	0	0	0	0	0	0	0	0	0	6.77167	0	0	0	0	3.59196	0	5.74189	0.59484	6.10009	4.96433	3.20729	0	0	0	0	6.55582	0	0	0	0	0	0	0	0	0	0	0	0.533783	0	3.61823
MSpapappa	4.8288	4.29075	5.07616	0	5.21696	0	0	0	6.72722	0	4.66745	0	3.78867	4.4486	0.599422	1.05124	6.84869	0	4.48785	0	0	0	1.35235	7.06354	2.41572	4.18439	3.94031	6.95595	7.64256	4.61377	0	5.79468	0	0	8.34289	0	5.45896	0	3.94554	0	0	0	3.99874	3.94978	0.5483	0	7.01575	0	6.59352
MSpapappp	0	0	3.84814	0	0	0	0	0	3.71561	0	0	0	0	0	0	0	0	0	0	5.91537	0	0	0	1.66171	0	3.12834	2.40014	5.87389	6.4134	3.59867	0	0	0	0	7.97203	0	2.82532	0	0	1.7447	0	0	0	0	0	0	0	0	5.00798
MSpappaa	0	0	5.60144	0	1.68295	0	3.55024	0	0	0	0	0	0	0	0	0	0	0	0	0	0	0	0	0	0	0	1.651	6.52499	5.39374	4.01644	0	0	0	0	5.27769	0	0	0	0	0	0	0	0	0	0	0	0	0	6.22601
MSpappap	0	0	4.52819	0	3.49911	0	3.31799	0	0	0	0	0	0	0	0	0	0	0	0	0	0	0	0	0	0	0	0.78779	6.81856	5.96613	4.15908	0	0	0	0	5.84204	0	0	0	0	0	0	0	0	0	0	0	0	0	6.3862
MSpapppaa	0	0	4.71881	0	0	0	4.3093	0	0	0	0	0	0	0	0	0	0	0	0	0	0	0	0	0	0	0	0.510488	6.32236	6.09425	4.68797	0	0	0	0	4.24433	0	0	0	0	2.85773	0	0	0	0	0	0	0	0	6.59361
MSpapppap	0	0	4.45331	0	0	0	3.967	0	0	0	0	0	0	0	0	0	0	0	0	0	0	0	0	0	0	0	0.501436	6.47042	6.06351	4.4078	0	0	0	0	4.61485	0	0	0	0	0	0	0	0	0	0	0	0	0	6.87018
MSpappppa	0	0	4.76334	0	0	0	3.46359	0	0	0	0	0	0	0	0	0	0	0	0	0	0	0	0	0	0	0	1.174	6.7112	6.3984	4.86911	0	0	0	0	4.59186	0	0	0	0	0	0	0	0	0	0	0	0	0	5.1098
MSpappppp	0	0	4.78804	0	0	0	2.97137	0	0	0	0	0	0	0	0	0	0	0	0	0	0	0	0	0	0	0	0.866066	6.59168	5.81305	4.30779	0	0	0	0	5.11831	0	0	0	0	0	0	0	0	0	0	0	0	0	5.92575
MSppaaaad	3.75507	0	0	0	0	0	4.65287	0	0	0	0	0	0	0	0	0	0	0	0	0	0	0	0	0	0	0	0	6.62675	6.11812	4.06249	0	0	0	0	3.39833	0	0	0	0	4.29218	0	0	0	0	0	0	0	0	5.96654
MSppaaaav	5.37934	0	0	0	0	0	4.75163	0	0	0	0	0	0	0	0	0	0	0	0	0	0	0	0	0	0	0	0.203181	6.25916	5.54994	4.50164	0	0	0	0	2.44392	0	0	0	0	4.55075	0	0	0	0	0	0	0	0	6.45627
MSppaaap	0	0	5.28679	0	0	0	3.05058	0	0	0	0	0	0	0	0	0	0	0	0	0	0	0	0	0	0	0	1.80231	7.09012	6.49468	3.95838	0	0	0	0	1.87743	0	0	0	0	0	0	0	0	0	0	0	0	0	5.29601
MSppaapp	4.7757	0	2.82871	0	2.91068	0	0.545842	0	0	0	0	0	0	0	0	0	0	0	0	0	0	0	0	0	0	0	1.41616	6.86615	6.88047	4.9244	3.82147	0	0	0	3.91619	0	0	0	0	0	0	0	0	0	0	0	0	0	6.67991
MSppapaaa	3.05792	0	0	0	0	0	0	0	0	0	0	0	0	0	0	2.80917	0	0	0	0	0	0	0	0	0	0	0.13337	6.4184	6.17768	3.82882	0	0	0	0	3.32006	0	0	0	0	0	0	0	0	0	5.38627	0	0	0	5.48912
MSppapaap	3.27227	0	0	0	0	0	0	0	0	0	0	0	0	0	0	2.00987	0	0	0	0	0	0	0	0	0	0	0.877634	6.37175	6.33972	3.89696	0	0	0	0	3.22762	0	0	0	0	0	0	0	0	0	4.32521	0	0	0	5.47713
MSppapap	0	0	5.88966	0	0	0	3.36309	0	0	0	0	0	0	0	0	0	0	0	0	0	0	0	0	0	0	0	1.0017	7.07181	6.97106	4.39716	0	0	0	0	1.90206	0	0	0	0	1.50188	0	0	0	0	0	0	0	0	4.77111
MSppappa	4.60258	0	5.929	0	0	0	2.56714	0	0	0	0	0	0	0	0	0	0	0	0	0	0	0	0	0	0	0	0.536481	7.40728	7.33468	4.65661	0	0	0	0	3.07016	0	0	0	0	2.78487	0	0	0	0	0	0	0	0	5.18684
MSppappp	0	0	5.96861	0	0	0	4.01848	0	0	0	0	0	0	0	0	0	0	0	0	0	0	0	0	0	0	0	0.568802	7.14105	6.45337	4.4905	0	0	0	0	3.14134	0	0	0	0	0	0	0	0	0	0	0	0	0	5.78611
MSpppaap	0	0	0	0	0	0	0	0	0	0	0	2.60125	0	0	0	0	5.21056	0	0	0	0	0	0	2.35208	0	0	1.2485	1.11908	5.81827	6.1699	0	0	0	0	4.39866	0	0	0	0	0	0	0	0	0	0	0	0	0	5.12565
MSpppapp	4.79746	0	5.93031	0	0	0	2.37067	0	0	0	0	0	0	0	0	0	0	0	0	0	0	0	0	0	0	0	0.533787	6.43556	6.64451	5.16195	0	0	0	0	2.28242	0	0	0	0	1.46491	0	0	0	0	0	0	0	0	4.84108
MSppppaa	0	0	4.84161	0	0	0	3.74155	0	0	0	0	0	0	0	0	0	0	0	0	0	0	0	0	0	0	0	0.204873	7.1574	6.45571	4.4815	0	0	0	0	4.22131	0	0	0	0	1.42531	0	0	0	0	0	0	0	0	5.6462
MSppppap	0	0	5.30975	0	0	0	4.89387	0	0	0	0	0	0	0	0	0	0	0	0	0	0	0	0	0	0	0	0.578516	6.12778	7.04373	4.29703	0	0	0	0	1.8885	0	0	0	0	2.03142	0	0	0	0	0	0	0	0	6.44233
MSpppppa	0	0	4.8869	0	0	0	3.53899	0	0	0	0	0	0	0	0	0	0	0	0	0	0	0	0	0	0	0	1.16232	6.95301	7.20055	4.68582	0	0	0	0	2.25163	0	0	0	0	0	0	0	0	0	0	0	0	0	6.03091
MSpppppp	0	0	5.29103	0	0	0	4.5878	0	0	0	0	0	0	0	0	0	0	0	0	0	0	0	0	0	0	0	0.541979	6.23417	7.08776	4.51248	0	0	0	0	0.724998	0	0	0	0	2.9588	0	0	0	0	0	0	0	0	6.26131
Z2	0	0	0	0	0	0	0	0	0	0	0	0	0	0	0	0	0	0	0	0	0	0	0	0	0	0	0	0	0	0	0	6.98891	0	1.49892	2.46094	0	0	0	0	0	0	0	0	0	0	0	0	0	0
Z3	0	0	0	0	0	0	0	0	0	0	0	0	0	0	0	0	0	0	0	0	0	0	0	0	0	0	0.364322	0	0	0	0	6.56226	0	2.58114	0	0	0	0	0	0	0	0	0	0	0	0	0	0	0

## Sheet: c
Cell-name	let-7-pr_SYS1749	lin-4-pr_SYS1786	miR-1018-pr_SYS2165	miR-1022-pr_SYS1519	miR-124-pr_SYS1769	miR-1-pr_SYS1686	miR-228-pr_SYS1584	miR-231-pr_SYS1440	miR-232-pr_SYS1557	miR-234-pr_SYS1597	miR-235-pr_SYS1752	miR-236-pr_1_SYS1444	miR-236-pr_2_SYS1461	miR-244-pr_SYS1498	miR-245-pr_SYS1525	miR-247-797-pr_SYS1463	miR-251-pr_SYS1441	miR-252-pr_SYS1427	miR-259-pr_SYS1466	miR-268-pr_SYS1515	miR-2-pr_SYS1559	miR-34-pr_SYS1524	miR-43-44-pr_SYS1365	miR-45-pr_SYS1468	miR-48-pr_SYS1542	miR-49-pr_SYS1567	miR-51-pr_SYS2163	miR-52-pr_SYS1379	miR-53-pr_SYS1445	miR-54-56-pr_SYS1510	miR-57-pr_SYS1493	miR-61-250-pr_SYS1521	miR-63-pr_SYS1489	miR-72-pr_SYS1474	miR-73-74-pr_SYS1547	miR-75-pr_SYS1424	miR-790-pr_SYS1757	miR-793-pr_SYS1388	miR-794-pr_SYS1473	miR-795-pr_SYS1763	miR-796-pr_SYS1538	miR-79-pr_SYS1488	miR-80-pr_SYS1586	miR-81-pr_SYS1500	miR-82-pr_SYS1671	miR-83-pr_SYS1426	miR-84-pr_SYS1767	miR-86-pr_SYS2271	miR-90-pr_SYS1490
ABa														1				1										1				1		1	1														1
ABal																													1
ABala
ABalaa																																			1
ABalaaa																												1							1
ABalaaaa																												1
ABalaaaal																												1						1	1
ABalaaaala																		1										1		1
ABalaaaalal																							1
ABalaaaalar																							1
ABalaaaalp																		1										1																					1
ABalaaaalpa																											1			1
ABalaaaalpp																							1
ABalaaaar																												1
ABalaaaarl																		1					1					1							1
ABalaaaarla																		1						1				1		1
ABalaaaarlp																											1	1
ABalaaaarr																		1					1					1							1
ABalaaaarra																		1										1		1																			1
ABalaaaarrp																												1		1
ABalaaap																												1
ABalaaapa																												1						1
ABalaaapal																							1					1				1			1
ABalaaapall					1																		1					1		1
ABalaaapalr																		1									1	1		1
ABalaaapar																		1					1					1
ABalaaaparl																		1					1					1		1					1
ABalaaaparr																							1					1		1					1
ABalaaapp																		1										1	1			1		1	1														1
ABalaaappl																							1					1							1
ABalaaappll																							1					1							1
ABalaaapplr																		1									1
ABalaaappr																		1										1	1					1	1														1
ABalaaapprl																							1						1	1
ABalaaapprr																							1				1	1		1				1	1
ABalaap																												1							1
ABalaapa																												1	1
ABalaapaa																												1						1	1
ABalaapaaa																							1					1		1				1															1
ABalaapaaal																		1									1								1
ABalaapaaar																														1
ABalaapaap																							1					1						1	1
ABalaapaapa																											1
ABalaapaapp																											1	1
ABalaapap																												1						1	1														1
ABalaapapa																							1				1
ABalaapapp																		1					1					1
ABalaapappa											1																1			1																1
ABalaapappp																											1													1
ABalaapp																												1				1			1
ABalaappa																												1							1														1
ABalaappaa														1									1				1			1										1
ABalaappap																							1					1							1
ABalaappapa																											1													1
ABalaappapp																		1
ABalaappp																												1							1														1
ABalaapppa																							1					1							1
ABalaapppaa																							1				1			1
ABalaapppap					1																		1					1		1					1														1
ABalaapppp																							1					1	1			1		1	1
ABalaappppa					1																						1			1				1	1
ABalaappppp					1																		1				1			1
ABalap																												1				1			1
ABalapa																												1							1
ABalapaa																												1
ABalapaaa																												1
ABalapaaaa																							1					1		1					1
ABalapaaaaa
ABalapaaaap		1		1																			1																	1
ABalapaaap																							1					1	1						1
ABalapaaapa																		1									1	1	1	1																			1
ABalapaaapp	1				1	1																					1	1		1
ABalapaap																												1	1						1
ABalapaapa																		1					1					1		1		1			1
ABalapaapaa																							1					1													1
ABalapaapap				1	1													1									1	1						1								1							1
ABalapaapp																							1					1	1	1		1			1
ABalapaappa																												1		1
ABalapaappp					1																		1					1
ABalapap																												1
ABalapapa																												1							1
ABalapapaa			1															1					1				1	1		1																			1
ABalapapap																							1					1						1
ABalapapapa																		1						1			1																					1
ABalapapapp																											1			1										1
ABalapapp																												1				1			1
ABalapappa																												1							1
ABalapappaa																							1							1					1
ABalapappap																							1					1		1		1			1
ABalapappp																												1
ABalapapppa																							1				1	1		1
ABalapapppp																					1		1					1		1												1
ABalapp																												1	1						1														1
ABalappa																												1
ABalappaa																							1					1				1		1	1
ABalappaaa	1																						1				1			1												1					1
ABalappaap																							1					1		1				1
ABalappap																												1				1			1
ABalappapa																		1					1					1		1					1
ABalappapaa					1																						1
ABalappapap																																			1
ABalappapp																							1					1		1		1			1
ABalappappa																											1	1							1
ABalappappp																											1
ABalappp																												1							1
ABalapppa																												1							1
ABalapppaa																		1					1					1							1														1
ABalapppaaa					1																						1	1																			1
ABalapppaap																											1
ABalapppap																							1					1						1	1
ABalapppapa																														1												1
ABalapppapp					1	1		1										1					1				1	1		1
ABalapppp																												1							1
ABalappppa																		1					1					1						1	1
ABalappppaa																		1									1			1
ABalappppap																		1					1					1	1	1					1
ABalappppp																		1					1					1							1
ABalapppppa																							1			1	1
ABalapppppp																							1				1			1				1															1
ABalp
ABalpa
ABalpaa																		1										1	1						1
ABalpaaa																												1							1
ABalpaaaa																												1							1
ABalpaaaaa						1																						1	1
ABalpaaaaaa						1																						1						1
ABalpaaaaap						1
ABalpaaaap						1																						1
ABalpaaaapa						1																	1							1
ABalpaaaapp						1																							1						1
ABalpaaap																												1				1			1
ABalpaaapa						1																						1
ABalpaaapaa						1																					1
ABalpaaapap		1				1																					1
ABalpaaapp						1																						1							1
ABalpaaappa						1												1									1			1					1
ABalpaaappp
ABalpaap																												1	1						1
ABalpaapa																												1				1			1														1
ABalpaapaa						1												1									1	1							1
ABalpaapaaa																											1	1	1						1
ABalpaapaap						1																						1
ABalpaapap						1												1										1	1						1
ABalpaapapa						1																					1								1									1
ABalpaapapp						1																					1	1	1						1									1
ABalpaapp																												1	1			1			1
ABalpaappa						1												1									1	1	1			1			1														1
ABalpaappaa																												1
ABalpaappap
ABalpaappp						1																						1	1						1
ABalpaapppa																							1				1		1
ABalpaapppp																							1				1	1	1																				1
ABalpap																												1						1	1
ABalpapa																												1	1						1
ABalpapaa																												1	1					1	1
ABalpapaaa																		1										1							1
ABalpapaaaa																							1					1		1																			1
ABalpapaaap																											1	1
ABalpapaap																		1										1							1
ABalpapaapa
ABalpapaapp						1																					1								1
ABalpapap																												1							1
ABalpapapa																												1							1
ABalpapapaa						1			1									1									1	1		1
ABalpapapap						1																					1	1		1																			1
ABalpapapp																												1				1
ABalpapappa						1																					1
ABalpapappp						1																					1
ABalpapp																												1							1														1
ABalpappa																												1							1
ABalpappaa						1																						1							1
ABalpappaaa																							1				1			1														1
ABalpappaap					1																																							1
ABalpappap						1																						1	1						1
ABalpappapa						1			1																		1	1	1						1														1
ABalpappapp						1																	1				1	1	1						1
ABalpappp																												1							1
ABalpapppa						1																						1	1						1
ABalpapppaa																														1
ABalpapppap					1	1																	1				1
ABalpapppp						1																						1							1
ABalpappppa						1												1									1	1	1						1														1
ABalpappppp						1												1										1	1						1
ABalpp																													1			1			1
ABalppa																												1				1		1	1														1
ABalppaa																		1										1	1			1		1	1														1
ABalppaaa						1																						1				1		1	1
ABalppaaaa	1			1										1				1					1		1		1	1		1																			1
ABalppaaap																												1
ABalppaaapa			1																				1				1			1					1
ABalppaaapp																											1	1		1
ABalppaap																												1
ABalppaapa				1														1					1							1		1
ABalppaapp																		1										1				1		1	1
ABalppaappa							1																							1
ABalppaappp																											1	1		1
ABalppap																		1										1	1			1		1	1														1
ABalppapa																		1										1	1			1			1														1
ABalppapaa																							1					1	1						1
ABalppapaaa																														1
ABalppapaap																												1		1
ABalppapap																							1					1	1						1
ABalppapapa																											1			1
ABalppapapp																		1									1	1		1																			1
ABalppapp																												1							1
ABalppappa																							1					1	1	1					1
ABalppappaa					1								1								1						1			1																			1
ABalppappap					1																		1					1		1
ABalppappp																							1					1	1						1
ABalppapppa																														1
ABalppapppp					1																		1					1		1
ABalppp																																			1
ABalpppa																												1
ABalpppaa																							1					1							1
ABalpppaaa																		1					1					1		1		1		1	1														1
ABalpppaaaa																											1								1
ABalpppaaap																		1									1
ABalpppaap					1													1					1				1	1		1		1		1	1														1
ABalpppaapd																		1									1								1
ABalpppaapv					1																							1	1	1		1		1	1
ABalpppap																		1					1					1	1			1		1	1														1
ABalpppapa					1													1					1					1		1					1														1
ABalpppapad																		1									1	1	1	1					1														1
ABalpppapav					1													1					1				1	1	1	1		1			1														1
ABalpppapp					1													1					1					1		1				1	1
ABalpppappa			1	1			1						1																	1												1
ABalpppappp					1																							1							1
ABalpppp																												1							1
ABalppppa																												1				1			1
ABalppppaa					1																		1					1	1	1					1							1
ABalppppaad													1												1		1	1		1					1											1
ABalppppaav																		1					1					1																		1
ABalppppap					1													1					1					1	1	1					1							1
ABalppppapa																												1
ABalppppapp													1	1									1		1		1	1							1											1			1
ABalppppp																												1							1
ABalpppppa					1																		1					1	1	1					1							1
ABalpppppaa					1																							1	1																	1
ABalpppppap					1																		1																							1
ABalpppppp					1																		1					1
ABalppppppa					1																		1			1	1	1	1	1												1				1
ABalppppppaa					1													1
ABalppppppap					1																						1							1
ABalppppppp					1																		1			1	1	1	1	1												1
ABalpppppppa					1																					1				1																1			1
ABalpppppppp					1																					1																				1
ABar																													1
ABara																													1
ABaraa
ABaraaa																												1							1
ABaraaaa																												1							1
ABaraaaaa																												1							1
ABaraaaaaa						1																					1	1							1
ABaraaaaaaa						1																					1								1
ABaraaaaaap						1																	1	1				1	1
ABaraaaaap						1												1									1	1							1
ABaraaaaapa																																			1														1
ABaraaaaapp						1																							1						1
ABaraaaap																												1
ABaraaaapa						1																					1	1
ABaraaaapaa						1																						1
ABaraaaapap						1																						1
ABaraaaapp						1																					1	1
ABaraaap																												1							1
ABaraaapa																												1							1
ABaraaapaa						1																					1	1							1
ABaraaapaaa						1												1					1					1	1						1
ABaraaapaap						1																					1	1	1						1
ABaraaapap						1																					1	1							1
ABaraaapapa						1																							1						1
ABaraaapapp						1																						1	1						1
ABaraaapp																		1										1						1	1
ABaraaappa						1																					1	1							1
ABaraaappaa																												1		1																			1
ABaraaappap																																			1
ABaraaappp						1																						1							1
ABaraaapppa																								1			1	1
ABaraaapppp																								1			1	1
ABaraap																												1							1
ABaraapa																												1							1
ABaraapaa																												1							1
ABaraapaaa						1																						1
ABaraapaaaa																											1	1
ABaraapaaap																		1									1	1						1
ABaraapaap						1																						1							1
ABaraapaapa						1																					1	1		1					1
ABaraapaapp						1						1							1								1	1	1						1
ABaraapap																												1
ABaraapapa						1																						1						1	1
ABaraapapaa																							1	1			1		1
ABaraapapap						1																	1	1			1	1	1						1									1
ABaraapapp						1																					1	1							1
ABaraapappa						1																	1
ABaraapappp																													1
ABaraapp																												1				1			1
ABaraappa																												1
ABaraappaa						1												1										1							1
ABaraappaaa						1												1									1	1
ABaraappaap						1												1									1	1	1						1
ABaraappap						1																						1							1
ABaraappapa						1																	1				1	1							1
ABaraappapp						1													1								1	1	1						1
ABaraappp																												1							1
ABaraapppa						1																						1							1
ABaraapppaa																							1	1			1	1							1									1
ABaraapppap						1																	1				1	1	1						1
ABaraapppp						1																						1							1
ABaraappppa					1																		1				1
ABaraappppp						1																	1				1	1
ABarap																												1	1					1	1
ABarapa																												1							1
ABarapaa																												1				1			1
ABarapaaa																												1							1
ABarapaaaa						1																						1							1
ABarapaaaaa						1												1									1
ABarapaaaap						1
ABarapaaap						1																					1	1
ABarapaaapa
ABarapaaapp
ABarapaap																												1							1
ABarapaapa						1												1										1	1
ABarapaapaa																											1
ABarapaapap																													1						1
ABarapaapp						1																						1							1
ABarapaappa						1																					1	1	1	1					1
ABarapaappp						1																	1	1			1	1		1					1
ABarapap																												1							1
ABarapapa																												1							1
ABarapapaa						1																					1	1							1
ABarapapaaa																							1							1					1
ABarapapaap																														1
ABarapapap																												1							1
ABarapapapa						1												1					1				1	1
ABarapapapp						1												1									1	1	1						1														1
ABarapapp																												1							1
ABarapappa						1																					1	1							1
ABarapappaa																							1							1
ABarapappap																											1			1					1
ABarapappp																												1							1
ABarapapppa						1												1						1			1	1	1						1
ABarapapppp						1												1					1				1	1	1						1
ABarapp																												1							1
ABarappa																												1							1
ABarappaa																							1					1							1
ABarappaaa																												1		1
ABarappaaaa																											1
ABarappaaap					1																		1				1
ABarappaap																		1										1							1
ABarappaapa																											1
ABarappaapp																											1			1																			1
ABarappap																							1					1							1
ABarappapa																							1					1		1
ABarappapaa																		1												1
ABarappapap																																																	1
ABarappapp																							1					1		1
ABarappappa																		1										1	1																				1
ABarappappp																							1					1																					1
ABarappp																												1							1
ABarapppa																		1					1					1	1			1		1	1														1
ABarapppaa																		1					1				1	1		1
ABarapppaaa
ABarapppaap																													1
ABarapppap																							1				1	1	1	1		1			1
ABarapppapa																											1		1
ABarapppapp																													1
ABarapppp																							1					1	1					1	1														1
ABarappppa																							1					1		1
ABarappppaa																					1							1		1																			1
ABarappppap																		1									1			1																1			1
ABarappppp																		1					1					1		1		1			1
ABarapppppa																											1	1
ABarapppppp																		1									1																			1			1
ABarp
ABarpa																																			1
ABarpaa																												1																					1
ABarpaaa																												1
ABarpaaaa																												1														1
ABarpaaaaa																							1				1	1
ABarpaaaaal																														1				1
ABarpaaaaar									1														1				1	1	1						1
ABarpaaaap																							1					1							1
ABarpaaaapa					1										1	1											1	1														1				1
ABarpaaaapp					1					1													1				1	1						1								1
ABarpaaap																												1	1													1
ABarpaaapa																												1	1						1
ABarpaaapaa											1												1				1	1							1							1
ABarpaaapap																		1					1				1		1			1																	1
ABarpaaapp	1								1									1					1	1				1		1					1							1
ABarpaap																												1
ABarpaapa																												1							1							1
ABarpaapaa																											1	1	1						1							1
ABarpaapap																								1			1	1	1				1									1
ABarpaapp																												1
ABarpaappa																								1			1	1	1						1							1							1
ABarpaappp																								1			1	1	1						1							1
ABarpap																												1
ABarpapa																												1
ABarpapaa																																										1
ABarpapaaa								1															1				1	1	1						1
ABarpapaaaa																							1												1											1
ABarpapaaap																		1												1																			1
ABarpapaap																							1					1							1							1
ABarpapaapa	1																				1						1	1	1	1
ABarpapaapp																		1			1		1				1	1		1																1			1
ABarpapap																												1							1							1
ABarpapapa								1										1					1	1			1	1	1					1	1														1
ABarpapapp						1		1															1				1	1	1													1							1
ABarpapp
ABarpappa																												1							1							1
ABarpappaa																		1					1				1	1	1	1		1		1								1							1
ABarpappap					1													1					1				1	1	1			1			1							1							1
ABarpappp																												1							1							1
ABarpapppa					1																		1	1			1	1	1						1							1							1
ABarpapppp																		1					1	1			1	1	1						1							1
ABarpp																												1	1
ABarppa																												1
ABarppaa
ABarppaaa								1																				1	1
ABarppaaaa								1															1				1	1	1			1			1							1
ABarppaaap								1															1	1			1	1	1						1							1							1
ABarppaap								1																				1
ABarppaapa								1															1	1			1	1	1						1							1							1
ABarppaapp								1															1				1	1	1													1							1
ABarppap																												1
ABarppapa								1																				1	1						1
ABarppapaa								1															1	1			1	1	1						1							1
ABarppapap								1															1	1			1	1	1						1							1
ABarppapp								1																				1	1			1			1							1
ABarppappa								1										1					1	1			1	1	1						1							1							1
ABarppappp								1										1					1	1			1	1	1		1			1	1							1							1
ABarppp																												1
ABarpppa
ABarpppaa								1																				1							1							1
ABarpppaaa								1															1				1	1		1					1							1							1
ABarpppaap																		1					1	1			1	1	1						1							1							1
ABarpppap								1																				1							1							1
ABarpppapa																							1	1			1	1	1													1							1
ABarpppapp								1															1				1	1				1			1							1							1
ABarpppp																												1
ABarppppa								1																				1							1							1
ABarppppaa								1										1					1	1			1	1	1													1							1
ABarppppap								1										1					1	1			1	1	1													1							1
ABarppppp								1																				1														1
ABarpppppa								1										1					1	1			1	1	1	1	1	1		1	1							1							1
ABarpppppp								1										1					1	1			1	1	1	1	1	1		1	1							1							1
ABp														1				1										1				1		1	1														1
ABpl																													1
ABpla
ABplaa
ABplaaa
ABplaaaa																												1
ABplaaaaa
ABplaaaaaa																							1				1	1	1						1
ABplaaaaaaa																							1					1		1																1
ABplaaaaaap																		1									1	1	1
ABplaaaaap																							1				1	1	1
ABplaaaaapa																							1						1																		1		1
ABplaaaaapp																					1		1				1	1	1
ABplaaaap																												1							1
ABplaaaapa																							1	1			1	1	1													1
ABplaaaapp																							1	1			1	1	1						1							1							1
ABplaaap																												1							1
ABplaaapa																												1							1
ABplaaapaa				1														1					1	1			1	1	1			1		1	1							1							1
ABplaaapap					1													1					1	1			1	1	1			1										1							1
ABplaaapp																												1	1
ABplaaappa																		1					1	1			1	1	1			1		1	1							1							1
ABplaaappp																							1	1			1	1	1						1							1							1
ABplaap
ABplaapa																												1						1	1
ABplaapaa																							1					1
ABplaapaaa																							1					1	1	1				1	1							1
ABplaapaaaa																							1				1	1	1	1					1							1
ABplaapaaap																							1				1	1	1						1
ABplaapaap																							1					1	1	1					1							1
ABplaapaapa					1													1									1	1							1
ABplaapaapp																		1										1	1	1					1
ABplaapap																												1	1			1
ABplaapapa					1													1					1					1		1					1							1
ABplaapapaa					1																						1			1																1
ABplaapapap					1																																									1
ABplaapapp																							1					1							1
ABplaapappa					1													1									1	1		1					1							1							1
ABplaapappp				1	1																		1				1	1		1					1							1
ABplaapp																												1							1
ABplaappa																												1	1			1			1							1
ABplaappaa																		1					1	1			1	1	1	1				1	1							1							1
ABplaappap	1																	1					1	1			1	1	1						1							1
ABplaappp																												1				1			1														1
ABplaapppa																		1					1	1			1	1	1						1							1							1
ABplaapppp																		1					1	1			1	1	1	1					1							1							1
ABplap																																																	1
ABplapa
ABplapaa																												1
ABplapaaa								1															1					1
ABplapaaaa													1										1					1
ABplapaaaaa		1			1		1																1				1			1					1											1		1
ABplapaaaap					1																		1					1		1
ABplapaaap													1										1					1							1														1
ABplapaaapa																							1				1			1					1														1
ABplapaaapp								1															1				1			1					1
ABplapaap								1																				1							1
ABplapaapa								1					1					1					1				1	1	1			1		1	1							1							1
ABplapaapp								1					1					1					1	1			1	1	1					1	1							1							1
ABplapap																												1
ABplapapa								1																				1							1
ABplapapaa								1										1					1	1			1	1	1		1				1							1							1
ABplapapap								1										1					1	1			1	1	1		1				1							1							1
ABplapapp								1															1					1	1			1		1	1														1
ABplapappa								1										1					1	1			1	1	1		1				1							1							1
ABplapappp								1										1					1				1	1	1		1				1							1
ABplapapppa	1																	1						1			1			1	1			1	1
ABplapapppp																		1									1	1			1																		1
ABplapp																												1
ABplappa																												1	1			1		1	1
ABplappaa								1																				1				1			1
ABplappaaa																		1					1	1			1	1	1													1
ABplappaap																		1					1	1			1	1	1		1											1
ABplappap								1																				1	1			1			1														1
ABplappapa																							1	1			1	1	1		1											1
ABplappapp																		1					1	1			1	1	1		1				1							1
ABplappp																												1	1						1
ABplapppa								1										1										1	1			1		1	1							1							1
ABplapppaa																							1				1	1		1
ABplapppaaa																		1																															1
ABplapppaap				1	1			1															1				1	1																					1
ABplapppap																							1				1	1	1						1							1
ABplapppapa	1				1			1										1									1	1		1				1															1
ABplapppapp																														1																			1
ABplapppp								1															1					1	1			1		1	1							1							1
ABplappppa																		1					1	1			1	1	1		1				1							1							1
ABplappppp				1				1										1					1				1	1	1		1											1							1
ABplp																																																	1
ABplpa																													1			1																	1
ABplpaa																																1			1
ABplpaaa																		1					1					1				1		1	1
ABplpaaaa					1													1					1					1	1	1		1			1														1
ABplpaaaaa					1													1					1					1		1					1														1
ABplpaaaaaa					1																							1		1
ABplpaaaaap					1																							1		1																1
ABplpaaaap					1													1					1					1		1					1
ABplpaaaapa					1																						1	1	1						1
ABplpaaaapp					1																		1				1	1																					1
ABplpaaap					1													1					1					1	1	1				1	1														1
ABplpaaapa																		1					1					1	1	1					1
ABplpaaapaa
ABplpaaapap																											1								1
ABplpaaapp					1																		1					1		1					1
ABplpaaappa																											1
ABplpaaappp																							1				1	1	1
ABplpaap																							1					1	1			1		1	1														1
ABplpaapa					1													1		1			1					1				1			1
ABplpaapaa																							1					1		1					1
ABplpaapaaa																											1		1	1																			1
ABplpaapaap																																			1
ABplpaapap																		1					1				1	1		1					1
ABplpaapapa																		1									1	1		1					1											1
ABplpaapapp																		1					1				1	1		1																			1
ABplpaapp					1													1					1					1				1			1
ABplpaappa																							1					1	1	1					1
ABplpaappaa					1																						1			1
ABplpaappap																		1					1				1	1		1					1											1
ABplpaappp																		1					1					1	1	1					1
ABplpaapppa																											1	1
ABplpaapppp																							1				1	1							1														1
ABplpap																																			1
ABplpapa																		1					1					1	1			1		1	1														1
ABplpapaa																							1					1
ABplpapaaa					1													1					1					1																					1
ABplpapaaaa					1																									1
ABplpapaaap																							1																										1
ABplpapaap					1													1					1					1
ABplpapaapa																		1										1		1
ABplpapaapp																							1							1																			1
ABplpapap																							1					1							1
ABplpapapa																		1					1				1	1	1
ABplpapapaa					1																						1			1																			1
ABplpapapap					1																									1																			1
ABplpapapp																							1				1	1	1						1
ABplpapappa																												1																					1
ABplpapappp																												1
ABplpapp																		1					1					1				1		1	1														1
ABplpappa																							1					1							1
ABplpappaa																											1	1	1
ABplpappaaa					1				1																		1	1	1	1					1									1
ABplpappaap									1																		1	1	1															1
ABplpappap					1																						1		1						1
ABplpappp																							1					1							1
ABplpapppa					1																						1	1							1					1
ABplpapppaa																								1				1							1									1
ABplpapppap																		1									1								1									1
ABplpapppp																											1	1							1					1
ABplpappppa																		1						1											1
ABplpappppp																			1																1														1
ABplpp
ABplppa																																			1
ABplppaa																		1										1	1			1		1	1														1
ABplppaaa																							1					1							1
ABplppaaaa																												1
ABplppaaaaa																											1	1	1	1					1														1
ABplppaaaap																											1
ABplppaaap					1																						1			1					1							1
ABplppaap																							1					1	1			1		1
ABplppaapa																		1					1					1	1
ABplppaapaa					1																		1				1	1		1
ABplppaapap					1																						1			1
ABplppaapp																		1										1	1						1
ABplppaappa																											1		1	1																			1
ABplppaappp																							1				1	1	1	1
ABplppap																												1	1			1		1	1														1
ABplppapa																							1					1				1		1	1														1
ABplppapaa																		1					1					1	1						1
ABplppapaaa																							1				1	1							1														1
ABplppapaap																											1			1																			1
ABplppapap																		1									1	1	1	1
ABplppapapa																												1																					1
ABplppapapp																							1												1														1
ABplppapp																							1					1	1						1														1
ABplppappa																		1					1					1		1					1
ABplppappaa																											1																						1
ABplppappap																											1																						1
ABplppappp																		1					1					1
ABplppapppa																							1							1																			1
ABplppapppp																											1			1																			1
ABplppp
ABplpppa																		1										1						1	1														1
ABplpppaa																							1					1							1														1
ABplpppaaa																		1					1					1							1
ABplpppaaaa																											1	1	1	1																			1
ABplpppaaap																											1	1	1	1																			1
ABplpppaap					1																		1				1	1
ABplpppaapa																														1	1																		1
ABplpppaapp																														1	1
ABplpppap																							1					1				1		1	1														1
ABplpppapa																												1	1
ABplpppapaa																		1						1			1	1	1	1	1
ABplpppapap																		1									1		1	1	1
ABplpppapp																		1									1			1
ABplpppp																												1				1			1														1
ABplppppa																		1					1					1							1
ABplppppaa																		1					1					1	1
ABplppppaaa					1																						1	1		1
ABplppppaap					1													1									1	1		1																			1
ABplppppap																		1					1					1	1						1
ABplppppapa					1																		1	1			1	1	1	1	1																		1
ABplppppapp																		1									1	1	1		1
ABplppppp																		1					1					1							1
ABplpppppa																											1	1	1		1
ABplpppppaa																					1						1	1		1					1
ABplpppppap																					1									1																			1
ABplpppppp																		1					1				1	1	1		1				1														1
ABplppppppa					1																			1			1	1	1		1
ABplppppppp																		1						1			1	1	1	1	1																		1
ABpr																													1
ABpra
ABpraa
ABpraaa
ABpraaaa																							1					1
ABpraaaaa																		1										1		1					1
ABpraaaaaa																							1					1	1	1					1
ABpraaaaaaa																											1								1
ABpraaaaaap																											1	1
ABpraaaaap																		1					1				1	1	1	1					1														1
ABpraaaaapd																		1										1														1
ABpraaaaapv					1																							1														1				1
ABpraaaap																							1					1						1	1														1
ABpraaaapa					1																		1				1	1		1												1							1
ABpraaaapad					1													1					1							1					1														1
ABpraaaapav																							1					1	1	1
ABpraaaapp					1																		1					1		1					1														1
ABpraaaappa																											1		1	1												1
ABpraaaappp					1																		1				1	1		1												1
ABpraaap																							1					1				1
ABpraaapa																												1	1						1
ABpraaapaa					1																		1					1	1	1					1							1							1
ABpraaapaad					1													1					1				1	1	1																	1
ABpraaapaav																		1									1
ABpraaapap					1													1					1					1	1	1				1	1							1							1
ABpraaapapa																											1							1												1
ABpraaapapp					1													1									1		1
ABpraaapp																		1					1					1							1
ABpraaappa					1																		1				1	1	1	1				1	1							1
ABpraaappaa																							1				1			1					1
ABpraaappap					1													1												1																1
ABpraaappp					1													1					1					1
ABpraaapppa					1																						1	1	1	1												1							1
ABpraaapppaa																							1			1																				1
ABpraaapppap																							1			1			1	1																1
ABpraaapppp					1													1					1			1	1		1	1					1							1							1
ABpraaappppa					1			1																1				1		1																1			1
ABpraaappppp																												1																		1
ABpraap																																			1
ABpraapa																												1
ABpraapaa																												1	1					1	1
ABpraapaaa				1																			1				1	1	1	1					1							1
ABpraapaaaa																							1				1	1	1	1
ABpraapaaap																											1		1			1			1							1
ABpraapaap				1														1					1				1	1	1	1		1			1							1							1
ABpraapaapa					1													1					1				1	1	1	1																			1
ABpraapaapp					1													1					1					1	1
ABpraapap																		1										1							1
ABpraapapa					1													1					1				1	1	1	1		1			1							1
ABpraapapaa																											1	1		1																1
ABpraapapap					1																		1				1			1																1
ABpraapapp					1													1					1				1	1	1	1					1
ABpraapappa					1																		1					1														1							1
ABpraapappp					1													1					1					1
ABpraapp																												1							1
ABpraappa																							1					1							1							1
ABpraappaa				1																			1	1			1	1	1	1					1							1
ABpraappap																		1					1	1			1	1	1	1		1										1							1
ABpraappp																												1							1							1
ABpraapppa				1																			1				1	1	1					1	1							1							1
ABpraapppp																		1					1	1			1	1	1						1							1							1
ABprap																																			1
ABprapa																												1				1			1
ABprapaa
ABprapaaa								1															1					1						1	1														1
ABprapaaaa																							1					1	1
ABprapaaaaa					1																						1	1		1		1		1								1							1
ABprapaaaap					1																		1				1							1	1
ABprapaaap																							1					1
ABprapaaapa																							1				1			1												1							1
ABprapaaapp																		1					1				1	1		1					1
ABprapaap								1															1					1	1					1	1														1
ABprapaapa																		1					1	1			1	1	1			1		1	1							1							1
ABprapaapp								1										1					1	1			1	1	1					1	1							1							1
ABprapap																												1				1			1
ABprapapa								1																				1						1	1							1
ABprapapaa				1														1					1	1			1	1	1		1				1							1							1
ABprapapap								1										1					1	1			1	1	1		1	1			1							1							1
ABprapapp								1																				1	1					1	1							1							1
ABprapappa				1			1	1										1					1	1			1	1	1		1	1		1	1							1							1
ABprapappp				1				1										1					1				1	1	1		1											1
ABprapapppa																								1				1		1	1	1
ABprapapppp																							1							1	1
ABprapp																												1							1
ABprappa																												1							1
ABprappaa								1																				1						1	1							1
ABprappaaa																		1					1	1			1	1	1													1							1
ABprappaap																		1					1	1			1	1	1	1												1
ABprappap								1										1										1	1					1	1							1
ABprappapa																		1					1	1			1	1	1		1											1
ABprappapp																		1					1	1			1	1	1		1											1							1
ABprappp																												1						1	1														1
ABprapppa								1																				1	1			1		1	1							1							1
ABprapppaa					1													1					1					1		1																			1
ABprapppaaa					1																									1																			1
ABprapppaap					1																		1				1	1	1	1		1
ABprapppap																		1					1					1		1																			1
ABprapppapa					1			1															1				1	1		1		1										1
ABprapppapp					1													1									1	1																					1
ABprapppp								1																				1	1			1		1	1							1							1
ABprappppa																		1					1				1	1	1		1											1							1
ABprappppp								1										1					1				1	1	1		1				1							1							1
ABprp																													1					1															1
ABprpa
ABprpaa																																		1	1
ABprpaaa																							1					1
ABprpaaaa					1													1					1					1	1	1					1														1
ABprpaaaaa					1																		1				1	1	1	1																1
ABprpaaaaaa					1													1										1		1				1												1
ABprpaaaaap					1																							1		1
ABprpaaaap					1													1					1				1	1		1					1														1
ABprpaaaapa					1																						1	1	1
ABprpaaaapp																											1	1	1						1
ABprpaaap					1													1					1					1		1				1	1														1
ABprpaaapa																							1				1	1		1
ABprpaaapaa																												1	1
ABprpaaapap																																			1
ABprpaaapp																		1					1					1		1
ABprpaaappa																											1
ABprpaaappp																		1									1
ABprpaap																							1					1				1			1
ABprpaapa					1																							1							1
ABprpaapaa																							1					1		1					1
ABprpaapaaa																											1			1
ABprpaapaap																											1			1					1
ABprpaapap																		1					1					1		1		1
ABprpaapapa																							1				1	1	1			1			1
ABprpaapapp																		1									1	1	1	1					1
ABprpaapp					1													1					1					1
ABprpaappa																							1					1		1
ABprpaappaa					1																						1	1		1																1
ABprpaappap					1																		1					1	1	1					1							1				1
ABprpaappp																		1					1					1	1	1
ABprpaapppa																		1									1
ABprpaapppp																		1									1	1		1					1
ABprpap																													1						1
ABprpapa																							1					1							1
ABprpapaa																							1					1							1
ABprpapaaa																							1					1
ABprpapaaaa																											1			1																			1
ABprpapaaap					1																							1		1
ABprpapaap																		1					1					1
ABprpapaapa																											1
ABprpapaapp					1																						1	1		1
ABprpapap																							1					1							1
ABprpapapa																		1									1	1
ABprpapapaa					1																							1		1
ABprpapapap					1													1										1		1
ABprpapapp																		1					1				1	1	1						1
ABprpapappa																												1		1
ABprpapappp																												1	1	1
ABprpapp																							1					1							1
ABprpappa																							1					1							1
ABprpappaa																											1	1	1	1
ABprpappaaa					1																		1							1																			1
ABprpappaap					1																							1		1
ABprpappap																							1				1	1	1						1
ABprpappapa																							1					1		1
ABprpappapp					1													1					1					1	1	1
ABprpappp																							1					1							1
ABprpapppa																											1	1
ABprpapppaa																		1												1
ABprpapppap																		1					1	1				1	1	1
ABprpapppp																		1									1	1
ABprpappppa						1													1					1				1		1					1
ABprpappppp						1													1								1								1
ABprpp																												1				1		1	1														1
ABprppa																																			1
ABprppaa																		1										1							1
ABprppaaa																							1					1							1
ABprppaaaa												1																1							1
ABprppaaaaa																											1
ABprppaaaap																											1
ABprppaaap					1							1						1									1	1		1												1
ABprppaap																		1					1					1																					1
ABprppaapa												1											1				1	1
ABprppaapaa					1							1															1			1		1
ABprppaapap					1																						1			1
ABprppaapp												1											1				1	1	1
ABprppaappa																							1					1
ABprppaappp																							1					1	1						1
ABprppap																												1							1
ABprppapa																							1					1							1
ABprppapaa																		1					1				1	1	1	1
ABprppapaaa					1													1					1					1	1						1														1
ABprppapaap					1																		1					1	1																				1
ABprppapap					1													1					1				1	1		1
ABprppapapa																																																	1
ABprppapapp																												1	1						1														1
ABprppapp																							1					1						1	1														1
ABprppappa																		1										1		1
ABprppappaa					1																		1																										1
ABprppappap					1																						1	1																					1
ABprppappp																		1					1					1	1	1					1														1
ABprppapppa																											1	1
ABprppapppp																											1																						1
ABprppp																																			1
ABprpppa																												1							1
ABprpppaa																							1					1						1	1
ABprpppaaa																							1				1	1							1
ABprpppaaaa																		1									1	1	1	1					1
ABprpppaaap																												1		1					1
ABprpppaap																		1					1				1	1				1
ABprpppaapa																														1	1
ABprpppaapp					1																									1	1
ABprpppap																		1					1					1	1			1		1	1
ABprpppapa																		1					1					1							1
ABprpppapaa																		1									1	1	1		1				1
ABprpppapap																							1				1		1	1	1				1
ABprpppapp					1													1									1
ABprpppp																												1							1
ABprppppa																							1					1							1
ABprppppaa																		1					1				1	1	1
ABprppppaaa					1													1										1		1
ABprppppaap					1																		1					1		1																			1
ABprppppap																		1					1				1	1	1						1
ABprppppapa					1													1					1					1	1	1	1
ABprppppapp					1																		1					1	1	1	1																		1
ABprppppp																							1					1	1						1
ABprpppppa																							1				1	1	1		1
ABprpppppaa																					1							1		1																			1
ABprpppppap																					1									1	1																		1
ABprpppppp																		1					1				1	1	1		1
ABprppppppa																												1		1	1
ABprppppppp																							1				1	1		1	1
C																																1		1															1
Ca
Caa																												1							1
Caaa																												1							1
Caaaa																																			1
Caaaaa																								1			1	1	1													1							1
Caaaap																								1			1	1	1													1							1
Caaap																												1	1			1			1							1
Caaapa																								1			1	1	1													1							1
Caaapp								1																1			1	1	1		1											1							1
Caap																												1							1
Caapa																		1										1	1	1		1		1	1							1							1
Caapaa					1																		1	1			1	1																					1
Caapap					1																		1					1	1					1	1							1
Caapp																		1										1	1			1		1	1							1							1
Caappd																		1						1			1	1	1		1											1							1
Caappv																							1	1			1	1	1	1	1											1							1
Cap																												1							1
Capa																												1	1			1		1	1														1
Capaa																												1																					1
Capaaa																		1			1						1	1		1
Capaaaa						1																					1	1	1	1
Capaaap						1																					1		1													1
Capaap																					1						1	1		1
Capaapa						1															1						1		1													1
Capaapp						1
Capap																												1	1																				1
Capapa																					1						1	1		1
Capapaa						1
Capapap						1																					1
Capapp						1															1						1	1		1
Capappa						1
Capappp						1															1							1	1		1																		1
Capp																		1										1	1			1			1														1
Cappa																		1										1	1	1					1														1
Cappaa																					1							1	1	1					1														1
Cappaaa																											1
Cappaap																											1															1
Cappap																					1							1	1						1
Cappapa						1												1									1		1		1
Cappapp						1		1										1			1						1		1		1
Cappp																												1	1	1																			1
Capppa																					1						1
Capppaa						1																					1		1													1
Capppap						1												1											1													1
Capppp																					1							1
Cappppd						1															1						1	1	1		1																		1
Cappppv						1																					1	1	1		1
Cp																												1	1			1			1
Cpa																												1							1
Cpaa																												1				1
Cpaaa																												1
Cpaaaa																								1			1	1	1													1							1
Cpaaap																								1			1	1	1													1							1
Cpaap																												1							1							1
Cpaapa																								1			1	1	1													1							1
Cpaapp								1																1			1	1	1		1											1							1
Cpap																												1							1
Cpapa																												1						1	1							1
Cpapaa	1							1										1					1	1			1	1	1		1											1							1
Cpapap								1										1					1	1			1	1	1													1							1
Cpapp								1										1										1	1			1			1							1							1
Cpappd																		1					1	1			1	1	1		1											1							1
Cpappv								1															1	1			1	1	1		1											1							1
Cpp																												1							1
Cppa																		1										1	1			1			1														1
Cppaa																												1
Cppaaa																					1						1	1	1
Cppaaaa						1												1			1							1	1	1					1														1
Cppaaap						1															1							1		1					1														1
Cppaap																					1						1	1	1	1
Cppaapa						1															1							1							1														1
Cppaapp						1															1							1																					1
Cppap																												1
Cppapa						1															1						1	1
Cppapaa						1																								1																			1
Cppapap	1					1																					1			1					1														1
Cppapp						1															1						1	1	1	1																			1
Cppappa						1																						1	1						1														1
Cppappp																					1							1	1																				1
Cppp																												1	1						1
Cpppa																												1	1						1														1
Cpppaa																					1						1	1	1
Cpppaaa								1																			1			1
Cpppaap						1																						1		1																			1
Cpppap								1													1						1	1	1	1
Cpppapa						1		1													1						1	1	1						1														1
Cpppapp						1																						1		1
Cpppp																												1																					1
Cppppa						1		1													1						1
Cppppaa						1		1																											1
Cppppap						1															1						1	1	1													1							1
Cppppp								1													1						1	1
Cpppppd						1															1							1	1		1																		1
Cpppppv						1		1													1							1	1		1																		1
D																		1										1				1			1														1
Da																		1										1				1		1	1
Daa																												1
Daaa																												1
Daaaa						1															1						1	1	1	1																			1
Daaap						1															1						1		1	1
Daap																												1
Daapa						1												1			1						1	1	1	1																			1
Daapp						1															1							1	1	1																			1
Dap																												1
Dapa																					1							1			1				1
Dapaa						1												1			1						1	1	1	1
Dapap						1																					1		1	1
Dapp																												1
Dappa																					1								1	1
Dappaa						1																					1		1
Dappap						1																					1
Dappp																		1			1									1
Dp																												1							1
Dpa																												1
Dpaa																					1							1			1																		1
Dpaaa						1															1						1	1	1																				1
Dpaap						1															1						1	1	1	1																			1
Dpap																					1							1			1																		1
Dpapa																					1						1	1	1																				1
Dpapp																					1						1	1	1																				1
Dpp																												1
Dppa																					1							1			1				1														1
Dppaa								1													1						1	1	1						1
Dppap						1															1							1	1																				1
Dppp																					1							1			1
Dpppa						1																						1	1
Dpppaa																								1			1	1	1	1
Dpppap																											1	1		1												1
Dpppp						1																					1			1
E																																1			1														1
EMS														1				1										1	1			1		1	1														1
Ea																												1
Eal																												1							1
Eala																												1	1						1	1
Ealaa																		1						1		1	1	1	1						1														1
Ealaad												1	1											1					1													1				1			1
Ealaav												1	1													1	1		1													1				1			1
Ealap																		1						1		1	1	1	1						1	1										1			1
Ealp																												1								1
Ealpa																								1		1	1	1	1						1											1			1
Ealpp								1																1		1	1	1	1																	1			1
Ear																		1										1						1															1
Eara																												1								1
Earaa					1																			1		1	1	1	1																				1
Earaad												1	1														1	1		1					1							1				1			1
Earaav												1	1											1		1		1														1				1
Earap																		1						1		1	1	1	1						1											1			1
Earp																												1	1						1	1
Earpa													1					1						1		1	1	1	1						1											1			1
Earpp																								1		1	1	1	1													1				1			1
Ep																												1				1			1
Epl																												1							1
Epla																																				1
Eplaa																		1						1		1	1	1	1						1											1			1
Eplap								1																1		1	1	1	1	1					1														1
Eplp																												1	1						1	1
Eplpa								1										1						1		1	1	1	1																	1			1
Eplpp								1										1						1		1	1	1	1						1														1
Eplppa												1	1											1																						1
Eplppp								1				1	1											1					1																	1			1
Epr																												1
Epra																												1	1							1
Epraa																		1						1		1	1	1	1						1											1			1
Eprap								1																1		1	1		1						1							1				1			1
Eprp																												1	1						1	1
Eprpa								1										1						1		1	1	1	1						1														1
Eprpp								1										1						1		1	1	1	1						1														1
Eprppa								1				1	1																						1
Eprppp								1				1	1											1
MS																		1
MSa
MSaa																																			1
MSaaa																												1				1		1	1
MSaaaa																												1
MSaaaaa																												1							1
MSaaaaaa						1																					1	1	1
MSaaaaap						1																						1	1						1
MSaaaaapa						1																					1								1
MSaaaaapp						1																		1			1								1
MSaaaap																												1							1
MSaaaapa						1												1										1	1						1
MSaaaapaa						1	1																				1								1							1
MSaaaapap																											1								1
MSaaaapp						1																						1	1						1
MSaaaappa						1																					1			1					1
MSaaaappp						1																					1
MSaaap																												1
MSaaapa																												1							1
MSaaapaa						1																						1	1						1
MSaaapaaa						1	1											1									1	1
MSaaapaap						1																					1	1							1														1
MSaaapap						1												1										1	1						1
MSaaapapa						1																	1				1								1
MSaaapapp						1																					1		1
MSaaapp																												1							1
MSaaappa						1															1		1							1		1		1	1
MSaaappp						1													1									1
MSaap																												1							1
MSaapa																												1							1
MSaapaa																												1							1
MSaapaaa						1																					1	1	1						1
MSaapaaaa						1																	1						1						1
MSaapaaap						1																	1					1	1						1
MSaapaap						1																						1	1						1
MSaapaapa						1												1					1				1	1	1						1														1
MSaapaapp						1												1					1				1	1	1						1
MSaapap																												1							1
MSaapapa						1																					1	1							1
MSaapapp						1																					1	1							1
MSaapappa						1																					1		1
MSaapappp						1																					1
MSaapp																												1							1
MSaappa																												1	1						1
MSaappaa						1			1									1									1								1
MSaappap						1																					1	1	1						1
MSaappp																												1	1						1
MSaapppa																											1	1	1																				1
MSaapppp																											1		1	1																			1
MSap																		1										1	1						1														1
MSapa																		1										1				1			1														1
MSapaa																												1
MSapaaa																												1
MSapaaaa																		1									1	1	1	1
MSapaaap						1												1									1	1	1
MSapaap																											1	1	1						1
MSapaapa																		1					1				1			1																			1
MSapaapp																		1									1	1	1	1																			1
MSapap																												1
MSapapa																												1
MSapapaa															1			1					1				1	1	1																				1
MSapapap																		1			1						1	1	1	1					1														1
MSapapp																												1
MSapappa						1												1			1						1	1	1	1
MSapappp						1												1			1						1	1	1	1
MSapp																												1						1	1
MSappa																												1
MSappaa																												1	1
MSappaaa																		1									1		1	1
MSappaap																		1									1	1	1						1														1
MSappap																												1	1
MSappapa																					1						1			1																			1
MSappapp																					1						1		1
MSappp																												1
MSapppa																					1							1
MSapppaa																											1	1	1	1																			1
MSapppap																											1	1	1
MSapppp																					1							1
MSappppa						1																					1	1	1	1
MSappppp						1																					1	1	1													1
MSp																																																	1
MSpa																												1							1
MSpaa																												1							1
MSpaaa																												1
MSpaaaa																												1							1
MSpaaaaa						1																					1	1	1	1					1
MSpaaaaaa					1																							1																1
MSpaaaaap					1													1					1												1
MSpaaaap						1																					1	1	1						1
MSpaaaapa						1																					1		1						1
MSpaaaapp						1												1										1	1						1
MSpaaap																		1										1							1
MSpaaapa						1																						1	1						1
MSpaaapaa																							1				1			1
MSpaaapap																							1				1															1							1
MSpaaapp						1																						1	1						1
MSpaaappa						1																					1	1							1
MSpaaappp						1																					1	1	1						1
MSpaap																												1
MSpaapa																												1
MSpaapaa						1																	1				1	1	1						1
MSpaapaaa																		1						1			1	1		1																			1
MSpaapaap																							1							1
MSpaapap						1																						1	1						1
MSpaapapa						1																	1				1		1																				1
MSpaapapp						1																	1				1
MSpaapp						1												1					1					1							1
MSpap																												1							1
MSpapa																												1							1
MSpapaa
MSpapaaa						1																					1	1	1						1
MSpapaaaa						1																	1					1	1						1														1
MSpapaaap						1																	1				1	1							1														1
MSpapaap						1																						1	1						1
MSpapaapa						1												1					1				1	1	1						1														1
MSpapaapp						1												1					1				1	1																					1
MSpapap																												1	1						1
MSpapapa						1																					1	1	1						1
MSpapapp						1																					1	1	1						1
MSpapappa						1																	1						1						1
MSpapappp						1																	1							1
MSpapp																												1							1
MSpappa																												1
MSpappaa						1												1					1				1	1	1	1																			1
MSpappap						1												1									1	1	1	1																			1
MSpappp																												1
MSpapppa						1												1			1						1	1	1	1																			1
MSpapppp						1															1						1	1	1	1																			1
MSpp																												1							1
MSppa																												1							1
MSppaa																												1
MSppaaa																											1	1
MSppaaaa																											1	1	1	1
MSppaaap																											1		1	1																			1
MSppaap																											1	1	1						1
MSppaapa					1																1		1				1			1
MSppaapp						1															1						1	1		1
MSppap																												1
MSppapa																												1	1						1
MSppapaa																											1	1	1	1																			1
MSppapap						1												1			1						1	1	1	1																			1
MSppapp																											1	1							1
MSppappa					1	1															1						1	1	1	1																			1
MSppappp						1															1						1	1	1	1																			1
MSppp																												1							1
MSpppa																												1
MSpppaa																					1							1	1						1
MSpppaaa																											1		1
MSpppaap																											1	1	1																				1
MSpppap																					1						1	1	1						1
MSpppapa																		1												1
MSpppapp																		1									1	1																					1
MSpppp																												1
MSppppa																					1							1	1						1
MSppppaa						1															1						1	1	1																				1
MSppppap					1	1												1			1						1	1	1	1
MSppppp																					1								1						1
MSpppppa						1															1						1	1	1	1
MSpppppp						1																					1	1	1	1
P2														1				1										1	1			1		1	1														1
P3
P4																											1					1			1														1
Z2
Z3

## Sheet: d
Cell-name	let-7-pr_SYS1749	lin-4-pr_SYS1786	miR-1018-pr_SYS2165	miR-1022-pr_SYS1519	miR-124-pr_SYS1769	miR-1-pr_SYS1686	miR-228-pr_SYS1584	miR-231-pr_SYS1440	miR-232-pr_SYS1557	miR-234-pr_SYS1597	miR-235-pr_SYS1752	miR-236-pr_1_SYS1444	miR-236-pr_2_SYS1461	miR-244-pr_SYS1498	miR-245-pr_SYS1525	miR-247-797-pr_SYS1463	miR-251-pr_SYS1441	miR-252-pr_SYS1427	miR-259-pr_SYS1466	miR-268-pr_SYS1515	miR-2-pr_SYS1559	miR-34-pr_SYS1524	miR-43-44-pr_SYS1365	miR-45-pr_SYS1468	miR-48-pr_SYS1542	miR-49-pr_SYS1567	miR-51-pr_SYS2163	miR-52-pr_SYS1379	miR-53-pr_SYS1445	miR-54-56-pr_SYS1510	miR-57-pr_SYS1493	miR-61-250-pr_SYS1521	miR-63-pr_SYS1489	miR-72-pr_SYS1474	miR-73-74-pr_SYS1547	miR-75-pr_SYS1424	miR-790-pr_SYS1757	miR-793-pr_SYS1388	miR-794-pr_SYS1473	miR-795-pr_SYS1763	miR-796-pr_SYS1538	miR-79-pr_SYS1488	miR-80-pr_SYS1586	miR-81-pr_SYS1500	miR-82-pr_SYS1671	miR-83-pr_SYS1426	miR-84-pr_SYS1767	miR-86-pr_SYS2271	miR-90-pr_SYS1490
ABa
ABal
ABala
ABalaa
ABalaaa
ABalaaaa
ABalaaaal
ABalaaaala
ABalaaaalal																					1						1												1							1
ABalaaaalar
ABalaaaalp
ABalaaaalpa
ABalaaaalpp																											1			1
ABalaaaar
ABalaaaarl
ABalaaaarla
ABalaaaarlp																					1									1									1
ABalaaaarr
ABalaaaarra
ABalaaaarrp																					1						1												1
ABalaaap
ABalaaapa
ABalaaapal
ABalaaapall											1													1			1
ABalaaapalr												1									1																		1							1
ABalaaapar
ABalaaaparl
ABalaaaparr																								1			1																	1
ABalaaapp
ABalaaappl
ABalaaappll																								1			1			1
ABalaaapplr
ABalaaappr
ABalaaapprl												1									1																		1							1
ABalaaapprr											1													1
ABalaap
ABalaapa
ABalaapaa
ABalaapaaa
ABalaapaaal
ABalaapaaar																					1																		1							1
ABalaapaap
ABalaapaapa
ABalaapaapp																														1
ABalaapap
ABalaapapa
ABalaapapp
ABalaapappa
ABalaapappp																														1							1
ABalaapp
ABalaappa
ABalaappaa
ABalaappap
ABalaappapa															1						1									1									1								1
ABalaappapp																														1							1
ABalaappp
ABalaapppa
ABalaapppaa	1																				1																		1							1
ABalaapppap
ABalaapppp
ABalaappppa
ABalaappppp																					1																		1							1
ABalap
ABalapa
ABalapaa
ABalapaaa
ABalapaaaa
ABalapaaaaa												1									1						1												1			1
ABalapaaaap
ABalapaaap
ABalapaaapa																					1																		1
ABalapaaapp
ABalapaap
ABalapaapa
ABalapaapaa	1																				1						1												1							1
ABalapaapap
ABalapaapp
ABalapaappa
ABalapaappp																					1						1												1							1
ABalapap
ABalapapa
ABalapapaa
ABalapapap
ABalapapapa
ABalapapapp					1																1																		1
ABalapapp
ABalapappa
ABalapappaa
ABalapappap					1																1						1												1							1
ABalapappp
ABalapapppa												1									1																		1
ABalapapppp																											1										1
ABalapp
ABalappa
ABalappaa
ABalappaaa
ABalappaap
ABalappap
ABalappapa
ABalappapaa												1									1																		1			1
ABalappapap
ABalappapp
ABalappappa																					1																		1
ABalappappp
ABalappp
ABalapppa
ABalapppaa
ABalapppaaa																					1									1									1
ABalapppaap												1									1									1									1
ABalapppap
ABalapppapa
ABalapppapp																					1																		1
ABalapppp
ABalappppa
ABalappppaa
ABalappppap					1																1						1												1							1
ABalappppp
ABalapppppa												1									1									1									1
ABalapppppp																																					1
ABalp
ABalpa
ABalpaa
ABalpaaa
ABalpaaaa
ABalpaaaaa
ABalpaaaaaa	1															1								1			1			1														1
ABalpaaaaap																	1							1			1			1
ABalpaaaap
ABalpaaaapa	1																							1			1
ABalpaaaapp
ABalpaaap
ABalpaaapa
ABalpaaapaa																	1							1						1
ABalpaaapap
ABalpaaapp
ABalpaaappa
ABalpaaappp					1															1	1		1				1			1									1
ABalpaap
ABalpaapa
ABalpaapaa
ABalpaapaaa								1															1	1						1														1
ABalpaapaap																														1
ABalpaapap
ABalpaapapa								1																1						1												1
ABalpaapapp				1																				1						1												1			1
ABalpaapp
ABalpaappa
ABalpaappaa																							1	1						1														1
ABalpaappap																1							1	1						1									1					1
ABalpaappp
ABalpaapppa											1																			1							1							1
ABalpaapppp											1													1						1																1
ABalpap
ABalpapa
ABalpapaa
ABalpapaaa
ABalpapaaaa																					1						1												1
ABalpapaaap											1												1	1						1
ABalpapaap
ABalpapaapa						1																		1			1			1							1							1
ABalpapaapp
ABalpapap
ABalpapapa
ABalpapapaa																					1		1																1
ABalpapapap
ABalpapapp
ABalpapappa
ABalpapappp																					1		1							1									1
ABalpapp
ABalpappa
ABalpappaa
ABalpappaaa
ABalpappaap
ABalpappap
ABalpappapa																								1						1														1
ABalpappapp																								1						1												1
ABalpappp
ABalpapppa
ABalpapppaa					1																1					1	1												1
ABalpapppap
ABalpapppp
ABalpappppa																								1						1												1		1
ABalpappppp				1																				1			1			1												1		1	1
ABalpp
ABalppa
ABalppaa
ABalppaaa
ABalppaaaa
ABalppaaap
ABalppaaapa															1						1																		1
ABalppaaapp																							1														1
ABalppaap
ABalppaapa
ABalppaapp
ABalppaappa
ABalppaappp																							1														1
ABalppap
ABalppapa
ABalppapaa
ABalppapaaa																					1						1												1
ABalppapaap																								1			1
ABalppapap
ABalppapapa																					1																		1
ABalppapapp											1													1
ABalppapp
ABalppappa
ABalppappaa																																							1
ABalppappap																				1							1												1							1
ABalppappp
ABalppapppa
ABalppapppp																					1						1												1							1
ABalppp
ABalpppa
ABalpppaa
ABalpppaaa
ABalpppaaaa															1						1																		1
ABalpppaaap
ABalpppaap
ABalpppaapd
ABalpppaapv
ABalpppap
ABalpppapa
ABalpppapad																					1																		1
ABalpppapav	1																																					1	1							1
ABalpppapp
ABalpppappa
ABalpppappp
ABalpppp
ABalppppa
ABalppppaa
ABalppppaad									1	1														1															1
ABalppppaav
ABalppppap
ABalppppapa
ABalppppapp
ABalppppp
ABalpppppa
ABalpppppaa									1																		1												1
ABalpppppap									1																		1												1
ABalpppppp
ABalppppppa
ABalppppppaa									1																													1	1
ABalppppppap
ABalppppppp
ABalpppppppa				1					1			1	1												1													1	1
ABalpppppppp																					1																		1								1
ABar
ABara
ABaraa
ABaraaa
ABaraaaa
ABaraaaaa
ABaraaaaaa
ABaraaaaaaa																	1							1						1														1
ABaraaaaaap	1																													1
ABaraaaaap
ABaraaaaapa																	1							1						1														1
ABaraaaaapp																								1						1														1
ABaraaaap
ABaraaaapa
ABaraaaapaa
ABaraaaapap																								1						1														1
ABaraaaapp
ABaraaap
ABaraaapa
ABaraaapaa
ABaraaapaaa								1																1						1														1
ABaraaapaap																								1						1
ABaraaapap
ABaraaapapa								1																1						1												1		1
ABaraaapapp																	1							1						1												1
ABaraaapp
ABaraaappa
ABaraaappaa								1															1	1																				1
ABaraaappap								1								1								1						1														1
ABaraaappp
ABaraaapppa																														1														1
ABaraaapppp											1																			1							1							1
ABaraap
ABaraapa
ABaraapaa
ABaraapaaa
ABaraapaaaa	1															1								1						1
ABaraapaaap	1																							1						1														1
ABaraapaap
ABaraapaapa																	1							1
ABaraapaapp																								1						1												1
ABaraapap
ABaraapapa
ABaraapapaa
ABaraapapap	1			1															1											1												1			1
ABaraapapp
ABaraapappa																					1									1									1						1
ABaraapappp					1																1		1							1									1						1
ABaraapp
ABaraappa
ABaraappaa
ABaraappaaa					1															1	1		1							1									1
ABaraappaap	1																							1						1														1
ABaraappap
ABaraappapa																	1							1						1
ABaraappapp																								1						1												1
ABaraappp
ABaraapppa
ABaraapppaa
ABaraapppap	1			1															1					1						1												1		1	1
ABaraapppp
ABaraappppa																					1									1
ABaraappppp					1																1									1									1						1
ABarap
ABarapa
ABarapaa
ABarapaaa
ABarapaaaa
ABarapaaaaa	1															1								1						1														1
ABarapaaaap																	1							1						1
ABarapaaap
ABarapaaapa	1																							1						1
ABarapaaapp
ABarapaap
ABarapaapa
ABarapaapaa																	1													1
ABarapaapap
ABarapaapp
ABarapaappa				1																				1																		1		1	1
ABarapaappp					1															1	1																		1
ABarapap
ABarapapa
ABarapapaa
ABarapapaaa
ABarapapaap
ABarapapap
ABarapapapa																								1						1							1		1					1
ABarapapapp										1		1								1	1				1					1									1						1
ABarapapp
ABarapappa
ABarapappaa					1																1					1													1
ABarapappap
ABarapappp
ABarapapppa																														1												1
ABarapapppp				1																				1						1												1
ABarapp
ABarappa
ABarappaa
ABarappaaa
ABarappaaaa																					1																		1
ABarappaaap
ABarappaap
ABarappaapa											1													1						1							1							1
ABarappaapp
ABarappap
ABarappapa
ABarappapaa																					1																		1
ABarappapap
ABarappapp
ABarappappa																					1						1												1
ABarappappp																					1						1												1
ABarappp
ABarapppa
ABarapppaa
ABarapppaaa																					1																		1
ABarapppaap																								1
ABarapppap
ABarapppapa																					1																		1
ABarapppapp											1													1
ABarapppp
ABarappppa
ABarappppaa																											1												1
ABarappppap					1															1																			1
ABarappppp
ABarapppppa
ABarapppppp					1																1																		1
ABarp
ABarpa
ABarpaa
ABarpaaa
ABarpaaaa
ABarpaaaaa
ABarpaaaaal
ABarpaaaaar																														1
ABarpaaaap
ABarpaaaapa																								1						1
ABarpaaaapp																														1
ABarpaaap
ABarpaaapa
ABarpaaapaa																								1						1
ABarpaaapap																														1
ABarpaaapp
ABarpaap
ABarpaapa
ABarpaapaa	1										1													1		1				1
ABarpaapap											1																			1
ABarpaapp
ABarpaappa											1																			1
ABarpaappp								1			1																			1
ABarpap
ABarpapa
ABarpapaa
ABarpapaaa
ABarpapaaaa					1																1									1									1
ABarpapaaap
ABarpapaap
ABarpapaapa
ABarpapaapp
ABarpapap
ABarpapapa											1																			1
ABarpapapp											1													1		1				1
ABarpapp
ABarpappa
ABarpappaa																								1
ABarpappap											1													1		1				1
ABarpappp
ABarpapppa											1															1				1
ABarpapppp											1															1				1
ABarpp
ABarppa
ABarppaa
ABarppaaa
ABarppaaaa											1													1						1
ABarppaaap											1															1				1
ABarppaap
ABarppaapa											1															1				1
ABarppaapp
ABarppap
ABarppapa
ABarppapaa											1															1				1
ABarppapap											1															1				1
ABarppapp
ABarppappa											1															1				1							1
ABarppappp											1															1				1
ABarppp
ABarpppa
ABarpppaa
ABarpppaaa											1													1
ABarpppaap											1															1				1
ABarpppap
ABarpppapa	1										1																			1
ABarpppapp
ABarpppp
ABarppppa
ABarppppaa											1															1				1
ABarppppap											1															1				1
ABarppppp
ABarpppppa											1															1											1
ABarpppppp											1															1
ABp
ABpl
ABpla
ABplaa
ABplaaa
ABplaaaa
ABplaaaaa
ABplaaaaaa
ABplaaaaaaa					1																1																		1
ABplaaaaaap
ABplaaaaap
ABplaaaaapa
ABplaaaaapp
ABplaaaap
ABplaaaapa											1															1				1
ABplaaaapp											1															1				1
ABplaaap
ABplaaapa
ABplaaapaa																														1
ABplaaapap											1															1				1
ABplaaapp
ABplaaappa											1															1				1
ABplaaappp											1															1				1
ABplaap
ABplaapa
ABplaapaa
ABplaapaaa
ABplaapaaaa											1													1
ABplaapaaap											1													1
ABplaapaap
ABplaapaapa																					1																		1
ABplaapaapp	1																										1
ABplaapap
ABplaapapa
ABplaapapaa																																							1	1
ABplaapapap									1																		1												1
ABplaapapp
ABplaapappa										1		1									1																		1
ABplaapappp
ABplaapp
ABplaappa
ABplaappaa											1
ABplaappap											1															1				1
ABplaappp
ABplaapppa											1																			1
ABplaapppp	1										1
ABplap
ABplapa
ABplapaa
ABplapaaa
ABplapaaaa
ABplapaaaaa
ABplapaaaap
ABplapaaap
ABplapaaapa
ABplapaaapp																					1																		1
ABplapaap
ABplapaapa											1													1						1
ABplapaapp											1																			1
ABplapap
ABplapapa
ABplapapaa
ABplapapap											1																			1
ABplapapp
ABplapappa											1																			1
ABplapappp
ABplapapppa
ABplapapppp
ABplapp
ABplappa
ABplappaa
ABplappaaa											1																			1
ABplappaap											1																			1
ABplappap
ABplappapa											1															1				1
ABplappapp											1																			1
ABplappp
ABplapppa
ABplapppaa
ABplapppaaa										1											1										1								1
ABplapppaap
ABplapppap
ABplapppapa
ABplapppapp
ABplapppp
ABplappppa											1															1				1
ABplappppp											1													1		1				1							1
ABplp
ABplpa
ABplpaa
ABplpaaa
ABplpaaaa
ABplpaaaaa
ABplpaaaaaa																					1						1												1
ABplpaaaaap								1	1																		1											1	1
ABplpaaaap
ABplpaaaapa											1													1							1
ABplpaaaapp																					1																		1
ABplpaaap
ABplpaaapa
ABplpaaapaa																					1						1												1
ABplpaaapap
ABplpaaapp
ABplpaaappa
ABplpaaappp																					1																		1
ABplpaap
ABplpaapa
ABplpaapaa
ABplpaapaaa																					1																		1
ABplpaapaap															1						1						1												1								1
ABplpaapap
ABplpaapapa	1										1													1													1
ABplpaapapp
ABplpaapp
ABplpaappa
ABplpaappaa									1															1														1	1							1	1
ABplpaappap												1			1						1																		1
ABplpaappp
ABplpaapppa																					1																		1
ABplpaapppp
ABplpap
ABplpapa
ABplpapaa
ABplpapaaa
ABplpapaaaa																					1						1												1
ABplpapaaap																					1						1			1									1							1
ABplpapaap
ABplpapaapa																					1						1												1
ABplpapaapp																					1						1												1
ABplpapap
ABplpapapa
ABplpapapaa												1												1																				1
ABplpapapap										1											1																		1							1
ABplpapapp
ABplpapappa																					1									1									1
ABplpapappp																					1									1									1
ABplpapp
ABplpappa
ABplpappaa
ABplpappaaa																					1																		1
ABplpappaap				1						1														1						1
ABplpappap
ABplpappp
ABplpapppa
ABplpapppaa				1				1			1																			1	1						1
ABplpapppap				1				1			1													1						1	1						1
ABplpapppp
ABplpappppa					1					1											1									1									1
ABplpappppp	1			1		1		1		1		1				1								1		1				1	1						1		1			1				1
ABplpp
ABplppa
ABplppaa
ABplppaaa
ABplppaaaa
ABplppaaaaa																					1																		1
ABplppaaaap
ABplppaaap
ABplppaap
ABplppaapa
ABplppaapaa
ABplppaapap															1					1	1																		1
ABplppaapp
ABplppaappa					1					1											1																		1
ABplppaappp																					1																		1
ABplppap
ABplppapa
ABplppapaa
ABplppapaaa
ABplppapaap																					1
ABplppapap
ABplppapapa																					1																		1
ABplppapapp																					1
ABplppapp
ABplppappa
ABplppappaa	1																				1																		1
ABplppappap																					1																		1
ABplppappp
ABplppapppa																					1						1												1
ABplppapppp																					1																		1
ABplppp
ABplpppa
ABplpppaa
ABplpppaaa
ABplpppaaaa																					1										1								1
ABplpppaaap																					1																		1
ABplpppaap
ABplpppaapa
ABplpppaapp									1																														1							1
ABplpppap
ABplpppapa
ABplpppapaa	1
ABplpppapap								1			1													1		1																1
ABplpppapp
ABplpppp
ABplppppa
ABplppppaa
ABplppppaaa																					1										1								1
ABplppppaap	1			1		1		1		1						1			1			1		1		1					1						1		1			1				1
ABplppppap
ABplppppapa				1							1
ABplppppapp											1													1						1
ABplppppp
ABplpppppa
ABplpppppaa	1			1		1
ABplpppppap	1			1		1																																	1
ABplpppppp
ABplppppppa
ABplppppppp								1			1																															1
ABpr
ABpra
ABpraa
ABpraaa
ABpraaaa
ABpraaaaa
ABpraaaaaa
ABpraaaaaaa															1						1																		1
ABpraaaaaap
ABpraaaaap
ABpraaaaapd
ABpraaaaapv
ABpraaaap
ABpraaaapa
ABpraaaapad																					1																		1
ABpraaaapav	1																																					1	1							1
ABpraaaapp
ABpraaaappa
ABpraaaappp
ABpraaap
ABpraaapa
ABpraaapaa
ABpraaapaad									1	1														1															1
ABpraaapaav
ABpraaapap
ABpraaapapa
ABpraaapapp
ABpraaapp
ABpraaappa
ABpraaappaa									1																														1							1
ABpraaappap									1																														1
ABpraaappp
ABpraaapppa
ABpraaapppaa									1																													1	1
ABpraaapppap
ABpraaapppp
ABpraaappppa				1					1			1	1												1													1	1
ABpraaappppp																					1																		1								1
ABpraap
ABpraapa
ABpraapaa
ABpraapaaa
ABpraapaaaa											1													1
ABpraapaaap											1													1
ABpraapaap
ABpraapaapa																					1																		1
ABpraapaapp	1
ABpraapap
ABpraapapa
ABpraapapaa																																							1	1
ABpraapapap									1																														1
ABpraapapp
ABpraapappa										1		1									1																		1
ABpraapappp
ABpraapp
ABpraappa
ABpraappaa											1
ABpraappap	1										1															1
ABpraappp
ABpraapppa											1													1						1
ABpraapppp	1										1															1				1
ABprap
ABprapa
ABprapaa
ABprapaaa
ABprapaaaa
ABprapaaaaa
ABprapaaaap
ABprapaaap
ABprapaaapa
ABprapaaapp																					1																		1
ABprapaap
ABprapaapa	1										1																			1
ABprapaapp											1																			1
ABprapap
ABprapapa
ABprapapaa
ABprapapap											1																			1
ABprapapp
ABprapappa											1																			1
ABprapappp
ABprapapppa
ABprapapppp
ABprapp
ABprappa
ABprappaa
ABprappaaa											1																			1
ABprappaap											1																				1
ABprappap
ABprappapa											1															1				1
ABprappapp											1																			1
ABprappp
ABprapppa
ABprapppaa
ABprapppaaa										1											1										1								1
ABprapppaap
ABprapppap
ABprapppapa
ABprapppapp
ABprapppp
ABprappppa											1													1		1				1
ABprappppp											1													1		1				1							1
ABprp
ABprpa
ABprpaa
ABprpaaa
ABprpaaaa
ABprpaaaaa
ABprpaaaaaa																					1																		1
ABprpaaaaap								1	1																													1	1
ABprpaaaap
ABprpaaaapa	1										1													1
ABprpaaaapp																					1																		1
ABprpaaap
ABprpaaapa
ABprpaaapaa																					1																		1
ABprpaaapap
ABprpaaapp
ABprpaaappa
ABprpaaappp																					1																		1
ABprpaap
ABprpaapa
ABprpaapaa
ABprpaapaaa																					1																		1
ABprpaapaap															1						1																		1								1
ABprpaapap
ABprpaapapa	1										1													1													1
ABprpaapapp
ABprpaapp
ABprpaappa
ABprpaappaa									1															1														1	1								1
ABprpaappap												1			1						1						1												1
ABprpaappp
ABprpaapppa																					1																		1
ABprpaapppp
ABprpap
ABprpapa
ABprpapaa
ABprpapaaa
ABprpapaaaa																					1																		1
ABprpapaaap																					1						1												1							1
ABprpapaap
ABprpapaapa																					1									1									1
ABprpapaapp																					1																		1
ABprpapap
ABprpapapa
ABprpapapaa												1												1																				1
ABprpapapap										1											1																		1							1
ABprpapapp
ABprpapappa																					1																		1
ABprpapappp																					1										1								1
ABprpapp
ABprpappa
ABprpappaa
ABprpappaaa																					1					1													1
ABprpappaap																					1																		1
ABprpappap
ABprpappapa																					1																		1
ABprpappapp																					1																		1
ABprpappp
ABprpapppa
ABprpapppaa																					1					1													1
ABprpapppap																					1																		1
ABprpapppp
ABprpappppa								1		1	1					1						1				1											1		1					1
ABprpappppp								1		1	1					1						1		1		1				1							1		1					1
ABprpp
ABprppa
ABprppaa
ABprppaaa
ABprppaaaa
ABprppaaaaa																					1									1									1
ABprppaaaap
ABprppaaap
ABprppaap
ABprppaapa
ABprppaapaa
ABprppaapap															1					1	1																		1
ABprppaapp
ABprppaappa					1					1											1									1									1
ABprppaappp																					1									1	1								1
ABprppap
ABprppapa
ABprppapaa
ABprppapaaa
ABprppapaap																					1																		1
ABprppapap
ABprppapapa																					1																		1
ABprppapapp																					1																		1
ABprppapp
ABprppappa
ABprppappaa	1																				1						1												1
ABprppappap																					1																		1
ABprppappp
ABprppapppa																					1
ABprppapppp																					1										1								1
ABprppp
ABprpppa
ABprpppaa
ABprpppaaa
ABprpppaaaa											1													1							1
ABprpppaaap																					1										1								1
ABprpppaap
ABprpppaapa
ABprpppaapp									1																														1							1
ABprpppap
ABprpppapa
ABprpppapaa	1																													1
ABprpppapap								1			1													1		1																1
ABprpppapp
ABprpppp
ABprppppa
ABprppppaa
ABprppppaaa																					1										1								1
ABprppppaap	1			1		1		1		1						1			1			1		1		1					1						1		1			1				1
ABprppppap
ABprppppapa											1													1
ABprppppapp																					1																		1
ABprppppp
ABprpppppa
ABprpppppaa						1
ABprpppppap				1		1																																	1
ABprpppppp
ABprppppppa
ABprppppppp								1			1													1		1																1
C
Ca
Caa
Caaa
Caaaa
Caaaaa	1										1															1				1
Caaaap											1															1				1
Caaap
Caaapa											1															1				1
Caaapp											1																			1
Caap
Caapa
Caapaa																					1										1								1
Caapap
Caapp
Caappd											1															1				1
Caappv																					1																		1
Cap
Capa
Capaa
Capaaa
Capaaaa
Capaaap
Capaap
Capaapa
Capaapp
Capap
Capapa
Capapaa
Capapap
Capapp
Capappa
Capappp
Capp
Cappa
Cappaa
Cappaaa						1
Cappaap						1
Cappap
Cappapa
Cappapp
Cappp
Capppa
Capppaa
Capppap
Capppp
Cappppd
Cappppv
Cp
Cpa
Cpaa
Cpaaa
Cpaaaa	1										1															1				1
Cpaaap											1															1				1
Cpaap
Cpaapa											1															1				1
Cpaapp											1															1				1
Cpap
Cpapa
Cpapaa											1																			1
Cpapap											1															1				1	1
Cpapp
Cpappd											1															1				1
Cpappv											1																			1
Cpp
Cppa
Cppaa
Cppaaa
Cppaaaa
Cppaaap
Cppaap
Cppaapa
Cppaapp
Cppap
Cppapa
Cppapaa
Cppapap
Cppapp
Cppappa
Cppappp																															1
Cppp
Cpppa
Cpppaa
Cpppaaa						1
Cpppaap
Cpppap
Cpppapa
Cpppapp																															1
Cpppp
Cppppa
Cppppaa																														1
Cppppap																														1
Cppppp
Cpppppd																														1
Cpppppv																														1
D
Da
Daa
Daaa
Daaaa																																							1
Daaap																																							1
Daap
Daapa
Daapp																											1
Dap
Dapa
Dapaa
Dapap
Dapp
Dappa
Dappaa																																							1
Dappap
Dappp
Dp
Dpa
Dpaa
Dpaaa																														1
Dpaap																																							1
Dpap
Dpapa						1																								1									1
Dpapp						1																								1									1
Dpp
Dppa
Dppaa						1																								1									1
Dppap																											1			1
Dppp
Dpppa
Dpppaa
Dpppap
Dpppp
E
EMS
Ea
Eal
Eala
Ealaa
Ealaad	1					1		1		1									1						1					1			1
Ealaav	1							1		1									1						1					1			1						1
Ealap	1											1	1																	1									1
Ealp
Ealpa	1											1	1																	1			1
Ealpp	1											1	1																	1
Ear
Eara
Earaa
Earaad	1							1											1						1								1
Earaav	1							1		1									1						1					1			1
Earap	1											1	1																	1									1
Earp
Earpa	1							1		1		1																		1			1
Earpp	1							1				1	1																	1
Ep
Epl
Epla
Eplaa	1											1	1																	1
Eplap	1											1	1																				1													1
Eplp
Eplpa	1											1	1												1					1									1
Eplpp
Eplppa	1									1															1					1									1
Eplppp							1			1															1					1			1						1
Epr
Epra
Epraa	1							1				1	1																	1									1
Eprap	1											1	1																	1
Eprp
Eprpa	1											1	1												1					1									1							1
Eprpp
Eprppa	1																								1					1			1						1							1
Eprppp							1			1															1					1			1						1							1
MS
MSa
MSaa
MSaaa
MSaaaa
MSaaaaa
MSaaaaaa
MSaaaaap
MSaaaaapa
MSaaaaapp																	1													1												1
MSaaaap
MSaaaapa
MSaaaapaa					1					1										1	1									1									1
MSaaaapap	1			1																				1						1												1			1
MSaaaapp
MSaaaappa
MSaaaappp				1											1		1				1			1						1								1				1			1
MSaaap
MSaaapa
MSaaapaa
MSaaapaaa				1																				1						1												1		1	1
MSaaapaap				1													1							1						1												1
MSaaapap
MSaaapapa																								1						1												1
MSaaapapp				1						1						1	1						1	1						1												1
MSaaapp
MSaaappa
MSaaappp										1						1								1		1	1			1												1
MSaap
MSaapa
MSaapaa
MSaapaaa
MSaapaaaa				1													1							1						1												1		1
MSaapaaap	1			1																				1						1												1		1	1
MSaapaap
MSaapaapa
MSaapaapp				1											1		1				1			1						1								1				1			1
MSaapap
MSaapapa
MSaapapp
MSaapappa	1	1		1				1		1		1	1		1	1							1	1	1	1				1								1				1	1	1	1		1
MSaapappp								1								1			1					1		1				1									1			1
MSaapp
MSaappa
MSaappaa																			1					1		1				1									1			1
MSaappap																1			1					1		1				1												1
MSaappp
MSaapppa
MSaapppp
MSap
MSapa
MSapaa
MSapaaa
MSapaaaa
MSapaaap	1																				1									1									1
MSapaap
MSapaapa
MSapaapp								1																													1
MSapap
MSapapa
MSapapaa
MSapapap	1					1																																	1
MSapapp
MSapappa	1																																						1
MSapappp
MSapp
MSappa
MSappaa
MSappaaa	1																				1																								1
MSappaap											1					1								1						1
MSappap
MSappapa
MSappapp	1					1																								1									1
MSappp
MSapppa
MSapppaa						1																																	1
MSapppap						1																								1
MSapppp
MSappppa
MSappppp																														1									1
MSp
MSpa
MSpaa
MSpaaa
MSpaaaa
MSpaaaaa
MSpaaaaaa																				1	1																		1
MSpaaaaap
MSpaaaap
MSpaaaapa				1																				1						1												1		1	1
MSpaaaapp																	1							1						1												1		1
MSpaaap
MSpaaapa
MSpaaapaa					1					1											1																		1						1
MSpaaapap					1																1									1									1						1
MSpaaapp
MSpaaappa	1			1																				1						1												1			1
MSpaaappp	1	1		1				1		1					1	1								1	1	1				1								1				1	1		1		1
MSpaap
MSpaapa
MSpaapaa
MSpaapaaa																					1																		1
MSpaapaap
MSpaapap
MSpaapapa																								1						1												1
MSpaapapp								1		1		1	1			1			1					1		1				1								1	1			1		1		1
MSpaapp
MSpap
MSpapa
MSpapaa
MSpapaaa
MSpapaaaa																	1							1						1												1		1
MSpapaaap	1			1																				1						1												1			1
MSpapaap
MSpapaapa
MSpapaapp				1											1		1				1			1						1								1				1			1
MSpapap
MSpapapa
MSpapapp
MSpapappa	1	1		1				1		1		1	1		1	1								1	1	1				1								1				1	1	1	1		1
MSpapappp								1											1					1		1													1			1
MSpapp
MSpappa
MSpappaa				1																	1
MSpappap				1																	1
MSpappp
MSpapppa
MSpapppp
MSpp
MSppa
MSppaa
MSppaaa
MSppaaaa
MSppaaap						1															1
MSppaap
MSppaapa
MSppaapp	1			1																											1
MSppap
MSppapa
MSppapaa
MSppapap																																							1
MSppapp
MSppappa	1																																						1
MSppappp
MSppp
MSpppa
MSpppaa
MSpppaaa
MSpppaap											1					1								1						1
MSpppap
MSpppapa
MSpppapp	1					1																								1									1
MSpppp
MSppppa
MSppppaa																														1									1
MSppppap																																							1
MSppppp
MSpppppa
MSpppppp																																							1
P2
P3
P4
Z2
Z3

## Sheet: e
Cell-name	mir-1 KI_SYS3365	mir-83 KI_SYS1838	mir-244 KI_SYS3364
ABalaaaalal	0	2.25407	0
ABalaaaalpp	0	0	0
ABalaaaarlp	0	0	0
ABalaaaarrp	0	0	0
ABalaaapall	0	0	0
ABalaaapalr	0	0	0
ABalaaaparr	0	0	0
ABalaaappll	0	0	0
ABalaaapprl	0	3.84021	0
ABalaaapprr	0	0	0
ABalaapaaar	0	4.83525	0
ABalaapaapp	0	0	0
ABalaapappp	0	0	0
ABalaappapa	0	0	0
ABalaappapp	0	0	0
ABalaapppaa	0	4.46135	0
ABalaappppaa	0	5.57611	0
ABalaappppp	0	7.21982	0
ABalapaaaaa	0	0	0
ABalapaaapa	0	0	0
ABalapaaapp	0	0	0
ABalapaapaa	0	4.31685	0
ABalapaappaa	0	5.24451	0
ABalapaappp	0	6.72015	0
ABalapapapaa	0	4.5878	0
ABalapapapp	0	0	0
ABalapappaaa	0	5.53705	0
ABalapappap	0	7.08414	0
ABalapapppa	0	0	0
ABalapapppp	0	0	0
ABalappaapa	0	2.40729	0
ABalappapaa	0	0	0
ABalappappa	0	0	0
ABalappappp	0	0	0
ABalapppaaa	0	3.96808	0
ABalapppaap	0	0	0
ABalapppapaa	0	5.09706	0
ABalapppapp	0	0	0
ABalappppaaa	0	5.97259	0
ABalappppap	0	7.11534	0
ABalapppppa	0	0	0
ABalapppppp	0	2.29215	0
ABalpaaaaaa	2.27926	0	0
ABalpaaaaap	1.46947	0	0
ABalpaaaapa	2.79624	0	0
ABalpaaapaa	2.76139	0	0
ABalpaaappp	0	0	0
ABalpaapaaa	0	2.61186	0
ABalpaapaap	2.82614	0	0
ABalpaapapa	5.23586	0	0
ABalpaapapp	6.42802	0	0
ABalpaappaa	0	0	0
ABalpaappap	0	0	0
ABalpaapppa	0	0	0
ABalpaapppp	0	0	0
ABalpapaaaa	0	0	0
ABalpapaaap	0	0	0
ABalpapaapa	0	0	0
ABalpapapaa	0	0	0
ABalpapapapp	0	0	0
ABalpapappp	0	0	0
ABalpappaapa	0	0.387866	0
ABalpappapa	1.18331	0	0
ABalpappapp	5.36845	4.80437	0
ABalpapppaa	0	0	0
ABalpappppa	5.42156	0	0
ABalpappppp	6.31122	0	0
ABalppaaapa	0	0	0
ABalppaaapp	0	0	0
ABalppaappp	0	0	0
ABalppapaaa	0	0	0
ABalppapaap	0	0	0
ABalppapapa	0	0	0
ABalppapapp	0	0	0
ABalppappaa	0	0	0
ABalppappap	0	5.73715	0
ABalppapppaa	0	5.69723	0
ABalppapppp	0	6.82129	0
ABalpppaaaa	0	0	0
ABalpppaaap	0	0	0
ABalpppaapd	0	0	0
ABalpppapad	0	0	0
ABalpppapav	0	5.26244	0
ABalpppapppa	0	7.16729	0
ABalppppaad	0	7.04004	0
ABalppppapaa	0	3.30461	0
ABalpppppaa	0	6.64016	0
ABalpppppap	0	6.43365	0
ABalppppppaa	0	5.19043	0
ABalpppppppa	0	6.37995	0
ABalpppppppp	0	3.09097	0
ABaraaaaaaa	2.8725	0	0
ABaraaaaaap	1.33554	0	0
ABaraaaaapa	2.8879	0	0
ABaraaaaapp	2.6157	0	0
ABaraaaapap	3.68401	0	0
ABaraaapaaa	0	2.89988	0
ABaraaapaap	2.26547	0	0
ABaraaapapa	5.31248	0	0
ABaraaapapp	4.59264	0	0
ABaraaappaa	0	0	0
ABaraaappap	0	0	0
ABaraaapppa	1.54759	0	0
ABaraaapppp	0	0	0
ABaraapaaaa	3.24159	0	0
ABaraapaaap	2.50567	0	0
ABaraapaapa	0.118684	0	0
ABaraapaapp	3.78917	0	0
ABaraapapaav	0	0	0
ABaraapapap	4.33033	0	0
ABaraapappa	0	0	0
ABaraapappp	0	0	0
ABaraappaaa	0	0	0
ABaraappaap	2.80447	0	0
ABaraappapa	2.16902	0	0
ABaraappapp	3.31976	0	0
ABaraapppaav	0	0	0
ABaraapppap	4.42214	0	0
ABaraappppa	0	0	0
ABaraappppp	0	0	0
ABarapaaaaa	2.95103	0	0
ABarapaaaap	2.56101	0	0
ABarapaaapa	0.895028	0	0
ABarapaapaa	2.44056	0	0
ABarapaappa	5.80666	0	0
ABarapaappp	0	0	0
ABarapapaapa	0	3.14357	0
ABarapapapa	0	0	0
ABarapapapp	0	0	0
ABarapappaa	0	0	0
ABarapapppa	3.35854	0	0
ABarapapppp	5.30631	0	0
ABarappaaaa	0	0	0
ABarappaapa	0	0	0
ABarappapaa	0	0	0
ABarappapapp	0	0	0
ABarappappa	0	0	0
ABarappappp	0	0	0
ABarapppaaa	0	0	0
ABarapppaap	0	0	0
ABarapppapa	0	0	0
ABarapppapp	0	0	0
ABarappppaa	0	0	0
ABarappppap	0	6.03508	0
ABarapppppaa	0	5.15611	0
ABarapppppp	0	6.65656	0
ABarpaaaaal	0	0	0
ABarpaaaaar	0	0	0
ABarpaaaapa	0	0	0
ABarpaaaapp	0	0	0
ABarpaaapaa	0	0	0
ABarpaaapap	0	0	0
ABarpaapaa	0	0	0
ABarpaapap	0	0	0
ABarpaappa	0	0	0
ABarpaappp	0	0	0
ABarpapaaaa	0	0	0
ABarpapaappa	0	5.45252	0
ABarpapaappp	0	5.43934	0
ABarpapapa	0	0	0
ABarpapapp	0	0	0
ABarpappaa	0	0	0
ABarpappap	0	0	0
ABarpapppa	0	0	5.82719
ABarpapppp	0	0	6.59434
ABarppaaaa	0	0	0
ABarppaaap	0	0	6.6677
ABarppaapa	0	0	0
ABarppaappa	0	0	0
ABarppaappp	0	0	0
ABarppapaa	0	0	6.4004
ABarppapap	0	0	6.98249
ABarppappa	0	0	7.12312
ABarppappp	0	0	7.15372
ABarpppaaa	0	0	0
ABarpppaap	0	0	7.35016
ABarpppapa	0	0	0
ABarpppappa	0	0	0
ABarpppappp	0	0	0
ABarppppaa	0	0	6.78651
ABarppppap	0	0	7.00633
ABarpppppa	0	0	7.23262
ABarpppppp	0	0	6.87992
ABplaaaaaaa	0	0	0
ABplaaaaappa	0	4.78531	0
ABplaaaaappp	0	4.77006	0
ABplaaaapa	0	0	0
ABplaaaapp	0	0	0
ABplaaapaa	0	0	0
ABplaaapap	0	0	0
ABplaaappa	0	0	5.94239
ABplaaappp	0	0	6.19061
ABplaapaaaa	0	0	0
ABplaapaaap	0	0	0
ABplaapaapa	0	0	0
ABplaapaapp	0	0	0
ABplaapapaa	0	6.20664	0
ABplaapapap	0	6.90881	0
ABplaapappa	0	0	0
ABplaapapppa	0	6.26588	0
ABplaappaa	0	0	0
ABplaappap	0	0	0
ABplaapppa	0	0	0
ABplaapppp	0	0	0
ABplapaaaapa	0	2.9608	0
ABplapaaaapp	0	3.26957	0
ABplapaaapad	0	0	0
ABplapaaapav	0	0	0
ABplapaaapp	0	0	0
ABplapaapa	0	0	5.63113
ABplapaapp	0	0	6.83186
ABplapapaaa	0	0	8.59271
ABplapapaap	0	0	8.65733
ABplapapap	0	0	6.44203
ABplapappa	0	0	6.2612
ABplapappppaa	0	0	0
ABplapappppap	0	0	0
ABplappaaa	0	0	7.19826
ABplappaap	0	0	6.84033
ABplappapa	0	0	6.87132
ABplappapp	0	0	6.87914
ABplapppaaa	0	0	0
ABplapppappa	0	2.6138	0
ABplapppappp	0	5.69614	0
ABplappppa	0	0	0
ABplappppp	0	0	6.87853
ABplpaaaaaa	0	0	0
ABplpaaaaap	0	5.85276	0
ABplpaaaapa	0	0	0
ABplpaaaapp	0	0	0
ABplpaaapaa	0	0	0
ABplpaaapap	0	0	0
ABplpaaappaa	0	5.05367	0
ABplpaaappp	0	0	0
ABplpaapaaa	0	0	0
ABplpaapaap	0	2.17618	0
ABplpaapapa	0	0	0
ABplpaappaa	0	6.63959	0
ABplpaappap	0	0	0
ABplpaapppa	0	0	0
ABplpaappppa	0	5.70574	0
ABplpapaaaa	0	0	0
ABplpapaaap	0	1.24983	0
ABplpapaapa	0	0	0
ABplpapaapp	0	0	0
ABplpapapaa	0	0.119104	0
ABplpapapap	0	0.134555	0
ABplpapappa	0	0	0
ABplpapappp	0	0	0
ABplpappaaa	0	0	0
ABplpappaap	0	0	0
ABplpapppaa	0	0	0
ABplpapppap	0	0	0
ABplpappppa	0	0	0
ABplpappppp	0	2.92559	0
ABplppaaaaa	0	0	0
ABplppaaaapp	0	0	0
ABplppaapap	0	0	0
ABplppaappa	0	0.780018	0
ABplppaappp	0	0	0
ABplppapaaaa	0	0	0
ABplppapaaap	0	2.67283	0
ABplppapaap	0	0	0
ABplppapapa	0	0	0
ABplppapapp	0	0	0
ABplppappaa	0	0	0
ABplppappap	0	0	0
ABplppapppa	0	0	0
ABplppapppp	0	0	0
ABplpppaaaa	0	0	0
ABplpppaaap	0	0	0
ABplpppaapaa	0	0.402615	0
ABplpppaapap	0	0	0
ABplpppaapp	0	5.6272	0
ABplpppapaa	0	0	0
ABplpppapap	0	0	0
ABplppppaaa	0	0	0
ABplppppaap	0	4.21693	0
ABplppppapa	0	0	0
ABplppppapp	0	0	0
ABplpppppaa	0.528701	0	0
ABplpppppap	2.97078	0	0
ABplppppppp	0	0	0
ABpraaaaaaa	0	0	0
ABpraaaaaap	0	0	0
ABpraaaaapd	0	0	0
ABpraaaapad	0	0	0
ABpraaaapav	0	5.32524	0
ABpraaaapppa	0	7.16801	0
ABpraaapaad	0	6.82068	0
ABpraaapapaa	0	2.80909	0
ABpraaappaa	0	6.41986	0
ABpraaappap	0	6.76842	0
ABpraaapppaa	0	5.93957	0
ABpraaappppa	0	6.86829	0
ABpraaappppp	0	4.51826	0
ABpraapaaaa	0	0	0
ABpraapaaap	0	0	0
ABpraapaapa	0	0	0
ABpraapaapp	0	0	0
ABpraapapaa	0	5.961	0
ABpraapapap	0	6.12194	0
ABpraapappa	0	0	0
ABpraapapppa	0	6.43826	0
ABpraappaa	0	0	0
ABpraappap	0	0	0
ABpraapppa	0	0	0
ABpraapppp	0	0	0
ABprapaaaapa	0	4.41132	0
ABprapaaaapp	0	3.32178	0
ABprapaaapad	0	0	0
ABprapaaapav	0	0	0
ABprapaaapp	0	0	0
ABprapaapa	0	0	5.2574
ABprapaapp	0	0	6.9381
ABprapapaaa	0	0	8.76179
ABprapapaap	0	0	8.91394
ABprapapap	0	0	6.90218
ABprapappa	0	0	6.1218
ABprapappppaa	0	0	0
ABprapappppap	0	0	0
ABprappaaa	0	0	6.85405
ABprappaap	0	0	6.66031
ABprappapa	0	0	6.89205
ABprappapp	0	0	6.0353
ABprapppaaa	0	0	0
ABprapppappa	0	2.2954	0
ABprapppappp	0	5.9286	0
ABprappppa	0	0	0
ABprappppp	0	0	6.51038
ABprpaaaaaa	0	0	0
ABprpaaaaap	0	5.93481	0
ABprpaaaapa	0	0	5.88756
ABprpaaaapp	0	0	0
ABprpaaapaa	0	0	0
ABprpaaapap	0	3.39152	0
ABprpaaappaa	0	5.31568	0
ABprpaaappp	0	2.21261	0
ABprpaapaaa	0	0	0
ABprpaapaap	0	0	0
ABprpaapapa	0	0	0
ABprpaappaa	0	6.8764	0
ABprpaappap	0	0	0
ABprpaapppa	0	0	0
ABprpaappppa	0	5.11433	0
ABprpapaaaa	0	0	0
ABprpapaaap	0	1.927	0
ABprpapaapa	0	0	0
ABprpapaapp	0	0	0
ABprpapapaa	0	1.46367	0
ABprpapapap	0	0.544702	0
ABprpapappa	0	0	0
ABprpapappp	0	0	0
ABprpappaaa	0	0	0
ABprpappaap	0	0	0
ABprpappapa	0	0	0
ABprpappapp	0	0	0
ABprpapppaa	0	0	0
ABprpapppap	0	1.86403	0
ABprpappppa	0	0	0
ABprpappppp	0	0	0
ABprppaaaaa	0	0	0
ABprppaaaapp	0	0	0
ABprppaapap	0	0	0
ABprppaappa	0	1.8936	0
ABprppaappp	0	0	0
ABprppapaaaa	0	0	0
ABprppapaaap	0	2.08528	0
ABprppapaap	0	0	0
ABprppapapa	0	0	0
ABprppapapp	0	0	0
ABprppappaa	0	0.814485	0
ABprppappap	0	0	0
ABprppapppa	0	0	0
ABprppapppp	0	0	0
ABprpppaaaa	0	0	4.98254
ABprpppaaap	0	0	0
ABprpppaapaa	0	0.529408	0
ABprpppaapap	0	0	0
ABprpppaapp	0	5.98659	0
ABprpppapaa	0	0	0
ABprpppapap	0	0	0
ABprppppaaa	0	0.896493	0
ABprppppaap	0	3.99246	0
ABprppppapa	0	0	6.1883
ABprppppapp	0	0	0
ABprpppppaa	2.44078	0	0
ABprpppppap	0	0	0
ABprppppppp	0	0	0
Caaaaa	0	0	0
Caaaap	0	0	0
Caaapa	0	0	0
Caaapp	0	0	0
Caapaa	0	0	0
CaappD	0	0	0
Caappv	0	0	0
Capaaaa	4.24943	0	0
Capaaap	0	0	0
Capaapa	0	0	0
Capaapp	0	0	0
Capapaa	0.563961	0	0
Capapap	0.530928	0	0
Capappa	1.71138	0	0
Capappp	0.118789	0	0
Cappaaa	0.578688	0	0
Cappaap	1.22507	0	0
Cappapa	1.35161	0	0
Cappapp	0.594367	0	0
Capppaa	1.47592	0	0
Capppap	0.572906	0	0
Cappppd	0.5249	0	0
Cappppv	1.37426	0	0
Cpaaaa	0	0	0
Cpaaap	0	0	0
Cpaapa	0	0	0
Cpaapp	0	0	0
Cpapaa	0	0	0
Cpapap	0	0	0
Cpappd	0	0	0
Cpappv	0	0	0
Cppaaaa	3.76255	0	0
Cppaaap	1.5151	0	0
Cppaapa	1.80934	0	0
Cppaapp	0.997176	0	0
Cppapaa	0.343101	0	0
Cppapap	0.527275	0	0
Cppappa	2.28102	0	0
Cppappp	2.59103	0	0
Cpppaaa	1.63238	0	0
Cpppaap	1.53644	0	0
Cpppapa	1.29547	0	0
Cpppapp	0.804474	0	0
Cppppaa	2.08377	0	0
Cppppap	1.07578	0	0
Cpppppd	2.1998	0	0
Cpppppv	2.44642	0	0
Daaaa	2.40758	0	0
Daaap	2.39411	0	0
Daapa	3.51762	0	0
Daapp	2.71561	0	0
Dapaa	2.38606	0	0
Dapap	0.518309	0	0
Dappaa	0.899887	0	0
Dappap	3.08812	0	0
Dapppa	2.29325	0	0
Dapppp	2.38804	0	0
Dpaaa	2.91777	0	0
Dpaap	3.25176	0	0
Dpapa	3.69499	0	0
Dpapp	3.3035	0	0
Dppaa	3.46339	0	0
Dppap	2.64605	0	0
Dpppaa	2.83534	0	0
Dpppap	4.7466	0	0
Dppppa	3.71028	0	0
Dppppp	1.20522	0	0
Ealaad	0	6.56776	0
Ealaav	0	5.66096	0
Ealap	0	6.99842	0
Ealpa	0	6.42497	0
Ealpp	0	7.10526	0
Earaad	0	6.78966	0
Earaav	0	6.84939	0
Earap	0	7.24437	0
Earpa	0	7.12865	0
Earpp	0	7.17225	0
Eplaa	0	6.96639	0
Eplap	0	6.82164	0
Eplpa	0	6.72436	0
Eplppa	0	7.03205	0
Eplppp	0	6.58806	0
Epraa	0	7.00349	0
Eprap	0	7.30013	0
Eprpa	0	7.0846	0
Eprppa	0	6.96441	0
Eprppp	0	6.31385	0
MSaaaaaal	0	0	0
MSaaaaaar	0	0	0
MSaaaaapaa	0	0	0
MSaaaaapap	0	0	0
MSaaaaapp	3.99341	0	0
MSaaaapaa	0	0	0
MSaaaapap	5.12918	0	0
MSaaaappp	7.11322	0	0
MSaaapaaa	5.7627	0	0
MSaaapaap	4.34471	0	0
MSaaapapa	4.66442	5.19521	0
MSaaapapp	8.47572	0	0
MSaaappp	0.571982	4.9509	0
MSaapaaaa	4.32494	0	0
MSaapaaap	4.63216	0	0
MSaapaapaa	0	0	0
MSaapaapp	7.34394	0	0
MSaapapaa	0	0	0
MSaapappa	3.79365	4.42244	0
MSaapappp	0.595304	2.81004	0
MSaappaa	0.531268	3.38153	0
MSaappap	0.595155	4.15429	0
MSaapppaa	2.72408	0	0
MSaapppap	4.69642	0	0
MSaappppa	0.581277	0	0
MSaappppp	0.56469	0	0
MSapaaaad	0	0	0
MSapaaaav	0	0	0
MSapaaap	3.94838	0	0
MSapaapp	0	0	0
MSapapaaa	0	0	0
MSapapaap	0	0	0
MSapapap	4.27896	0	0
MSapappa	4.39973	0	0
MSapappp	3.23073	0	0
MSappaaa	0	0	0
MSappaap	0	0	0
MSappapp	3.58045	0	0
MSapppaa	3.05686	0	0
MSapppap	3.16382	0	0
MSappppa	2.62407	0	0
MSappppp	3.00687	0	0
MSpaaaaaa	0	0	0
MSpaaaapa	6.16545	0	0
MSpaaaapp	4.17744	0	0
MSpaaapaa	0	0	0
MSpaaapap	0	0	0
MSpaaappa	4.69205	0	0
MSpaaappp	3.93845	5.02896	0
MSpaapaaa	0	0	0
MSpaapapa	4.88616	5.40783	0
MSpaapapp	4.28691	0.864675	0
MSpapaaaa	4.1441	0	0
MSpapaaap	4.0856	0	0
MSpapaapaa	0	0	0
MSpapaapp	6.22404	0	0
MSpapapaa	0	0	0
MSpapappa	3.35521	5.20549	0
MSpapappp	0.56938	3.65928	0
MSpappaa	0.582149	0	0
MSpappap	1.99609	0	0
MSpapppaa	2.4963	0	0
MSpapppap	2.2488	0	0
MSpappppa	4.27369	0	0
MSpappppp	1.62298	0	0
MSppaaaad	0	0	0
MSppaaaav	0	0	0
MSppaaap	3.98295	0	0
MSppaapp	0.72699	0	0
MSppapaaa	0	0	0
MSppapaap	0	0	0
MSppapap	4.98277	0	0
MSppappa	4.25767	0	0
MSppappp	4.15841	0	0
MSpppaap	0	0	0
MSpppapp	4.44487	0	0
MSppppaa	3.90515	0	0
MSppppap	3.40465	0	0
MSpppppa	3.26394	0	0
MSpppppp	3.46717	0	0
Z2	0	0	0
Z3	0	0	0
