# Supplementary material for: A lineage-resolved cartography of microRNA promoter activity in C. elegans empowers multidimensional developmental analysis
Source: Nat Commun. 2024 Mar 30;15:2783. doi: 10.1038/s41467-024-47055-4 (PMC10981687; doi:10.1038/s41467-024-47055-4)
Supplement: Supplementary file 8 — Supplementary Dataset 5 [file 41467_2024_47055_MOESM8_ESM.xlsx]

## Sheet: a
Cell-name	Cell-cluster-by-miRNA-expression	Function-name	Tissue-or-cell-type-classification	let-7-pr_SYS1749	lin-4-pr_SYS1786	miR-1-pr_SYS1686	miR-1018-pr_SYS2165	miR-1022-pr_SYS1519	miR-124-pr_SYS1769	miR-2-pr_SYS1559	miR-228-pr_SYS1584	miR-231-pr_SYS1440	miR-232-pr_SYS1557	miR-234-pr_SYS1597	miR-235-pr_SYS1752	miR-236-pr_1_SYS1444	miR-236-pr_2_SYS1461	miR-244-pr_SYS1498	miR-245-pr_SYS1525	miR-247-797-pr_SYS1463	miR-251-pr_SYS1441	miR-252-pr_SYS1427	miR-259-pr_SYS1466	miR-268-pr_SYS1515	miR-34-pr_SYS1524	miR-43-44-pr_SYS1365	miR-45-pr_SYS1468	miR-48-pr_SYS1542	miR-49-pr_SYS1567	miR-51-pr_SYS2163	miR-52-pr_SYS1379	miR-53-pr_SYS1445	miR-54-56-pr_SYS1510	miR-57-pr_SYS1493	miR-61-250-pr_SYS1521	miR-63-pr_SYS1489	miR-72-pr_SYS1474	miR-73-74-pr_SYS1547	miR-75-pr_SYS1424	miR-79-pr_SYS1488	miR-790-pr_SYS1757	miR-793-pr_SYS1388	miR-794-pr_SYS1473	miR-795-pr_SYS1763	miR-796-pr_SYS1538	miR-80-pr_SYS1586	miR-81-pr_SYS1500	miR-82-pr_SYS1671	miR-83-pr_SYS1426
ABalaaaalal		AINL	Neuron	0	0	0	0	0	0	0.747	0	0	0	0	0	0	0	0.069	0	0	0	0.336	0	0	0	0.143	0	0	0	0.076	0.976	0.697	0.431	0	0.798	0	0.512	0.877	0	0	0	0	0.355	0	0	0	0	0	0.105
ABalaaaalpp	C24	ILshL	Glia	0	0	0	0	0	0	0	0	0	0	0	0	0	0	0.069	0	0	0	0.319	0	0	0	0.083	0	0	0	0.06	0.903	0.693	0.183	0	0.795	0	0.504	0.865	0	0	0	0	0	0	0	0	0	0	0
ABalaaaarlp	C28	RMEL	Neuron	0	0	0	0	0	0	0.921	0	0	0	0	0	0	0	0.069	0	0	0	0.361	0	0	0	0.19	0	0	0	0.044	0.964	0.717	0.561	0	0.798	0	0.534	0.871	0	0	0	0	0.276	0	0	0	0	0	0
ABalaaaarrp		RMER	Neuron	0	0	0	0	0	0	0.893	0	0	0	0	0	0	0	0.069	0	0	0	0.366	0	0	0	0	0	0	0	0.041	0.957	0.702	0.523	0	0.798	0	0.536	0.881	0	0	0	0	0.168	0	0	0	0	0	0
ABalaaapall	C42	ILsoL	Glia	0	0	0	0	0	0.128	0	0	0	0	0	0.052	0	0	0.069	0	0	0	0.353	0	0	0	0.199	0.218	0	0	0.06	0.976	0.714	0.218	0	0.797	0	0.545	0.905	0	0	0	0	0	0	0	0	0	0	0
ABalaaapalr		AVDL	Neuron	0	0	0	0	0	0	0.754	0	0	0	0	0	0.167	0	0.069	0	0	0	0.339	0	0	0	0.143	0	0	0	0.055	0.961	0.719	0.337	0	0.796	0	0.54	0.907	0	0	0	0	0.093	0	0	0	0	0	0.066
ABalaaaparr	C66	ILshDL	Glia	0	0	0	0	0	0	0	0	0	0	0	0	0	0	0.069	0	0	0	0.373	0	0	0	0.195	0.143	0	0	0.092	0.983	0.721	0.194	0	0.799	0	0.548	0.913	0	0	0	0	0	0	0	0	0.641	0	0
ABalaaappll	C24	ILshDR	Glia	0	0	0	0	0	0	0	0	0	0	0	0	0	0	0.069	0	0	0	0.357	0	0	0	0.049	0.154	0	0	0.029	0.971	0.716	0.098	0	0.797	0	0.554	0.896	0	0	0	0	0	0	0	0	0	0	0
ABalaaapprl		AVDR	Neuron	0	0	0	0	0	0	0.709	0	0	0	0	0	0.795	0	0.069	0	0	0	0.329	0	0	0	0.067	0	0	0	0	0.932	0.714	0.458	0	0.797	0	0.531	0.891	0	0	0	0	0.104	0	0	0	0	0	0.015
ABalaaapprr	C42	ILsoR	Glia	0	0	0	0	0	0	0	0	0	0	0	0.192	0	0	0.069	0	0	0	0.315	0	0	0	0.179	0.121	0	0	0.131	0.964	0.711	0.304	0	0.796	0	0.538	0.886	0	0	0	0	0	0	0	0	0	0	0
ABalaapaaar		AINR	Neuron	0	0	0	0	0	0	0.647	0	0	0	0	0	0	0	0.061	0	0	0	0.281	0	0	0	0.156	0	0	0	0	0.905	0.662	0.462	0	0.767	0	0.47	0.877	0	0	0	0	0.239	0	0	0	0	0	0.155
ABalaapaapp	C24	ILshR	Glia	0	0	0	0	0	0	0	0	0	0	0	0	0	0	0.061	0	0	0	0.263	0	0	0	0.133	0	0	0	0.033	0.868	0.651	0.192	0	0.765	0	0.473	0.872	0	0	0	0	0	0	0	0	0	0	0
ABalaapappp	C37	CEPsoVR	Glia	0	0	0	0	0	0	0	0	0	0	0	0	0	0	0.061	0	0	0	0.268	0	0	0	0.035	0	0	0	0.049	0.869	0.662	0.281	0	0.767	0	0.465	0.873	0	0	0.024	0	0	0.009	0	0	0	0	0
ABalaappapa	C57	AVAR	Neuron	0	0	0	0	0	0	0.879	0	0	0	0	0	0	0	0.045	0.947	0	0	0.305	0	0	0	0.133	0	0	0	0.002	0.95	0.664	0.522	0	0.772	0	0.471	0.895	0	0	0	0	0.446	0.001	0	0	0	0	0
ABalaappapp	C37	OLQsoVR	Glia	0	0	0	0	0	0	0	0	0	0	0	0	0	0	0.061	0	0	0	0.288	0	0	0	0.117	0	0	0	0	0.936	0.651	0.298	0	0.772	0	0.5	0.893	0	0	0.44	0	0	0	0	0	0	0	0
ABalaapppaa	C10	RIAR	Neuron	0.151	0	0	0	0	0	0.743	0	0	0	0	0	0	0	0.061	0	0	0	0.332	0	0	0	0.71	0	0	0	0.142	0.972	0.643	0.69	0	0.765	0	0.465	0.914	0	0	0	0	0.454	0	0	0	0	0	0.304
ABalaappppaa	C36	IL1R	Neuron	0	0	0	0	0	0.348	0.746	0	0	0	0	0	0	0	0.061	0	0	0	0.286	0	0	0	0.704	0	0	0	0.046	0.981	0.673	0.627	0	0.764	0	0.47	0.937	0	0	0	0	0.529	0	0	0	0	0	0.42
ABalaappppp	C36	IL2R	Neuron	0	0	0	0	0	0.515	0.032	0	0	0	0	0	0	0	0.061	0	0	0	0.301	0	0	0	0.77	0	0	0	0.272	0.981	0.636	0.471	0	0.766	0	0.482	0.913	0	0	0	0	0.264	0	0	0	0	0	0.649
ABalapaaaaa	C29	AVHL	Neuron	0	0	0	0	0	0	0.806	0	0	0	0	0	0.032	0	0.062	0	0	0	0.359	0	0	0	0.562	0	0	0	0.118	0.979	0.664	0.525	0	0.782	0	0.522	0.908	0	0.144	0	0	0.206	0	0	0	0	0	0
ABalapaaapa	C28	CANL	Neuron	0	0	0	0	0	0	0.178	0	0	0	0	0	0	0	0.062	0	0	0	0.347	0	0	0	0.355	0	0	0	0.233	0.973	0.714	0.424	0	0.776	0	0.52	0.908	0	0	0	0	0.507	0	0	0	0	0	0
ABalapaaapp	C52	OLLsoL	Glia	0.008	0	0.016	0	0	0.135	0	0	0	0	0	0	0	0	0.062	0	0	0	0.357	0	0	0	0.675	0	0	0	0.454	0.978	0.72	0.16	0	0.78	0	0.535	0.927	0	0	0	0	0	0	0	0	0	0	0
ABalapaapaa	C10	RIAL	Neuron	0.578	0	0	0	0	0	0.816	0	0	0	0	0	0	0	0.062	0	0	0	0.373	0	0	0	0.677	0	0	0	0.067	0.96	0.663	0.392	0	0.773	0	0.505	0.909	0	0	0	0	0.422	0	0.023	0	0	0	0.316
ABalapaappaa	C36	IL1L	Neuron	0	0	0	0	0	0.324	0.681	0	0	0	0	0	0	0	0.062	0	0	0	0.346	0	0	0	0.319	0	0	0	0.063	0.945	0.666	0.606	0	0.774	0	0.491	0.911	0	0	0	0	0.553	0	0	0	0	0	0.4
ABalapaappp	C36	IL2L	Neuron	0	0	0	0	0	0.401	0.16	0	0	0	0	0	0	0	0.062	0	0	0	0.379	0	0	0	0.454	0	0	0	0.059	0.967	0.68	0.45	0	0.772	0	0.496	0.914	0	0	0	0	0.251	0	0	0	0	0	0.718
ABalapapapaa		OLQDL	Neuron	0	0	0	0	0	0.383	0.686	0	0	0	0	0	0	0	0.062	0	0	0	0.33	0	0.378	0	0.403	0.392	0	0	0.121	0.952	0.623	0.531	0	0.736	0	0.467	0.853	0	0	0	0	0.453	0	0	0	0	0	0.203
ABalapapapp		URYDL	Neuron	0	0	0	0	0	0.201	0.518	0	0	0	0	0	0	0	0.062	0	0	0	0.328	0	0	0	0.233	0	0	0	0.066	0.965	0.633	0.321	0	0.739	0	0.468	0.863	0	0	0	0	0.509	0.111	0	0	0	0	0
ABalapappaaa	C36	IL1DL	Neuron	0	0	0	0	0	0.321	0.809	0	0	0	0	0	0	0	0.062	0	0	0	0.313	0	0	0	0.492	0	0	0	0.033	0.954	0.613	0.487	0	0.731	0	0.49	0.897	0	0	0	0	0.538	0	0	0	0	0	0.455
ABalapappap	C36	IL2DL	Neuron	0	0	0	0	0	0.111	0.272	0	0	0	0	0	0	0	0.062	0	0	0	0.314	0	0	0	0.35	0	0	0	0.078	0.951	0.615	0.374	0	0.736	0	0.461	0.887	0	0	0	0	0.42	0	0	0	0	0	0.66
ABalapapppa	C29	AVJL	Neuron	0	0	0	0	0	0	0.632	0	0	0	0	0	0.487	0	0.062	0	0	0	0.302	0	0	0	0.348	0	0	0	0.205	0.963	0.663	0.273	0	0.73	0	0.52	0.877	0	0	0	0	0.071	0	0	0	0	0	0
ABalapapppp		CEPsoDL	Glia	0	0	0	0	0	0	0.17	0	0	0	0	0	0	0	0.062	0	0	0	0.295	0	0	0	0.388	0	0	0	0.086	0.97	0.598	0.288	0	0.728	0	0.488	0.861	0	0.015	0.031	0	0	0	0	0	0	0	0
ABalappaapa		RID	Neuron	0	0	0	0	0	0	0.874	0	0	0	0	0	0	0	0.062	0	0	0	0.316	0	0	0	0.328	0	0	0	0	0.948	0.673	0.411	0	0.781	0	0.507	0.934	0	0.288	0	0	0.497	0	0	0	0	0	0.216
ABalappapaa	C46	AVHR	Neuron	0	0	0	0	0	0.647	0.71	0	0	0	0	0	0.694	0	0.062	0	0	0	0.36	0	0	0	0.707	0	0	0	0.145	0.902	0.617	0.436	0	0.757	0	0.468	0.93	0	0.21	0	0	0.324	0	0	0	0	0	0
ABalappappa	C28	CANR	Neuron	0	0	0	0	0	0	0.012	0	0	0	0	0	0	0	0.062	0	0	0	0.357	0	0	0	0.642	0	0	0	0.05	0.944	0.763	0.416	0	0.755	0	0.462	0.924	0	0	0	0	0.433	0	0	0	0	0	0
ABalappappp	C24	OLLsoR	Glia	0	0	0	0	0	0	0	0	0	0	0	0	0	0	0.062	0	0	0	0.373	0	0	0	0.684	0	0	0	0.151	0.969	0.624	0.244	0	0.756	0	0.466	0.926	0	0	0	0	0	0	0	0	0	0	0
ABalapppaaa	C39	ALA	Neuron	0	0	0	0	0	0.001	0.5	0	0	0	0	0	0	0	0.062	0	0	0	0.328	0	0	0	0.779	0	0	0	0.152	0.951	0.584	0.48	0	0.731	0	0.438	0.902	0	0	0	0	0.542	0	0	0	0	0	0
ABalapppaap	C29	RMED	Neuron	0	0	0	0	0	0	0.836	0	0	0	0	0	0.012	0	0.062	0	0	0	0.349	0	0	0	0.777	0	0	0	0.128	0.949	0.6	0.434	0	0.734	0	0.436	0.91	0	0	0	0	0.354	0	0	0	0	0	0
ABalapppapaa	C27	OLQDR	Neuron	0	0	0	0	0	0.4	0.65	0	0	0	0	0	0	0	0.062	0	0	0	0.291	0	0.127	0	0.693	0	0	0	0.003	0.935	0.576	0.499	0	0.713	0	0.464	0.885	0	0.035	0	0	0.408	0	0	0	0	0	0.223
ABalapppapp		URYDR	Neuron	0	0	0	0	0	0.2	0.569	0	0.09	0	0	0	0	0	0.062	0	0	0	0.316	0	0	0	0.751	0	0	0	0.003	0.962	0.595	0.472	0	0.712	0	0.466	0.892	0	0	0	0	0.485	0	0	0	0	0	0
ABalappppaaa	C36	IL1DR	Neuron	0	0	0	0	0	0.286	0.776	0	0	0	0	0	0	0	0.062	0	0	0	0.331	0	0	0	0.498	0	0	0	0.023	0.953	0.604	0.475	0	0.713	0	0.424	0.908	0	0	0	0	0.621	0	0	0	0	0	0.466
ABalappppap	C36	IL2DR	Neuron	0	0	0	0	0	0.184	0.278	0	0	0	0	0	0	0	0.062	0	0	0	0.334	0	0	0	0.641	0	0	0	0.036	0.97	0.622	0.448	0	0.715	0	0.426	0.933	0	0	0	0	0.382	0	0	0	0	0	0.734
ABalapppppa		AVJR	Neuron	0	0	0	0	0	0	0.683	0	0	0	0	0	0.487	0	0.062	0	0	0	0.297	0	0	0	0.659	0	0	0.111	0.059	0.954	0.61	0.598	0	0.723	0	0.447	0.925	0	0	0	0	0.146	0	0	0	0	0	0
ABalapppppp	C37	CEPsoDR	Glia	0	0	0	0	0	0	0	0	0	0	0	0	0	0	0.062	0	0	0	0.308	0	0	0	0.523	0	0	0	0.021	0.937	0.594	0.368	0	0.72	0	0.433	0.937	0	0	0.124	0	0	0	0	0	0	0	0
ABalpaaaaaa	C68	e3VL	Pharynx-Pharyngeal epithelium	0.235	0	0.763	0	0	0	0	0	0	0	0	0	0	0	0.045	0	0.077	0	0.322	0	0	0	0	0.444	0	0	0.066	0.877	0.684	0.346	0	0.779	0	0.483	0.895	0	0	0	0	0	0	0	0	0.25	0	0
ABalpaaaaap	C68	m2VL	Pharynx-Pharyngeal muscle	0	0	0.585	0	0	0	0	0	0	0	0	0	0	0	0.045	0	0	0.589	0.321	0	0	0	0	0.051	0	0	0.083	0.921	0.676	0.256	0	0.78	0	0.483	0.916	0	0	0	0	0	0	0	0	0	0	0
ABalpaaaapa	C68	m1VL	Pharynx-Pharyngeal muscle	0.319	0	0.571	0	0	0	0	0	0	0	0	0	0	0	0.045	0	0	0	0.324	0	0	0	0.001	0.184	0	0	0.001	0.845	0.68	0.176	0	0.778	0	0.483	0.888	0	0	0	0	0	0	0	0	0	0	0
ABalpaaapaa	C68	m2L	Pharynx-Pharyngeal muscle	0	0	0.801	0	0	0	0	0	0	0	0	0	0	0	0.045	0	0	0.502	0.33	0	0	0	0	0.13	0	0	0.112	0.854	0.689	0.236	0	0.786	0	0.482	0.956	0	0	0	0	0	0	0	0	0	0	0
ABalpaaappp	C62	MCL	Pharynx-Pharyngeal neuron	0	0	0.679	0	0	0.186	0.368	0	0	0	0	0	0	0	0.045	0	0	0	0.343	0	0.343	0	0.167	0	0	0	0.068	0.958	0.71	0.287	0	0.786	0	0.489	0.98	0	0	0	0	0.22	0	0	0	0	0	0
ABalpaapaaa	C47	arc post DL	Pharynx-Arcade cell	0	0	0.57	0	0	0	0	0	0.148	0	0	0	0	0	0.028	0	0	0	0.343	0	0	0	0.069	0.596	0	0	0.274	0.919	0.726	0.326	0	0.778	0	0.488	0.992	0	0	0	0	0	0	0	0	0.755	0	0
ABalpaapaap	C68	e2DL	Pharynx-Pharyngeal epithelium	0	0	0.788	0	0	0	0	0	0	0	0	0	0	0	0.028	0	0	0	0.337	0	0	0	0	0	0	0	0.218	0.926	0.716	0.356	0	0.776	0	0.486	0.988	0	0	0	0	0	0	0	0	0	0	0
ABalpaapapa	C73	mc1DL	Pharynx-Pharyngeal marginal cells	0	0	0.738	0	0	0	0	0	0.027	0	0	0	0	0	0.028	0	0	0	0.322	0	0	0	0	0.443	0	0	0.473	0.967	0.778	0.392	0	0.767	0	0.557	0.984	0	0.516	0	0	0	0	0	0	0.679	0	0
ABalpaapapp	C73	m3L	Pharynx-Pharyngeal muscle	0	0	0.693	0	0.341	0	0	0	0	0	0	0	0	0	0.028	0	0	0	0.315	0	0	0	0	0.48	0	0	0.35	0.944	0.794	0.237	0	0.768	0	0.557	0.988	0	0.719	0	0	0	0	0	0	0.718	0.235	0
ABalpaappaa	C47	arc ant DL	Pharynx-Arcade cell	0	0	0.423	0	0	0	0	0	0	0	0	0	0	0	0.028	0	0	0	0.314	0	0	0	0.263	0.687	0	0	0.291	0.866	0.713	0.254	0	0.766	0	0.478	0.971	0	0	0	0	0	0	0	0	0.241	0	0
ABalpaappap	C66	arc post VL	Pharynx-Arcade cell	0	0	0.339	0	0	0	0	0	0	0	0	0	0	0	0.028	0	0.197	0	0.315	0	0	0	0.284	0.14	0	0	0.178	0.876	0.71	0.246	0	0.767	0	0.479	0.963	0	0	0	0	0.091	0	0	0	0.545	0	0
ABalpaapppa	C63	hyp1 DL	Skin-Hypodermis	0	0	0.177	0	0	0	0	0	0	0	0	0.922	0	0	0.028	0	0	0	0.301	0	0	0	0.171	0	0	0	0.11	0.871	0.709	0.171	0	0.767	0	0.51	0.968	0	0	0.442	0	0	0	0	0	0.079	0	0
ABalpaapppp		hyp2 DL	Skin-Hypodermis	0	0	0.151	0	0	0	0	0	0	0	0	0.56	0	0	0.028	0	0	0	0.299	0	0	0	0.165	0.198	0	0	0.126	0.875	0.71	0.187	0	0.764	0	0.51	0.965	0	0	0	0	0	0	0	0	0	0	0.183
ABalpapaaaa	C28	RIPL	Neuron	0	0	0	0	0	0	0.622	0	0	0	0	0	0	0	0.028	0	0	0	0.323	0	0	0	0.254	0	0	0	0.099	0.842	0.673	0.283	0	0.752	0	0.452	0.86	0	0	0	0	0.127	0	0	0	0	0	0
ABalpapaaap	C42	hyp2 V	Skin-Hypodermis	0	0	0	0	0	0	0	0	0	0	0	0.079	0	0	0.028	0	0	0	0.316	0	0	0	0.08	0.572	0	0	0.163	0.952	0.719	0.388	0	0.75	0	0.445	0.857	0	0	0	0	0	0	0	0	0	0	0
ABalpapaapa		arc ant V	Pharynx-Arcade cell	0	0	0.314	0	0	0	0	0	0	0	0	0	0	0	0.028	0	0	0	0.317	0	0	0	0	0.798	0	0	0.236	0.92	0.671	0.311	0	0.751	0	0.45	0.862	0	0	0.34	0	0	0	0	0	0.085	0	0
ABalpapapaa	C7	RMDDL	Neuron	0	0	0.16	0	0	0	0.754	0	0	0.02	0	0	0	0	0.028	0	0	0	0.32	0	0	0	0.136	0	0	0	0.294	0.898	0.671	0.524	0	0.743	0	0.433	0.859	0	0	0	0	0.38	0	0	0	0	0	0
ABalpapapapp	C7	SMBDL	Neuron	0	0	0.203	0	0	0	0.68	0	0	0	0	0	0	0	0.028	0	0	0	0.312	0	0	0	0.095	0	0	0	0.149	0.864	0.662	0.435	0	0.741	0	0.471	0.855	0	0	0	0	0.521	0	0	0	0	0	0
ABalpapappp	C7	SMBVL	Neuron	0	0	0.117	0	0	0	0.766	0	0	0	0	0	0	0	0.028	0	0	0	0.311	0	0	0	0.145	0	0	0	0.069	0.895	0.675	0.342	0	0.746	0	0.444	0.88	0	0	0	0	0.511	0	0	0	0	0	0
ABalpappaapa	C38	I2L	Pharynx-Pharyngeal neuron	0	0	0.182	0	0	0.255	0	0	0	0	0	0	0	0	0.028	0	0	0	0.314	0	0.11	0	0.17	0	0	0.369	0.074	0.962	0.671	0.284	0	0.731	0	0.439	0.95	0	0	0	0	0.389	0	0	0	0.367	0	0
ABalpappapa	C68	e2V	Pharynx-Pharyngeal epithelium	0	0	0.733	0	0	0	0	0	0	0.024	0	0	0	0	0.028	0	0	0	0.3	0	0	0	0	0.074	0	0	0.181	0.835	0.698	0.261	0	0.725	0	0.433	0.963	0	0	0	0	0	0	0	0	0.466	0	0
ABalpappapp	C73	mc3V	Pharynx-Pharyngeal marginal cells	0	0	0.715	0	0	0	0	0	0	0	0	0	0	0	0.028	0	0	0	0.305	0	0	0	0.147	0.833	0	0	0.557	0.814	0.768	0.214	0	0.722	0	0.469	0.97	0	0.443	0	0	0	0	0	0	0	0	0
ABalpapppaa	C18	I1L	Pharynx-Pharyngeal neuron	0	0	0.449	0	0	0.025	0.505	0	0	0	0	0	0	0	0.028	0	0	0	0.326	0	0	0	0	0	0	0.251	0.055	0.95	0.678	0.229	0	0.737	0	0.438	0.986	0	0	0	0	0.093	0	0	0	0	0	0
ABalpappppa	C73	mc1V	Pharynx-Pharyngeal marginal cells	0	0	0.69	0	0	0	0	0	0	0	0	0	0	0	0.028	0	0	0	0.292	0	0	0	0	0.492	0	0	0.137	0.922	0.767	0.237	0	0.715	0	0.497	0.973	0	0.605	0	0	0	0	0	0	0.054	0	0
ABalpappppp	C73	m3VL	Pharynx-Pharyngeal muscle	0	0	0.724	0	0.258	0	0	0	0	0	0	0	0	0	0.028	0	0	0	0.285	0	0	0	0	0.546	0	0	0.092	0.933	0.846	0.28	0	0.751	0	0.497	0.961	0	0.511	0	0	0	0	0	0	0.435	0.017	0
ABalppaaapa	C57	AVAL	Neuron	0	0	0	0.012	0	0	0.882	0	0	0	0	0	0	0	0.02	0.899	0	0	0.291	0	0	0	0.23	0	0	0	0.092	0.911	0.68	0.489	0	0.784	0	0.512	0.882	0	0	0	0	0.468	0	0	0	0	0	0
ABalppaaapp	C37	OLQsoVL	Glia	0	0	0	0	0	0	0	0	0	0	0	0	0	0	0.024	0	0	0	0.287	0	0	0	0.095	0	0	0	0.09	0.876	0.679	0.317	0	0.782	0	0.508	0.872	0	0	0.014	0	0	0	0	0	0	0	0
ABalppaappp	C37	CEPsoVL	Glia	0	0	0	0	0	0	0	0	0	0	0	0	0	0	0.019	0	0	0	0.326	0	0	0	0.062	0	0	0	0.09	0.868	0.667	0.279	0	0.783	0	0.491	0.882	0	0	0.055	0	0	0	0	0	0	0	0
ABalppapaaa	C28	RMDVL	Neuron	0	0	0	0	0	0	0.851	0	0	0	0	0	0	0	0.024	0	0	0	0.28	0	0	0	0.456	0	0	0	0.104	0.963	0.63	0.439	0	0.762	0	0.478	0.876	0	0	0	0	0.588	0	0	0	0	0	0
ABalppapaap	C24	ILshVL	Glia	0	0	0	0	0	0	0	0	0	0	0	0	0	0	0.024	0	0	0	0.284	0	0	0	0.385	0.122	0	0	0.058	0.843	0.619	0.253	0	0.762	0	0.444	0.875	0	0	0	0	0	0	0	0	0	0	0
ABalppapapa	C28	SAADL	Neuron	0	0	0	0	0	0	0.673	0	0	0	0	0	0	0	0.024	0	0	0	0.298	0	0	0	0.395	0	0	0	0.071	0.857	0.616	0.532	0	0.76	0	0.477	0.873	0	0	0	0	0.422	0	0	0	0	0	0
ABalppapapp	C42	ILsoVL	Glia	0	0	0	0	0	0	0	0	0	0	0	0.495	0	0	0.024	0	0	0	0.301	0	0	0	0.385	0.091	0	0	0.06	0.834	0.617	0.333	0	0.759	0	0.477	0.87	0	0	0	0	0	0	0	0	0	0	0
ABalppappaa	C39	SMDVL	Neuron	0	0	0	0	0	0.217	0.769	0	0	0	0	0	0	0.002	0.024	0	0	0	0.304	0	0	0	0.566	0	0	0	0.119	0.911	0.657	0.502	0	0.755	0	0.45	0.895	0	0	0	0	0.268	0	0	0	0	0	0
ABalppappap	C78	BAGL	Neuron	0	0	0	0	0	0.594	0	0	0	0	0	0	0	0	0.024	0	0	0	0.284	0	0.632	0	0.542	0	0	0	0.115	0.949	0.63	0.577	0	0.755	0	0.443	0.886	0	0	0	0	0.485	0	0	0	0	0	0.527
ABalppapppaa	C36	IL1VL	Neuron	0	0	0	0	0	0.241	0.719	0	0	0	0	0	0	0	0.024	0	0	0	0.277	0	0	0	0.322	0	0	0	0.009	0.924	0.624	0.563	0	0.748	0	0.474	0.88	0	0	0	0	0.479	0	0	0	0	0	0.486
ABalppapppp	C36	IL2VL	Neuron	0	0	0	0	0	0.115	0.376	0	0	0	0	0	0	0	0.024	0	0	0	0.28	0	0	0	0.39	0	0	0	0.003	0.881	0.627	0.451	0	0.75	0	0.437	0.882	0	0	0	0	0.057	0	0	0	0	0	0.674
ABalpppaaaa	C57	AVEL	Neuron	0	0	0	0	0	0	0.782	0	0	0	0	0	0	0	0.024	0.809	0	0	0.35	0	0	0	0.392	0	0	0	0.135	0.947	0.733	0.613	0	0.778	0	0.456	0.917	0	0	0	0	0.331	0	0	0	0	0	0
ABalpppaaap	C24	OLQshVL	Glia	0	0	0	0	0	0	0	0	0	0	0	0	0	0	0.024	0	0	0	0.322	0	0	0	0.331	0	0	0	0.095	0.912	0.664	0.197	0	0.777	0	0.443	0.905	0	0	0	0	0	0	0	0	0	0	0
ABalpppaapd	C52	OLLshL	Glia	0	0	0	0	0	0.133	0	0	0	0	0	0	0	0	0.024	0	0	0	0.353	0	0	0	0.389	0	0	0	0.229	0.895	0.672	0.168	0	0.78	0	0.457	0.932	0	0	0	0	0	0	0	0	0	0	0
ABalpppapad	C39	RMDL	Neuron	0	0	0	0	0	0.323	0.68	0	0	0	0	0	0	0	0.024	0	0	0	0.336	0	0	0	0.423	0	0	0	0.115	0.961	0.684	0.667	0	0.775	0	0.434	0.925	0	0	0	0	0.488	0	0	0	0	0	0
ABalpppapav	C78	AFDL	Neuron	0.418	0	0	0	0	0.634	0	0	0	0	0	0	0	0	0.024	0	0	0	0.347	0	0	0	0.479	0	0	0	0.126	0.968	0.825	0.671	0	0.776	0	0.442	0.922	0	0	0	0.449	0.372	0	0	0	0	0	0.33
ABalpppapppa	C78	ASKL	Neuron	0	0	0	0	0	0.77	0	0	0	0.165	0	0	0.517	0	0.024	0	0	0	0.328	0	0	0	0.378	0	0	0	0.204	0.956	0.802	0.941	0	0.766	0	0.428	0.935	0	0	0	0.109	0.557	0	0	0	0	0	0.701
ABalppppaad	C78	ADLL	Neuron	0	0	0	0	0	0.868	0	0	0	0.275	0.737	0	0	0.005	0.024	0	0	0	0.298	0	0	0	0.685	0.202	0.172	0	0.22	0.982	0.787	0.582	0	0.763	0	0.431	0.919	0	0	0	0	0.443	0	0	0	0	0	0.77
ABalppppapaa	C26	OLLL	Neuron	0	0	0	0	0	0.643	0.894	0	0	0	0	0	0	0	0.024	0	0	0	0.303	0	0	0	0.67	0	0	0	0.083	0.954	0.682	0.582	0	0.756	0	0.423	0.911	0	0.109	0	0	0.402	0	0	0	0	0	0.035
ABalpppppaa	C78	ADFL	Neuron	0	0	0	0	0	0.885	0	0	0	0.145	0	0	0	0	0.024	0	0	0	0.268	0	0	0	0.675	0	0	0	0.307	0.977	0.73	0.82	0	0.754	0	0.406	0.901	0	0.068	0	0	0.309	0	0	0	0	0	0.627
ABalpppppap	C78	AWBL	Neuron	0	0	0	0	0	0.918	0	0	0	0.154	0	0	0	0	0.024	0	0	0	0.261	0	0	0	0.755	0	0	0	0.144	0.979	0.657	0.755	0	0.756	0	0.396	0.916	0	0.121	0	0	0.395	0	0	0	0	0	0.64
ABalppppppaa	C78	ASEL	Neuron	0	0	0	0	0	0.986	0	0	0	0.075	0	0	0	0	0.024	0	0	0	0.245	0	0	0	0.546	0	0	0.182	0.228	0.988	0.949	0.811	0	0.712	0	0.371	0.903	0	0.047	0	0.305	0.476	0	0	0	0	0	0.668
ABalpppppppa	C78	ASJL	Neuron	0	0	0	0	0.33	0.995	0	0	0	0.202	0	0	0.803	0	0.024	0	0	0	0.253	0	0	0	0.633	0	0.052	0.505	0.257	0.982	0.822	0.794	0	0.713	0	0.374	0.901	0	0.116	0	0.688	0.21	0	0	0	0	0	0.838
ABalpppppppp	C5	AUAL	Neuron	0	0	0	0	0	0.995	0.791	0	0	0	0	0	0	0	0.024	0	0	0	0.267	0	0	0	0.588	0	0	0.541	0.278	0.982	0.71	0.681	0	0.714	0	0.376	0.907	0	0.121	0	0	0.404	0	0	0	0	0	0.832
ABaraaaaaaa	C68	e1VL	Pharynx-Pharyngeal epithelium	0	0	0.526	0	0	0	0	0	0	0	0	0	0	0	0.075	0	0	0.089	0.254	0	0	0	0	0.131	0	0	0.21	0.862	0.69	0.218	0	0.675	0	0.396	0.991	0	0	0	0	0	0	0	0	0.131	0	0
ABaraaaaaap	C68	m1L	Pharynx-Pharyngeal muscle	0.145	0	0.677	0	0	0	0	0	0	0	0	0	0	0	0.075	0	0	0	0.263	0	0	0	0.073	0.135	0	0	0.227	0.852	0.613	0.207	0	0.674	0	0.4	0.978	0	0	0	0	0	0	0	0	0	0	0
ABaraaaaapa	C68	e1VR	Pharynx-Pharyngeal epithelium	0	0	0.657	0	0	0	0	0	0	0	0	0	0	0	0.075	0	0	0.081	0.251	0	0	0	0	0.224	0	0	0.273	0.841	0.723	0.374	0	0.659	0	0.393	0.965	0	0	0	0	0	0	0	0	0.06	0	0
ABaraaaaapp	C68	m1R	Pharynx-Pharyngeal muscle	0	0	0.707	0	0	0	0	0	0	0	0	0	0	0	0.075	0	0	0	0.25	0	0	0	0	0.202	0	0	0.141	0.833	0.613	0.252	0	0.659	0	0.392	0.989	0	0	0	0	0	0	0	0	0.197	0	0
ABaraaaapap	C68	e1D	Pharynx-Pharyngeal epithelium	0	0	0.825	0	0	0	0	0	0	0	0	0	0	0	0.075	0	0	0	0.267	0	0	0	0	0.25	0	0	0.144	0.943	0.615	0.332	0	0.673	0	0.413	0.99	0	0	0	0	0	0	0	0	0.248	0	0
ABaraaapaaa	C47	arc post DR	Pharynx-Arcade cell	0	0	0.724	0	0	0	0	0	0.095	0	0	0	0	0	0.075	0	0	0	0.247	0	0	0	0.008	0.195	0	0	0.506	0.862	0.677	0.388	0	0.621	0	0.378	0.985	0	0	0	0	0	0	0	0	0.883	0	0
ABaraaapaap	C68	e2DR	Pharynx-Pharyngeal epithelium	0	0	0.782	0	0	0	0	0	0	0	0	0	0	0	0.075	0	0	0	0.231	0	0	0	0	0.009	0	0	0.494	0.864	0.66	0.358	0	0.61	0	0.375	0.985	0	0	0	0	0	0	0	0	0	0	0
ABaraaapapa	C73	mc1DR	Pharynx-Pharyngeal marginal cells	0	0	0.819	0	0	0	0	0	0.08	0	0	0	0	0	0.075	0	0	0	0.218	0	0	0	0	0.502	0	0	0.353	0.899	0.724	0.364	0	0.588	0	0.362	0.98	0	0.55	0	0	0	0	0	0	0.288	0	0
ABaraaapapp	C73	m4R	Pharynx-Pharyngeal muscle	0	0	0.807	0	0	0	0	0	0	0	0	0	0	0	0.075	0	0	0.262	0.227	0	0	0	0	0.557	0	0	0.517	0.842	0.64	0.267	0	0.594	0	0.372	0.987	0	0.572	0	0	0	0	0	0	0	0	0
ABaraaappaa	C47	arc post D	Pharynx-Arcade cell	0	0	0.319	0	0	0	0	0	0.06	0	0	0	0	0	0.075	0	0	0	0.234	0	0	0	0.167	0.542	0	0	0.114	0.821	0.599	0.272	0	0.611	0	0.374	0.957	0	0	0	0	0	0	0	0	0.409	0	0
ABaraaappap		arc post VR	Pharynx-Arcade cell	0	0	0.49	0	0	0	0	0	0.117	0	0	0	0	0	0.075	0	0.127	0	0.238	0	0	0	0	0.357	0	0	0.019	0.818	0.697	0.348	0	0.611	0	0.373	0.925	0	0	0	0	0	0	0	0	0.563	0	0
ABaraaapppa	C68	arc ant DR	Pharynx-Arcade cell	0	0	0.431	0	0	0	0	0	0	0	0	0	0	0	0.075	0	0	0	0.222	0	0	0	0	0.764	0	0	0.162	0.856	0.604	0.306	0	0.61	0	0.372	0.921	0	0	0	0	0	0	0	0	0.087	0	0
ABaraaapppp	C63	hyp1 DR	Skin-Hypodermis	0	0	0.135	0	0	0	0	0	0	0	0	0.921	0	0	0.075	0	0	0	0.245	0	0	0	0	0.306	0	0	0.134	0.809	0.754	0.263	0	0.609	0	0.372	0.899	0	0	0.541	0	0	0	0	0	0.296	0	0
ABaraapaaaa	C68	e3D	Pharynx-Pharyngeal epithelium	0.102	0	0.783	0	0	0	0	0	0	0	0	0	0	0	0.075	0	0.143	0	0.241	0	0	0	0	0.316	0	0	0.174	0.961	0.569	0.354	0	0.594	0	0.358	0.98	0	0	0	0	0	0	0	0	0	0	0
ABaraapaaap	C68	m1DL	Pharynx-Pharyngeal muscle	0.187	0	0.741	0	0	0	0	0	0	0	0	0	0	0	0.075	0	0	0	0.237	0	0	0	0	0.293	0	0	0.319	0.978	0.577	0.183	0	0.602	0	0.375	0.991	0	0	0	0	0	0	0	0	0.074	0	0
ABaraapaapa	C68	m2DL	Pharynx-Pharyngeal muscle	0	0	0.813	0	0	0	0	0	0	0	0	0	0	0	0.075	0	0	0.49	0.217	0	0	0	0	0.089	0	0	0.235	0.981	0.591	0.342	0	0.581	0	0.36	0.988	0	0	0	0	0	0	0	0	0	0	0
ABaraapaapp	C73	mc2DL	Pharynx-Pharyngeal marginal cells	0	0	0.81	0	0	0	0	0	0	0	0	0	0.774	0	0.075	0	0	0	0.206	0.408	0	0	0	0.35	0	0	0.166	0.966	0.869	0.45	0	0.571	0	0.34	0.986	0	0.447	0	0	0	0	0	0	0	0	0
ABaraapapaav	C44	NSML	Pharynx-Pharyngeal neuron	0	0	0.484	0	0	0.303	0.576	0	0	0	0	0	0	0	0.075	0	0	0	0.219	0	0	0	0.2	0.171	0	0	0.246	0.968	0.665	0.656	0	0.559	0	0.34	0.987	0	0	0	0	0.386	0	0	0	0	0	0
ABaraapapap	C73	m5L	Pharynx-Pharyngeal muscle	0.271	0	0.721	0	0.669	0	0	0	0	0	0	0	0	0	0.075	0	0	0	0.223	0.243	0	0	0.121	0.611	0	0	0.397	0.932	0.823	0.261	0	0.553	0	0.334	0.989	0	0.609	0	0	0	0	0	0	0.295	0.166	0
ABaraapappa	C61	M2L	Pharynx-Pharyngeal neuron	0	0	0.723	0	0	0	0.488	0	0	0	0	0	0	0	0.075	0	0	0	0.27	0	0	0	0.186	0	0	0	0.281	0.931	0.531	0.46	0	0.565	0	0.35	0.984	0	0	0	0	0.184	0	0	0	0	0.24	0
ABaraapappp	C61	M3L	Pharynx-Pharyngeal neuron	0	0	0.521	0	0	0.277	0.571	0	0	0	0	0	0	0	0.075	0	0	0	0.272	0	0	0	0.199	0	0	0	0.318	0.933	0.62	0.354	0	0.564	0	0.348	0.991	0	0	0	0	0.118	0	0	0	0	0.268	0
ABaraappaaa	C62	MI	Pharynx-Pharyngeal neuron	0	0	0.771	0	0	0.146	0.484	0	0	0	0	0	0	0	0.075	0	0	0	0.24	0	0.275	0	0.076	0	0	0	0.282	0.95	0.611	0.38	0	0.568	0	0.381	0.992	0	0	0	0	0.387	0	0	0	0	0	0
ABaraappaap	C68	m1DR	Pharynx-Pharyngeal muscle	0.19	0	0.784	0	0	0	0	0	0	0	0	0	0	0	0.071	0	0	0	0.23	0	0	0	0	0.246	0	0	0.023	0.962	0.606	0.29	0	0.564	0	0.376	0.993	0	0	0	0	0	0	0	0	0.166	0	0
ABaraappapa	C68	m2DR	Pharynx-Pharyngeal muscle	0	0	0.789	0	0	0	0	0	0	0	0	0	0	0	0.075	0	0	0.338	0.239	0	0	0	0.069	0.247	0	0	0.387	0.947	0.576	0.37	0	0.539	0	0.369	0.993	0	0	0	0	0	0	0	0	0	0	0
ABaraappapp	C73	mc2DR	Pharynx-Pharyngeal marginal cells	0	0	0.815	0	0	0	0	0	0	0	0	0	0	0	0.075	0	0	0	0.226	0.649	0	0	0	0.352	0	0	0.432	0.898	0.927	0.435	0	0.532	0	0.356	0.992	0	0.398	0	0	0	0	0	0	0	0	0
ABaraapppaav	C44	NSMR	Pharynx-Pharyngeal neuron	0	0	0.53	0	0	0.352	0.602	0	0	0	0	0	0	0	0.075	0	0	0	0.227	0	0	0	0.193	0.06	0	0	0.486	0.971	0.739	0.61	0	0.528	0	0.327	0.987	0	0	0	0	0.408	0	0	0	0.369	0	0
ABaraapppap	C73	m5R	Pharynx-Pharyngeal muscle	0.119	0	0.789	0	0.653	0	0	0	0	0	0	0	0	0	0.075	0	0	0	0.229	0.124	0	0	0.169	0.601	0	0	0.101	0.913	0.881	0.4	0	0.529	0	0.327	0.99	0	0.701	0	0	0	0	0	0	0.653	0.016	0
ABaraappppa	C61	M2R	Pharynx-Pharyngeal neuron	0	0	0.744	0	0	0.003	0.424	0	0	0	0	0	0	0	0.075	0	0	0	0.236	0	0	0	0.153	0	0	0	0.495	0.967	0.542	0.455	0	0.544	0	0.343	0.984	0	0	0	0	0	0	0	0	0	0	0
ABaraappppp	C61	M3R	Pharynx-Pharyngeal neuron	0	0	0.773	0	0	0.336	0.568	0	0	0	0	0	0	0	0.075	0	0	0	0.224	0	0	0	0.259	0	0	0	0.361	0.927	0.562	0.365	0	0.544	0	0.341	0.989	0	0	0	0	0.177	0	0	0	0	0.12	0
ABarapaaaaa	C68	e3VR	Pharynx-Pharyngeal epithelium	0.042	0	0.704	0	0	0	0	0	0	0	0	0	0	0	0.075	0	0.03	0	0.232	0	0	0	0	0.266	0	0	0.134	0.835	0.546	0.312	0	0.571	0	0.351	0.861	0	0	0	0	0	0	0	0	0.08	0	0
ABarapaaaap	C68	m2VR	Pharynx-Pharyngeal muscle	0	0	0.749	0	0	0	0	0	0	0	0	0	0	0	0.075	0	0	0.624	0.233	0	0	0	0	0.006	0	0	0	0.792	0.587	0.275	0	0.575	0	0.353	0.891	0	0	0	0	0	0	0	0	0	0	0
ABarapaaapa	C68	m1VR	Pharynx-Pharyngeal muscle	0.059	0	0.566	0	0	0	0	0	0	0	0	0	0	0	0.075	0	0	0	0.239	0	0	0	0	0.349	0	0	0.036	0.813	0.638	0.249	0	0.572	0	0.351	0.878	0	0	0	0	0	0	0	0	0	0	0
ABarapaapaa	C68	m2R	Pharynx-Pharyngeal muscle	0	0	0.663	0	0	0	0	0	0	0	0	0	0	0	0.075	0	0	0.584	0.22	0	0	0	0	0	0	0	0.406	0.838	0.585	0.219	0	0.575	0	0.347	0.926	0	0	0	0	0	0	0	0	0	0	0
ABarapaappa	C73	m3R	Pharynx-Pharyngeal muscle	0	0	0.771	0	0.266	0	0	0	0	0	0	0	0	0	0.075	0	0	0	0.201	0	0	0	0	0.515	0	0	0.171	0.963	0.765	0.322	0	0.563	0	0.343	0.928	0	0.709	0	0	0	0	0	0	0.772	0.037	0
ABarapaappp	C62	MCR	Pharynx-Pharyngeal neuron	0	0	0.567	0	0	0.138	0.384	0	0	0	0	0	0	0	0.075	0	0	0	0.207	0	0.299	0	0.129	0.117	0	0	0.337	0.946	0.622	0.22	0	0.573	0	0.357	0.932	0	0	0	0	0.26	0	0	0	0	0	0
ABarapapaapa	C38	I2R	Pharynx-Pharyngeal neuron	0	0	0.135	0	0	0.267	0	0	0	0	0	0	0	0	0.075	0	0	0	0.192	0	0.002	0	0.034	0	0	0.378	0.134	0.946	0.56	0.339	0	0.55	0	0.341	0.879	0	0	0	0	0.432	0	0	0	0	0	0
ABarapapapa	C66	arc post V	Pharynx-Arcade cell	0	0	0.255	0	0	0	0	0	0	0	0	0	0	0	0.075	0	0	0	0.198	0	0	0	0.006	0.408	0	0	0.25	0.9	0.703	0.275	0	0.542	0	0.34	0.869	0	0	0.004	0	0.12	0	0	0	0.763	0	0
ABarapapapp		I5	Pharynx-Pharyngeal neuron	0	0	0.537	0	0	0	0.57	0	0	0	0.619	0	0.898	0	0.075	0	0	0	0.197	0	0.556	0	0	0	0.307	0	0.265	0.871	0.721	0.421	0	0.541	0	0.334	0.892	0	0	0	0	0.149	0	0	0	0	0.19	0
ABarapappaa	C18	I1R	Pharynx-Pharyngeal neuron	0	0	0.245	0	0	0.072	0.53	0	0	0	0	0	0	0	0.075	0	0	0	0.234	0	0	0	0.071	0	0	0.202	0.136	0.953	0.565	0.317	0	0.549	0	0.338	0.922	0	0	0	0	0.051	0	0	0	0	0	0
ABarapapppa	C73	mc2V	Pharynx-Pharyngeal marginal cells	0	0	0.727	0	0	0	0	0	0	0	0	0	0	0	0.075	0	0	0	0.192	0	0	0	0	0.538	0	0	0.464	0.834	0.719	0.326	0	0.528	0	0.315	0.938	0	0.352	0	0	0	0	0	0	0	0	0
ABarapapppp	C73	m3VR	Pharynx-Pharyngeal muscle	0	0	0.803	0	0.298	0	0	0	0	0	0	0	0	0	0.075	0	0	0	0.186	0	0	0	0.02	0.335	0	0	0.376	0.956	0.747	0.444	0	0.525	0	0.346	0.914	0	0.646	0	0	0	0	0	0	0	0	0
ABarappaaaa	C28	RIPR	Neuron	0	0	0	0	0	0	0.576	0	0	0	0	0	0	0	0.075	0	0	0	0.21	0	0	0	0.2	0	0	0	0.02	0.83	0.523	0.459	0	0.553	0	0.338	0.875	0	0	0	0	0.14	0	0	0	0	0	0
ABarappaapa	C63	hyp1 V	Skin-Hypodermis	0	0	0	0	0	0	0	0	0	0	0	0.892	0	0	0.075	0	0	0	0.213	0	0	0	0.16	0.412	0	0	0.047	0.914	0.6	0.298	0	0.551	0	0.333	0.874	0	0	0.268	0	0	0	0	0	0.008	0	0
ABarappapaa	C28	RMDDR	Neuron	0	0	0	0	0	0	0.744	0	0	0	0	0	0	0	0.075	0	0	0	0.218	0	0	0	0.274	0	0	0	0	0.875	0.586	0.565	0	0.543	0	0.325	0.861	0	0	0	0	0.491	0	0	0	0	0	0
ABarappapapp	C28	SMBDR	Neuron	0	0	0	0	0	0	0.662	0	0	0	0	0	0	0	0.075	0	0	0	0.2	0	0	0	0.216	0	0	0	0	0.883	0.633	0.559	0	0.539	0	0.321	0.857	0	0	0	0	0.532	0	0	0	0	0	0
ABarappappa	C28	DB2	Neuron	0	0	0	0	0	0	0.628	0	0	0	0	0	0	0	0.075	0	0	0	0.21	0	0	0	0.273	0	0	0	0.026	0.82	0.625	0.465	0	0.543	0	0.325	0.861	0	0	0	0	0.297	0	0	0	0	0	0
ABarappappp	C28	SMBVR	Neuron	0	0	0	0	0	0	0.642	0	0	0	0	0	0	0	0.075	0	0	0	0.209	0	0	0	0.269	0	0	0	0.047	0.84	0.652	0.457	0	0.545	0	0.321	0.861	0	0	0	0	0.453	0	0	0	0	0	0
ABarapppaaa	C28	RMDVR	Neuron	0	0	0	0	0	0	0.81	0	0	0	0	0	0	0	0.075	0	0	0	0.219	0	0	0	0.383	0	0	0	0.204	0.96	0.535	0.536	0	0.552	0	0.334	0.871	0	0	0	0	0.574	0	0	0	0	0	0
ABarapppaap	C24	ILshVR	Glia	0	0	0	0	0	0	0	0	0	0	0	0	0	0	0.075	0	0	0	0.226	0	0	0	0.346	0.134	0	0	0.227	0.82	0.631	0.14	0	0.554	0	0.337	0.876	0	0	0	0	0	0	0	0	0	0	0
ABarapppapa	C28	SAADR	Neuron	0	0	0	0	0	0	0.638	0	0	0	0	0	0	0	0.075	0	0	0	0.214	0	0	0	0.38	0	0	0	0.158	0.858	0.656	0.514	0	0.555	0	0.34	0.886	0	0	0	0	0.483	0	0	0	0	0	0
ABarapppapp	C42	ILsoVR	Glia	0	0	0	0	0	0	0	0	0	0	0	0.26	0	0	0.075	0	0	0	0.217	0	0	0	0.354	0.368	0	0	0.081	0.822	0.559	0.302	0	0.556	0	0.334	0.886	0	0	0	0	0	0	0	0	0	0	0
ABarappppaa	C28	SMDVR	Neuron	0	0	0	0	0	0	0.704	0	0	0	0	0	0	0	0.075	0	0	0	0.211	0	0	0	0.621	0	0	0	0.036	0.899	0.525	0.59	0	0.562	0	0.324	0.887	0	0	0	0	0.525	0	0	0	0	0	0
ABarappppap	C78	BAGR	Neuron	0	0	0	0	0	0.619	0	0	0	0	0	0	0	0	0.075	0	0	0	0.202	0	0.727	0	0.53	0	0	0	0.075	0.921	0.678	0.544	0	0.556	0	0.325	0.887	0	0	0	0	0.567	0	0	0	0	0	0.447
ABarapppppaa	C36	IL1VR	Neuron	0	0	0	0	0	0.257	0.736	0	0	0	0	0	0	0	0.075	0	0	0	0.195	0	0	0	0.485	0	0	0	0.155	0.914	0.526	0.634	0	0.554	0	0.315	0.885	0	0	0	0	0.49	0	0	0	0	0	0.428
ABarapppppp	C36	IL2VR	Neuron	0	0	0	0	0	0.128	0.329	0	0	0	0	0	0	0	0.075	0	0	0	0.202	0	0	0	0.534	0	0	0	0.131	0.9	0.536	0.436	0	0.559	0	0.322	0.894	0	0	0	0	0.475	0	0	0	0	0	0.717
ABarpaaaaal	C14	OLQsoDL	Glia	0	0	0	0	0	0	0	0	0	0	0	0	0	0	0.044	0	0	0	0.315	0	0	0	0.335	0	0	0	0.16	0.984	0.613	0.213	0	0.736	0	0.503	0.886	0	0.448	0	0	0	0	0	0	0	0	0
ABarpaaaaar	C14	OLQsoDR	Glia	0	0	0	0	0	0	0	0	0	0.13	0	0	0	0	0.044	0	0	0	0.329	0	0	0	0.448	0	0	0	0.308	0.983	0.627	0.258	0	0.732	0	0.491	0.889	0	0.262	0	0	0	0	0	0	0	0	0
ABarpaaaapa		OLQshDL	Glia	0	0	0	0	0	0.143	0	0	0	0	0	0	0	0	0.044	0.006	0.131	0	0.309	0	0	0	0.312	0.081	0	0	0.612	0.984	0.566	0.169	0	0.722	0	0.51	0.917	0	0.559	0	0	0	0	0	0	0	0	0.129
ABarpaaaapp		CEPshDL	Glia	0	0	0	0	0	0.022	0	0	0	0	0.072	0	0	0	0.044	0	0	0	0.306	0	0	0	0.263	0	0	0	0.171	0.985	0.607	0.003	0	0.726	0	0.485	0.911	0	0.299	0	0	0	0	0	0	0	0	0
ABarpaaapaa		OLQshDR	Glia	0	0	0	0	0	0	0	0	0	0	0	0.005	0	0	0.044	0	0	0	0.324	0	0	0	0.232	0.08	0	0	0.167	0.979	0.655	0.259	0	0.705	0	0.496	0.875	0	0.209	0	0	0	0	0	0	0	0	0
ABarpaaapap	C14	CEPshDR	Glia	0	0	0	0	0	0	0	0	0	0	0	0	0	0	0.044	0	0	0	0.286	0	0	0	0.773	0	0	0	0.012	0.974	0.608	0.129	0	0.709	0	0.499	0.883	0	0.137	0	0	0	0	0	0	0	0	0
ABarpaapaa	C48	hyp6	Skin-Hypodermis	0.111	0	0	0	0	0	0	0	0	0	0	0.89	0	0	0.075	0	0	0	0.27	0	0	0	0	0.621	0	0.419	0.269	0.936	0.776	0.473	0	0.683	0	0.464	0.879	0	0.87	0	0	0	0	0	0	0	0	0
ABarpaapap	C12	hyp7	Skin-Hypodermis	0	0	0	0	0	0	0	0	0	0	0	0.848	0	0	0.075	0	0	0	0.265	0	0	0	0	0.618	0	0	0.469	0.864	0.787	0.473	0	0.675	0.008	0.475	0.849	0	0.974	0	0	0	0	0	0	0	0	0
ABarpaappa	C12	hyp7	Skin-Hypodermis	0	0	0	0	0	0	0	0	0	0	0	0.945	0	0	0.075	0	0	0	0.265	0	0	0	0	0.61	0	0	0.329	0.878	0.782	0.756	0	0.669	0	0.518	0.851	0	0.962	0	0	0	0	0	0	0	0	0
ABarpaappp		hyp7	Skin-Hypodermis	0	0	0	0	0	0	0	0	0.386	0	0	0.953	0	0	0.075	0	0	0	0.272	0	0	0	0	0.671	0	0	0.699	0.895	0.791	0.441	0	0.706	0	0.518	0.852	0	0.985	0	0	0	0	0	0	0	0	0
ABarpapaaaa		URADR	Neuron	0	0	0	0	0	0.051	0.656	0	0.011	0	0	0	0	0	0.075	0	0	0	0.304	0	0	0	0.781	0	0	0	0.166	0.981	0.661	0.428	0	0.712	0	0.421	0.9	0	0.256	0	0	0.418	0	0	0	0	0	0.224
ABarpapaappa	C26	CEPDR	Neuron	0	0	0	0	0	0.131	0.856	0	0	0	0	0	0	0	0.075	0	0	0	0.277	0	0	0	0.459	0	0	0	0.246	0.943	0.617	0.58	0	0.68	0	0.415	0.854	0	0.14	0	0	0.479	0	0	0	0	0	0.34
ABarpapaappp	C35	URXR	Neuron	0	0	0	0	0	0.463	0.784	0	0	0	0	0	0	0	0.075	0	0	0	0.277	0	0	0	0.459	0.355	0	0	0.246	0.951	0.813	0.687	0	0.68	0	0.415	0.854	0	0.14	0	0	0.567	0	0	0	0	0	0.455
ABarpapapa	C32	hyp4	Skin-Hypodermis	0	0	0	0	0	0	0	0	0.135	0	0	0.744	0	0	0.075	0	0	0	0.256	0	0	0	0.393	0.671	0	0	0.302	0.952	0.904	0.259	0	0.695	0	0.454	0.859	0	0.811	0	0	0	0	0	0	0	0	0
ABarpapapp		hyp6	Skin-Hypodermis	0	0	0.263	0	0	0	0	0	0.028	0	0	0.913	0	0	0.075	0	0	0	0.24	0	0	0	0.25	0.647	0	0.377	0.546	0.901	0.741	0.55	0	0.697	0	0.45	0.856	0	0.785	0	0	0	0	0	0	0	0	0
ABarpappaa		XXXR	Skin-Hypodermis	0	0	0	0	0	0	0	0	0	0	0	0	0	0	0.075	0	0	0	0.261	0	0	0	0.534	0.055	0	0	0.701	0.979	0.631	0.369	0	0.706	0	0.461	0.909	0	0.747	0	0	0	0	0	0	0	0	0
ABarpappap	C53	hyp5	Skin-Hypodermis	0	0	0	0	0	0.115	0	0	0	0	0	0.95	0	0	0.075	0	0	0	0.264	0	0	0	0.663	0.556	0	0.665	0.182	0.96	0.781	0.558	0	0.685	0	0.428	0.905	0	0.885	0	0	0	0	0	0	0	0	0
ABarpapppa	C53	H0R	Skin-Seam cell	0	0	0	0	0	0.252	0	0	0	0	0	0.714	0	0	0.651	0	0	0	0.264	0	0	0	0.731	0.329	0	0.322	0.298	0.966	0.658	0.386	0	0.678	0	0.459	0.888	0	0.951	0	0	0	0	0	0	0	0	0
ABarpapppp	C53	H1R	Skin-Seam cell	0	0	0	0	0	0	0	0	0	0	0	0.88	0	0	0.801	0	0	0	0.275	0	0	0	0.744	0.191	0	0.257	0.285	0.956	0.832	0.515	0	0.672	0	0.453	0.889	0	0.978	0	0	0	0	0	0	0	0	0
ABarppaaaa	C32	ADEshL	Glia	0	0	0	0	0	0	0	0	0.904	0	0	0.509	0	0	0.075	0	0	0	0.2	0	0	0	0.301	0.241	0	0	0.174	0.888	0.659	0.101	0	0.654	0	0.369	0.854	0	0.756	0	0	0	0	0	0	0	0	0
ABarppaaap	C41	H2L	Skin-Seam cell	0	0	0	0	0	0	0	0	0.84	0	0	0.968	0	0	0.861	0	0	0	0.194	0	0	0	0.62	0.598	0	0.119	0.731	0.838	0.775	0.52	0	0.634	0	0.363	0.948	0	0.968	0	0	0	0	0	0	0	0	0
ABarppaapa	C41	hyp7	Skin-Hypodermis	0	0	0	0	0	0	0	0	0.835	0	0	0.942	0	0	0.075	0	0	0	0.216	0	0	0	0.115	0.524	0	0.013	0.516	0.875	0.933	0.576	0	0.625	0	0.436	0.847	0	0.948	0	0	0	0	0	0	0	0	0
ABarppaappa	C75	ALML	Neuron	0	0	0	0	0	0	0.843	0	0.856	0	0	0	0	0	0.075	0	0	0	0.205	0	0	0	0.392	0	0	0	0.185	0.914	0.821	0.375	0	0.628	0	0.388	0.847	0	0.462	0	0	0.328	0	0	0	0	0	0
ABarppaappp	C75	BDUL	Neuron	0	0	0	0	0	0	0.528	0	0.856	0	0	0	0	0	0.075	0	0	0	0.205	0	0	0	0.334	0	0	0	0.185	0.943	0.812	0.392	0	0.628	0	0.388	0.847	0	0.462	0	0	0.287	0	0	0	0	0	0
ABarppapaa	C41	V1L	Skin-Seam cell	0	0	0	0	0	0	0	0	0.969	0	0	0.977	0	0	0.876	0	0	0	0.214	0	0	0	0.596	0.394	0	0.219	0.787	0.848	0.834	0.325	0	0.617	0	0.384	0.968	0	0.981	0	0	0	0	0	0	0	0	0
ABarppapap	C41	V2L	Skin-Seam cell	0	0	0	0	0	0	0	0	0.956	0	0	0.995	0	0	0.78	0	0	0	0.204	0	0	0	0.575	0.578	0	0.106	0.801	0.854	0.859	0.328	0	0.959	0	0.384	0.982	0	0.994	0	0	0	0	0	0	0	0	0
ABarppappa		V4L	Skin-Seam cell	0	0	0	0	0	0	0	0	0.907	0	0	0.99	0	0	0.724	0	0	0	0.222	0	0	0	0.585	0.399	0	0.257	0.58	0.898	0.729	0.556	0	0.954	0	0.366	0.986	0	0.996	0.313	0	0	0	0	0	0	0	0
ABarppappp	C43	V6L	Skin-Seam cell	0	0	0	0	0	0	0	0	0.975	0	0	0.992	0	0	0.644	0	0	0	0.271	0	0	0	0.579	0.443	0	0.183	0.594	0.933	0.86	0.508	0.503	0.976	0	0.378	0.97	0	0.993	0	0	0	0	0	0	0	0	0
ABarpppaaa	C32	ADEshR	Glia	0	0	0	0	0	0	0	0	0.826	0	0	0.662	0	0	0.075	0	0	0	0.217	0	0	0	0.299	0.081	0	0	0.348	0.936	0.698	0.249	0	0.651	0	0.37	0.867	0	0.646	0	0	0	0	0	0	0	0	0
ABarpppaap	C41	H2R	Skin-Seam cell	0	0	0	0	0	0	0	0	0.794	0	0	0.952	0	0	0.854	0	0	0	0.229	0	0	0	0.564	0.197	0	0.225	0.684	0.901	0.813	0.509	0	0.64	0	0.393	0.958	0	0.993	0	0	0	0	0	0	0	0	0
ABarpppapa		hyp7	Skin-Hypodermis	0.153	0	0	0	0	0	0	0	0.624	0	0	0.962	0	0	0.075	0	0	0	0.231	0	0	0	0.142	0.786	0	0	0.808	0.862	0.844	0.407	0	0.631	0	0.445	0.849	0	0.976	0	0	0	0	0	0	0	0	0
ABarpppappa	C75	ALMR	Neuron	0	0	0	0	0	0	0.694	0	0.777	0	0	0	0	0	0.075	0	0	0	0.215	0	0	0	0.242	0	0	0	0.368	0.873	0.909	0.384	0	0.65	0	0.445	0.876	0	0.435	0	0	0.068	0	0	0	0	0	0
ABarpppappp	C75	BDUR	Neuron	0	0	0	0	0	0	0.468	0	0.777	0	0	0	0	0	0.075	0	0	0	0.215	0	0	0	0.284	0	0	0	0.368	0.873	0.932	0.499	0	0.65	0	0.445	0.876	0	0.435	0	0	0.383	0	0	0	0	0	0
ABarppppaa	C41	V1R	Skin-Seam cell	0	0	0	0	0	0	0	0	0.993	0	0	0.993	0	0	0.773	0	0	0	0.267	0	0	0	0.396	0.366	0	0.448	0.466	0.922	0.72	0.501	0	0.64	0	0.363	0.978	0	0.994	0	0	0	0	0	0	0	0	0
ABarppppap	C41	V2R	Skin-Seam cell	0	0	0	0	0	0	0	0	0.994	0	0	0.996	0	0	0.779	0	0	0	0.278	0	0	0	0.334	0.266	0	0.54	0.328	0.923	0.797	0.549	0	0.949	0	0.365	0.986	0	0.996	0	0	0	0	0	0	0	0	0
ABarpppppa		V4R	Skin-Seam cell	0	0	0	0	0	0	0	0	0.986	0	0	0.99	0	0	0.667	0	0	0	0.276	0	0	0	0.445	0.261	0	0.438	0.386	0.929	0.891	0.486	0.015	0.989	0	0.402	0.969	0	0.996	0.396	0	0	0	0	0	0	0	0
ABarpppppp	C43	V6R	Skin-Seam cell	0	0	0	0	0	0	0	0	0.99	0	0	0.956	0	0	0.735	0	0	0	0.29	0	0	0	0.591	0.126	0	0.174	0.743	0.931	0.928	0.503	0.572	0.685	0	0.411	0.982	0	0.996	0	0	0	0	0	0	0	0	0
ABplaaaaaaa	C30	URADL	Neuron	0	0	0	0	0	0.204	0.732	0	0	0	0	0	0	0	0	0	0	0	0.186	0	0	0	0.521	0	0	0	0.438	0.99	0.818	0.378	0	0.69	0	0.366	0.864	0	0	0	0	0.295	0	0	0	0	0	0.115
ABplaaaaappa	C30	CEPDL	Neuron	0	0	0	0	0	0.094	0.858	0	0	0	0	0	0	0	0	0	0	0	0.159	0	0	0	0.26	0	0	0	0.214	0.968	0.631	0.515	0	0.676	0	0.338	0.84	0	0	0	0	0.41	0	0	0	0	0	0.366
ABplaaaaappp	C35	URXL	Neuron	0	0	0	0	0	0.569	0.783	0	0	0	0	0	0	0	0	0	0	0	0.159	0	0	0	0.26	0.274	0	0	0.214	0.968	0.746	0.731	0	0.676	0	0.338	0.84	0	0	0	0	0.704	0	0	0	0	0	0.448
ABplaaaapa	C4	hyp6	Skin-Hypodermis	0	0	0	0	0	0	0	0	0	0	0	0.837	0	0	0	0	0	0	0.192	0	0	0	0.361	0.678	0	0.164	0.78	0.973	0.8	0.416	0	0.67	0	0.358	0.858	0	0.81	0	0	0	0	0	0	0	0	0
ABplaaaapp	C4	hyp6	Skin-Hypodermis	0	0	0	0	0	0	0	0	0	0	0	0.939	0	0	0	0	0	0	0.186	0	0	0	0.383	0.637	0	0.444	0.424	0.972	0.801	0.487	0	0.668	0	0.356	0.853	0	0.802	0	0	0	0	0	0	0	0	0
ABplaaapaa		XXXL	Skin-Hypodermis	0	0	0	0	0.003	0	0	0	0	0	0	0	0	0	0	0	0	0	0.157	0	0	0	0.77	0.053	0	0	0.048	0.988	0.686	0.281	0	0.65	0	0.365	0.894	0	0.807	0	0	0	0	0	0	0	0	0
ABplaaapap		hyp5	Skin-Hypodermis	0	0	0	0	0	0.188	0	0	0	0	0	0.972	0	0	0	0	0	0	0.155	0	0	0	0.706	0.597	0	0.559	0.753	0.976	0.883	0.399	0	0.627	0	0.331	0.846	0	0.895	0	0	0	0	0	0	0	0	0
ABplaaappa	C53	H0L	Skin-Seam cell	0	0	0	0	0	0	0	0	0	0	0	0.819	0	0	0.812	0	0	0	0.164	0	0	0	0.784	0.265	0	0.3	0.604	0.977	0.828	0.395	0	0.624	0	0.349	0.865	0	0.85	0	0	0	0	0	0	0	0	0
ABplaaappp	C53	H1L	Skin-Seam cell	0	0	0	0	0	0	0	0	0	0	0	0.962	0	0	0.87	0	0	0	0.15	0	0	0	0.657	0.375	0	0.091	0.804	0.884	0.832	0.403	0	0.616	0	0.333	0.847	0	0.93	0	0	0	0	0	0	0	0	0
ABplaapaaaa	C49	hyp3	Skin-Hypodermis	0	0	0	0	0	0	0	0	0	0	0	0.564	0	0	0	0	0	0	0.186	0	0	0	0.619	0.426	0	0	0.14	0.993	0.713	0.354	0	0.681	0	0.387	0.898	0	0.229	0	0	0	0	0	0	0	0	0
ABplaapaaap	C49	ILsoDL	Glia	0	0	0	0	0	0	0	0	0	0	0	0.396	0	0	0	0	0	0	0.188	0	0	0	0.633	0.215	0	0	0.354	0.995	0.672	0.317	0	0.683	0	0.386	0.927	0	0.202	0	0	0	0	0	0	0	0	0
ABplaapaapa		URBL	Neuron	0	0	0	0	0	0.793	0.615	0	0	0	0	0	0	0	0	0	0	0	0.228	0	0	0	0.658	0	0	0	0.353	0.993	0.598	0.429	0	0.668	0	0.345	0.899	0	0.162	0	0	0.281	0	0	0	0	0	0
ABplaapaapp	C69	AMshL	Glia	0.851	0	0	0	0	0	0	0	0	0	0	0	0	0	0	0	0	0	0.199	0	0	0	0.511	0	0	0	0.182	0.988	0.796	0.49	0	0.643	0	0.34	0.882	0	0	0	0	0	0	0	0	0	0	0
ABplaapapaa	C78	AWAL	Neuron	0	0	0	0	0	0.813	0	0	0	0	0	0	0	0	0	0	0	0	0.158	0	0	0	0.698	0	0	0	0.38	0.985	0.727	0.771	0	0.647	0	0.343	0.883	0	0.121	0	0	0.378	0.875	0	0	0	0	0.543
ABplaapapap	C78	ASGL	Neuron	0	0	0	0	0	0.824	0	0	0	0.149	0	0	0	0	0	0	0	0	0.155	0	0	0	0.613	0	0	0	0.179	0.986	0.752	0.698	0	0.653	0	0.347	0.884	0	0.075	0	0	0.424	0	0	0	0	0	0.624
ABplaapappa	C22	AIBL	Neuron	0	0	0	0	0	0.821	0.739	0	0	0	0.265	0	0.367	0	0	0	0	0	0.163	0	0	0	0.646	0	0	0	0.197	0.989	0.846	0.766	0	0.625	0	0.325	0.872	0	0.165	0	0	0.385	0	0	0	0	0	0
ABplaapapppa	C78	ASIL	Neuron	0	0	0	0	0.047	0.765	0	0	0	0.288	0	0	0.222	0	0	0	0	0	0.153	0	0	0	0.781	0	0	0	0.714	0.979	0.741	0.787	0	0.61	0	0.32	0.884	0	0.166	0	0	0.498	0.256	0	0	0	0	0.634
ABplaappaa	C49	hyp4	Skin-Hypodermis	0	0	0	0	0	0	0	0	0	0	0	0.645	0	0	0	0	0	0	0.178	0	0	0	0.61	0.552	0	0	0.342	0.941	0.635	0.263	0	0.685	0	0.351	0.913	0	0.77	0	0	0	0	0	0	0	0	0
ABplaappap	C23	hyp6	Skin-Hypodermis	0.324	0	0	0	0	0	0	0	0	0	0	0.848	0	0	0	0	0	0	0.146	0	0	0	0.502	0.484	0	0.485	0.725	0.889	0.786	0.485	0	0.663	0	0.314	0.877	0	0.796	0	0	0	0	0	0	0	0	0
ABplaapppa	C49	hyp7	Skin-Hypodermis	0	0	0	0	0	0	0	0	0	0	0	0.83	0	0	0	0	0	0	0.156	0	0	0	0.42	0.51	0	0	0.806	0.898	0.711	0.538	0	0.652	0	0.31	0.887	0	0.97	0	0	0	0	0	0	0	0	0
ABplaapppp		hyp7	Skin-Hypodermis	0.514	0	0	0	0	0	0	0	0	0	0	0.961	0	0	0	0	0	0	0.163	0	0	0	0.261	0.827	0	0	0.808	0.924	0.961	0.501	0	0.643	0	0.307	0.889	0	0.941	0	0	0	0	0	0	0	0	0
ABplapaaaapa	C60	ADEL	Neuron	0	0	0	0	0	0.37	0.713	0	0.453	0	0	0	0	0.136	0	0	0	0	0.152	0	0	0	0.734	0	0	0	0.113	0.966	0.507	0.633	0	0.581	0	0.268	0.841	0	0	0	0	0.345	0	0	0	0	0	0.143
ABplapaaaapp	C60	ADAL	Neuron	0	0	0	0	0	0.017	0.788	0	0.453	0	0	0	0	0.136	0	0	0	0	0.152	0	0	0	0.734	0	0	0	0.059	0.966	0.504	0.653	0	0.581	0	0.268	0.841	0	0	0	0	0.381	0	0	0	0	0	0.041
ABplapaaapad	C60	FLPL	Neuron	0	0	0	0	0	0.255	0.661	0	0.483	0	0	0	0.636	0.129	0	0	0	0	0.165	0	0	0	0.729	0	0	0	0.108	0.931	0.39	0.722	0	0.584	0	0.297	0.844	0	0	0	0	0.491	0	0	0	0	0	0
ABplapaaapav	C60	AIZL	Neuron	0	0	0	0	0	0	0.77	0	0.483	0	0	0	0	0.129	0	0	0	0	0.165	0	0	0	0.729	0	0	0	0.108	0.931	0.506	0.603	0	0.584	0	0.297	0.844	0	0	0	0	0.253	0	0	0	0	0	0
ABplapaaapp	C60	RMGL	Neuron	0	0	0	0	0	0	0.585	0	0.484	0	0	0	0	0.185	0	0	0	0	0.17	0	0	0	0.772	0	0	0	0.098	0.942	0.534	0.182	0	0.591	0	0.297	0.846	0	0	0	0	0.32	0	0	0	0	0	0
ABplapaapa	C13	G2	Excretory system	0	0	0	0	0	0	0	0	0.569	0	0	0.67	0	0.467	0.634	0	0	0	0.161	0	0	0	0.693	0.405	0	0	0.588	0.904	0.672	0.286	0	0.647	0	0.281	0.855	0	0.329	0	0	0	0	0	0	0	0	0
ABplapaapp	C13	P1/2L	Skin-P cell	0	0	0	0	0	0	0	0	0.544	0	0	0.995	0	0.561	0.824	0	0	0	0.16	0	0	0	0.793	0.522	0	0	0.806	0.972	0.844	0.316	0	0.639	0	0.277	0.87	0	0.751	0	0	0	0	0	0	0	0	0
ABplapapaaa		QL	Neuroblast	0	0	0	0	0	0	0.381	0	0.727	0	0	0.988	0	0	0.975	0	0.282	0	0.179	0	0	0	0.963	0.253	0	0.369	0.716	0.97	0.904	0.256	0.623	0.627	0	0.275	0.976	0	0.949	0	0	0	0	0	0	0	0	0
ABplapapaap	C43	V5L	Skin-Seam cell	0	0	0	0	0	0	0	0	0.727	0	0	0.984	0	0	0.974	0	0.144	0	0.179	0	0	0	0.812	0.218	0	0.179	0.716	0.97	0.935	0.349	0.623	0.718	0	0.275	0.984	0	0.943	0	0	0	0	0	0	0	0	0
ABplapapap	C64	P9/10L	Skin-P cell	0	0	0	0	0	0	0	0	0.76	0	0	0.858	0	0	0.742	0	0	0	0.177	0	0	0	0.817	0.207	0	0	0.792	0.972	0.973	0.445	0.81	0.648	0	0.28	0.897	0	0.93	0	0	0	0	0	0	0	0	0
ABplapappa	C64	P11/12L	Skin-P cell	0	0	0	0	0	0	0	0	0.743	0	0	0.863	0	0	0.604	0	0	0	0.17	0	0	0	0.592	0.346	0	0	0.698	0.909	0.895	0.395	0.689	0.649	0	0.305	0.909	0	0.793	0	0	0	0	0	0	0	0	0
ABplapappppaa	C75	PLML	Neuron	0	0	0	0	0	0	0.786	0	0.705	0	0	0	0	0	0	0	0	0	0.195	0	0.166	0	0.582	0	0	0	0.488	0.976	0.942	0.63	0.817	0.601	0	0.279	0.903	0	0.402	0	0	0.406	0	0	0	0	0	0
ABplapappppap	C75	ALNL	Neuron	0	0	0	0	0	0	0.716	0	0.705	0	0	0	0	0	0	0	0	0	0.195	0	0	0	0.582	0	0	0	0.488	0.954	0.736	0.577	0.817	0.601	0	0.279	0.903	0	0.402	0	0	0.606	0	0	0	0	0	0
ABplappaaa	C64	P3/4L	Skin-P cell	0	0	0	0	0	0	0	0	0.636	0	0	0.988	0	0	0.995	0	0	0	0.186	0	0	0	0.488	0.606	0	0	0.823	0.943	0.804	0.318	0	0.671	0	0.293	0.896	0	0.858	0	0	0	0	0	0	0	0	0
ABplappaap	C64	P5/6L	Skin-P cell	0	0	0	0	0	0	0	0	0.621	0	0	0.991	0	0	0.959	0	0	0	0.192	0	0	0	0.525	0.537	0	0	0.817	0.959	0.808	0.343	0.109	0.669	0	0.299	0.893	0	0.856	0	0	0	0	0	0	0	0	0
ABplappapa	C43	V3L	Skin-Seam cell	0	0	0	0	0	0	0	0	0.592	0	0	0.995	0	0	0.766	0	0	0	0.137	0	0	0	0.614	0.396	0	0.284	0.802	0.932	0.816	0.488	0.211	0.855	0	0.283	0.976	0	0.984	0	0	0	0	0	0	0	0	0
ABplappapp	C64	P7/8L	Skin-P cell	0	0	0	0	0	0	0	0	0.672	0	0	0.959	0	0	0.918	0	0	0	0.153	0	0	0	0.431	0.595	0	0	0.779	0.938	0.925	0.43	0.697	0.667	0	0.291	0.894	0	0.942	0	0	0	0	0	0	0	0	0
ABplapppaaa	C75	PVQL	Neuron	0	0	0	0	0	0	0.59	0	0.484	0	0.047	0	0	0	0	0	0	0	0.166	0	0	0	0.541	0	0	0	0.125	0.923	0.648	0.573	0.02	0.651	0	0.327	0.938	0	0.198	0	0	0.635	0	0	0	0	0	0
ABplapppappa	C67	HSNL	Neuron	0	0	0	0	0	0	0	0	0.33	0	0	0	0	0	0	0	0	0	0.137	0	0	0	0.56	0	0	0	0.137	0.852	0.474	0.54	0.02	0.631	0	0.319	0.898	0	0.156	0.647	0	0	0	0	0	0	0	0.15
ABplapppappp	C78	PHBL	Neuron	0	0	0	0	0	0.462	0	0	0.33	0.053	0	0	0	0	0	0	0	0	0.137	0	0	0	0.56	0	0	0	0.1	0.913	0.562	0.865	0	0.631	0	0.319	0.898	0	0.156	0	0.241	0.477	0	0	0	0	0	0.708
ABplappppa	C65	hyp7	Skin-Hypodermis	0	0	0	0	0	0	0	0	0.479	0	0	0.691	0	0	0	0	0	0	0.154	0	0	0	0.413	0.009	0	0.439	0.259	0.85	0.713	0.564	0.656	0.669	0	0.315	0.911	0	0.679	0	0	0	0	0	0	0	0	0
ABplappppp	C16	TL	Skin-Seam cell	0	0	0	0	0.02	0	0	0	0.65	0	0	0.84	0	0	0.656	0	0	0	0.152	0	0	0	0.79	0.164	0	0.031	0.427	0.892	0.739	0.433	0.758	0.969	0	0.312	0.992	0	0.947	0.333	0	0	0	0	0	0	0	0
ABplpaaaaaa	C20	SAAVL	Neuron	0	0	0	0	0	0.426	0.639	0	0	0	0	0	0	0	0	0	0	0	0.279	0	0	0	0.703	0	0	0	0.072	0.966	0.758	0.735	0	0.747	0	0.413	0.912	0	0	0	0	0.42	0	0	0	0	0	0
ABplpaaaaap	C78	AWCL	Neuron	0	0	0	0	0	0.763	0	0	0.033	0.09	0	0	0	0	0	0	0	0	0.261	0	0	0	0.686	0	0	0	0.242	0.958	0.96	0.844	0	0.743	0	0.41	0.908	0	0	0	0.871	0.525	0	0	0	0	0	0.534
ABplpaaaapa	C72	excretory duct	Excretory system	0	0	0	0	0	0.337	0	0	0	0	0	0.698	0	0	0	0	0	0	0.23	0	0	0	0.512	0.278	0	0	0.362	0.881	0.821	0.432	0.341	0.737	0	0.396	0.9	0	0	0	0	0	0	0	0	0	0	0
ABplpaaaapp	C20	DB1	Neuron	0	0	0	0	0	0.369	0.702	0	0	0	0	0	0	0	0	0	0	0	0.234	0	0	0	0.539	0	0	0	0.318	0.89	0.712	0.437	0	0.738	0	0.399	0.929	0	0	0	0	0.169	0	0	0	0	0	0
ABplpaaapaa	C20	URAVL	Neuron	0	0	0	0	0	0.205	0.611	0	0	0	0	0	0	0	0	0	0	0	0.291	0	0	0	0.599	0	0	0	0.065	0.935	0.592	0.548	0	0.75	0	0.413	0.908	0	0	0	0	0.264	0	0	0	0	0	0
ABplpaaapap	C52	CEPshVL	Glia	0	0	0	0	0	0.182	0	0	0	0	0	0	0	0	0	0	0	0	0.294	0	0	0	0.678	0	0	0	0.336	0.936	0.603	0.399	0	0.754	0	0.421	0.927	0	0	0	0	0	0	0	0	0	0	0
ABplpaaappaa	C30	OLQVL	Neuron	0	0	0	0	0	0.397	0.683	0	0	0	0	0	0	0	0	0	0	0	0.267	0	0.264	0	0.616	0	0	0	0.349	0.906	0.639	0.643	0	0.749	0	0.405	0.91	0	0	0	0	0.401	0	0	0	0	0	0.311
ABplpaaappp	C20	URYVL	Neuron	0	0	0	0	0	0.256	0.602	0	0	0	0	0	0	0	0	0	0	0	0.278	0	0	0	0.649	0	0	0	0.283	0.927	0.664	0.494	0	0.753	0	0.408	0.918	0	0	0	0	0.395	0	0	0	0	0	0
ABplpaapaaa	C20	RIVL	Neuron	0	0	0	0	0	0.259	0.639	0	0	0	0	0	0	0	0	0	0	0	0.263	0	0	0	0.761	0	0	0	0.111	0.969	0.598	0.786	0	0.751	0	0.44	0.94	0	0	0	0	0.229	0	0	0	0	0	0
ABplpaapaap	C33	AVBL	Neuron	0	0	0	0	0	0.179	0.945	0	0	0	0	0	0	0	0	0.768	0	0	0.255	0	0	0	0.732	0	0	0	0.069	0.936	0.64	0.794	0	0.748	0	0.444	0.938	0	0	0	0	0.457	0	0	0	0	0	0
ABplpaapapa	C55	AMsoL	Glia	0.771	0	0	0	0	0.356	0	0	0	0	0	0.92	0	0	0	0	0	0	0.29	0	0	0	0.785	0.621	0	0	0.141	0.962	0.592	0.463	0	0.756	0	0.45	0.959	0	0	0.7	0	0	0	0	0	0	0	0.223
ABplpaappaa	C78	ASHL	Neuron	0	0	0	0	0	0.758	0	0	0	0.139	0	0	0	0	0	0	0	0	0.258	0	0	0	0.784	0.375	0	0	0.153	0.958	0.894	0.751	0	0.74	0	0.429	0.933	0	0	0	0.436	0.39	0	0	0	0	0	0.734
ABplpaappap	C58	RIBL	Neuron	0	0	0	0	0	0.457	0.746	0	0	0	0	0	0.647	0	0	0.857	0	0	0.267	0	0	0	0.792	0	0	0	0.312	0.937	0.704	0.705	0	0.741	0	0.431	0.939	0	0	0	0	0.376	0	0	0	0	0	0.356
ABplpaapppa	C20	AIML	Neuron	0	0	0	0	0	0.14	0.691	0	0	0	0	0	0	0	0	0	0	0	0.24	0	0	0	0.762	0	0	0	0.091	0.939	0.654	0.484	0	0.748	0	0.449	0.963	0	0	0	0	0.397	0	0	0	0	0	0
ABplpaappppa	C30	CEPVL	Neuron	0	0	0	0	0	0.149	0.771	0	0	0	0	0	0	0	0	0	0	0	0.224	0	0	0	0.739	0	0	0	0.114	0.927	0.673	0.702	0	0.741	0	0.438	0.944	0	0	0	0	0.026	0	0	0	0	0	0.416
ABplpapaaaa	C20	SMDDL	Neuron	0	0	0	0	0	0.139	0.709	0	0	0	0	0	0	0	0	0	0	0	0.244	0	0	0	0.512	0	0	0	0.064	0.884	0.604	0.413	0	0.743	0	0.409	0.881	0	0	0	0	0.446	0	0	0	0	0	0
ABplpapaaap	C19	AIYL	Neuron	0	0	0	0	0	0	0.782	0	0	0	0	0	0	0	0	0	0	0	0.251	0	0	0	0.503	0	0	0	0.134	0.83	0.605	0.457	0	0.741	0	0.413	0.884	0	0	0	0	0.315	0	0	0	0	0	0.161
ABplpapaapa	C20	SIADL	Neuron	0	0	0	0	0	0.033	0.635	0	0	0	0	0	0	0	0	0	0	0	0.248	0	0	0	0.507	0	0	0	0.093	0.827	0.626	0.575	0	0.75	0	0.408	0.884	0	0	0	0	0.558	0	0	0	0	0	0
ABplpapaapp	C20	SIBVL	Neuron	0	0	0	0	0	0.068	0.713	0	0	0	0	0	0	0	0	0	0	0	0.238	0	0	0	0.517	0	0	0	0.063	0.835	0.65	0.478	0	0.748	0	0.414	0.887	0	0	0	0	0.5	0	0	0	0	0	0
ABplpapapaa	C15	excretory gland L	Excretory system	0	0	0	0	0	0.507	0	0	0	0	0	0	0.313	0	0	0	0	0	0.967	0	0	0	0.424	0.52	0	0	0.356	0.847	0.847	0.305	0	0.738	0	0.405	0.87	0	0	0	0	0	0	0	0	0.909	0	0
ABplpapapap	C25	AVKL	Neuron	0	0	0	0	0	0.487	0.903	0	0	0	0.566	0	0	0	0	0	0	0	0.242	0	0	0	0.402	0	0	0	0.276	0.85	0.635	0.533	0	0.738	0	0.405	0.873	0	0	0	0	0.233	0	0	0	0	0	0.134
ABplpapappa	C19	SIAVL	Neuron	0	0	0	0	0	0	0.663	0	0	0	0	0	0	0	0	0	0	0	0.232	0	0	0	0.408	0	0	0	0.142	0.906	0.639	0.449	0	0.738	0	0.415	0.869	0	0	0	0	0.601	0	0	0	0	0	0
ABplpapappp	C19	DB5	Neuron	0	0	0	0	0	0	0.598	0	0	0	0	0	0	0	0	0	0	0	0.224	0	0	0	0.424	0	0	0	0.155	0.935	0.668	0.36	0	0.737	0	0.413	0.865	0	0	0	0	0.309	0	0	0	0	0	0
ABplpappaaa		RMEV	Neuron	0	0	0	0	0	0.005	0.797	0	0	0.874	0	0	0	0	0	0	0	0	0.194	0	0	0	0.204	0	0	0	0.745	0.949	0.677	0.568	0	0.716	0	0.394	0.86	0	0	0	0	0.317	0	0	0	0.81	0	0
ABplpappaap		excretory cell	Excretory system	0	0	0	0	0.676	0	0	0	0	0.994	0.221	0	0	0	0	0	0	0	0.205	0	0	0	0.149	0.174	0	0	0.646	0.991	0.979	0.339	0	0.749	0	0.426	0.846	0	0	0	0	0	0	0	0	0.792	0	0
ABplpapppaa	C3	K	Rectum and anus-Rectal epithelial	0	0	0	0	0.188	0	0	0	0.595	0	0	0.91	0	0	0	0	0	0	0.197	0	0	0	0.313	0.267	0	0	0.449	0.835	0.95	0.376	0.762	0.725	0	0.412	0.925	0	0	0.003	0	0	0.112	0	0	0.01	0	0
ABplpapppap	C3	K'	Rectum and anus-Rectal epithelial	0	0	0	0	0.328	0	0	0	0.653	0	0	0.774	0	0	0	0	0	0	0.201	0	0	0	0.319	0.442	0	0	0.681	0.846	0.851	0.575	0.714	0.727	0	0.414	0.919	0	0	0.077	0	0	0.119	0	0	0.022	0	0
ABplpappppa		PVT	Neuron	0	0	0	0	0	0.132	0.815	0	0	0	0.496	0	0	0	0	0	0	0	0.191	0	0	0	0.428	0.004	0	0	0.409	0.965	0.795	0.583	0	0.725	0	0.412	0.902	0	0	0	0	0.615	0.137	0	0	0	0	0
ABplpappppp	C76	rectal gland D	Rectum and anus-Rectal gland	0.027	0	0.383	0	0.753	0	0	0	0.593	0	0.122	0	0.77	0	0	0	0.549	0	0.192	0.693	0	0	0.344	0.714	0	0.638	0.454	0.833	0.726	0.677	0.257	0.725	0	0.412	0.879	0	0.162	0.171	0	0.206	0.143	0	0	0	0	0.577
ABplppaaaaa	C19	SIBDL	Neuron	0	0	0	0	0	0	0.638	0	0	0	0	0	0	0	0	0	0	0	0.217	0	0	0	0.502	0	0	0	0.194	0.866	0.603	0.496	0	0.723	0	0.355	0.907	0	0	0	0	0.31	0	0	0	0	0	0
ABplppaaaapp		RICL	Neuron	0.401	0	0	0	0	0	0.711	0	0	0	0	0	0	0	0	0	0	0	0.214	0	0	0.476	0.441	0	0	0	0.521	0.901	0.59	0.481	0	0.718	0	0.345	0.902	0	0	0	0	0.036	0	0	0	0	0	0
ABplppaapap	C51	RIML	Neuron	0	0	0	0	0	0.239	0.853	0	0	0	0	0	0	0	0	0.889	0	0	0.232	0	0.602	0	0.414	0	0	0	0.28	0.903	0.57	0.457	0	0.701	0	0.331	0.892	0	0	0	0	0.346	0	0	0	0	0	0
ABplppaappa	C20	AIAL	Neuron	0	0	0	0	0	0.166	0.742	0	0	0	0.088	0	0	0	0	0	0	0	0.22	0	0	0	0.394	0	0	0	0.115	0.888	0.59	0.454	0	0.694	0	0.329	0.874	0	0	0	0	0.402	0	0	0	0	0	0
ABplppaappp	C19	DB6	Neuron	0	0	0	0	0	0	0.59	0	0	0	0	0	0	0	0	0	0	0	0.219	0	0	0	0.399	0	0	0	0.188	0.91	0.583	0.512	0	0.696	0	0.331	0.876	0	0	0	0	0.445	0	0	0	0	0	0
ABplppapaaaa	C19	SABVL	Neuron	0	0	0	0	0	0	0.673	0	0	0	0	0	0	0	0	0	0	0	0.191	0	0	0	0.416	0	0	0	0.09	0.857	0.589	0.521	0	0.709	0	0.364	0.918	0	0	0	0	0.413	0	0	0	0	0	0
ABplppapaaap	C19	RIFL	Neuron	0	0	0	0	0	0	0.55	0	0	0	0	0	0	0	0	0	0	0	0.191	0	0	0	0.416	0	0	0	0.09	0.857	0.589	0.447	0	0.709	0	0.364	0.918	0	0	0	0	0.18	0	0	0	0	0	0.094
ABplppapaap	C11	SABD	Neuron	0	0	0	0	0	0	0.737	0	0	0	0	0	0	0	0	0	0	0	0.192	0	0	0	0.421	0	0	0	0.136	0.888	0.667	0.415	0	0.71	0	0.367	0.924	0	0	0	0	0	0	0	0	0	0	0
ABplppapapa	C19	DA2	Neuron	0	0	0	0	0	0	0.53	0	0	0	0	0	0	0	0	0	0	0	0.2	0	0	0	0.388	0	0	0	0.129	0.882	0.6	0.411	0	0.71	0	0.36	0.926	0	0	0	0	0.16	0	0	0	0	0	0
ABplppapapp	C11	DA4	Neuron	0	0	0	0	0	0	0.449	0	0	0	0	0	0	0	0	0	0	0	0.215	0	0	0	0.43	0	0	0	0.138	0.889	0.596	0.352	0	0.709	0	0.362	0.935	0	0	0	0	0	0	0	0	0	0	0
ABplppappaa	C19	RIGL	Neuron	0.094	0	0	0	0	0	0.779	0	0	0	0	0	0	0	0	0	0	0	0.176	0	0	0	0.366	0	0	0	0.147	0.875	0.623	0.47	0	0.7	0	0.345	0.915	0	0	0	0	0.294	0	0	0	0	0	0
ABplppappap	C19	DD1	Neuron	0	0	0	0	0	0	0.757	0	0	0	0	0	0	0	0	0	0	0	0.174	0	0	0	0.389	0	0	0	0.085	0.867	0.686	0.46	0	0.699	0	0.351	0.913	0	0	0	0	0.114	0	0	0	0	0	0
ABplppapppa	C19	DD3	Neuron	0	0	0	0	0	0	0.537	0	0	0	0	0	0	0	0	0	0	0	0.171	0	0	0	0.38	0	0	0	0.091	0.899	0.532	0.374	0	0.694	0	0.351	0.913	0	0	0	0	0.24	0	0	0	0	0	0
ABplppapppp	C19	DD5	Neuron	0	0	0	0	0	0	0.585	0	0	0	0	0	0	0	0	0	0	0	0.174	0	0	0	0.421	0	0	0	0.146	0.845	0.665	0.393	0	0.698	0	0.349	0.927	0	0	0	0	0.182	0	0	0	0	0	0
ABplpppaaaa	C56	DA9	Neuron	0	0	0	0	0	0	0.506	0	0	0	0	0	0	0	0	0	0	0	0.226	0	0	0	0.595	0	0	0	0.116	0.955	0.885	0.568	0.493	0.722	0	0.391	0.912	0	0	0	0	0.587	0	0	0	0	0	0
ABplpppaaap	C19	DA6	Neuron	0	0	0	0	0	0	0.617	0	0	0	0	0	0	0	0	0	0	0	0.224	0	0	0	0.584	0	0	0	0.337	0.831	0.749	0.402	0	0.724	0	0.392	0.925	0	0	0	0	0.174	0	0	0	0	0	0
ABplpppaapaa	C56	PVCL	Neuron	0	0	0	0	0	0	0.747	0	0	0	0	0	0	0	0	0	0	0	0.221	0	0	0	0.569	0	0	0	0.139	0.928	0.642	0.645	0.333	0.72	0	0.389	0.915	0	0	0	0	0.417	0	0	0	0	0	0.166
ABplpppaapap	C56	LUAL	Neuron	0	0	0	0	0	0	0.477	0	0	0	0	0	0	0	0	0	0	0	0.221	0	0	0	0.569	0	0	0	0.139	0.824	0.642	0.689	0.53	0.72	0	0.389	0.915	0	0	0	0	0.295	0	0	0	0	0	0
ABplpppaapp	C78	PHAL	Neuron	0	0	0	0	0	0.312	0	0	0	0.111	0	0	0	0	0	0	0	0	0.22	0	0	0	0.579	0	0	0	0.133	0.821	0.6	0.753	0.521	0.724	0	0.392	0.923	0	0	0	0	0.147	0	0	0	0	0	0.6
ABplpppapaa	C69	PHshL	Glia	0.434	0	0	0	0	0	0	0	0	0	0	0	0	0	0	0	0	0	0.184	0	0	0	0.337	0	0	0	0.337	0.865	0.847	0.471	0.583	0.721	0	0.389	0.895	0	0	0	0	0	0	0	0	0	0	0
ABplpppapap	C65	hyp8/9	Skin-Hypodermis	0	0	0	0	0	0	0	0	0.168	0	0	0.929	0	0	0	0	0	0	0.176	0	0	0	0.268	0.291	0	0.313	0.46	0.93	0.916	0.492	0.827	0.717	0	0.421	0.888	0	0.893	0	0	0	0	0	0	0	0	0
ABplppppaaa	C56	PVPL	Neuron	0	0	0	0	0	0.117	0.686	0	0	0	0	0	0	0	0	0	0	0	0.227	0	0	0	0.617	0	0	0	0.161	0.922	0.902	0.507	0.371	0.704	0	0.382	0.897	0	0	0	0	0.519	0	0	0	0	0	0
ABplppppaap	C76	rectal gland VL	Rectum and anus-Rectal gland	0.029	0	0.126	0	0.824	0.168	0	0	0.629	0	0.172	0	0	0	0	0	0.403	0	0.226	0.646	0	0.181	0.495	0.802	0	0.338	0.142	0.837	0.786	0.634	0.325	0.705	0	0.408	0.893	0	0.155	0.032	0	0.221	0	0	0	0	0	0.456
ABplppppapa	C72	U	Rectum and anus-Rectal epithelial	0	0	0	0	0.073	0.134	0	0	0	0	0	0.775	0	0	0	0	0	0	0.204	0	0	0	0.431	0.357	0	0	0.309	0.86	0.731	0.54	0.728	0.7	0	0.376	0.89	0	0	0	0	0	0	0	0	0	0	0
ABplppppapp	C72	F	Rectum and anus-Rectal epithelial	0	0	0	0	0	0	0	0	0	0	0	0.731	0	0	0	0	0	0	0.207	0	0	0	0.36	0.252	0	0	0.211	0.866	0.897	0.52	0.809	0.701	0	0.404	0.888	0	0	0	0	0	0	0	0	0	0	0
ABplpppppaa		intestinal muscle L	Rectum and anus-Enteric muscle	0.642	0	0.448	0	0.272	0	0.439	0	0	0	0	0	0	0	0	0	0	0	0.255	0	0	0	0.397	0	0	0	0.336	0.873	0.867	0.327	0.18	0.7	0	0.381	0.912	0	0	0	0	0	0	0	0	0	0	0
ABplpppppap		anal depressor mucle	Rectum and anus-Enteric muscle	0.608	0	0.533	0	0.337	0	0.581	0	0	0	0	0	0	0	0	0	0	0	0.243	0	0	0	0.43	0	0	0	0.307	0.929	0.851	0.62	0.646	0.7	0	0.408	0.899	0	0	0	0	0.545	0	0	0	0	0	0
ABplppppppp	C65	hyp10	Skin-Hypodermis	0	0	0	0	0	0	0	0	0.512	0	0	0.928	0	0	0	0	0	0	0.213	0	0	0	0.391	0.136	0	0	0.349	0.951	0.75	0.6	0.917	0.696	0	0.409	0.891	0	0.737	0	0	0	0	0	0	0	0	0
ABpraaaaaaa	C57	AVER	Neuron	0	0	0	0	0	0	0.79	0	0	0	0	0	0	0	0.036	0.905	0	0	0.355	0	0	0	0.525	0	0	0	0.236	0.887	0.705	0.608	0	0.737	0	0.464	0.868	0	0	0	0	0.219	0	0	0	0	0	0
ABpraaaaaap	C24	OLQshVR	Glia	0	0	0	0	0	0	0	0	0	0	0	0	0	0	0.036	0	0	0	0.345	0	0	0	0.49	0	0	0	0.115	0.855	0.641	0.201	0	0.735	0	0.459	0.868	0	0	0	0	0	0	0	0	0	0	0
ABpraaaaapd	C14	OLLshR	Glia	0	0	0	0	0	0	0	0	0	0	0	0	0	0	0.036	0	0	0	0.381	0	0	0	0.637	0	0	0	0.215	0.975	0.663	0.199	0	0.747	0	0.486	0.878	0	0.008	0	0	0	0	0	0	0	0	0
ABpraaaapad	C26	RMDR	Neuron	0	0	0	0	0	0.302	0.795	0	0	0	0	0	0	0	0.036	0	0	0	0.312	0	0	0	0.56	0	0	0	0.207	0.934	0.666	0.68	0	0.727	0	0.44	0.868	0	0.022	0	0	0.507	0	0	0	0	0	0
ABpraaaapav	C78	AFDR	Neuron	0.49	0	0	0	0	0.629	0	0	0	0	0	0	0	0	0.036	0	0	0	0.303	0	0	0	0.572	0	0	0	0.154	0.901	0.755	0.715	0	0.727	0	0.435	0.866	0	0	0	0.532	0.451	0	0	0	0	0	0.252
ABpraaaapppa	C78	ASKR	Neuron	0	0	0	0	0	0.764	0	0	0	0.208	0	0	0.262	0	0.036	0	0	0	0.293	0	0	0	0.676	0	0	0	0.309	0.968	0.766	0.934	0	0.738	0	0.457	0.882	0	0.387	0	0.188	0.481	0	0	0	0	0	0.718
ABpraaapaad	C78	ADLR	Neuron	0	0	0	0	0	0.901	0	0	0	0.286	0.678	0	0	0	0.036	0	0	0	0.281	0	0	0	0.668	0.217	0	0	0.726	0.971	0.787	0.759	0	0.743	0	0.405	0.88	0	0	0	0	0.469	0	0	0	0	0	0.807
ABpraaapapaa	C26	OLLR	Neuron	0	0	0	0	0	0.566	0.81	0	0	0	0	0	0	0	0.036	0	0	0	0.291	0	0	0	0.694	0	0	0	0.075	0.963	0.604	0.645	0	0.741	0	0.437	0.89	0	0.12	0	0	0.307	0	0	0	0	0	0.386
ABpraaappaa	C78	ADFR	Neuron	0	0	0	0	0	0.849	0	0	0	0.191	0	0	0	0	0.036	0	0	0	0.288	0	0	0	0.664	0	0	0	0.44	0.956	0.797	0.679	0	0.734	0	0.39	0.972	0	0.147	0	0	0.259	0	0	0	0	0	0.613
ABpraaappap	C78	AWBR	Neuron	0	0	0	0	0	0.946	0	0	0	0.068	0	0	0	0	0.036	0	0	0	0.273	0	0	0	0.632	0	0	0	0.272	0.965	0.776	0.716	0	0.726	0	0.396	0.9	0	0.17	0	0	0.436	0	0	0	0	0	0.622
ABpraaapppaa	C78	ASER	Neuron	0	0	0	0	0	0.994	0	0	0	0.215	0	0	0	0	0.036	0	0	0	0.278	0	0	0	0.686	0	0	0.18	0.703	0.972	0.85	0.877	0	0.707	0	0.38	0.885	0	0.16	0	0.553	0.464	0	0	0	0	0	0.591
ABpraaappppa	C78	ASJR	Neuron	0	0	0	0	0.299	0.994	0	0	0.118	0.23	0	0	0.856	0	0.036	0	0	0	0.289	0	0	0	0.67	0.014	0.272	0.343	0.6	0.964	0.846	0.759	0	0.682	0	0.403	0.909	0	0	0	0.678	0.194	0	0	0	0	0	0.774
ABpraaappppp	C5	AUAR	Neuron	0	0	0	0	0	0.985	0.838	0	0	0	0	0	0	0	0.036	0	0	0	0.309	0	0	0	0.666	0	0	0.387	0.6	0.952	0.743	0.66	0	0.682	0	0.403	0.909	0	0.348	0	0	0.556	0	0	0	0	0	0.639
ABpraapaaaa	C17	hyp3	Skin-Hypodermis	0	0	0	0	0	0	0	0	0	0	0	0.539	0	0	0.036	0	0	0	0.354	0	0	0	0.659	0.546	0	0	0.577	0.981	0.795	0.327	0	0.735	0	0.406	0.946	0	0.139	0	0	0	0	0	0	0	0	0
ABpraapaaap	C17	ILsoDR	Glia	0	0	0	0	0.108	0	0	0	0	0	0	0.504	0	0	0.036	0	0	0	0.362	0	0	0	0.696	0.323	0	0	0.517	0.981	0.673	0.365	0	0.739	0	0.408	0.946	0	0.255	0	0	0	0	0	0	0	0	0
ABpraapaapa		URBR	Neuron	0	0	0	0	0.049	0.262	0.551	0	0	0	0	0	0	0	0.036	0	0	0	0.38	0	0	0	0.662	0	0	0	0.762	0.978	0.698	0.58	0	0.732	0	0.404	0.952	0	0.159	0	0	0.226	0	0	0	0	0	0
ABpraapaapp	C69	AMshR	Glia	0.874	0	0	0	0	0.019	0	0	0	0	0	0	0	0	0.036	0	0	0	0.334	0	0	0	0.481	0	0	0	0.43	0.971	0.74	0.57	0	0.724	0	0.378	0.939	0	0.153	0	0	0	0	0	0	0	0	0
ABpraapapaa	C78	AWAR	Neuron	0	0	0	0	0	0.853	0	0	0	0	0	0	0	0	0.036	0	0	0	0.373	0	0	0	0.588	0	0	0	0.387	0.965	0.777	0.797	0	0.702	0	0.37	0.942	0	0.143	0	0	0.24	0.867	0	0	0	0	0.527
ABpraapapap	C78	ASGR	Neuron	0	0	0	0	0	0.826	0	0	0	0.142	0	0	0	0	0.036	0	0	0	0.342	0	0	0	0.695	0	0	0	0.371	0.964	0.716	0.75	0	0.7	0	0.367	0.951	0	0.115	0	0	0.4	0	0	0	0	0	0.752
ABpraapappa	C22	AIBR	Neuron	0	0	0	0	0	0.819	0.707	0	0	0	0.062	0	0.509	0	0.036	0	0	0	0.332	0	0	0	0.484	0	0	0	0.307	0.965	0.83	0.533	0	0.695	0	0.367	0.946	0	0.068	0	0	0.102	0	0	0	0	0	0
ABpraapapppa	C78	ASIR	Neuron	0	0	0	0	0	0.827	0	0	0	0.345	0	0	0.042	0	0.036	0	0	0	0.312	0	0	0	0.603	0	0	0	0.598	0.956	0.81	0.76	0	0.689	0	0.355	0.94	0	0	0	0	0.326	0	0	0	0	0	0.678
ABpraappaa	C1	hyp4	Skin-Hypodermis	0	0	0	0	0.001	0	0	0	0	0	0	0.658	0	0	0.036	0	0	0	0.292	0	0	0	0.507	0.586	0	0	0.598	0.945	0.693	0.323	0	0.732	0	0.387	0.967	0	0.793	0	0	0	0	0	0	0	0	0
ABpraappap	C23	hyp6	Skin-Hypodermis	0.232	0	0	0	0	0	0	0	0	0	0	0.867	0	0	0.036	0	0	0	0.255	0	0	0	0.508	0.546	0	0.463	0.752	0.909	0.748	0.589	0	0.707	0	0.351	0.95	0	0.784	0	0	0	0	0	0	0	0	0
ABpraapppa	C1	hyp7	Skin-Hypodermis	0	0	0	0	0.015	0	0	0	0	0	0	0.852	0	0	0.036	0	0	0	0.254	0	0	0	0.562	0.567	0	0	0.803	0.896	0.666	0.536	0	0.693	0	0.325	0.922	0	0.979	0	0	0	0	0	0	0	0	0
ABpraapppp	C23	hyp7	Skin-Hypodermis	0.423	0	0	0	0	0	0	0	0	0	0	0.965	0	0	0.036	0	0	0	0.27	0	0	0	0.544	0.599	0	0.141	0.812	0.881	0.819	0.598	0	0.691	0	0.323	0.917	0	0.971	0	0	0	0	0	0	0	0	0
ABprapaaaapa	C2	ADER	Neuron	0	0	0	0	0	0.337	0.632	0	0.261	0	0	0	0	0	0.036	0	0	0	0.221	0	0	0	0.666	0	0	0	0.772	0.952	0.617	0.688	0	0.713	0	0.358	0.902	0	0	0	0	0.187	0	0	0	0	0	0.024
ABprapaaaapp	C2	ADAR	Neuron	0	0	0	0	0	0.15	0.73	0	0.261	0	0	0	0	0	0.036	0	0	0	0.221	0	0	0	0.666	0	0	0	0.772	0.952	0.617	0.692	0	0.713	0	0.358	0.902	0	0	0	0	0.336	0	0	0	0	0	0.057
ABprapaaapad	C46	FLPR	Neuron	0	0	0	0	0	0.415	0.587	0	0.211	0	0	0	0.553	0	0.036	0	0	0	0.224	0	0	0	0.666	0	0	0	0.017	0.941	0.612	0.706	0	0.711	0	0.375	0.903	0	0.151	0	0	0.478	0	0	0	0	0	0
ABprapaaapav	C75	AIZR	Neuron	0	0	0	0	0	0	0.715	0	0.211	0	0	0	0	0	0.036	0	0	0	0.224	0	0	0	0.666	0	0	0	0.017	0.922	0.612	0.506	0	0.711	0	0.375	0.903	0	0.151	0	0	0.214	0	0	0	0	0	0
ABprapaaapp		RMGR	Neuron	0	0	0	0	0	0	0.411	0	0.211	0	0	0	0	0	0.036	0	0	0	0.25	0	0	0	0.741	0	0	0	0.313	0.942	0.629	0.362	0	0.718	0	0.375	0.91	0	0	0	0	0.175	0	0	0	0	0	0
ABprapaapa		W	Neuroblast	0.654	0	0	0	0	0	0	0	0.385	0	0	0.825	0	0	0.602	0	0	0	0.244	0	0	0	0.567	0.172	0	0	0.051	0.884	0.748	0.35	0	0.756	0	0.382	0.92	0	0.439	0	0	0	0	0	0	0	0	0
ABprapaapp	C64	P1/2R	Skin-P cell	0	0	0	0	0	0	0	0	0.345	0	0	0.974	0	0	0.919	0	0	0	0.238	0	0	0	0.674	0.348	0	0	0.774	0.89	0.831	0.351	0	0.754	0	0.379	0.917	0	0.768	0	0	0	0	0	0	0	0	0
ABprapapaaa		QR	Neuroblast	0	0	0	0	0.089	0	0.254	0	0.437	0	0	0.984	0	0	0.972	0	0.509	0	0.235	0	0	0	0.98	0.191	0	0.437	0.769	0.92	0.828	0.276	0.628	0.748	0	0.382	0.984	0	0.909	0	0	0	0	0	0	0	0	0
ABprapapaap		V5R	Skin-Seam cell	0	0	0	0	0.089	0	0	0	0.437	0	0	0.964	0	0	0.98	0	0.557	0	0.235	0	0	0	0.729	0.209	0	0	0.769	0.92	0.814	0.345	0.628	0.769	0	0.382	0.992	0	0.926	0	0	0	0	0	0	0	0	0
ABprapapap	C64	P9/10R	Skin-P cell	0	0	0	0	0	0	0	0	0.468	0	0	0.956	0	0	0.586	0	0	0	0.246	0	0	0	0.708	0.432	0	0	0.799	0.899	0.939	0.447	0.636	0.725	0	0.383	0.941	0	0.936	0	0	0	0	0	0	0	0	0
ABprapappa	C64	P11/12R	Skin-P cell	0	0	0	0	0.008	0	0	0.022	0.475	0	0	0.855	0	0	0.344	0	0	0	0.257	0	0	0	0.582	0.265	0	0	0.852	0.88	0.893	0.523	0.653	0.722	0	0.398	0.938	0	0.929	0	0	0	0	0	0	0	0	0
ABprapappppaa	C75	PLMR	Neuron	0	0	0	0	0	0	0.774	0	0.495	0	0	0	0	0	0.036	0	0	0	0.248	0	0	0	0.529	0	0	0	0.597	0.972	0.963	0.607	0.822	0.691	0	0.399	0.947	0	0.463	0	0	0.419	0	0	0	0	0	0
ABprapappppap	C75	ALNR	Neuron	0	0	0	0	0	0	0.685	0	0.495	0	0	0	0	0	0.036	0	0	0	0.248	0	0	0	0.463	0	0	0	0.597	0.946	0.816	0.626	0.822	0.691	0	0.399	0.947	0	0.463	0	0	0.734	0	0	0	0	0	0
ABprappaaa	C64	P3/4R	Skin-P cell	0	0	0	0	0	0	0	0	0.283	0	0	0.958	0	0	0.746	0	0	0	0.264	0	0	0	0.478	0.404	0	0	0.86	0.914	0.815	0.385	0	0.719	0	0.416	0.914	0	0.916	0	0	0	0	0	0	0	0	0
ABprappaap	C64	P5/6R	Skin-P cell	0	0	0	0	0	0	0	0	0.282	0	0	0.88	0	0	0.932	0	0	0	0.272	0	0	0	0.649	0.435	0	0	0.818	0.94	0.809	0.511	0.091	0.723	0	0.421	0.921	0	0.907	0	0	0	0	0	0	0	0	0
ABprappapa	C43	V3R	Skin-Seam cell	0	0	0	0	0	0	0	0	0.286	0	0	0.97	0	0	0.7	0	0	0	0.27	0	0	0	0.602	0.191	0	0.475	0.678	0.96	0.787	0.487	0.28	0.752	0	0.437	0.985	0	0.974	0	0	0	0	0	0	0	0	0
ABprappapp	C64	P7/8R	Skin-P cell	0	0	0	0	0	0	0	0	0.213	0	0	0.869	0	0	0.841	0	0	0	0.269	0	0	0	0.467	0.301	0	0	0.556	0.941	0.894	0.478	0.691	0.717	0	0.426	0.936	0	0.925	0	0	0	0	0	0	0	0	0
ABprapppaaa	C75	PVQR	Neuron	0	0	0	0	0	0.234	0.507	0	0.119	0	0.123	0	0	0	0.036	0	0	0	0.24	0	0	0	0.433	0	0	0	0	0.88	0.696	0.518	0.098	0.698	0	0.394	0.908	0	0.482	0	0	0.456	0	0	0	0	0	0
ABprapppappa	C67	HSNR	Neuron	0	0	0	0	0	0.128	0	0	0.165	0	0	0	0	0	0.036	0	0	0	0.232	0	0	0	0.303	0	0	0	0.114	0.836	0.642	0.548	0.348	0.688	0	0.422	0.895	0	0.14	0.038	0	0	0	0	0	0	0	0.018
ABprapppappp	C78	PHBR	Neuron	0	0	0	0	0	0.553	0	0	0.116	0.125	0	0	0	0	0.036	0	0	0	0.232	0	0	0	0.303	0	0	0	0.125	0.925	0.666	0.866	0	0.688	0	0.422	0.895	0	0.14	0	0.165	0.494	0	0	0	0	0	0.647
ABprappppa	C65	hyp7	Skin-Hypodermis	0	0	0	0	0	0	0	0	0.139	0	0	0.753	0	0	0.036	0	0	0	0.244	0	0	0	0.294	0.21	0	0.353	0.58	0.837	0.754	0.492	0.685	0.718	0	0.418	0.904	0	0.878	0	0	0	0	0	0	0	0	0
ABprappppp	C16	TR	Skin-Seam cell	0	0	0	0	0	0	0	0	0.735	0	0	0.937	0	0	0.688	0	0	0	0.244	0	0	0	0.62	0.135	0	0.212	0.599	0.847	0.839	0.651	0.751	0.996	0	0.417	0.982	0	0.912	0.357	0	0	0	0	0	0	0	0
ABprpaaaaaa	C36	SAAVR	Neuron	0	0	0	0	0	0.42	0.632	0	0	0	0	0	0	0	0.049	0	0	0	0.236	0	0	0	0.677	0	0	0	0.418	0.88	0.775	0.535	0	0.614	0	0.32	0.85	0	0	0	0	0.333	0	0	0	0	0	0.195
ABprpaaaaap	C78	AWCR	Neuron	0	0	0	0	0	0.666	0	0	0.335	0.061	0	0	0	0	0.049	0	0	0	0.229	0	0	0	0.647	0	0	0	0.116	0.923	0.912	0.916	0	0.616	0	0.342	0.851	0	0	0	0.929	0.396	0	0	0	0	0	0.538
ABprpaaaapa	C72	G1	Excretory system	0.306	0	0	0	0	0.309	0	0	0	0	0	0.945	0	0	0.661	0	0	0	0.197	0	0	0	0.578	0.4	0	0	0.387	0.849	0.613	0.373	0	0.612	0	0.311	0.848	0	0	0	0	0	0	0	0	0	0	0
ABprpaaaapp	C39	DB3	Neuron	0	0	0	0	0	0.308	0.524	0	0	0	0	0	0	0	0.049	0	0	0	0.195	0	0	0	0.608	0	0	0	0.605	0.891	0.668	0.344	0	0.612	0	0.314	0.85	0	0	0	0	0.277	0	0	0	0	0	0
ABprpaaapaa	C39	URAVR	Neuron	0	0	0	0	0	0.266	0.642	0	0	0	0	0	0	0	0.049	0	0	0	0.216	0	0	0	0.663	0	0	0	0.017	0.888	0.661	0.449	0	0.621	0	0.326	0.853	0	0	0	0	0.457	0	0	0	0	0	0
ABprpaaapap	C52	CEPshVR	Glia	0	0	0	0	0	0.26	0	0	0	0	0	0	0	0	0.049	0	0	0	0.22	0	0	0	0.667	0	0	0	0.012	0.867	0.569	0.287	0	0.627	0	0.328	0.854	0	0	0	0	0	0	0	0	0	0	0
ABprpaaappaa	C27	OLQVR	Neuron	0	0	0	0	0	0.421	0.702	0	0	0	0	0	0	0	0.049	0	0	0	0.21	0	0.601	0	0.691	0	0	0	0.008	0.94	0.652	0.572	0	0.612	0	0.347	0.85	0	0	0	0	0.437	0	0	0	0	0	0.313
ABprpaaappp	C39	URYVR	Neuron	0	0	0	0	0	0.289	0.561	0	0	0	0	0	0	0	0.049	0	0	0	0.239	0	0	0	0.74	0	0	0	0.028	0.883	0.57	0.438	0	0.622	0	0.32	0.855	0	0	0	0	0.447	0	0	0	0	0	0
ABprpaapaaa	C39	RIVR	Neuron	0	0	0	0	0	0.371	0.547	0	0	0	0	0	0	0	0.049	0	0	0	0.235	0	0	0	0.739	0	0	0	0.028	0.94	0.563	0.77	0	0.678	0	0.349	0.889	0	0	0	0	0.106	0	0	0	0	0	0
ABprpaapaap	C33	AVBR	Neuron	0	0	0	0	0	0.456	0.821	0	0	0	0	0	0	0	0.049	0.675	0	0	0.243	0	0	0	0.698	0	0	0	0.062	0.894	0.567	0.68	0	0.678	0	0.339	0.885	0	0	0	0	0.298	0	0	0	0	0	0
ABprpaapapa	C55	AMsoR	Glia	0.852	0	0	0	0	0.329	0	0	0	0	0	0.901	0	0	0.049	0	0	0	0.243	0	0	0	0.709	0.269	0	0	0.116	0.94	0.607	0.498	0	0.679	0	0.346	0.888	0	0	0.989	0	0	0	0	0	0	0	0
ABprpaappaa	C78	ASHR	Neuron	0	0	0	0	0	0.793	0	0	0	0.163	0	0	0	0	0.049	0	0	0	0.251	0	0	0	0.707	0.094	0	0	0.475	0.962	0.874	0.764	0	0.671	0	0.331	0.891	0	0	0	0.609	0.282	0	0	0	0	0	0.587
ABprpaappap	C58	RIBR	Neuron	0	0	0	0	0	0.798	0.719	0	0	0	0	0	0.727	0	0.049	0.845	0	0	0.245	0	0	0	0.735	0	0	0	0.019	0.94	0.647	0.575	0	0.675	0	0.341	0.897	0	0.411	0	0	0.357	0	0	0	0	0	0.178
ABprpaapppa	C39	AIMR	Neuron	0	0	0	0	0	0.246	0.576	0	0	0	0	0	0	0	0.049	0	0	0	0.241	0	0	0	0.702	0	0	0	0.267	0.886	0.588	0.398	0	0.669	0	0.326	0.879	0	0	0	0	0.177	0	0	0	0	0	0
ABprpaappppa	C36	CEPVR	Neuron	0	0	0	0	0	0.246	0.753	0	0	0	0	0	0	0	0.049	0	0	0	0.222	0	0	0	0.695	0	0	0	0.538	0.906	0.629	0.748	0	0.661	0	0.321	0.871	0	0	0	0	0.389	0	0	0	0	0	0.422
ABprpapaaaa	C28	SMDDR	Neuron	0	0	0	0	0	0	0.705	0	0	0	0	0	0	0	0.049	0	0	0	0.152	0	0	0	0.445	0	0	0	0.032	0.841	0.559	0.503	0	0.551	0	0.284	0.845	0	0	0	0	0.384	0	0	0	0	0	0
ABprpapaaap	C36	AIYR	Neuron	0	0	0	0	0	0.197	0.738	0	0	0	0	0	0	0	0.049	0	0	0	0.151	0	0	0	0.433	0	0	0	0.067	0.825	0.774	0.323	0	0.552	0	0.286	0.844	0	0	0	0	0.176	0	0	0	0	0	0.108
ABprpapaapa	C28	SIADR	Neuron	0	0	0	0	0	0	0.639	0	0	0	0	0	0	0	0.049	0	0	0	0.153	0	0	0	0.445	0	0	0	0.207	0.846	0.56	0.41	0	0.552	0	0.287	0.843	0	0	0	0	0.641	0	0	0	0	0	0
ABprpapaapp	C39	SIBVR	Neuron	0	0	0	0	0	0.014	0.644	0	0	0	0	0	0	0	0.049	0	0	0	0.149	0	0	0	0.448	0	0	0	0.004	0.832	0.72	0.521	0	0.549	0	0.287	0.843	0	0	0	0	0.488	0	0	0	0	0	0
ABprpapapaa	C15	excretory gland R	Excretory system	0	0	0	0	0	0.205	0	0	0	0	0	0	0.032	0	0.049	0	0	0	0.991	0	0	0	0.348	0.367	0	0	0.25	0.828	0.764	0.336	0	0.543	0	0.276	0.843	0	0	0	0	0	0	0	0	0.978	0	0
ABprpapapap	C25	AVKR	Neuron	0	0	0	0	0	0.157	0.842	0	0	0	0.269	0	0	0	0.049	0	0	0	0.167	0	0	0	0.348	0	0	0	0.181	0.892	0.58	0.367	0	0.54	0	0.277	0.842	0	0	0	0	0.064	0	0	0	0	0	0.033
ABprpapappa	C28	SIAVR	Neuron	0	0	0	0	0	0	0.679	0	0	0	0	0	0	0	0.049	0	0	0	0.162	0	0	0	0.333	0	0	0	0.142	0.842	0.725	0.463	0	0.54	0	0.285	0.842	0	0	0	0	0.651	0	0	0	0	0	0
ABprpapappp	C56	DA8	Neuron	0	0	0	0	0	0	0.681	0	0	0	0	0	0	0	0.049	0	0	0	0.157	0	0	0	0.351	0	0	0	0.467	0.887	0.58	0.417	0.286	0.543	0	0.283	0.841	0	0	0	0	0.285	0	0	0	0	0	0
ABprpappaaa		RIH	Neuron	0	0	0	0	0	0.184	0.835	0	0	0	0	0	0	0	0.049	0	0	0	0.145	0	0	0	0.165	0	0	0.513	0.304	0.87	0.59	0.528	0	0.535	0	0.268	0.845	0	0	0	0	0.451	0	0	0	0	0	0
ABprpappaap	C39	AVL	Neuron	0	0	0	0	0	0.668	0.733	0	0	0	0	0	0	0	0.049	0	0	0	0.144	0	0	0	0.203	0	0	0	0.385	0.9	0.616	0.424	0	0.535	0	0.267	0.843	0	0	0	0	0.415	0	0	0	0	0	0
ABprpappapa	C28	RIS	Neuron	0	0	0	0	0	0	0.918	0	0	0	0	0	0	0	0.049	0	0	0	0.147	0	0	0	0.231	0	0	0	0.473	0.889	0.626	0.486	0	0.536	0	0.269	0.842	0	0	0	0	0.463	0	0	0	0	0	0
ABprpappapp	C39	DB4	Neuron	0	0	0	0	0	0.022	0.612	0	0	0	0	0	0	0	0.049	0	0	0	0.146	0	0	0	0.231	0	0	0	0.485	0.873	0.689	0.387	0	0.537	0	0.271	0.844	0	0	0	0	0.372	0	0	0	0	0	0
ABprpapppaa		RIR	Neuron	0	0	0	0	0	0	0.832	0	0	0	0	0	0	0	0.049	0	0	0	0.144	0	0	0	0.269	0	0	0.069	0.266	0.952	0.686	0.54	0	0.534	0	0.275	0.844	0	0	0	0	0.504	0	0	0	0	0	0
ABprpapppap		AVG	Neuron	0	0	0	0	0	0	0.728	0	0	0	0	0	0	0	0.049	0	0	0	0.145	0	0	0	0.227	0.141	0	0	0.401	0.917	0.655	0.396	0	0.533	0	0.3	0.844	0	0	0	0	0.519	0	0	0	0	0	0
ABprpappppa	C40	virR	Rectum and anus-Intestinal-rectal valve	0	0	0.158	0	0	0	0	0	0.51	0	0.32	0.114	0	0	0.049	0	0.726	0	0.142	0.81	0	0.038	0.294	0.404	0	0.753	0.359	0.836	0.669	0.276	0	0.593	0	0.297	0.86	0	0	0.181	0	0.244	0	0	0	0.715	0	0
ABprpappppp	C40	virL	Rectum and anus-Intestinal-rectal valve	0	0	0.19	0	0	0	0	0	0.589	0	0.301	0.394	0	0	0.049	0	0.728	0	0.143	0.921	0	0.158	0.295	0.289	0	0.815	0.409	0.829	0.644	0.297	0	0.537	0	0.27	0.87	0	0	0.026	0	0.223	0	0	0	0.495	0	0
ABprppaaaaa	C29	SIBDR	Neuron	0	0	0	0	0	0	0.583	0	0	0	0	0	0.074	0	0.049	0	0	0	0.254	0	0	0	0.4	0	0	0	0.151	0.821	0.599	0.452	0	0.658	0	0.362	0.872	0	0	0	0	0.479	0	0	0	0	0	0
ABprppaaaapp		RICR	Neuron	0.517	0	0	0	0	0	0.614	0	0	0	0	0	0.032	0	0.049	0	0	0	0.255	0	0	0.035	0.359	0	0	0	0.034	0.874	0.595	0.485	0	0.652	0	0.359	0.864	0	0	0	0	0.492	0	0	0	0	0	0
ABprppaapap	C51	RIMR	Neuron	0	0	0	0	0	0.261	0.768	0	0	0	0	0	0.139	0	0.049	0.926	0	0	0.229	0	0.594	0	0.343	0	0	0	0.308	0.909	0.736	0.551	0	0.645	0	0.361	0.855	0	0	0	0	0.036	0	0	0	0	0	0
ABprppaappa		AIAR	Neuron	0	0	0	0	0	0.158	0.738	0	0	0	0.18	0	0.131	0	0.049	0	0	0	0.237	0	0	0	0.303	0	0	0	0.12	0.843	0.661	0.452	0	0.643	0	0.363	0.858	0	0	0	0	0.379	0	0	0	0	0	0
ABprppaappp	C56	DB7	Neuron	0	0	0	0	0	0	0.658	0	0	0	0	0	0.119	0	0.049	0	0	0	0.231	0	0	0	0.32	0	0	0	0.155	0.853	0.72	0.517	0.347	0.642	0	0.362	0.858	0	0	0	0	0.569	0	0	0	0	0	0
ABprppapaaaa	C39	SABVR	Neuron	0	0	0	0	0	0.277	0.651	0	0	0	0	0	0	0	0.049	0	0	0	0.224	0	0	0	0.363	0	0	0	0.167	0.833	0.66	0.6	0	0.634	0	0.367	0.865	0	0	0	0	0.308	0	0	0	0	0	0
ABprppapaaap	C36	RIFR	Neuron	0	0	0	0	0	0.277	0.582	0	0	0	0	0	0	0	0.049	0	0	0	0.224	0	0	0	0.308	0	0	0	0.167	0.838	0.66	0.537	0	0.634	0	0.367	0.865	0	0	0	0	0.297	0	0	0	0	0	0.039
ABprppapaap	C39	DA1	Neuron	0	0	0	0	0	0.059	0.552	0	0	0	0	0	0	0	0.049	0	0	0	0.232	0	0	0	0.385	0	0	0	0.311	0.832	0.668	0.434	0	0.636	0	0.368	0.866	0	0	0	0	0.162	0	0	0	0	0	0
ABprppapapa	C28	DA3	Neuron	0	0	0	0	0	0	0.481	0	0	0	0	0	0	0	0.049	0	0	0	0.242	0	0	0	0.321	0	0	0	0.195	0.824	0.625	0.326	0	0.638	0	0.37	0.868	0	0	0	0	0.16	0	0	0	0	0	0
ABprppapapp	C39	DA5	Neuron	0	0	0	0	0	0.046	0.513	0	0	0	0	0	0	0	0.049	0	0	0	0.244	0	0	0	0.327	0	0	0	0.243	0.831	0.62	0.339	0	0.641	0	0.37	0.868	0	0	0	0	0.379	0	0	0	0	0	0
ABprppappaa		RIGR	Neuron	0.307	0	0	0	0	0.109	0.635	0	0	0	0	0	0	0	0.049	0	0	0	0.234	0	0	0	0.308	0	0	0	0.077	0.871	0.677	0.359	0	0.641	0	0.379	0.866	0	0	0	0	0.185	0	0	0	0	0	0
ABprppappap	C39	DD2	Neuron	0	0	0	0	0	0.198	0.524	0	0	0	0	0	0	0	0.049	0	0	0	0.238	0	0	0	0.336	0	0	0	0.168	0.919	0.593	0.428	0	0.643	0	0.379	0.872	0	0	0	0	0.203	0	0	0	0	0	0
ABprppapppa	C11	DD4	Neuron	0	0	0	0	0	0	0.564	0	0	0	0	0	0	0	0.049	0	0	0	0.249	0	0	0	0.271	0	0	0	0.147	0.862	0.592	0.404	0	0.64	0	0.376	0.866	0	0	0	0	0	0	0	0	0	0	0
ABprppapppp	C56	DD6	Neuron	0	0	0	0	0	0	0.684	0	0	0	0	0	0	0	0.049	0	0	0	0.247	0	0	0	0.291	0	0	0	0.24	0.896	0.759	0.55	0.614	0.643	0	0.379	0.869	0	0	0	0	0.291	0	0	0	0	0	0
ABprpppaaaa	C72	Y	Rectum and anus-Rectal epithelial	0	0	0	0	0	0	0	0	0	0	0	0.705	0	0	0.436	0	0	0	0.205	0	0	0	0.523	0.169	0	0	0.388	0.897	0.682	0.383	0.681	0.582	0	0.324	0.867	0	0	0	0	0	0	0	0	0	0	0
ABprpppaaap	C56	DA7	Neuron	0	0	0	0	0	0	0.583	0	0	0	0	0	0	0	0.049	0	0	0	0.205	0	0	0	0.584	0	0	0	0.428	0.854	0.813	0.407	0.346	0.582	0	0.324	0.865	0	0	0	0	0.403	0	0	0	0	0	0
ABprpppaapaa	C56	PVCR	Neuron	0	0	0	0	0	0	0.762	0	0	0	0	0	0	0	0.049	0	0	0	0.213	0	0	0	0.657	0	0	0	0.333	0.94	0.573	0.657	0.446	0.581	0	0.318	0.869	0	0	0	0	0.471	0	0	0	0	0	0.033
ABprpppaapap	C56	LUAR	Neuron	0	0	0	0	0	0	0.411	0	0	0	0	0	0	0	0.049	0	0	0	0.213	0	0	0	0.657	0	0	0	0.333	0.816	0.573	0.677	0.446	0.581	0	0.318	0.869	0	0	0	0	0.485	0	0	0	0	0	0
ABprpppaapp	C78	PHAR	Neuron	0	0	0	0	0	0.442	0	0	0	0.098	0	0	0	0	0.049	0	0	0	0.211	0	0	0	0.633	0	0	0	0.389	0.911	0.533	0.671	0.461	0.589	0	0.321	0.86	0	0	0	0	0.01	0	0	0	0	0	0.537
ABprpppapaa	C69	PHshR	Glia	0.372	0	0	0	0	0	0	0	0	0	0	0	0	0	0.049	0	0	0	0.212	0	0	0	0.288	0	0	0	0.461	0.826	0.886	0.206	0.657	0.579	0	0.309	0.861	0	0	0	0	0	0	0	0	0	0	0
ABprpppapap	C65	hyp8/9	Skin-Hypodermis	0	0	0	0	0	0	0	0	0.526	0	0	0.952	0	0	0.049	0	0	0	0.189	0	0	0	0.315	0.231	0	0.138	0.119	0.897	0.963	0.593	0.935	0.578	0	0.306	0.862	0	0.956	0	0	0	0	0	0	0	0	0
ABprppppaaa	C56	PVPR	Neuron	0	0	0	0	0	0.427	0.648	0	0	0	0	0	0	0	0.049	0	0	0	0.173	0	0	0	0.477	0	0	0	0.317	0.944	0.786	0.639	0.333	0.554	0	0.303	0.852	0	0	0	0	0.401	0	0	0	0	0	0
ABprppppaap	C76	rectal gland VR	Rectum and anus-Rectal gland	0.198	0	0.292	0	0.779	0.242	0	0	0.829	0	0.116	0	0	0	0.049	0	0.562	0	0.167	0.859	0	0.238	0.421	0.761	0	0.552	0.351	0.821	0.684	0.78	0.695	0.553	0	0.301	0.853	0	0.005	0.363	0	0.268	0	0	0	0	0	0.514
ABprppppapa	C72	B	Rectum and anus-Rectal epithelial	0	0	0	0	0	0.127	0	0	0	0	0	0.853	0	0	0.581	0	0	0	0.159	0	0	0	0.425	0.102	0	0	0.315	0.89	0.748	0.503	0.644	0.545	0	0.298	0.846	0	0	0	0	0	0	0	0	0	0	0
ABprppppapp	C56	DVA	Neuron	0	0	0	0	0	0.142	0.547	0	0	0	0	0	0	0	0.049	0	0	0	0.162	0	0	0	0.453	0	0	0	0.344	0.943	0.735	0.519	0.712	0.546	0	0.298	0.848	0	0	0	0	0.799	0	0	0	0	0	0
ABprpppppaa	C50	body mucle	Muscle	0	0	0.513	0	0	0	0.43	0	0	0	0	0	0	0	0.049	0	0	0	0.177	0	0	0	0.291	0	0	0	0.413	0.919	0.728	0.515	0.307	0.547	0	0.293	0.85	0	0	0	0	0	0	0	0	0	0	0
ABprpppppap		sphincter mucle	Rectum and anus-Enteric muscle	0	0	0.084	0	0.178	0	0.597	0	0	0	0	0	0	0	0.049	0	0	0	0.189	0	0	0	0.364	0	0	0	0.389	0.917	0.7	0.493	0.697	0.548	0	0.296	0.857	0	0	0	0	0.105	0	0	0	0	0	0
ABprppppppp	C65	hyp10	Skin-Hypodermis	0	0	0	0	0	0	0	0	0.54	0	0	0.937	0	0	0.049	0	0	0	0.178	0	0	0	0.367	0.133	0	0.01	0.273	0.948	0.894	0.552	0.94	0.545	0	0.305	0.856	0	0.792	0	0	0	0	0	0	0	0	0
Caaaaa	C48	hyp7	Skin-Hypodermis	0.303	0	0	0	0	0	0	0	0	0	0	0.945	0	0	0	0	0	0	0.192	0	0	0	0	0.785	0	0.095	0.539	0.834	0.912	0.541	0	0.634	0	0.379	0.859	0	0.98	0	0	0	0	0	0	0	0	0
Caaaap	C48	hyp7	Skin-Hypodermis	0	0	0	0	0	0	0	0	0	0	0	0.96	0	0	0	0	0	0	0.192	0	0	0	0	0.795	0	0.122	0.331	0.836	0.887	0.462	0	0.634	0	0.379	0.852	0	0.981	0	0	0	0	0	0	0	0	0
Caaapa	C48	hyp7	Skin-Hypodermis	0	0	0	0	0	0	0	0	0	0	0	0.958	0	0	0	0	0	0	0.168	0	0	0	0	0.716	0	0.007	0.222	0.852	0.947	0.47	0	0.601	0	0.337	0.899	0	0.977	0	0	0	0	0	0	0	0	0
Caaapp	C65	hyp7	Skin-Hypodermis	0	0	0	0	0	0	0	0	0.184	0	0	0.916	0	0	0	0	0	0	0.17	0	0	0	0	0.597	0	0	0.692	0.968	0.96	0.489	0.687	0.599	0	0.337	0.926	0	0.973	0	0	0	0	0	0	0	0	0
Caapaa	C75	DVC	Neuron	0	0	0	0	0	0.028	0.152	0	0	0	0	0	0	0	0	0	0	0	0.19	0	0	0	0.209	0.112	0	0	0.15	0.966	0.549	0.56	0.195	0.631	0	0.382	0.922	0	0.326	0	0	0.645	0	0	0	0	0	0
Caappd	C65	hyp7	Skin-Hypodermis	0	0	0	0	0	0	0	0	0	0	0	0.789	0	0	0	0	0	0	0.191	0	0	0	0	0.318	0	0.408	0.329	0.962	0.953	0.573	0.687	0.641	0	0.376	0.924	0	0.939	0	0	0	0	0	0	0	0	0
Caappv	C75	PVR	Neuron	0	0	0	0	0	0	0.862	0	0	0	0	0	0	0	0	0	0	0	0.194	0	0	0	0.157	0.147	0	0	0.523	0.979	0.939	0.406	0.607	0.655	0	0.346	0.93	0	0.668	0	0	0.63	0	0	0	0	0	0
Capaaaa	C34	body muscle	Muscle	0	0	0.527	0	0	0	0.481	0	0	0	0	0	0	0	0	0	0	0	0.236	0	0	0	0	0	0	0	0.472	0.983	0.674	0.409	0	0.626	0	0.377	0.964	0	0	0	0	0	0	0	0	0	0	0
Capaaap	C45	body muscle	Muscle	0	0	0.558	0	0	0	0.461	0	0	0	0	0	0	0	0	0	0	0	0.235	0	0	0	0	0	0	0	0.507	0.979	0.687	0.471	0	0.629	0	0.377	0.967	0	0.383	0	0	0	0	0	0	0	0	0
Capaapa	C45	body muscle	Muscle	0	0	0.116	0	0	0	0.555	0	0	0	0	0	0	0	0	0	0	0	0.251	0	0	0	0	0	0	0	0.396	0.975	0.617	0.427	0	0.614	0	0.377	0.963	0	0.001	0	0	0	0	0	0	0	0	0
Capaapp	C34	body muscle	Muscle	0	0	0.466	0	0	0	0.587	0	0	0	0	0	0	0	0	0	0	0	0.252	0	0	0	0	0	0	0	0.487	0.983	0.693	0.479	0	0.619	0	0.377	0.971	0	0	0	0	0	0	0	0	0	0	0
Capapaa	C34	body muscle	Muscle	0	0	0.291	0	0	0	0.397	0	0	0	0	0	0	0	0	0	0	0	0.241	0	0	0	0	0	0	0	0.176	0.975	0.696	0.33	0	0.614	0	0.344	0.958	0	0	0	0	0	0	0	0	0	0	0
Capapap	C34	body muscle	Muscle	0	0	0.541	0	0	0	0.549	0	0	0	0	0	0	0	0	0	0	0	0.224	0	0	0	0	0	0	0	0.343	0.982	0.669	0.38	0	0.623	0	0.344	0.964	0	0	0	0	0	0	0	0	0	0	0
Capappa	C34	body muscle	Muscle	0	0	0.529	0	0	0	0.513	0	0	0	0	0	0	0	0	0	0	0	0.203	0	0	0	0	0	0	0	0.524	0.968	0.794	0.435	0	0.606	0	0.341	0.961	0	0	0	0	0	0	0	0	0	0	0
Capappp	C54	body muscle	Muscle	0	0	0.465	0	0	0	0.466	0	0	0	0	0	0	0	0	0	0	0	0.181	0	0	0	0	0	0	0	0.544	0.934	0.75	0.353	0.742	0.608	0	0.341	0.959	0	0	0	0	0	0	0	0	0	0	0
Cappaaa	C34	body muscle	Muscle	0	0	0.627	0	0	0	0.405	0	0	0	0	0	0	0	0	0	0	0	0.222	0	0	0	0	0	0	0	0.384	0.98	0.742	0.326	0	0.633	0	0.362	0.958	0	0	0	0	0	0	0	0	0	0	0
Cappaap	C45	body muscle	Muscle	0	0	0.474	0	0	0	0.407	0	0	0	0	0	0	0	0	0	0	0	0.195	0	0	0	0	0	0	0	0.322	0.976	0.805	0.41	0	0.628	0	0.362	0.959	0	0.016	0	0	0	0	0	0	0	0	0
Cappapa	C54	body muscle	Muscle	0	0	0.468	0	0	0	0.719	0	0	0	0	0	0	0	0	0	0	0	0.254	0	0	0	0	0	0	0	0.482	0.983	0.845	0.36	0.392	0.636	0	0.34	0.975	0	0	0	0	0	0	0	0	0	0	0
Cappapp	C54	body muscle	Muscle	0	0	0.6	0	0	0	0.674	0	0.015	0	0	0	0	0	0	0	0	0	0.254	0	0	0	0	0	0	0	0.509	0.983	0.828	0.44	0.688	0.632	0	0.335	0.975	0	0	0	0	0	0	0	0	0	0	0
Capppaa	C45	body muscle	Muscle	0	0	0.45	0	0	0	0.588	0	0	0	0	0	0	0	0	0	0	0	0.218	0	0	0	0	0	0	0	0.788	0.957	0.761	0.385	0	0.67	0	0.356	0.96	0	0.294	0	0	0	0	0	0	0	0	0
Capppap	C45	body muscle	Muscle	0	0	0.277	0	0	0	0.766	0	0	0	0	0	0	0	0	0	0	0	0.248	0	0	0	0	0	0	0	0.392	0.982	0.754	0.381	0	0.617	0	0.356	0.972	0	0.445	0	0	0	0	0	0	0	0	0
Cappppd	C54	body muscle	Muscle	0	0	0.541	0	0	0	0.71	0	0	0	0	0	0	0	0	0	0	0	0.227	0	0	0	0	0	0	0	0.44	0.975	0.818	0.425	0.734	0.621	0	0.354	0.976	0	0	0	0	0	0	0	0	0	0	0
Cappppv	C54	body muscle	Muscle	0	0	0.662	0	0	0	0.764	0	0	0	0	0	0	0	0	0	0	0	0.198	0	0	0	0	0	0	0	0.469	0.923	0.719	0.419	0.645	0.614	0	0.354	0.967	0	0	0	0	0	0	0	0	0	0	0
Cpaaaa	C48	hyp7	Skin-Hypodermis	0.115	0	0	0	0	0	0	0	0	0	0	0.945	0	0	0	0	0	0	0.164	0	0	0	0	0.61	0	0.302	0.728	0.835	0.889	0.58	0	0.66	0	0.442	0.863	0	0.987	0	0	0	0	0	0	0	0	0
Cpaaap	C48	hyp7	Skin-Hypodermis	0	0	0	0	0	0	0	0	0	0	0	0.938	0	0	0	0	0	0	0.164	0	0	0	0	0.616	0	0.133	0.607	0.826	0.879	0.482	0	0.66	0	0.442	0.86	0	0.987	0	0	0	0	0	0	0	0	0
Cpaapa	C48	hyp7	Skin-Hypodermis	0	0	0	0	0	0	0	0	0	0	0	0.887	0	0	0	0	0	0	0.164	0	0	0	0	0.527	0	0.169	0.35	0.834	0.787	0.477	0	0.603	0	0.442	0.893	0	0.985	0	0	0	0	0	0	0	0	0
Cpaapp	C65	hyp7	Skin-Hypodermis	0	0	0	0	0	0	0	0	0.219	0	0	0.893	0	0	0	0	0	0	0.157	0	0	0	0	0.615	0	0.43	0.631	0.84	0.915	0.504	0.553	0.611	0	0.442	0.939	0	0.979	0	0	0	0	0	0	0	0	0
Cpapaa	C65	hyp7	Skin-Hypodermis	0.132	0	0	0	0	0	0	0	0.376	0	0	0.863	0	0	0	0	0	0	0.207	0	0	0	0.192	0.785	0	0	0.82	0.974	0.981	0.423	0.578	0.659	0	0.41	0.949	0	0.962	0	0	0	0	0	0	0	0	0
Cpapap	C65	hyp7	Skin-Hypodermis	0	0	0	0	0	0	0	0	0.444	0	0	0.864	0	0	0	0	0	0	0.21	0	0	0	0.155	0.443	0	0.364	0.768	0.941	0.912	0.535	0.254	0.662	0	0.373	0.942	0	0.99	0	0	0	0	0	0	0	0	0
Cpappd	C65	hyp7	Skin-Hypodermis	0	0	0	0	0	0	0	0	0.181	0	0	0.711	0	0	0	0	0	0	0.238	0	0	0	0.22	0.606	0	0.27	0.818	0.902	0.938	0.467	0.671	0.681	0	0.397	0.958	0	0.95	0	0	0	0	0	0	0	0	0
Cpappv	C65	hyp11	Skin-Hypodermis	0	0	0	0	0	0	0	0	0.214	0	0	0.752	0	0	0	0	0	0	0.207	0	0	0	0.332	0.385	0	0	0.698	0.901	0.835	0.503	0.811	0.685	0	0.395	0.957	0	0.982	0	0	0	0	0	0	0	0	0
Cppaaaa	C34	body muscle	Muscle	0	0	0.372	0	0	0	0.511	0	0	0	0	0	0	0	0	0	0	0	0.262	0	0	0	0	0	0	0	0.195	0.95	0.76	0.397	0	0.658	0	0.457	0.913	0	0	0	0	0	0	0	0	0	0	0
Cppaaap	C34	body muscle	Muscle	0	0	0.493	0	0	0	0.518	0	0	0	0	0	0	0	0	0	0	0	0.278	0	0	0	0	0	0	0	0.309	0.973	0.736	0.379	0	0.658	0	0.457	0.916	0	0	0	0	0	0	0	0	0	0	0
Cppaapa	C34	body muscle	Muscle	0	0	0.755	0	0	0	0.519	0	0	0	0	0	0	0	0	0	0	0	0.271	0	0	0	0	0	0	0	0.325	0.946	0.702	0.418	0	0.654	0	0.457	0.903	0	0	0	0	0	0	0	0	0	0	0
Cppaapp	C34	body muscle	Muscle	0	0	0.687	0	0	0	0.563	0	0	0	0	0	0	0	0	0	0	0	0.287	0	0	0	0	0	0	0	0.409	0.953	0.73	0.393	0	0.65	0	0.457	0.907	0	0	0	0	0	0	0	0	0	0	0
Cppapaa	C34	body muscle	Muscle	0	0	0.48	0	0	0	0.46	0	0	0	0	0	0	0	0	0	0	0	0.242	0	0	0	0	0	0	0	0.48	0.977	0.666	0.276	0	0.653	0	0.409	0.929	0	0	0	0	0	0	0	0	0	0	0
Cppapap	C34	body muscle	Muscle	0.024	0	0.445	0	0	0	0.46	0	0	0	0	0	0	0	0	0	0	0	0.213	0	0	0	0	0	0	0	0.341	0.974	0.635	0.356	0	0.653	0	0.409	0.93	0	0	0	0	0	0	0	0	0	0	0
Cppappa	C34	body muscle	Muscle	0	0	0.51	0	0	0	0.467	0	0	0	0	0	0	0	0	0	0	0	0.238	0	0	0	0	0	0	0	0.489	0.925	0.733	0.499	0	0.649	0	0.402	0.905	0	0	0	0	0	0	0	0	0	0	0
Cppappp	C54	body muscle	Muscle	0	0	0.453	0	0	0	0.417	0	0	0	0	0	0	0	0	0	0	0	0.219	0	0	0	0	0	0	0	0.478	0.889	0.79	0.355	0.361	0.649	0	0.402	0.9	0	0	0	0	0	0	0	0	0	0	0
Cpppaaa	C34	body muscle	Muscle	0	0	0.505	0	0	0	0.397	0	0.089	0	0	0	0	0	0	0	0	0	0.229	0	0	0	0	0	0	0	0.425	0.967	0.688	0.292	0	0.689	0	0.399	0.952	0	0	0	0	0	0	0	0	0	0	0
Cpppaap	C34	body muscle	Muscle	0	0	0.579	0	0	0	0.357	0	0	0	0	0	0	0	0	0	0	0	0.192	0	0	0	0	0	0	0	0.202	0.974	0.654	0.354	0	0.686	0	0.399	0.95	0	0	0	0	0	0	0	0	0	0	0
Cpppapa	C34	body muscle	Muscle	0	0	0.53	0	0	0	0.527	0	0.238	0	0	0	0	0	0	0	0	0	0.216	0	0	0	0	0	0	0	0.662	0.982	0.726	0.37	0	0.687	0	0.451	0.954	0	0	0	0	0	0	0	0	0	0	0
Cpppapp	C54	body muscle	Muscle	0	0	0.62	0	0	0	0.492	0	0	0	0	0	0	0	0	0	0	0	0.221	0	0	0	0	0	0	0	0.587	0.974	0.73	0.452	0.581	0.686	0	0.451	0.955	0	0	0	0	0	0	0	0	0	0	0
Cppppaa	C34	body muscle	Muscle	0	0	0.499	0	0	0	0.694	0	0.306	0	0	0	0	0	0	0	0	0	0.186	0	0	0	0	0	0	0	0.226	0.947	0.691	0.417	0	0.678	0	0.435	0.947	0	0	0	0	0	0	0	0	0	0	0
Cppppap	C45	body muscle	Muscle	0	0	0.648	0	0	0	0.766	0	0.462	0	0	0	0	0	0	0	0	0	0.21	0	0	0	0	0	0	0	0.486	0.978	0.749	0.398	0	0.684	0	0.392	0.958	0	0.108	0	0	0	0	0	0	0	0	0
Cpppppd	C54	body muscle	Muscle	0	0	0.707	0	0	0	0.759	0	0.619	0	0	0	0	0	0	0	0	0	0.185	0	0	0	0	0	0	0	0.47	0.956	0.631	0.434	0.256	0.681	0	0.434	0.942	0	0	0	0	0	0	0	0	0	0	0
Cpppppv	C54	body muscle	Muscle	0	0	0.565	0	0	0	0.711	0	0.418	0	0	0	0	0	0	0	0	0	0.197	0	0	0	0	0	0	0	0.487	0.905	0.736	0.514	0.776	0.678	0	0.434	0.93	0	0	0	0	0	0	0	0	0	0	0
Daaaa	C50	body muscle	Muscle	0	0	0.619	0	0	0	0.388	0	0	0	0	0	0	0	0.121	0	0	0	0.264	0	0	0	0	0	0	0	0.49	0.929	0.796	0.445	0	0.759	0	0.542	0.936	0	0	0	0	0.39	0	0	0	0	0	0
Daaap	C50	body muscle	Muscle	0	0	0.627	0	0	0	0.397	0	0	0	0	0	0	0	0.121	0	0	0	0.285	0	0	0	0	0	0	0	0.272	0.897	0.896	0.406	0	0.758	0	0.542	0.934	0	0	0	0	0.246	0	0	0	0	0	0
Daapa	C50	body muscle	Muscle	0	0	0.635	0	0	0	0.35	0	0	0	0	0	0	0	0.121	0	0	0	0.281	0	0	0	0	0	0	0	0.189	0.93	0.782	0.472	0	0.757	0	0.545	0.943	0	0	0	0	0	0	0	0	0	0	0
Daapp	C50	body muscle	Muscle	0	0	0.577	0	0	0	0.372	0	0	0	0	0	0	0	0.121	0	0	0	0.262	0	0	0	0	0	0	0	0.106	0.891	0.775	0.48	0	0.757	0	0.492	0.944	0	0	0	0	0	0	0	0	0	0	0
Dapaa	C50	body muscle	Muscle	0	0	0.626	0	0	0	0.425	0	0	0	0	0	0	0	0.121	0	0	0	0.273	0	0	0	0	0	0	0	0.125	0.906	0.788	0.44	0.033	0.76	0	0.547	0.944	0	0	0	0	0	0	0	0	0	0	0
Dapap	C50	body muscle	Muscle	0	0	0.64	0	0	0	0.367	0	0	0	0	0	0	0	0.121	0	0	0	0.273	0	0	0	0	0	0	0	0.172	0.892	0.821	0.188	0	0.758	0	0.547	0.941	0	0	0	0	0	0	0	0	0	0	0
Dappaa	C50	body muscle	Muscle	0	0	0.761	0	0	0	0.52	0	0	0	0	0	0	0	0.121	0	0	0	0.292	0	0	0	0	0	0	0	0.29	0.954	0.812	0.409	0	0.752	0	0.531	0.933	0	0	0	0	0.103	0	0	0	0	0	0
Dappap	C50	body muscle	Muscle	0	0	0.654	0	0	0	0.371	0	0	0	0	0	0	0	0.121	0	0	0	0.285	0	0	0	0	0	0	0	0.06	0.931	0.789	0.36	0	0.752	0	0.531	0.891	0	0	0	0	0	0	0	0	0	0	0
Dapppa	C50	body muscle	Muscle	0	0	0.581	0	0	0	0.384	0	0	0	0	0	0	0	0.121	0	0	0	0.29	0	0	0	0	0	0	0	0.055	0.875	0.84	0.293	0	0.752	0	0.531	0.91	0	0	0	0	0	0	0	0	0	0	0
Dapppp	C50	body muscle	Muscle	0	0	0.609	0	0	0	0.364	0	0	0	0	0	0	0	0.121	0	0	0	0.29	0	0	0	0	0	0	0	0.088	0.928	0.746	0.347	0	0.752	0	0.531	0.91	0	0	0	0	0	0	0	0	0	0	0
Dpaaa	C50	body muscle	Muscle	0	0	0.163	0	0	0	0.42	0	0	0	0	0	0	0	0.121	0	0	0	0.26	0	0	0	0	0	0	0	0.336	0.921	0.784	0.531	0	0.738	0	0.506	0.921	0	0	0	0	0	0	0	0	0	0	0
Dpaap	C50	body muscle	Muscle	0	0	0.425	0	0	0	0.342	0	0	0	0	0	0	0	0.121	0	0	0	0.302	0	0	0	0	0	0	0	0.022	0.952	0.822	0.431	0	0.737	0	0.506	0.918	0	0	0	0	0.078	0	0	0	0	0	0
Dpapa	C50	body muscle	Muscle	0	0	0.573	0	0	0	0.324	0	0	0	0	0	0	0	0.121	0	0	0	0.302	0	0	0	0	0	0	0	0.399	0.904	0.747	0.544	0	0.733	0	0.504	0.906	0	0	0	0	0.145	0	0	0	0	0	0
Dpapp	C50	body muscle	Muscle	0	0	0.481	0	0	0	0.467	0	0	0	0	0	0	0	0.121	0	0	0	0.259	0	0	0	0	0	0	0	0.112	0.887	0.745	0.575	0	0.733	0	0.504	0.91	0	0	0	0	0.053	0	0	0	0	0	0
Dppaa		body muscle	Muscle	0	0	0.472	0	0	0	0.555	0	0.121	0	0	0	0	0	0.121	0	0	0	0.257	0	0	0	0	0	0	0	0.04	0.92	0.745	0.481	0.127	0.732	0	0.51	0.931	0	0	0	0	0.115	0	0	0	0	0	0
Dppap	C50	body muscle	Muscle	0	0	0.217	0	0	0	0.524	0	0	0	0	0	0	0	0.121	0	0	0	0.249	0	0	0	0	0	0	0	0.025	0.943	0.891	0.406	0.145	0.729	0	0.51	0.935	0	0	0	0	0	0	0	0	0	0	0
Dpppaa		body muscle	Muscle	0	0	0.695	0	0	0	0.483	0	0	0	0	0	0	0	0.121	0	0	0	0.219	0	0	0	0	0.654	0	0	0.253	0.986	0.913	0.438	0	0.761	0	0.503	0.894	0	0	0	0	0	0	0	0	0	0	0
Dpppap	C50	body muscle	Muscle	0	0	0.589	0	0	0	0.487	0	0	0	0	0	0	0	0.121	0	0	0	0.224	0	0	0	0	0	0	0	0.195	0.968	0.791	0.379	0	0.761	0	0.503	0.905	0	0.074	0	0	0	0	0	0	0	0	0
Dppppa	C50	body muscle	Muscle	0	0	0.622	0	0	0	0.371	0	0	0	0	0	0	0	0.121	0	0	0	0.24	0	0	0	0	0	0	0	0.108	0.906	0.722	0.35	0.016	0.761	0	0.503	0.92	0	0	0	0	0	0	0	0	0	0	0
Dppppp	C50	body muscle	Muscle	0	0	0.679	0	0	0	0.371	0	0	0	0	0	0	0	0.121	0	0	0	0.24	0	0	0	0	0	0	0	0.108	0.906	0.827	0.415	0.016	0.761	0	0.503	0.92	0	0	0	0	0	0	0	0	0	0	0
Ealaad	C77	int1DL	Intestine	0.701	0	0.109	0	0	0	0	0	0.352	0	0.467	0	0.997	0.129	0.092	0	0	0	0.237	0.482	0	0	0	0.687	0.054	0.694	0.755	0.984	0.965	0.483	0	0.761	0.993	0.393	0.977	0.285	0.305	0	0	0	0	0	0	0	0	0.947
Ealaav	C77	int1VL	Intestine	0.717	0	0	0	0	0	0	0	0.477	0	0.236	0	0.997	0.435	0.092	0	0	0	0.224	0.57	0	0	0	0.71	0.02	0.793	0.813	0.987	0.928	0.571	0	0.761	0.994	0.45	0.949	0.285	0.154	0	0	0.056	0	0	0	0	0	0.976
Ealap	C77	int3V	Intestine	0.706	0	0	0	0	0	0	0	0	0	0	0	0.998	0	0.092	0	0	0	0.232	0	0	0	0	0.655	0	0.713	0.601	0.981	0.925	0.571	0	0.76	0	0.45	0.934	0.639	0	0	0	0.104	0	0	0	0	0	0.971
Ealpa	C77	int2V	Intestine	0.849	0	0	0	0	0	0	0	0	0	0	0	0.998	0	0.092	0	0	0	0.215	0	0	0	0	0.672	0	0.765	0.574	0.951	0.947	0.651	0	0.764	0.027	0.452	0.939	0.599	0	0	0	0	0	0	0	0	0	0.985
Ealpp	C77	int5L	Intestine	0.602	0	0	0	0	0	0	0	0.836	0	0	0	0.998	0	0.092	0	0	0	0.223	0	0	0	0	0.705	0	0.743	0.369	0.945	0.897	0.543	0	0.764	0	0.452	0.953	0.489	0	0	0	0	0	0	0	0	0	0.983
Earaad	C77	int1DR	Intestine	0.648	0	0	0	0	0	0	0	0.242	0	0	0	0.997	0.422	0.092	0	0	0	0.218	0.551	0	0	0	0.593	0.208	0.807	0.721	0.991	0.855	0.558	0	0.744	0.995	0.442	0.962	0.198	0.139	0	0	0	0	0	0	0	0	0.932
Earaav	C77	int1VR	Intestine	0.674	0	0	0	0	0	0	0	0.436	0	0.089	0	0.997	0.455	0.092	0	0	0	0.219	0.37	0	0	0	0.578	0.08	0.668	0.679	0.989	0.946	0.576	0	0.744	0.992	0.442	0.96	0.18	0.091	0	0	0	0	0	0	0	0	0.939
Earap	C77	int3D	Intestine	0.789	0	0	0	0	0	0	0	0	0	0	0	0.999	0	0.092	0	0	0	0.22	0	0	0	0	0.659	0	0.783	0.573	0.936	0.961	0.526	0	0.744	0	0.442	0.945	0.26	0	0	0	0.237	0	0	0	0	0	0.986
Earpa	C77	int2D	Intestine	0.933	0	0	0	0	0	0	0	0.311	0	0.153	0	0.999	0.06	0.092	0	0	0	0.236	0	0	0	0	0.619	0	0.775	0.762	0.968	0.957	0.603	0	0.744	0.461	0.439	0.945	0.363	0	0	0	0	0	0	0	0	0	0.982
Earpp	C77	int5R	Intestine	0.735	0	0	0	0	0	0	0	0.481	0	0	0	0.999	0	0.092	0	0	0	0.215	0	0	0	0	0.724	0	0.775	0.717	0.961	0.892	0.607	0	0.746	0	0.439	0.93	0.531	0.278	0	0	0	0	0	0	0	0	0.992
Eplaa	C77	int4V	Intestine	0.825	0	0	0	0	0	0	0	0	0	0	0	0.997	0	0.092	0	0	0	0.203	0	0	0	0	0.664	0	0.708	0.654	0.983	0.862	0.6	0	0.781	0	0.447	0.925	0.452	0	0	0	0	0	0	0	0	0	0.988
Eplap	C77	int6L	Intestine	0.548	0	0	0	0	0	0	0	0.859	0	0	0	0.998	0	0.092	0	0	0	0.215	0	0	0	0	0.682	0	0.768	0.564	0.972	0.877	0.697	0	0.742	0.045	0.447	0.939	0.67	0	0	0	0	0	0	0	0	0	0.99
Eplpa	C77	int7L	Intestine	0.336	0	0	0	0	0	0	0	0.974	0	0	0	1	0	0.092	0	0	0	0.229	0	0	0	0	0.598	0.032	0.778	0.543	0.97	0.957	0.599	0	0.742	0	0.456	0.933	0.132	0	0	0	0.431	0	0	0	0	0	0.989
Eplppa	C77	int8L	Intestine	0.063	0	0	0	0	0	0	0	0.974	0	0.181	0	0.938	0.523	0.092	0	0	0	0.23	0	0	0	0	0.658	0.675	0.816	0.789	0.988	0.973	0.697	0	0.742	0	0.456	0.977	0.179	0	0	0	0.282	0	0	0	0	0	0.991
Eplppp	C77	int9L	Intestine	0	0	0	0	0	0	0	0.465	0.994	0	0.53	0	0.937	0.469	0.092	0	0	0	0.267	0	0	0	0	0.641	0.711	0.799	0.748	0.992	0.972	0.865	0	0.742	0.8	0.456	0.97	0.161	0	0	0	0.186	0	0	0	0	0	0.988
Epraa	C77	int4D	Intestine	0.919	0	0	0	0	0	0	0	0.344	0	0	0	0.998	0	0.092	0	0	0	0.19	0	0	0	0	0.639	0	0.602	0.407	0.969	0.855	0.626	0	0.734	0	0.428	0.924	0.246	0	0	0	0.059	0	0	0	0	0	0.975
Eprap	C77	int6R	Intestine	0.412	0	0	0	0	0	0	0	0.851	0	0	0	0.997	0	0.092	0	0	0	0.2	0	0	0	0	0.702	0	0.768	0.714	0.934	0.809	0.642	0	0.734	0	0.428	0.93	0.315	0.191	0	0	0	0	0	0	0	0	0.977
Eprpa	C77	int7R	Intestine	0.359	0	0	0	0	0	0	0	0.932	0	0	0	0.999	0	0.092	0	0	0	0.308	0	0	0	0	0.689	0.465	0.726	0.691	0.988	0.828	0.7	0	0.774	0	0.424	0.947	0.56	0	0	0	0.172	0	0	0	0	0	0.994
Eprppa	C77	int8R	Intestine	0.211	0	0	0	0	0	0	0	0.972	0	0	0	0.999	0.09	0.092	0	0	0	0.274	0	0	0	0	0.423	0.437	0.807	0.806	0.992	0.845	0.732	0	0.732	0.514	0.424	0.977	0.308	0	0	0	0.505	0	0	0	0	0	0.978
Eprppp	C77	int9R	Intestine	0	0	0	0	0	0	0	0.293	0.978	0	0.511	0	0.998	0.011	0.092	0	0	0	0.239	0	0	0	0	0.562	0.645	0.803	0.799	0.992	0.993	0.683	0	0.732	0.687	0.424	0.978	0.353	0	0	0	0.205	0	0	0	0	0	0.987
MSaaaaaal	C59	GLRDL	Muscle	0.392	0	0.586	0	0	0	0.582	0	0	0	0	0	0	0	0.095	0	0	0	0.207	0	0	0	0	0	0	0	0.178	0.907	0.715	0.382	0	0.688	0	0.338	0.99	0	0	0	0	0.388	0	0	0	0	0	0
MSaaaaaar	C59	GLRDR	Muscle	0.403	0	0.586	0	0	0	0.516	0	0	0	0	0	0	0	0.095	0	0	0	0.207	0	0	0	0	0	0	0	0.178	0.907	0.715	0.496	0	0.688	0	0.338	0.99	0	0	0	0	0.414	0	0	0	0	0	0
MSaaaaapaa	C70	I3	Pharynx-Pharyngeal neuron	0	0	0.79	0	0	0	0	0	0	0	0	0	0	0	0.095	0	0	0	0.18	0	0	0	0	0	0	0.422	0.444	0.958	0.739	0.314	0	0.638	0	0.281	0.995	0	0	0	0	0.087	0	0	0	0	0	0
MSaaaaapap	C70	g1P	Pharynx-Pharyngeal gland cell	0	0	0.79	0	0	0	0	0	0	0	0	0	0	0	0.095	0	0	0	0.964	0	0	0	0	0.525	0	0.771	0.444	0.948	0.739	0.228	0	0.638	0	0.281	0.995	0	0	0	0	0	0	0	0	0	0	0
MSaaaaapp	C73	m4DL	Pharynx-Pharyngeal muscle	0	0	0.807	0	0	0	0	0	0	0	0	0	0	0	0.095	0	0	0.06	0.186	0	0	0	0	0.458	0	0	0.273	0.928	0.685	0.279	0	0.64	0	0.312	0.995	0	0.466	0	0	0	0	0	0	0	0	0
MSaaaapaa		I4	Pharynx-Pharyngeal neuron	0	0	0.757	0	0	0.516	0.618	0.016	0	0	0.75	0	0	0	0.095	0	0	0	0.195	0	0.505	0	0	0	0	0	0.499	0.973	0.747	0.412	0	0.624	0	0.315	0.996	0	0.695	0	0	0.312	0	0	0	0	0	0
MSaaaapap	C73	m5DL	Pharynx-Pharyngeal muscle	0.203	0	0.701	0	0.708	0	0	0	0	0	0	0	0	0	0.095	0	0	0	0.182	0	0	0	0	0.51	0	0	0.696	0.955	0.801	0.341	0	0.671	0	0.272	0.995	0	0.581	0	0	0	0	0	0	0	0.157	0
MSaaaappp	C31	m7D	Pharynx-Pharyngeal muscle	0	0	0.812	0	0.69	0	0.145	0	0	0	0	0	0	0	0.095	0.759	0	0.513	0.185	0	0	0	0	0.775	0	0	0.395	0.955	0.745	0.231	0	0.625	0	0.277	0.998	0	0.406	0	0.195	0	0	0	0	0	0.034	0
MSaaapaaa	C73	m3DL	Pharynx-Pharyngeal muscle	0	0	0.759	0	0.356	0	0	0.036	0	0	0	0	0	0	0.095	0	0	0	0.212	0	0	0	0	0.467	0	0	0.183	0.95	0.801	0.271	0	0.608	0	0.298	0.996	0	0.679	0	0	0	0	0	0	0.581	0.031	0
MSaaapaap	C73	m4L	Pharynx-Pharyngeal muscle	0	0	0.781	0	0.063	0	0	0	0	0	0	0	0	0	0.095	0	0	0.237	0.201	0	0	0	0	0.591	0	0	0.217	0.962	0.793	0.221	0	0.616	0	0.329	0.997	0	0.527	0	0	0	0	0	0	0	0	0
MSaaapapa	C73	mc3DL	Pharynx-Pharyngeal marginal cells	0	0	0.819	0	0	0	0	0	0	0	0	0	0	0	0.095	0	0	0	0.209	0	0	0	0.048	0.869	0	0	0.424	0.944	0.773	0.158	0	0.615	0	0.295	0.998	0	0.351	0	0	0	0	0	0	0	0	0
MSaaapapp	C73	m8	Pharynx-Pharyngeal muscle	0	0	0.819	0	0.317	0	0	0	0	0	0.007	0	0	0	0.095	0	0.123	0.15	0.206	0	0	0	0.078	0.603	0	0	0.391	0.915	0.859	0.234	0	0.612	0	0.295	0.998	0	0.508	0	0	0	0	0	0	0	0	0
MSaaappp	C71	vpi3D	Pharynx-Pharyngeal-Intestinal valve	0	0	0.395	0	0	0	0	0	0	0	0.001	0	0	0	0.095	0	0.612	0	0.222	0.983	0	0	0	0.637	0	0.745	0.07	0.896	0.822	0.383	0	0.683	0	0.309	0.993	0	0.414	0	0	0	0	0	0	0	0	0
MSaapaaaa	C73	m4VL	Pharynx-Pharyngeal muscle	0	0	0.802	0	0.036	0	0	0	0	0	0	0	0	0	0.095	0	0	0.226	0.182	0	0	0	0.075	0.501	0	0	0.106	0.927	0.863	0.315	0	0.578	0	0.254	0.999	0	0.522	0	0	0	0	0	0	0.006	0	0
MSaapaaap	C73	m5VL	Pharynx-Pharyngeal muscle	0.299	0	0.783	0	0.643	0	0	0	0	0	0	0	0	0	0.095	0	0	0	0.175	0	0	0	0.111	0.586	0	0	0.122	0.938	0.776	0.29	0	0.624	0	0.281	0.999	0	0.659	0	0	0	0	0	0	0.004	0.025	0
MSaapaapaa	C70	g1AL	Pharynx-Pharyngeal gland cell	0.285	0	0.811	0	0	0	0	0	0	0	0	0	0	0	0.095	0	0	0	0.95	0	0	0	0.138	0.561	0	0.764	0.566	0.954	0.74	0.204	0	0.625	0	0.281	0.999	0	0	0	0	0	0	0	0	0	0	0
MSaapaapp	C31	m7VL	Pharynx-Pharyngeal muscle	0	0	0.815	0	0.543	0	0.247	0	0	0	0	0	0	0	0.095	0.868	0	0.654	0.189	0	0	0	0.113	0.83	0	0	0.51	0.941	0.78	0.242	0	0.589	0	0.281	0.999	0	0.462	0	0.026	0	0	0	0	0	0.426	0
MSaapapaa	C70	g2L	Pharynx-Pharyngeal gland cell	0	0	0.684	0	0	0	0	0	0	0	0	0	0	0	0.095	0	0	0	0.807	0	0	0	0	0.161	0	0.669	0.182	0.897	0.614	0.186	0	0.631	0	0.256	0.996	0	0	0	0	0	0	0	0	0	0	0
MSaapappa	C74	m6VL	Pharynx-Pharyngeal muscle	0.61	0.617	0.78	0	0.627	0	0	0	0.637	0	0.195	0	0.823	0	0.291	0.296	0.763	0	0.167	0	0	0	0.245	0.936	0.546	0.31	0.373	0.955	0.961	0.532	0	0.914	0	0.286	1	0	0.515	0	0.324	0	0	0	0.213	0.471	0.247	0
MSaapappp	C71	vpi2DL	Pharynx-Pharyngeal-Intestinal valve	0	0	0.725	0	0	0	0	0	0.023	0	0	0	0	0	0.095	0	0.388	0	0.184	0.746	0	0	0	0.134	0	0.171	0.381	0.963	0.915	0.198	0	0.601	0	0.286	0.999	0	0.379	0	0	0.139	0	0	0	0	0	0
MSaappaa	C71	vpi2V	Pharynx-Pharyngeal-Intestinal valve	0	0	0.439	0	0	0	0	0	0	0.371	0	0	0	0	0.095	0	0	0	0.201	0.626	0	0	0	0.316	0	0.371	0.11	0.871	0.692	0.309	0	0.655	0	0.268	0.992	0	0.114	0	0	0.007	0	0	0	0	0	0
MSaappap	C71	vpi3V	Pharynx-Pharyngeal-Intestinal valve	0	0	0.574	0	0	0	0	0	0	0	0	0	0	0	0.095	0	0.522	0	0.2	0.891	0	0	0	0.635	0	0.419	0.291	0.861	0.925	0.427	0	0.646	0	0.299	0.991	0	0.089	0	0	0	0	0	0	0	0	0
MSaapppaa	C50	body muscle	Muscle	0	0	0.599	0	0	0	0.39	0	0	0	0	0	0	0	0.095	0	0	0	0.181	0	0	0	0	0	0	0	0.555	0.891	0.839	0.516	0	0.62	0	0.288	0.987	0	0	0	0	0.2	0	0	0	0	0	0
MSaapppap	C50	body muscle	Muscle	0	0	0.496	0	0	0	0.377	0	0	0	0	0	0	0	0.095	0	0	0	0.181	0	0	0	0	0	0	0	0.555	0.883	0.77	0.395	0	0.62	0	0.288	0.987	0	0	0	0	0	0	0	0	0	0	0
MSaappppa	C50	body muscle	Muscle	0	0	0.573	0	0	0	0.275	0	0	0	0	0	0	0	0.095	0	0	0	0.174	0	0	0	0	0	0	0	0.594	0.908	0.773	0.361	0	0.623	0	0.257	0.99	0	0	0	0	0	0	0	0	0	0	0
MSaappppp	C50	body muscle	Muscle	0	0	0.615	0	0	0	0.269	0	0	0	0	0	0	0	0.095	0	0	0	0.174	0	0	0	0	0	0	0	0.594	0.894	0.773	0.439	0	0.623	0	0.257	0.99	0	0	0	0	0	0	0	0	0	0	0
MSapaaaad	C59	GLRL	Muscle	0.227	0	0	0	0	0	0.56	0	0	0	0	0	0	0	0.095	0	0	0	0.248	0	0	0	0	0	0	0	0.374	0.937	0.779	0.402	0	0.73	0	0.332	0.959	0	0	0	0	0.433	0	0	0	0	0	0
MSapaaaav	C59	GLRVL	Muscle	0.368	0	0	0	0	0	0.604	0	0	0	0	0	0	0	0.095	0	0	0	0.248	0	0	0	0	0	0	0	0.374	0.937	0.779	0.388	0	0.73	0	0.332	0.959	0	0	0	0	0.475	0	0	0	0	0	0
MSapaaap	C59	body muscle	Muscle	0.006	0	0.766	0	0	0	0.255	0	0	0	0	0	0	0	0.095	0	0	0	0.245	0	0	0	0	0	0	0	0.499	0.977	0.839	0.443	0	0.729	0	0.351	0.96	0	0	0	0	0.492	0	0	0	0	0	0
MSapaapp		M	Mesoblast	0	0	0	0	0	0	0	0	0.625	0	0	0	0	0	0.095	0	0	0	0.242	0	0	0	0	0	0	0	0.173	0.913	0.973	0.445	0	0.721	0	0.359	0.945	0	0	0.363	0	0	0	0	0	0	0	0
MSapapaaa	C6	coelomocyte AL	Coelomocyte	0.313	0	0	0	0	0	0	0	0	0	0	0	0	0	0.095	0.247	0	0	0.249	0	0	0	0.028	0	0	0	0.411	0.931	0.769	0.267	0	0.732	0	0.339	0.957	0	0	0	0	0	0	0	0	0	0.479	0
MSapapaap	C6	coelomocyte PL	Coelomocyte	0.28	0	0	0	0	0	0	0	0	0	0	0	0	0	0.095	0.247	0	0	0.249	0	0	0	0.028	0	0	0	0.411	0.931	0.769	0.307	0	0.732	0	0.339	0.957	0	0	0	0	0	0	0	0	0	0.381	0
MSapapap	C59	body muscle	Muscle	0.242	0	0.831	0	0	0	0.222	0	0	0	0	0	0	0	0.095	0	0	0	0.259	0	0	0	0	0	0	0	0.196	0.966	0.879	0.428	0	0.728	0	0.326	0.961	0	0	0	0	0.373	0	0	0	0	0	0
MSapappa	C59	body muscle	Muscle	0.659	0	0.648	0	0	0	0.232	0	0	0	0	0	0	0	0.095	0	0	0	0.264	0	0	0	0	0	0	0	0.559	0.979	0.819	0.559	0	0.719	0	0.324	0.947	0	0	0	0	0.125	0	0	0	0	0	0
MSapappp	C50	body muscle	Muscle	0	0	0.682	0	0	0	0.329	0	0	0	0	0	0	0	0.095	0	0	0	0.249	0	0	0	0	0	0	0	0.26	0.976	0.936	0.38	0	0.724	0	0.323	0.942	0	0	0	0	0	0	0	0	0	0	0
MSappaaa		head mesodermal cell	HMC	0.297	0	0	0	0	0	0.605	0	0	0	0	0	0	0	0.095	0	0	0	0.205	0	0	0	0	0	0	0	0.676	0.911	0.804	0.351	0	0.699	0	0.331	0.981	0	0	0	0	0	0	0	0	0	0.212	0
MSappaap	C21	Z4	Somatic gonad precursor	0	0	0	0	0	0	0	0	0	0	0	0.311	0	0	0.095	0	0.493	0	0.233	0	0	0	0	0.412	0	0	0.603	0.886	0.797	0.584	0	0.699	0	0.331	0.959	0	0	0	0	0	0	0	0	0	0	0
MSappapp	C59	body muscle	Muscle	0.66	0	0.518	0	0	0	0.301	0	0	0	0	0	0	0	0.095	0	0	0	0.216	0	0	0	0	0	0	0	0.47	0.927	0.771	0.497	0	0.706	0	0.307	0.966	0	0	0	0	0.135	0	0	0	0	0	0
MSapppaa	C50	body muscle	Muscle	0	0	0.674	0	0	0	0.521	0	0	0	0	0	0	0	0.095	0	0	0	0.219	0	0	0	0	0	0	0	0.479	0.935	0.9	0.43	0	0.709	0	0.334	0.969	0	0	0	0	0.063	0	0	0	0	0	0
MSapppap	C50	body muscle	Muscle	0	0	0.548	0	0	0	0.245	0	0	0	0	0	0	0	0.095	0	0	0	0.209	0	0	0	0	0	0	0	0.367	0.948	0.852	0.489	0	0.708	0	0.334	0.986	0	0	0	0	0	0	0	0	0	0	0
MSappppa	C50	body muscle	Muscle	0	0	0.406	0	0	0	0.426	0	0	0	0	0	0	0	0.095	0	0	0	0.216	0	0	0	0	0	0	0	0.248	0.97	0.864	0.343	0	0.702	0	0.327	0.974	0	0	0	0	0	0	0	0	0	0	0
MSappppp		body muscle	Muscle	0	0	0.585	0	0	0	0.546	0	0	0	0	0	0	0	0.095	0	0	0	0.206	0	0	0	0	0	0	0	0.244	0.924	0.908	0.453	0	0.701	0	0.327	0.949	0	0.792	0	0	0.12	0	0	0	0	0	0
MSpaaaaaa	C62	M4	Pharynx-Pharyngeal neuron	0	0	0.575	0	0	0.019	0.636	0	0	0	0	0	0	0	0.095	0	0	0	0.241	0	0.804	0	0	0	0	0	0.395	0.989	0.764	0.369	0	0.606	0	0.286	0.997	0	0	0	0	0.394	0	0	0	0.034	0	0
MSpaaaapa	C73	m3DR	Pharynx-Pharyngeal muscle	0	0	0.856	0	0.402	0	0	0	0	0	0	0	0	0	0.095	0	0	0	0.21	0	0	0	0	0.349	0	0	0.499	0.957	0.796	0.312	0	0.584	0	0.278	0.994	0	0.614	0	0	0	0	0	0	0.704	0.034	0
MSpaaaapp	C73	m4DR	Pharynx-Pharyngeal muscle	0	0	0.615	0	0	0	0	0	0	0	0	0	0	0	0.095	0	0	0.232	0.224	0	0	0	0	0.461	0	0	0.37	0.949	0.8	0.273	0	0.584	0	0.312	0.996	0	0.497	0	0	0	0	0	0	0.321	0	0
MSpaaapaa	C61	I6	Pharynx-Pharyngeal neuron	0	0	0.807	0	0	0.613	0.532	0	0	0	0.003	0	0	0	0.095	0	0	0	0.24	0	0	0	0.143	0	0	0	0.194	0.927	0.737	0.37	0	0.585	0	0.255	0.997	0	0	0	0	0.245	0	0	0	0	0.136	0
MSpaaapap	C61	M5	Pharynx-Pharyngeal neuron	0	0	0.763	0	0	0.108	0.509	0	0	0	0	0	0	0	0.095	0	0	0	0.252	0	0	0	0.058	0	0	0	0.072	0.953	0.69	0.429	0	0.582	0	0.261	0.997	0	0.129	0	0	0.493	0	0	0	0	0.05	0
MSpaaappa	C73	m5DR	Pharynx-Pharyngeal muscle	0.371	0	0.853	0	0.712	0	0	0	0	0	0	0	0	0	0.095	0	0	0	0.23	0	0	0	0	0.572	0	0	0.283	0.928	0.826	0.394	0	0.577	0	0.252	0.998	0	0.608	0	0	0	0	0	0	0	0.04	0
MSpaaappp	C74	m6D	Pharynx-Pharyngeal muscle	0.459	0.273	0.838	0	0.625	0	0	0	0.751	0	0.557	0	0	0	0.095	0.195	0.29	0	0.223	0	0	0	0	0.931	0.069	0.451	0.405	0.919	0.934	0.422	0	0.577	0	0.272	0.999	0	0.359	0	0.271	0	0	0	0.108	0	0.032	0
MSpaapaaa	C44	M1	Pharynx-Pharyngeal neuron	0	0	0.771	0	0	0	0.599	0	0	0	0	0	0	0	0.095	0	0	0	0.215	0	0	0	0.121	0.175	0	0	0.485	0.97	0.789	0.521	0	0.586	0	0.251	0.997	0	0	0	0	0.409	0	0	0	0	0	0
MSpaapapa	C73	mc3DR	Pharynx-Pharyngeal marginal cells	0	0	0.813	0	0	0	0	0	0	0	0	0	0	0	0.095	0	0	0	0.165	0	0	0	0.236	0.765	0	0	0.473	0.874	0.786	0.29	0	0.619	0	0.306	0.994	0	0.454	0	0	0	0	0	0	0	0	0
MSpaapapp		vpi1	Pharynx-Pharyngeal-Intestinal valve	0	0	0.8	0	0	0	0	0	0.757	0	0.173	0	0.665	0	0.095	0	0.849	0	0.165	0.955	0	0	0.185	0.959	0	0.466	0.557	0.9	0.971	0.468	0	0.869	0	0.306	0.994	0	0.661	0	0.15	0.421	0	0	0	0.814	0	0.266
MSpapaaaa	C73	m4VR	Pharynx-Pharyngeal muscle	0	0	0.786	0	0	0	0	0	0	0	0	0	0	0	0.095	0	0	0.239	0.166	0	0	0	0.007	0.562	0	0	0.344	0.896	0.803	0.335	0	0.572	0	0.258	0.997	0	0.527	0	0	0	0	0	0	0.251	0	0
MSpapaaap	C73	m5VR	Pharynx-Pharyngeal muscle	0.33	0	0.749	0	0.604	0	0	0	0	0	0	0	0	0	0.095	0	0	0	0.169	0	0	0	0.127	0.582	0	0	0.453	0.879	0.868	0.31	0	0.569	0	0.258	0.996	0	0.67	0	0	0	0	0	0	0	0.107	0
MSpapaapaa	C70	g1AR	Pharynx-Pharyngeal gland cell	0.016	0	0.811	0	0	0	0	0	0	0	0	0	0	0	0.095	0	0	0	0.93	0	0	0	0.173	0.494	0	0.701	0.141	0.891	0.791	0.296	0	0.566	0	0.28	0.998	0	0	0	0	0	0	0	0	0	0	0
MSpapaapp	C31	m7VR	Pharynx-Pharyngeal muscle	0	0	0.822	0	0.641	0	0.194	0	0	0	0	0	0	0	0.095	0.899	0	0.602	0.188	0	0	0	0.074	0.809	0	0	0.439	0.916	0.785	0.312	0	0.607	0	0.28	0.997	0	0.673	0	0.01	0	0	0	0	0	0.325	0
MSpapapaa	C70	g2R	Pharynx-Pharyngeal gland cell	0	0	0.643	0	0	0	0	0	0	0	0	0	0	0	0.095	0	0	0	0.852	0	0	0	0	0.299	0	0.66	0.301	0.833	0.73	0.245	0	0.61	0	0.273	0.993	0	0	0	0	0	0	0	0	0	0	0
MSpapappa	C74	m6VR	Pharynx-Pharyngeal muscle	0.517	0.422	0.795	0	0.578	0	0	0	0.843	0	0.491	0	0.333	0	0.095	0.062	0.865	0	0.458	0	0	0	0.115	0.904	0.158	0.403	0.358	0.89	0.961	0.482	0	0.667	0	0.25	0.996	0	0.614	0	0.359	0	0	0	0.369	0.359	0.025	0
MSpapappp	C71	vpi2DR	Pharynx-Pharyngeal-Intestinal valve	0	0	0.795	0	0	0	0	0	0.319	0	0	0	0	0	0.095	0	0	0	0.204	0.686	0	0	0.09	0.101	0	0.234	0.345	0.872	0.779	0.301	0	0.566	0	0.253	0.998	0	0.199	0	0	0.108	0	0	0	0	0	0
MSpappaa	C8	body muscle	Muscle	0	0	0.64	0	0.103	0	0.294	0	0	0	0	0	0	0	0.095	0	0	0	0.202	0	0	0	0.022	0	0	0	0.52	0.841	0.699	0.373	0	0.609	0	0.264	0.965	0	0	0	0	0	0	0	0	0	0	0
MSpappap	C8	body muscle	Muscle	0	0	0.465	0	0.286	0	0.261	0	0	0	0	0	0	0	0.095	0	0	0	0.194	0	0	0	0	0	0	0	0.434	0.861	0.696	0.397	0	0.605	0	0.263	0.98	0	0	0	0	0	0	0	0	0	0	0
MSpapppaa	C50	body muscle	Muscle	0	0	0.5	0	0	0	0.427	0	0	0	0	0	0	0	0.095	0	0	0	0.172	0	0	0	0	0	0	0	0.665	0.835	0.716	0.495	0	0.595	0	0.289	0.953	0	0	0	0	0.204	0	0	0	0	0	0
MSpapppap	C50	body muscle	Muscle	0	0	0.452	0	0	0	0.363	0	0	0	0	0	0	0	0.095	0	0	0	0.172	0	0	0	0	0	0	0	0.665	0.835	0.711	0.446	0	0.595	0	0.289	0.953	0	0	0	0	0	0	0	0	0	0	0
MSpappppa	C50	body muscle	Muscle	0	0	0.505	0	0	0	0.315	0	0	0	0	0	0	0	0.095	0	0	0	0.171	0	0	0	0	0	0	0	0.689	0.841	0.776	0.524	0	0.596	0	0.289	0.955	0	0	0	0	0	0	0	0	0	0	0
MSpappppp	C50	body muscle	Muscle	0	0	0.511	0	0	0	0.315	0	0	0	0	0	0	0	0.095	0	0	0	0.171	0	0	0	0	0	0	0	0.689	0.837	0.703	0.426	0	0.596	0	0.289	0.955	0	0	0	0	0	0	0	0	0	0	0
MSppaaaad	C59	GLRR	Muscle	0.327	0	0	0	0	0	0.489	0	0	0	0	0	0	0	0.095	0	0	0	0.167	0	0	0	0	0	0	0	0.712	0.859	0.73	0.383	0	0.647	0	0.295	0.892	0	0	0	0	0.423	0	0	0	0	0	0
MSppaaaav	C59	GLRVR	Muscle	0.603	0	0	0	0	0	0.504	0	0	0	0	0	0	0	0.095	0	0	0	0.167	0	0	0	0	0	0	0	0.712	0.859	0.73	0.46	0	0.647	0	0.295	0.892	0	0	0	0	0.469	0	0	0	0	0	0
MSppaaap	C50	body muscle	Muscle	0	0	0.588	0	0	0	0.223	0	0	0	0	0	0	0	0.095	0	0	0	0.175	0	0	0	0	0	0	0	0.778	0.917	0.796	0.36	0	0.645	0	0.299	0.899	0	0	0	0	0	0	0	0	0	0	0
MSppaapp		intestinal muscle R	Rectum and anus-Enteric muscle	0.508	0	0.2	0	0.209	0	0.129	0	0	0	0	0	0	0	0.095	0	0	0	0.169	0	0	0	0	0	0	0	0.561	0.88	0.871	0.533	0.34	0.65	0	0.303	0.916	0	0	0	0	0	0	0	0	0	0	0
MSppapaaa	C6	coelomocyte AR	Coelomocyte	0.224	0	0	0	0	0	0	0	0	0	0	0	0	0	0.095	0.198	0	0	0.173	0	0	0	0	0	0	0	0.501	0.948	0.745	0.342	0	0.647	0	0.299	0.929	0	0	0	0	0	0	0	0	0	0.604	0
MSppapaap	C6	coelomocyte PR	Coelomocyte	0.255	0	0	0	0	0	0	0	0	0	0	0	0	0	0.095	0.127	0	0	0.173	0	0	0	0	0	0	0	0.501	0.948	0.766	0.351	0	0.647	0	0.299	0.929	0	0	0	0	0	0	0	0	0	0.429	0
MSppapap	C50	body muscle	Muscle	0	0	0.682	0	0	0	0.268	0	0	0	0	0	0	0	0.095	0	0	0	0.185	0	0	0	0	0	0	0	0.739	0.943	0.886	0.443	0	0.651	0	0.301	0.926	0	0	0	0	0.09	0	0	0	0	0	0
MSppappa	C59	body muscle	Muscle	0.48	0	0.802	0	0	0.132	0.252	0	0	0	0	0	0	0	0.095	0	0	0	0.154	0	0	0	0	0	0	0	0.787	0.984	0.938	0.489	0	0.64	0	0.306	0.935	0	0	0	0	0.195	0	0	0	0	0	0
MSppappp	C50	body muscle	Muscle	0	0	0.8	0	0	0	0.374	0	0	0	0	0	0	0	0.095	0	0	0	0.168	0	0	0	0	0	0	0	0.523	0.98	0.788	0.458	0	0.637	0	0.296	0.928	0	0	0	0	0	0	0	0	0	0	0
MSpppaap	C21	Z1	Somatic gonad precursor	0	0	0	0	0	0	0.134	0	0	0	0	0.177	0	0	0.095	0	0.577	0	0.172	0	0	0	0	0.153	0	0	0.724	0.919	0.787	0.729	0	0.632	0	0.309	0.917	0	0	0	0	0	0	0	0	0	0	0
MSpppapp	C59	body muscle	Muscle	0.512	0	0.689	0	0	0	0.154	0	0	0	0	0	0	0	0.095	0	0	0	0.172	0	0	0	0	0	0	0	0.276	0.897	0.828	0.569	0	0.648	0	0.275	0.896	0	0	0	0	0.088	0	0	0	0	0	0
MSppppaa	C50	body muscle	Muscle	0	0	0.52	0	0	0	0.481	0	0	0	0	0	0	0	0.095	0	0	0	0.185	0	0	0	0	0	0	0	0.74	0.961	0.804	0.457	0	0.645	0	0.29	0.918	0	0	0	0	0.086	0	0	0	0	0	0
MSppppap		body muscle	Muscle	0	0	0.643	0	0	0.692	0.529	0	0	0	0	0	0	0	0.095	0	0	0	0.197	0	0	0	0	0	0	0	0.785	0.973	0.9	0.424	0	0.652	0	0.283	0.921	0	0	0	0	0.129	0	0	0	0	0	0
MSpppppa	C50	body muscle	Muscle	0	0	0.528	0	0	0	0.418	0	0	0	0	0	0	0	0.095	0	0	0	0.186	0	0	0	0	0	0	0	0.749	0.951	0.924	0.494	0	0.638	0	0.287	0.912	0	0	0	0	0	0	0	0	0	0	0
MSpppppp	C50	body muscle	Muscle	0	0	0.667	0	0	0	0.476	0	0	0	0	0	0	0	0.095	0	0	0	0.182	0	0	0	0	0	0	0	0.749	0.969	0.908	0.463	0	0.632	0	0.291	0.915	0	0	0	0	0.215	0	0	0	0	0	0
Z2	C9	Z2	Germline precursor	0	0	0	0	0	0	0	0	0	0	0	0	0	0	0.114	0	0	0	0.351	0	0	0	0	0	0	0	0	0.239	0.781	0	0	0.89	0	0.603	0.89	0	0	0	0	0	0	0	0	0	0	0
Z3	C9	Z3	Germline precursor	0	0	0	0	0	0	0	0	0	0	0	0	0	0	0.114	0	0	0	0.361	0	0	0	0	0	0	0	0.009	0.297	0.777	0	0	0.811	0	0.615	0.894	0	0	0	0	0	0	0	0	0	0	0
[truncated: 3 more columns]

## Sheet: b
Cluster-name	The-number-of-cells	Major-tissue-or-cell-type	Neuron	Glia	Hypodermis	Seam cell	P cell	Arcade cell	Pharyngeal marginal cells	Pharyngeal epithelium	Pharyngeal gland cell	Pharyngeal muscle	Pharyngeal neuron	Pharyngeal-Intestinal valve	Muscle	Intestine	Enteric muscle	Intestinal-rectal valve	Rectal epithelial	Rectal gland	Excretory system	Coelomocyte	Somatic gonad precursor	Neuroblast	Germline precursor	HMC	Mesoblast
C50	37	Muscle	0	0	0	0	0	0	0	0	0	0	0	0	1	0	0	0	0	0	0	0	0	0	0	0	0
C78	30	Neuron	1	0	0	0	0	0	0	0	0	0	0	0	0	0	0	0	0	0	0	0	0	0	0	0	0
C73	28		0	0	0	0	0	0	0.321429	0	0	0.678571	0	0	0	0	0	0	0	0	0	0	0	0	0	0	0
C68	22		0	0	0	0	0	0.0454545	0	0.409091	0	0.545455	0	0	0	0	0	0	0	0	0	0	0	0	0	0	0
C77	20	Intestine	0	0	0	0	0	0	0	0	0	0	0	0	0	1	0	0	0	0	0	0	0	0	0	0	0
C28	19	Neuron	1	0	0	0	0	0	0	0	0	0	0	0	0	0	0	0	0	0	0	0	0	0	0	0	0
C34	17	Muscle	0	0	0	0	0	0	0	0	0	0	0	0	1	0	0	0	0	0	0	0	0	0	0	0	0
C36	16	Neuron	1	0	0	0	0	0	0	0	0	0	0	0	0	0	0	0	0	0	0	0	0	0	0	0	0
C39	15	Neuron	1	0	0	0	0	0	0	0	0	0	0	0	0	0	0	0	0	0	0	0	0	0	0	0	0
C65	13	Hypodermis	0	0	1	0	0	0	0	0	0	0	0	0	0	0	0	0	0	0	0	0	0	0	0	0	0
C19	13	Neuron	1	0	0	0	0	0	0	0	0	0	0	0	0	0	0	0	0	0	0	0	0	0	0	0	0
C75	13	Neuron	1	0	0	0	0	0	0	0	0	0	0	0	0	0	0	0	0	0	0	0	0	0	0	0	0
C56	12	Neuron	1	0	0	0	0	0	0	0	0	0	0	0	0	0	0	0	0	0	0	0	0	0	0	0	0
C59	12	Muscle	0	0	0	0	0	0	0	0	0	0	0	0	1	0	0	0	0	0	0	0	0	0	0	0	0
C64	11	P cell	0	0	0	0	1	0	0	0	0	0	0	0	0	0	0	0	0	0	0	0	0	0	0	0	0
C20	10	Neuron	1	0	0	0	0	0	0	0	0	0	0	0	0	0	0	0	0	0	0	0	0	0	0	0	0
C54	9	Muscle	0	0	0	0	0	0	0	0	0	0	0	0	1	0	0	0	0	0	0	0	0	0	0	0	0
C24	8	Glia	0	1	0	0	0	0	0	0	0	0	0	0	0	0	0	0	0	0	0	0	0	0	0	0	0
C48	7	Hypodermis	0	0	1	0	0	0	0	0	0	0	0	0	0	0	0	0	0	0	0	0	0	0	0	0	0
C41	7	Seam cell	0	0	0.142857	0.857143	0	0	0	0	0	0	0	0	0	0	0	0	0	0	0	0	0	0	0	0	0
C72	6		0	0	0	0	0	0	0	0	0	0	0	0	0	0	0	0	0.666667	0	0.333333	0	0	0	0	0	0
C61	6	Pharyngeal neuron	0	0	0	0	0	0	0	0	0	0	1	0	0	0	0	0	0	0	0	0	0	0	0	0	0
C45	6	Muscle	0	0	0	0	0	0	0	0	0	0	0	0	1	0	0	0	0	0	0	0	0	0	0	0	0
C70	6	Pharyngeal gland cell	0	0	0	0	0	0	0	0	0.833333	0	0.166667	0	0	0	0	0	0	0	0	0	0	0	0	0	0
C71	5	Pharyngeal-Intestinal valve	0	0	0	0	0	0	0	0	0	0	0	1	0	0	0	0	0	0	0	0	0	0	0	0	0
C60	5	Neuron	1	0	0	0	0	0	0	0	0	0	0	0	0	0	0	0	0	0	0	0	0	0	0	0	0
C53	5	Seam cell	0	0	0.2	0.8	0	0	0	0	0	0	0	0	0	0	0	0	0	0	0	0	0	0	0	0	0
C42	5	Glia	0	0.8	0.2	0	0	0	0	0	0	0	0	0	0	0	0	0	0	0	0	0	0	0	0	0	0
C37	5	Glia	0	1	0	0	0	0	0	0	0	0	0	0	0	0	0	0	0	0	0	0	0	0	0	0	0
C43	5	Seam cell	0	0	0	1	0	0	0	0	0	0	0	0	0	0	0	0	0	0	0	0	0	0	0	0	0
C26	4	Neuron	1	0	0	0	0	0	0	0	0	0	0	0	0	0	0	0	0	0	0	0	0	0	0	0	0
C57	4	Neuron	1	0	0	0	0	0	0	0	0	0	0	0	0	0	0	0	0	0	0	0	0	0	0	0	0
C29	4	Neuron	1	0	0	0	0	0	0	0	0	0	0	0	0	0	0	0	0	0	0	0	0	0	0	0	0
C52	4	Glia	0	1	0	0	0	0	0	0	0	0	0	0	0	0	0	0	0	0	0	0	0	0	0	0	0
C62	4	Pharyngeal neuron	0	0	0	0	0	0	0	0	0	0	1	0	0	0	0	0	0	0	0	0	0	0	0	0	0
C30	4	Neuron	1	0	0	0	0	0	0	0	0	0	0	0	0	0	0	0	0	0	0	0	0	0	0	0	0
C14	4	Glia	0	1	0	0	0	0	0	0	0	0	0	0	0	0	0	0	0	0	0	0	0	0	0	0	0
C69	4	Glia	0	1	0	0	0	0	0	0	0	0	0	0	0	0	0	0	0	0	0	0	0	0	0	0	0
C49	4	Hypodermis	0	0.25	0.75	0	0	0	0	0	0	0	0	0	0	0	0	0	0	0	0	0	0	0	0	0	0
C6	4	Coelomocyte	0	0	0	0	0	0	0	0	0	0	0	0	0	0	0	0	0	0	0	1	0	0	0	0	0
C47	4	Arcade cell	0	0	0	0	0	1	0	0	0	0	0	0	0	0	0	0	0	0	0	0	0	0	0	0	0
C32	3		0	0.666667	0.333333	0	0	0	0	0	0	0	0	0	0	0	0	0	0	0	0	0	0	0	0	0	0
C63	3	Hypodermis	0	0	1	0	0	0	0	0	0	0	0	0	0	0	0	0	0	0	0	0	0	0	0	0	0
C7	3	Neuron	1	0	0	0	0	0	0	0	0	0	0	0	0	0	0	0	0	0	0	0	0	0	0	0	0
C44	3	Pharyngeal neuron	0	0	0	0	0	0	0	0	0	0	1	0	0	0	0	0	0	0	0	0	0	0	0	0	0
C74	3	Pharyngeal muscle	0	0	0	0	0	0	0	0	0	1	0	0	0	0	0	0	0	0	0	0	0	0	0	0	0
C31	3	Pharyngeal muscle	0	0	0	0	0	0	0	0	0	1	0	0	0	0	0	0	0	0	0	0	0	0	0	0	0
C11	3	Neuron	1	0	0	0	0	0	0	0	0	0	0	0	0	0	0	0	0	0	0	0	0	0	0	0	0
C66	3		0	0.333333	0	0	0	0.666667	0	0	0	0	0	0	0	0	0	0	0	0	0	0	0	0	0	0	0
C76	3	Rectal gland	0	0	0	0	0	0	0	0	0	0	0	0	0	0	0	0	0	1	0	0	0	0	0	0	0
C23	3	Hypodermis	0	0	1	0	0	0	0	0	0	0	0	0	0	0	0	0	0	0	0	0	0	0	0	0	0
C33	2	Neuron	1	0	0	0	0	0	0	0	0	0	0	0	0	0	0	0	0	0	0	0	0	0	0	0	0
C21	2	Somatic gonad precursor	0	0	0	0	0	0	0	0	0	0	0	0	0	0	0	0	0	0	0	0	1	0	0	0	0
C18	2	Pharyngeal neuron	0	0	0	0	0	0	0	0	0	0	1	0	0	0	0	0	0	0	0	0	0	0	0	0	0
C16	2	Seam cell	0	0	0	1	0	0	0	0	0	0	0	0	0	0	0	0	0	0	0	0	0	0	0	0	0
C55	2	Glia	0	1	0	0	0	0	0	0	0	0	0	0	0	0	0	0	0	0	0	0	0	0	0	0	0
C27	2	Neuron	1	0	0	0	0	0	0	0	0	0	0	0	0	0	0	0	0	0	0	0	0	0	0	0	0
C10	2	Neuron	1	0	0	0	0	0	0	0	0	0	0	0	0	0	0	0	0	0	0	0	0	0	0	0	0
C35	2	Neuron	1	0	0	0	0	0	0	0	0	0	0	0	0	0	0	0	0	0	0	0	0	0	0	0	0
C58	2	Neuron	1	0	0	0	0	0	0	0	0	0	0	0	0	0	0	0	0	0	0	0	0	0	0	0	0
C12	2	Hypodermis	0	0	1	0	0	0	0	0	0	0	0	0	0	0	0	0	0	0	0	0	0	0	0	0	0
C15	2	Excretory system	0	0	0	0	0	0	0	0	0	0	0	0	0	0	0	0	0	0	1	0	0	0	0	0	0
C67	2	Neuron	1	0	0	0	0	0	0	0	0	0	0	0	0	0	0	0	0	0	0	0	0	0	0	0	0
C2	2	Neuron	1	0	0	0	0	0	0	0	0	0	0	0	0	0	0	0	0	0	0	0	0	0	0	0	0
C17	2		0	0.5	0.5	0	0	0	0	0	0	0	0	0	0	0	0	0	0	0	0	0	0	0	0	0	0
C1	2	Hypodermis	0	0	1	0	0	0	0	0	0	0	0	0	0	0	0	0	0	0	0	0	0	0	0	0	0
C25	2	Neuron	1	0	0	0	0	0	0	0	0	0	0	0	0	0	0	0	0	0	0	0	0	0	0	0	0
C40	2	Intestinal-rectal valve	0	0	0	0	0	0	0	0	0	0	0	0	0	0	0	1	0	0	0	0	0	0	0	0	0
C22	2	Neuron	1	0	0	0	0	0	0	0	0	0	0	0	0	0	0	0	0	0	0	0	0	0	0	0	0
C46	2	Neuron	1	0	0	0	0	0	0	0	0	0	0	0	0	0	0	0	0	0	0	0	0	0	0	0	0
C13	2		0	0	0	0	0.5	0	0	0	0	0	0	0	0	0	0	0	0	0	0.5	0	0	0	0	0	0
C3	2	Rectal epithelial	0	0	0	0	0	0	0	0	0	0	0	0	0	0	0	0	1	0	0	0	0	0	0	0	0
C51	2	Neuron	1	0	0	0	0	0	0	0	0	0	0	0	0	0	0	0	0	0	0	0	0	0	0	0	0
C9	2	Germline precursor	0	0	0	0	0	0	0	0	0	0	0	0	0	0	0	0	0	0	0	0	0	0	1	0	0
C38	2	Pharyngeal neuron	0	0	0	0	0	0	0	0	0	0	1	0	0	0	0	0	0	0	0	0	0	0	0	0	0
C8	2	Muscle	0	0	0	0	0	0	0	0	0	0	0	0	1	0	0	0	0	0	0	0	0	0	0	0	0
C4	2	Hypodermis	0	0	1	0	0	0	0	0	0	0	0	0	0	0	0	0	0	0	0	0	0	0	0	0	0
C5	2	Neuron	1	0	0	0	0	0	0	0	0	0	0	0	0	0	0	0	0	0	0	0	0	0	0	0	0

## Sheet: c
Tissue-or-cell-type	The-number-of-cells	C1	C10	C11	C12	C13	C14	C15	C16	C17	C18	C19	C2	C20	C21	C22	C23	C24	C25	C26	C27	C28	C29	C3	C30	C31	C32	C33	C34	C35	C36	C37	C38	C39	C4	C40	C41	C42	C43	C44	C45	C46	C47	C48	C49	C5	C50	C51	C52
Neuron	202	0	0.00990099	0.0148515	0	0	0	0	0	0	0	0.0643564	0.00990099	0.049505	0	0.00990099	0	0	0.00990099	0.019802	0.00990099	0.0940594	0.019802	0	0.019802	0	0	0.00990099	0	0.00990099	0.0792079	0	0	0.0742574	0	0	0	0	0	0	0	0.00990099	0	0	0	0.00990099	0	0.00990099	0
Glia	40	0	0	0	0	0	0.1	0	0	0.025	0	0	0	0	0	0	0	0.2	0	0	0	0	0	0	0	0	0.05	0	0	0	0	0.125	0	0	0	0	0	0.1	0	0	0	0	0	0	0.025	0	0	0	0.1
Hypodermis	48	0.0416667	0	0	0.0416667	0	0	0	0	0.0208333	0	0	0	0	0	0	0.0625	0	0	0	0	0	0	0	0	0	0.0208333	0	0	0	0	0	0	0	0.0416667	0	0.0208333	0.0208333	0	0	0	0	0	0.145833	0.0625	0	0	0	0
Seam cell	20	0	0	0	0	0	0	0	0.1	0	0	0	0	0	0	0	0	0	0	0	0	0	0	0	0	0	0	0	0	0	0	0	0	0	0	0	0.3	0	0.25	0	0	0	0	0	0	0	0	0	0
P cell	12	0	0	0	0	0.0833333	0	0	0	0	0	0	0	0	0	0	0	0	0	0	0	0	0	0	0	0	0	0	0	0	0	0	0	0	0	0	0	0	0	0	0	0	0	0	0	0	0	0	0
Arcade cell	9	0	0	0	0	0	0	0	0	0	0	0	0	0	0	0	0	0	0	0	0	0	0	0	0	0	0	0	0	0	0	0	0	0	0	0	0	0	0	0	0	0	0.444444	0	0	0	0	0	0
Pharygeal marginal cells	9	0	0	0	0	0	0	0	0	0	0	0	0	0	0	0	0	0	0	0	0	0	0	0	0	0	0	0	0	0	0	0	0	0	0	0	0	0	0	0	0	0	0	0	0	0	0	0	0
Pharyngeal epithelium	9	0	0	0	0	0	0	0	0	0	0	0	0	0	0	0	0	0	0	0	0	0	0	0	0	0	0	0	0	0	0	0	0	0	0	0	0	0	0	0	0	0	0	0	0	0	0	0	0
Pharyngeal gland cell	5	0	0	0	0	0	0	0	0	0	0	0	0	0	0	0	0	0	0	0	0	0	0	0	0	0	0	0	0	0	0	0	0	0	0	0	0	0	0	0	0	0	0	0	0	0	0	0	0
Pharyngeal muscle	37	0	0	0	0	0	0	0	0	0	0	0	0	0	0	0	0	0	0	0	0	0	0	0	0	0.0810811	0	0	0	0	0	0	0	0	0	0	0	0	0	0	0	0	0	0	0	0	0	0	0
Pharyngeal neuron	20	0	0	0	0	0	0	0	0	0	0.1	0	0	0	0	0	0	0	0	0	0	0	0	0	0	0	0	0	0	0	0	0	0.1	0	0	0	0	0	0	0.15	0	0	0	0	0	0	0	0	0
Pharyngeal-Intestinal valve	6	0	0	0	0	0	0	0	0	0	0	0	0	0	0	0	0	0	0	0	0	0	0	0	0	0	0	0	0	0	0	0	0	0	0	0	0	0	0	0	0	0	0	0	0	0	0	0	0
Muscle	87	0	0	0	0	0	0	0	0	0	0	0	0	0	0	0	0	0	0	0	0	0	0	0	0	0	0	0	0.195402	0	0	0	0	0	0	0	0	0	0	0	0.0689655	0	0	0	0	0	0.425287	0	0
Intestine	20	0	0	0	0	0	0	0	0	0	0	0	0	0	0	0	0	0	0	0	0	0	0	0	0	0	0	0	0	0	0	0	0	0	0	0	0	0	0	0	0	0	0	0	0	0	0	0	0
Enteric muscle	4	0	0	0	0	0	0	0	0	0	0	0	0	0	0	0	0	0	0	0	0	0	0	0	0	0	0	0	0	0	0	0	0	0	0	0	0	0	0	0	0	0	0	0	0	0	0	0	0
Intestinal-rectal valve	2	0	0	0	0	0	0	0	0	0	0	0	0	0	0	0	0	0	0	0	0	0	0	0	0	0	0	0	0	0	0	0	0	0	0	1	0	0	0	0	0	0	0	0	0	0	0	0	0
Rectal epithelial	6	0	0	0	0	0	0	0	0	0	0	0	0	0	0	0	0	0	0	0	0	0	0	0.333333	0	0	0	0	0	0	0	0	0	0	0	0	0	0	0	0	0	0	0	0	0	0	0	0	0
Rectal gland	3	0	0	0	0	0	0	0	0	0	0	0	0	0	0	0	0	0	0	0	0	0	0	0	0	0	0	0	0	0	0	0	0	0	0	0	0	0	0	0	0	0	0	0	0	0	0	0	0
Excretory system	6	0	0	0	0	0.166667	0	0.333333	0	0	0	0	0	0	0	0	0	0	0	0	0	0	0	0	0	0	0	0	0	0	0	0	0	0	0	0	0	0	0	0	0	0	0	0	0	0	0	0	0
Coelomocyte	4	0	0	0	0	0	0	0	0	0	0	0	0	0	0	0	0	0	0	0	0	0	0	0	0	0	0	0	0	0	0	0	0	0	0	0	0	0	0	0	0	0	0	0	0	0	0	0	0
Somatic gonad precursor	2	0	0	0	0	0	0	0	0	0	0	0	0	0	1	0	0	0	0	0	0	0	0	0	0	0	0	0	0	0	0	0	0	0	0	0	0	0	0	0	0	0	0	0	0	0	0	0	0
Neuroblast	3	0	0	0	0	0	0	0	0	0	0	0	0	0	0	0	0	0	0	0	0	0	0	0	0	0	0	0	0	0	0	0	0	0	0	0	0	0	0	0	0	0	0	0	0	0	0	0	0
Germline precursor	2	0	0	0	0	0	0	0	0	0	0	0	0	0	0	0	0	0	0	0	0	0	0	0	0	0	0	0	0	0	0	0	0	0	0	0	0	0	0	0	0	0	0	0	0	0	0	0	0
HMC	1	0	0	0	0	0	0	0	0	0	0	0	0	0	0	0	0	0	0	0	0	0	0	0	0	0	0	0	0	0	0	0	0	0	0	0	0	0	0	0	0	0	0	0	0	0	0	0	0
Mesoblast	1	0	0	0	0	0	0	0	0	0	0	0	0	0	0	0	0	0	0	0	0	0	0	0	0	0	0	0	0	0	0	0	0	0	0	0	0	0	0	0	0	0	0	0	0	0	0	0	0
[truncated: 30 more columns]
