# Supplementary material for: A lineage-resolved cartography of microRNA promoter activity in C. elegans empowers multidimensional developmental analysis
Source: Nat Commun. 2024 Mar 30;15:2783. doi: 10.1038/s41467-024-47055-4 (PMC10981687; doi:10.1038/s41467-024-47055-4)
Supplement: Supplementary file 9 — Supplementary Dataset 6 [file 41467_2024_47055_MOESM9_ESM.xlsx]

## Sheet: a
		Neuron (embryo)							Glia (embryo)							Hypodermis (embryo)							Seam cell (embryo)							P cell (embryo)							Pharynx (embryo)							Muscle (embryo)
miRNA-pr	Strain	Fold-change-quantitative-expression	Q-value-quantitative-expression	Fold-change-binary-expression	Q-value-binary-expression	Cell-coverage-of-this-tissue	Number-of-expression-cells-in-this-tissue	Purity	Fold-change-quantitative-expression	Q-value-quantitative-expression	Fold-change-binary-expression	Q-value-binary-expression	Cell-coverage-of-this-tissue	Number-of-expression-cells-in-this-tissue	Purity	Fold-change-quantitative-expression	Q-value-quantitative-expression	Fold-change-binary-expression	Q-value-binary-expression	Cell-coverage-of-this-tissue	Number-of-expression-cells-in-this-tissue	Purity	Fold-change-quantitative-expression	Q-value-quantitative-expression	Fold-change-binary-expression	Q-value-binary-expression	Cell-coverage-of-this-tissue	Number-of-expression-cells-in-this-tissue	Purity	Fold-change-quantitative-expression	Q-value-quantitative-expression	Fold-change-binary-expression	Q-value-binary-expression	Cell-coverage-of-this-tissue	Number-of-expression-cells-in-this-tissue	Purity	Fold-change-quantitative-expression	Q-value-quantitative-expression	Fold-change-binary-expression	Q-value-binary-expression	Cell-coverage-of-this-tissue	Number-of-expression-cells-in-this-tissue	Purity	Fold-change-quantitative-expression	Q-value-quantitative-expression	Fold-change-binary-expression	Q-value-binary-expression	Cell-coverage-of-this-tissue	Number-of-expression-cells-in-this-tissue
let-7	SYS1749	0	0.158969	0	0.962913	0	0	0	1.06042	0.202511	3.43125	0.872479	0.025	1	0.25	24.6278	0.00680616	5.71875	0.198264	0.0416667	2	0.5	0	0.46825	0	1	0	0	0	0	0.471524	0	1	0	0	0	0	0.332964	0	1	0	0	0	1.50422	0.455097	1.57759	1	0.0114943	1
lin-4	SYS1786	no expression	no expression	no expression	no expression	0	0	no expression	no expression	no expression	no expression	no expression	0	0	no expression	no expression	no expression	no expression	no expression	0	0	no expression	no expression	no expression	no expression	no expression	0	0	no expression	no expression	no expression	no expression	no expression	0	0	no expression	no expression	no expression	no expression	no expression	0	0	no expression	no expression	no expression	no expression	no expression	0	0
miR-1	SYS1686	0.00482282	1.6274e-27	0.0642669	8.21949e-34	0.0199005	4	0.0235294	0.00198916	0.000186158	0.0828054	8.06819e-05	0.025641	1	0.00588235	0.0462711	0.000465273	0.269118	0.00125586	0.0833333	4	0.0235294	0	0.00563672	0	0.00573457	0	0	0	0	0.0358721	0	0.119345	0	0	0	18.5953	1.43037e-68	3.19542	9.54837e-55	0.989474	94	0.552941	1.26923	1.18732e-12	2.37566	1.04687e-17	0.735632	64
miR-1018	SYS2165	1.00163	0.206274	2.71782	1	0.0049505	1	1	0	0.471524	0	1	0	0	0	0	0.471524	0	1	0	0	0	0	0.471524	0	1	0	0	0	0	0.471524	0	1	0	0	0	0	0.455097	0	1	0	0	0	0	0.455097	0	1	0	0
miR-1022	SYS1519	0.768608	0.338086	0.61	1	0.01	2	0.222222	4.17462	0.455097	1.5641	1	0.025641	1	0.111111	1.17501	0.0154687	3.89362	0.173274	0.0638298	3	0.333333	11.6962	0.00552693	6.1	0.194793	0.1	2	0.222222	1.8642	0.0964377	5.08333	0.651227	0.0833333	1	0.111111	0	0.197823	0	1	0	0	0	0	0.206274	0	1	0	0
miR-124	SYS1769	44.6019	2.33778e-27	2.17693	8.93529e-26	0.479798	97	0.785124	0.142372	0.474109	1.1343	1	0.25	10	0.0826446	0.0181285	0.00301965	0.18905	0.00573457	0.0416667	2	0.0165289	0.044382	0.0880778	0.22686	0.385376	0.05	1	0.00826446	0	0.0897726	0	0.33591	0	0	0	0.0015146	1.93844e-06	0.14328	5.74693e-07	0.0315789	3	0.0247934	0.0418047	5.00116e-06	0.104303	4.23925e-07	0.0229885	2
miR-2	SYS1559	0.0383774	3.30993e-09	0.196469	1.18348e-09	0.029703	6	0.0722892	0.0533524	0.0323066	0.165361	0.106564	0.025	1	0.0120482	0	0.00475095	0	0.00364344	0	0	0	0	0.083365	0	0.265598	0	0	0	0	0.173859	0	0.793294	0	0	0	0	2.44205e-05	0	6.46379e-07	0	0	0	108.297	4.35874e-83	5.53769	1.04764e-60	0.837209	73
miR-228	SYS1584	0	0.206274	0	0.962913	0	0	0	0	0.455097	0	1	0	0	0	0	0.455097	0	1	0	0	0	0	0.471524	0	1	0	0	0	20.2773	0.000596452	15.25	0.297651	0.0833333	1	0.333333	10.5466	0.0383835	3.85263	0.337279	0.0210526	2	0.666667	0	0.377658	0	1	0	0
miR-231	SYS1440	0.302303	0.202511	0.843462	0.910907	0.133663	27	0.310345	0.788032	0.0928514	0.315517	0.310203	0.05	2	0.0229885	0.533406	0.151216	1.57759	0.385376	0.25	12	0.137931	40.6724	1.21686e-17	5.04828	2.26185e-09	0.8	16	0.183908	3.03405	2.75305e-15	6.31034	2.26185e-09	1	12	0.137931	0	1.3688e-05	0	2.45969e-07	0	0	0	0.108829	0.0747274	0.587009	0.33591	0.0930233	8
miR-232	SYS1557	2.3413	0.471524	0.905941	1	0.00990099	2	0.333333	0.172566	0.340433	2.2875	1	0.025	1	0.166667	0	0.376053	0	1	0	0	0	0	0.455097	0	1	0	0	0	0	0.471524	0	1	0	0	0	0.30219	0.287311	1.92632	0.91398	0.0210526	2	0.333333	0	0.282673	0	1	0	0
miR-234	SYS1597	0	0.376053	0	1	0	0	0	1.02725	0.000899217	13.725	0.320583	0.025	1	1	0	0.471524	0	1	0	0	0	0	0.471524	0	1	0	0	0	0	0.471524	0	1	0	0	0	0	0.455097	0	1	0	0	0	0	0.455097	0	1	0	0
miR-235	SYS1752	0	0.376053	0	1	0	0	0	1.003	0.000899217	13.725	0.320583	0.025	1	1	0	0.471524	0	1	0	0	0	0	0.471524	0	1	0	0	0	0	0.471524	0	1	0	0	0	0	0.455097	0	1	0	0	0	0	0.455097	0	1	0	0
miR-236_1	SYS1444	0.0827134	0.473118	0.970651	1	0.0247525	5	0.357143	0	0.282916	0	1	0	0	0	0	0.246374	0	1	0	0	0	0	0.381654	0	1	0	0	0	0	0.447545	0	1	0	0	0	0.968557	0.298935	0.412782	1	0.0105263	1	0.0714286	0	0.131009	0	0.536774	0	0
miR-236_2	SYS1461	0.242865	0.471524	1.05693	1	0.0346535	7	0.388889	0	0.238532	0	1	0	0	0	0	0.206274	0	1	0	0	0	0	0.354993	0	1	0	0	0	7.99365	0.287311	2.54167	1	0.0833333	1	0.0555556	0	0.074604	0	0.263024	0	0	0	0	0.08865	0	0.38357	0	0
miR-244	SYS1498	0.768884	2.22948e-21	1.36228	1.68654e-21	1	202	0.349876	0.81745	0.000182652	1.36228	0.000169504	1	40	0.0868486	0.928246	0.109952	1.36228	0.00776473	1	48	0.057072	1.03999	0.471524	1.36228	0.0840614	1	20	0.0372208	0.738865	0.00750963	1.36228	1	1	12	0.0148883	1.10171	4.21505e-05	1.36228	2.22718e-13	1	95	0.235732	1.45002	2.04436e-26	1.36228	2.91995e-07	1	87
miR-245	SYS1525	0	0.206274	0	0.962913	0	0	0	0.19597	0.11434	4.575	0.710229	0.025	1	0.333333	0	0.455097	0	1	0	0	0	0	0.471524	0	1	0	0	0	0	0.471524	0	1	0	0	0	0	0.370084	0	1	0	0	0	0	0.377658	0	1	0	0
miR-247-797	SYS1463	0	0.376053	0	1	0	0	0	1.05175	0.000899217	13.725	0.320583	0.025	1	1	0	0.471524	0	1	0	0	0	0	0.471524	0	1	0	0	0	0	0.471524	0	1	0	0	0	0	0.455097	0	1	0	0	0	0	0.455097	0	1	0	0
miR-251	SYS1441	no expression	no expression	no expression	no expression	0	0	no expression	no expression	no expression	no expression	no expression	0	0	no expression	no expression	no expression	no expression	no expression	0	0	no expression	no expression	no expression	no expression	no expression	0	0	no expression	no expression	no expression	no expression	no expression	0	0	no expression	no expression	no expression	no expression	no expression	0	0	no expression	no expression	no expression	no expression	no expression	0	0
miR-252	SYS1427	1.0728	0.0128875	1	1	1	202	0.367942	1.31437	3.9235e-08	1	1	1	40	0.0728597	0.897799	0.0194151	1	1	1	48	0.0874317	0.937405	0.444408	1	1	1	20	0.0364299	0.892644	0.24564	1	1	1	12	0.0218579	0.97457	0.378955	1	1	1	95	0.173042	0.924796	0.0954685	1	1	1	87
miR-259	SYS1466	0	0.0883917	0	0.377632	0	0	0	0	0.396584	0	1	0	0	0	0	0.376053	0	1	0	0	0	0	0.455097	0	1	0	0	0	0	0.471524	0	1	0	0	0	1.45944	0.0535803	2.88947	0.309569	0.0315789	3	0.5	0	0.282673	0	1	0	0
miR-268	SYS1515	no expression	no expression	no expression	no expression	0	0	no expression	no expression	no expression	no expression	no expression	0	0	no expression	no expression	no expression	no expression	no expression	0	0	no expression	no expression	no expression	no expression	no expression	0	0	no expression	no expression	no expression	no expression	no expression	0	0	no expression	no expression	no expression	no expression	no expression	0	0	no expression	no expression	no expression	no expression	no expression	0	0
miR-34	SYS1524	no expression	no expression	no expression	no expression	0	0	no expression	no expression	no expression	no expression	no expression	0	0	no expression	no expression	no expression	no expression	no expression	0	0	no expression	no expression	no expression	no expression	no expression	0	0	no expression	no expression	no expression	no expression	no expression	0	0	no expression	no expression	no expression	no expression	no expression	0	0	no expression	no expression	no expression	no expression	no expression	0	0
miR-43-44	SYS1365	3.06713	1.11461e-40	1.51486	1.89754e-42	0.985075	199	0.554622	1.35033	0.00885289	1.46092	8.06602e-05	0.95	38	0.106443	0.823914	0.449791	1.05725	1	0.6875	33	0.092437	2.18955	8.11269e-05	1.53782	0.00155041	1	20	0.0560224	2.60212	0.000190158	1.53782	0.0622912	1	12	0.0336134	0.0615278	4.47924e-20	0.518001	1.60334e-10	0.336842	32	0.0896359	0.00819422	2.863e-29	0.0353521	9.30307e-41	0.0229885	2
miR-45	SYS1468	0.0378338	2.11597e-12	0.15832	6.4065e-14	0.029703	6	0.0582524	0.000342569	0.00989118	0.133252	0.0188534	0.025	1	0.00970874	4.86605	3.48141e-19	3.66444	3.24931e-14	0.6875	33	0.320388	4.1444	2.49845e-15	4.79709	6.82691e-11	0.9	18	0.174757	3.26366	3.70658e-11	5.3301	1.73297e-08	1	12	0.116505	0.120688	0.0101033	0.504957	0.055521	0.0947368	9	0.0873786	0.138695	2.44205e-05	0.0612655	1.38894e-06	0.0114943	1
miR-48	SYS1542	1.01614	0.206274	2.71782	1	0.0049505	1	1	0	0.471524	0	1	0	0	0	0	0.471524	0	1	0	0	0	0	0.471524	0	1	0	0	0	0	0.471524	0	1	0	0	0	0	0.455097	0	1	0	0	0	0	0.455097	0	1	0	0
miR-49	SYS1567	0.126668	0.206729	0.70462	0.970703	0.0346535	7	0.259259	0	0.168216	0	0.839366	0	0	0	0	0.130935	0	0.567104	0	0	0	0	0.287311	0	1	0	0	0	0	0.370084	0	1	0	0	0	0	0.0255077	0	0.0483421	0	0	0	0	0.0349636	0	0.0773926	0	0
miR-51	SYS2163	0.373413	2.99381e-20	0.895977	1.98268e-05	0.785	159	0.326403	0.38702	0.000376528	0.907245	0.490432	0.794872	32	0.0644491	1.95016	3.68222e-05	1.14137	0.0146121	1	48	0.0997921	2.32846	3.58316e-06	1.14137	0.567104	1	20	0.04158	5.06732	1.5943e-07	1.14137	1	1	12	0.024948	0.630431	0.202117	1.02123	1	0.894737	85	0.176715	1.26258	0.000136241	1.0889	0.0756631	0.954023	83
miR-52	SYS1379	0.893155	0.00386932	1	1	1	202	0.367942	1.20666	0.00973279	1	1	1	40	0.0728597	0.919082	0.177731	1	1	1	48	0.0874317	1.02313	0.455097	1	1	1	20	0.0364299	1.11991	0.228381	1	1	1	12	0.0218579	0.899666	0.0519758	1	1	1	95	0.173042	1.20998	4.29208e-06	1	1	1	87
miR-53	SYS1445	0.694275	1.36683e-32	1	1	1	202	0.367942	0.839554	0.038059	1	1	1	40	0.0728597	1.12079	0.000735419	1	1	1	48	0.0874317	1.42069	0.000136241	1	1	1	20	0.0364299	1.60108	5.96944e-06	1	1	1	12	0.0218579	0.990123	0.24564	1	1	1	95	0.173042	1.16029	4.77807e-10	1	1	1	87
miR-54-56	SYS1510	5.63355	1.26336e-29	1.51152	5.42743e-25	0.850746	172	0.553398	0.803099	0.254776	1.23002	0.386825	0.692308	28	0.0873786	0.131933	2.12994e-06	0.40716	1.37368e-05	0.229167	11	0.0355987	0.0263691	0.000118353	0.17767	0.000234223	0.1	2	0.00647249	0.0679951	0.00438227	0.148058	0.00533078	0.0833333	1	0.00323625	0.0451056	7.49283e-20	0.207912	3.46083e-21	0.117021	11.117	0.0355987	0.73223	0.0103047	1.38868	6.48722e-05	0.781609	68
miR-57	SYS1493	0.731112	0.00680684	0.534653	0.0192027	0.0594059	12	0.196721	0.33782	0.206274	0.45	0.962454	0.05	2	0.0327869	2.82048	0.00243469	2.25	0.0214516	0.25	12	0.196721	4.05081	4.95331e-06	4.05	0.000839817	0.45	9	0.147541	7.90082	2.5374e-07	5.25	0.000714236	0.583333	7	0.114754	0	0.000393785	0	7.63277e-05	0	0	0	0.659928	0.215351	1.4625	0.482002	0.1625	14
miR-61-250	SYS1521	1.04964	0.0189464	1	1	1	202	0.367942	1.21439	2.44542e-06	1	1	1	40	0.0728597	0.945362	0.252238	1	1	1	48	0.0874317	0.900385	0.0896125	1	1	1	20	0.0364299	1.01962	0.396584	1	1	1	12	0.0218579	0.85501	3.70658e-11	1	1	1	95	0.173042	0.978792	0.471524	1	1	1	87
miR-63	SYS1489	0	0.376053	0	1	0	0	0	0	0.471524	0	1	0	0	0	1.00458	0.0028066	11.4375	0.369903	0.0208333	1	1	0	0.471524	0	1	0	0	0	0	0.471524	0	1	0	0	0	0	0.455097	0	1	0	0	0	0	0.455097	0	1	0	0
miR-72	SYS1474	1.00386	0.38342	1	1	1	202	0.367942	1.26579	3.05541e-07	1	1	1	40	0.0728597	1.03893	0.206274	1	1	1	48	0.0874317	0.95671	0.471524	1	1	1	20	0.0364299	0.86765	0.126596	1	1	1	12	0.0218579	0.867361	3.58944e-06	1	1	1	95	0.173042	1.01269	0.455097	1	1	1	87
miR-73-74	SYS1547	0.673377	8.97798e-22	1	1	1	202	0.367942	0.776664	0.00842646	1	1	1	40	0.0728597	0.780556	0.00322959	1	1	1	48	0.0874317	0.723167	0.000899217	1	1	1	20	0.0364299	0.856301	0.491207	1	1	1	12	0.0218579	2.10417	1.62208e-32	1	1	1	95	0.173042	1.06172	5.34137e-10	1	1	1	87
miR-75	SYS1424	0	0.00122563	0	0.00134938	0	0	0	0	0.215351	0	1	0	0	0	0	0.191623	0	0.828153	0	0	0	0	0.340433	0	1	0	0	0	0	0.399958	0	1	0	0	0	0	0.0584683	0	0.170023	0	0	0	0	0.0744971	0	0.265598	0	0
miR-79	SYS1488	0.109988	0.0114225	0.854608	0.505715	0.227273	46	0.308219	0.36489	0.455097	1.25342	1	0.333333	13	0.0890411	9.10474	1.18344e-23	3.05522	3.89869e-15	0.8125	39	0.267123	8.99819	1.68375e-17	3.76027	2.63182e-11	1	20	0.136986	8.40517	5.4022e-11	3.76027	1.11593e-06	1	12	0.0821918	0.0304423	1.63488e-08	0.0791637	1.96329e-10	0.0210526	2	0.0136986	0.0884524	7.45642e-05	0.345772	0.000289903	0.091954	8
miR-790	SYS1757	no expression	no expression	no expression	no expression	0	0	no expression	no expression	no expression	no expression	no expression	0	0	no expression	no expression	no expression	no expression	no expression	0	0	no expression	no expression	no expression	no expression	no expression	0	0	no expression	no expression	no expression	no expression	no expression	0	0	no expression	no expression	no expression	no expression	no expression	0	0	no expression	no expression	no expression	no expression	no expression	0	0
miR-793	SYS1388	no expression	no expression	no expression	no expression	0	0	no expression	no expression	no expression	no expression	no expression	0	0	no expression	no expression	no expression	no expression	no expression	0	0	no expression	no expression	no expression	no expression	no expression	0	0	no expression	no expression	no expression	no expression	no expression	0	0	no expression	no expression	no expression	no expression	no expression	0	0	no expression	no expression	no expression	no expression	no expression	0	0
miR-794	SYS1473	no expression	no expression	no expression	no expression	0	0	no expression	no expression	no expression	no expression	no expression	0	0	no expression	no expression	no expression	no expression	no expression	0	0	no expression	no expression	no expression	no expression	no expression	0	0	no expression	no expression	no expression	no expression	no expression	0	0	no expression	no expression	no expression	no expression	no expression	0	0	no expression	no expression	no expression	no expression	no expression	0	0
miR-795	SYS1763	1.09823	0.471524	1.16478	1	0.0148515	3	0.428571	0.326631	0.391263	1.96071	1	0.025	1	0.142857	0	0.359381	0	1	0	0	0	0	0.455097	0	1	0	0	0	0	0.46825	0	1	0	0	0	0	0.236139	0	1	0	0	0	0	0.252238	0	1	0	0
miR-796	SYS1538	1.00322	0.206274	2.71782	1	0.0049505	1	1	0	0.471524	0	1	0	0	0	0	0.471524	0	1	0	0	0	0	0.471524	0	1	0	0	0	0	0.471524	0	1	0	0	0	0	0.455097	0	1	0	0	0	0	0.455097	0	1	0	0
miR-80	SYS1586	no expression	no expression	no expression	no expression	0	0	no expression	no expression	no expression	no expression	no expression	0	0	no expression	no expression	no expression	no expression	no expression	0	0	no expression	no expression	no expression	no expression	no expression	0	0	no expression	no expression	no expression	no expression	no expression	0	0	no expression	no expression	no expression	no expression	no expression	0	0	no expression	no expression	no expression	no expression	no expression	0	0
miR-81	SYS1500	0.636775	0.107374	0.271782	0.399861	0.0049505	1	0.1	0	0.33965	0	1	0	0	0	0	0.305274	0	1	0	0	0	0	0.425226	0	1	0	0	0	0	0.455097	0	1	0	0	0	3.27416	0.000823125	3.46737	0.0179816	0.0631579	6	0.6	0	0.198558	0	1	0	0
miR-82	SYS1671	no expression	no expression	no expression	no expression	0	0	no expression	no expression	no expression	no expression	no expression	0	0	no expression	no expression	no expression	no expression	no expression	0	0	no expression	no expression	no expression	no expression	no expression	0	0	no expression	no expression	no expression	no expression	no expression	0	0	no expression	no expression	no expression	no expression	no expression	0	0	no expression	no expression	no expression	no expression	no expression	0	0
miR-83	SYS1426	4.70818	0.000784269	1.65433	0.00500701	0.138614	28	0.608696	0.152846	0.348625	0.596739	1	0.05	2	0.0434783	0	0.046104	0	0.130511	0	0	0	0	0.200694	0	1	0	0	0	0	0.283694	0	1	0	0	0	0	0.00277393	0	0.00133185	0	0	0	0	0.00448248	0	0.0036353	0	0
miR-84	SYS1767	1.00134	0.206274	2.71782	1	0.0049505	1	1	0	0.471524	0	1	0	0	0	0	0.471524	0	1	0	0	0	0	0.471524	0	1	0	0	0	0	0.471524	0	1	0	0	0	0	0.455097	0	1	0	0	0	0	0.455097	0	1	0	0
miR-86	SYS2271	1.00109	0.206274	2.71782	1	0.0049505	1	1	0	0.471524	0	1	0	0	0	0	0.471524	0	1	0	0	0	0	0.471524	0	1	0	0	0	0	0.471524	0	1	0	0	0	0	0.455097	0	1	0	0	0	0	0.455097	0	1	0	0
miR-90	SYS1490	0.93141	0.0904617	1	1	1	202	0.367942	1.02831	0.130935	1	1	1	40	0.0728597	1.0934	0.00435173	1	1	1	48	0.0874317	1.18378	0.000899217	1	1	1	20	0.0364299	1.09973	0.191623	1	1	1	12	0.0218579	0.752307	4.45174e-25	1	1	1	95	0.173042	1.13382	3.34686e-05	1	1	1	87
[truncated: 106 more columns]

## Sheet: b
	Embryo												L1
miRNA-pr	Neuron	Glia	Hypodermis	Seam cell	P cell	Pharynx	Muscle	Intestine	Rectum and anus	Excretory system	Coelomocyte		Neuron	Glia	Hypodermis	Seam cell	P cell	Pharynx	Muscle	Intestine	Rectum and anus	Excretory system	Coelomocyte
let-7			sub-tissue																	pan-tissue			pan-tissue
lin-4																		sub-tissue
miR-1						pan-tissue	pan-tissue											pan-tissue	pan-tissue
miR-1018
miR-1022				sub-tissue														sub-tissue			sub-tissue
miR-124	sub-tissue												sub-tissue
miR-2							pan-tissue						pan-tissue						pan-tissue
miR-228					sub-tissue															sub-tissue
miR-231				pan-tissue	pan-tissue											sub-tissue				pan-tissue	sub-tissue
miR-232										sub-tissue			sub-tissue
miR-234																				sub-tissue	sub-tissue
miR-235															pan-tissue	pan-tissue	pan-tissue				sub-tissue
miR-236_1								sub-tissue												pan-tissue
miR-236_2								sub-tissue												pan-tissue
miR-244	pan-tissue	pan-tissue	pan-tissue			pan-tissue	pan-tissue									pan-tissue	pan-tissue
miR-245											sub-tissue												pan-tissue
miR-247-797																		sub-tissue			sub-tissue
miR-251																		sub-tissue
miR-252																				pan-tissue		sub-tissue
miR-259									sub-tissue									sub-tissue		sub-tissue	sub-tissue
miR-268																		sub-tissue
miR-34																					sub-tissue
miR-43-44	pan-tissue	pan-tissue		pan-tissue	pan-tissue								pan-tissue			pan-tissue					pan-tissue
miR-45			sub-tissue	pan-tissue	pan-tissue			pan-tissue							pan-tissue	pan-tissue	pan-tissue	pan-tissue		pan-tissue
miR-48																				sub-tissue
miR-49								pan-tissue							sub-tissue	pan-tissue				pan-tissue
miR-51				pan-tissue	pan-tissue			pan-tissue												pan-tissue
miR-52
miR-53
miR-54-56	pan-tissue						pan-tissue
miR-57			sub-tissue	sub-tissue	sub-tissue				sub-tissue						sub-tissue		sub-tissue				pan-tissue
miR-61-250															sub-tissue	pan-tissue	pan-tissue				sub-tissue
miR-63																				sub-tissue
miR-72													sub-tissue
miR-73-74						pan-tissue
miR-75								pan-tissue												pan-tissue
miR-79			pan-tissue	pan-tissue	pan-tissue										pan-tissue	pan-tissue	pan-tissue	sub-tissue
miR-790														sub-tissue		sub-tissue					sub-tissue
miR-793													sub-tissue
miR-794													pan-tissue
miR-795									sub-tissue				sub-tissue
miR-796
miR-80																		sub-tissue
miR-81						sub-tissue												sub-tissue				sub-tissue
miR-82																		sub-tissue					pan-tissue
miR-83	sub-tissue							pan-tissue					sub-tissue							pan-tissue
miR-84
miR-86
miR-90
