# Supplementary material for: A lineage-resolved cartography of microRNA promoter activity in C. elegans empowers multidimensional developmental analysis
Source: Nat Commun. 2024 Mar 30;15:2783. doi: 10.1038/s41467-024-47055-4 (PMC10981687; doi:10.1038/s41467-024-47055-4)
Supplement: Supplementary file 12 — Supplementary Dataset 9 [file 41467_2024_47055_MOESM12_ESM.xlsx]

## Sheet: Table
WormBase-ID	Public-name	Neuron	Glia	Hypodermis	Seam cell	P cell	Pharynx	Muscle	Intestine	Rectum and anus	Excretory system	Coelomocyte			Tissue-or-cell type	Number of pan-tissue miRNAs	Number of sub-tissue miRNAs	Number of pan-tissue TFs	Number of sub-tissue TFs
WBGene00003630	nhr-40			pan-tissue	pan-tissue	pan-tissue	sub-tissue	pan-tissue	pan-tissue						Neuron	3	6	12	78
WBGene00018836	F54F2.9		pan-tissue	pan-tissue		pan-tissue	sub-tissue		pan-tissue						Glia	0	1	8	9
WBGene00001437	fkh-5			pan-tissue	pan-tissue	pan-tissue	sub-tissue		pan-tissue						Hypodermis	3	3	46	26
WBGene00001955	hlh-11			pan-tissue	pan-tissue	pan-tissue		pan-tissue	pan-tissue						Seam cell	7	2	42	12
WBGene00020930	hlh-30			pan-tissue	pan-tissue	pan-tissue		pan-tissue	pan-tissue						P cell	5	1	52	4
WBGene00003612	nhr-13			pan-tissue	pan-tissue	pan-tissue		pan-tissue	pan-tissue						Pharynx	2	10	14	39
WBGene00011100	nhr-209			pan-tissue	pan-tissue	pan-tissue	sub-tissue		pan-tissue						Muscle	2	0	38	16
WBGene00003656	nhr-66			pan-tissue	pan-tissue	pan-tissue	pan-tissue		pan-tissue						Intestine	9	5	79	6
WBGene00003660	nhr-70			pan-tissue	pan-tissue	pan-tissue			pan-tissue			pan-tissue			Rectum and anus	2	9	2	13
WBGene00003847	blmp-1		pan-tissue	pan-tissue	pan-tissue	pan-tissue									Excretory system	0	2	1	8
WBGene00000443	ceh-20			sub-tissue	pan-tissue	pan-tissue		pan-tissue							Coelomocyte	3	0	17	0
WBGene00000793	crh-1			pan-tissue		pan-tissue		pan-tissue	pan-tissue
WBGene00001824	hbl-1			pan-tissue	pan-tissue	pan-tissue	pan-tissue
WBGene00003509	mxl-1			sub-tissue	pan-tissue	pan-tissue			pan-tissue
WBGene00003720	nhr-130			pan-tissue		pan-tissue	sub-tissue		pan-tissue
WBGene00008221	nhr-168			pan-tissue	pan-tissue	pan-tissue			pan-tissue
WBGene00017503	nhr-177			pan-tissue	pan-tissue	pan-tissue			pan-tissue
WBGene00020152	nhr-211			sub-tissue		pan-tissue	sub-tissue		pan-tissue
WBGene00003623	nhr-25		pan-tissue	pan-tissue	pan-tissue	pan-tissue
WBGene00022805	nhr-256		pan-tissue	pan-tissue	pan-tissue	pan-tissue
WBGene00003627	nhr-34			pan-tissue	pan-tissue	pan-tissue			pan-tissue
WBGene00003632	nhr-42			sub-tissue	pan-tissue		sub-tissue		pan-tissue
WBGene00003633	nhr-43			pan-tissue		pan-tissue		pan-tissue	pan-tissue
WBGene00003646	nhr-56			sub-tissue			sub-tissue		pan-tissue		sub-tissue
WBGene00003659	nhr-69			pan-tissue		pan-tissue		pan-tissue	pan-tissue
WBGene00003682	nhr-92			sub-tissue		pan-tissue		pan-tissue	pan-tissue
WBGene00006546	tbx-9			sub-tissue	sub-tissue			pan-tissue				pan-tissue
WBGene00022518	zfh-2	sub-tissue	sub-tissue							sub-tissue	pan-tissue
WBGene00015523	ztf-30		sub-tissue	pan-tissue	pan-tissue	pan-tissue
WBGene00017535	atf-8			pan-tissue	pan-tissue	pan-tissue
WBGene00012584	ceh-100						sub-tissue		pan-tissue			pan-tissue
WBGene00000458	ceh-37				pan-tissue				sub-tissue		sub-tissue
WBGene00000462	ceh-41	pan-tissue						pan-tissue				pan-tissue
WBGene00000472	cey-1						pan-tissue	pan-tissue	pan-tissue
WBGene00000908	daf-12			pan-tissue	pan-tissue	pan-tissue
WBGene00001251	elt-3			pan-tissue		pan-tissue				sub-tissue
WBGene00001438	fkh-6			sub-tissue		pan-tissue		pan-tissue
WBGene00001977	hmg-12				sub-tissue				sub-tissue		sub-tissue
WBGene00007984	irx-1						sub-tissue				sub-tissue	pan-tissue
WBGene00003024	lin-39				sub-tissue	sub-tissue		sub-tissue
WBGene00003180	med-1						sub-tissue	sub-tissue				pan-tissue
WBGene00007048	nfx-1			sub-tissue	pan-tissue				pan-tissue
WBGene00003699	nhr-109			pan-tissue		pan-tissue			pan-tissue
WBGene00018430	nhr-142			sub-tissue	sub-tissue				pan-tissue
WBGene00008309	nhr-170						sub-tissue		pan-tissue	sub-tissue
WBGene00016926	nhr-171			pan-tissue	pan-tissue	pan-tissue
WBGene00017961	nhr-180			pan-tissue		pan-tissue			sub-tissue
WBGene00018542	nhr-187			sub-tissue	pan-tissue	pan-tissue
WBGene00003622	nhr-23		sub-tissue							sub-tissue	sub-tissue
WBGene00003625	nhr-31			pan-tissue		pan-tissue			pan-tissue
WBGene00003634	nhr-44			pan-tissue	pan-tissue	pan-tissue
WBGene00003647	nhr-57			pan-tissue	pan-tissue				pan-tissue
WBGene00003650	nhr-60			pan-tissue	pan-tissue		pan-tissue
WBGene00003654	nhr-64			sub-tissue		sub-tissue			pan-tissue
WBGene00003688	nhr-98						sub-tissue		pan-tissue			pan-tissue
WBGene00004771	sem-2			pan-tissue	pan-tissue	pan-tissue
WBGene00004857	sma-3			pan-tissue		pan-tissue			pan-tissue
WBGene00006554	tbx-35						sub-tissue	sub-tissue				pan-tissue
WBGene00006545	tbx-8			sub-tissue				sub-tissue				pan-tissue
WBGene00006853	unc-130			sub-tissue				sub-tissue		sub-tissue
WBGene00006959	xbp-1			pan-tissue	pan-tissue				pan-tissue
WBGene00013560	zip-12			pan-tissue		pan-tissue			pan-tissue
WBGene00000095	aha-1	pan-tissue							pan-tissue
WBGene00017430	bcl-11	sub-tissue							pan-tissue
WBGene00016754	cebp-2				pan-tissue				pan-tissue
WBGene00000441	ceh-18							pan-tissue	pan-tissue
WBGene00000449	ceh-27						sub-tissue			sub-tissue
WBGene00000455	ceh-34						sub-tissue					pan-tissue
WBGene00000457	ceh-36	sub-tissue								pan-tissue
WBGene00000463	ceh-43	sub-tissue	sub-tissue
WBGene00020485	ceh-54	sub-tissue									sub-tissue
WBGene00000584	cog-1	sub-tissue									sub-tissue
WBGene00007776	dmd-4						sub-tissue					pan-tissue
WBGene00001182	egl-13							pan-tissue				pan-tissue
WBGene00001249	elt-1	sub-tissue			pan-tissue
WBGene00001981	hnd-1							pan-tissue				pan-tissue
WBGene00019611	K10B3.5				sub-tissue				sub-tissue
WBGene00003480	klf-3				pan-tissue	pan-tissue
WBGene00003012	lin-26							pan-tissue				pan-tissue
WBGene00019751	M03D4.4						sub-tissue	pan-tissue
WBGene00003102	mab-5					sub-tissue		sub-tissue
WBGene00003106	mab-9		sub-tissue	sub-tissue
WBGene00003163	mdl-1			sub-tissue			sub-tissue
WBGene00003377	mls-2	sub-tissue						pan-tissue
WBGene00003595	ngn-1	sub-tissue					sub-tissue
WBGene00003600	nhr-1	sub-tissue						pan-tissue
WBGene00003694	nhr-104		sub-tissue								sub-tissue
WBGene00003697	nhr-107						pan-tissue		pan-tissue
WBGene00003698	nhr-108			sub-tissue					pan-tissue
WBGene00003704	nhr-114			pan-tissue		pan-tissue
WBGene00003715	nhr-125						sub-tissue		pan-tissue
WBGene00003721	nhr-131			pan-tissue					pan-tissue
WBGene00003724	nhr-134			pan-tissue			pan-tissue
WBGene00003613	nhr-14			pan-tissue		pan-tissue
WBGene00019116	nhr-143						sub-tissue		pan-tissue
WBGene00007546	nhr-153			sub-tissue					pan-tissue
WBGene00017510	nhr-178			sub-tissue					pan-tissue
WBGene00020852	nhr-228						pan-tissue		pan-tissue
WBGene00014068	nhr-255			sub-tissue	sub-tissue
WBGene00003602	nhr-3			pan-tissue		pan-tissue
WBGene00003626	nhr-32							pan-tissue	pan-tissue
WBGene00003628	nhr-35			sub-tissue				pan-tissue
WBGene00003603	nhr-4			pan-tissue		pan-tissue
WBGene00003645	nhr-55								pan-tissue	sub-tissue
WBGene00003605	nhr-6							pan-tissue	pan-tissue
WBGene00003655	nhr-65						pan-tissue		pan-tissue
WBGene00003669	nhr-79			pan-tissue					pan-tissue
WBGene00003670	nhr-80			pan-tissue					pan-tissue
WBGene00003676	nhr-86			pan-tissue					pan-tissue
WBGene00003779	nob-1					sub-tissue			sub-tissue
WBGene00003939	pax-3			sub-tissue		pan-tissue
WBGene00004013	pha-4						pan-tissue		pan-tissue
WBGene00000448	pros-1	sub-tissue	sub-tissue
WBGene00004335	ref-2					pan-tissue	sub-tissue
WBGene00004393	rnt-1				pan-tissue				pan-tissue
WBGene00004773	sem-4			sub-tissue						sub-tissue
WBGene00006462	svh-5			pan-tissue		pan-tissue
WBGene00044068	syd-9							sub-tissue				pan-tissue
WBGene00020320	T07F8.4			pan-tissue		pan-tissue
WBGene00006557	tbx-38		pan-tissue				pan-tissue
WBGene00006558	tbx-39		pan-tissue				pan-tissue
WBGene00006580	tlp-1					pan-tissue		pan-tissue
WBGene00006844	unc-120							pan-tissue				pan-tissue
WBGene00006796	unc-62				sub-tissue			sub-tissue
WBGene00006881	vab-15					pan-tissue		sub-tissue
WBGene00021931	Y55F3AM.14						sub-tissue	sub-tissue
WBGene00012317	ztf-6		sub-tissue		pan-tissue
WBGene00017967	ada-2								pan-tissue
WBGene00044330	alr-1	sub-tissue
WBGene00019424	aptf-1	sub-tissue
WBGene00009203	aptf-3	pan-tissue
WBGene00000428	ceh-1									sub-tissue
WBGene00000438	ceh-14	sub-tissue
WBGene00000439	ceh-16				pan-tissue
WBGene00000440	ceh-17	sub-tissue
WBGene00000429	ceh-2						sub-tissue
WBGene00000444	ceh-21							pan-tissue
WBGene00000445	ceh-22						sub-tissue
WBGene00000446	ceh-23	sub-tissue
WBGene00000447	ceh-24	sub-tissue
WBGene00000451	ceh-30	sub-tissue
WBGene00000452	ceh-31			sub-tissue
WBGene00000453	ceh-32						sub-tissue
WBGene00000454	ceh-33							sub-tissue
WBGene00000464	ceh-44	sub-tissue
WBGene00022837	ceh-45				sub-tissue
WBGene00015934	ceh-48	pan-tissue
WBGene00000430	ceh-5	sub-tissue
WBGene00013583	ceh-51								pan-tissue
WBGene00007416	ceh-57	sub-tissue
WBGene00007417	ceh-58	pan-tissue
WBGene00000431	ceh-6									sub-tissue
WBGene00017690	ceh-60						sub-tissue
WBGene00011069	ceh-62	sub-tissue
WBGene00000432	ceh-7	sub-tissue
WBGene00000433	ceh-8	sub-tissue
WBGene00018434	ceh-81	sub-tissue
WBGene00018433	ceh-82			sub-tissue
WBGene00018446	ceh-83								pan-tissue
WBGene00000434	ceh-9	sub-tissue
WBGene00000469	ces-2	sub-tissue
WBGene00000476	cfi-1							pan-tissue
WBGene00000561	cnd-1	sub-tissue
WBGene00000912	daf-16							pan-tissue
WBGene00000995	die-1	sub-tissue
WBGene00007929	dmd-11							pan-tissue
WBGene00012832	dmd-3							pan-tissue
WBGene00017326	dmd-5	sub-tissue
WBGene00022060	dmd-9	sub-tissue
WBGene00001029	dnj-11								pan-tissue
WBGene00022554	duxl-1								pan-tissue
WBGene00009899	efl-3				pan-tissue
WBGene00001186	egl-18				pan-tissue
WBGene00001208	egl-44						sub-tissue
WBGene00001210	egl-46	pan-tissue
WBGene00016029	elf-1						sub-tissue
WBGene00001250	elt-2								pan-tissue
WBGene00015981	elt-7								pan-tissue
WBGene00001310	end-1								pan-tissue
WBGene00001311	end-3								pan-tissue
WBGene00017601	ets-7							pan-tissue
WBGene00016865	ets-9								pan-tissue
WBGene00017598	F19F10.1		pan-tissue
WBGene00009084	F23B12.7								pan-tissue
WBGene00001400	fax-1	sub-tissue
WBGene00001435	fkh-3	sub-tissue
WBGene00001436	fkh-4	pan-tissue
WBGene00001440	fkh-8	sub-tissue
WBGene00001565	gei-8						sub-tissue
WBGene00001821	ham-2		pan-tissue
WBGene00001948	hlh-1							pan-tissue
WBGene00001959	hlh-15	sub-tissue
WBGene00001961	hlh-17	sub-tissue
WBGene00001950	hlh-3					pan-tissue
WBGene00001951	hlh-4	sub-tissue
WBGene00001953	hlh-8									sub-tissue
WBGene00012209	hmg-20	sub-tissue
WBGene00001974	hmg-4					pan-tissue
WBGene00009827	hmg-6	pan-tissue
WBGene00002004	hsf-1							pan-tissue
WBGene00010553	K04C1.3								pan-tissue
WBGene00002601	let-381							sub-tissue
WBGene00002987	lim-4	sub-tissue
WBGene00002989	lim-7	sub-tissue
WBGene00002990	lin-1							pan-tissue
WBGene00003000	lin-11	sub-tissue
WBGene00003008	lin-22	sub-tissue
WBGene00003018	lin-32	sub-tissue
WBGene00003100	mab-3							pan-tissue
WBGene00003148	mbf-1								pan-tissue
WBGene00011315	mbr-1	sub-tissue
WBGene00003167	mec-3	sub-tissue
WBGene00003182	mef-2	pan-tissue
WBGene00003376	mls-1									sub-tissue
WBGene00003690	nhr-100	sub-tissue
WBGene00003691	nhr-101							pan-tissue
WBGene00003610	nhr-11							sub-tissue
WBGene00003700	nhr-110	pan-tissue
WBGene00003703	nhr-113				pan-tissue
WBGene00003707	nhr-117						pan-tissue
WBGene00003611	nhr-12							pan-tissue
WBGene00003711	nhr-121								pan-tissue
WBGene00003712	nhr-122	sub-tissue
WBGene00003716	nhr-126							sub-tissue
WBGene00003719	nhr-129						sub-tissue
WBGene00003723	nhr-133								pan-tissue
WBGene00003726	nhr-136						pan-tissue
WBGene00003614	nhr-15	sub-tissue
WBGene00016772	nhr-166							sub-tissue
WBGene00008208	nhr-167	sub-tissue
WBGene00016927	nhr-172	pan-tissue
WBGene00008830	nhr-176								pan-tissue
WBGene00018189	nhr-181		sub-tissue
WBGene00018266	nhr-183						sub-tissue
WBGene00018415	nhr-184								pan-tissue
WBGene00018544	nhr-188	sub-tissue
WBGene00018545	nhr-189	sub-tissue
WBGene00010180	nhr-192							sub-tissue
WBGene00011097	nhr-206						sub-tissue
WBGene00020015	nhr-210								pan-tissue
WBGene00011566	nhr-214	sub-tissue
WBGene00020385	nhr-216	sub-tissue
WBGene00020850	nhr-226								sub-tissue
WBGene00012446	nhr-230	sub-tissue
WBGene00012449	nhr-231						sub-tissue
WBGene00014189	nhr-245				sub-tissue
WBGene00022755	nhr-250	sub-tissue
WBGene00016126	nhr-258	sub-tissue
WBGene00011568	nhr-26	sub-tissue
WBGene00016517	nhr-260				pan-tissue
WBGene00016777	nhr-261				sub-tissue
WBGene00020062	nhr-270				pan-tissue
WBGene00022374	nhr-277	sub-tissue
WBGene00003629	nhr-38	sub-tissue
WBGene00003636	nhr-46				pan-tissue
WBGene00003638	nhr-48									sub-tissue
WBGene00003641	nhr-51	sub-tissue
WBGene00003642	nhr-52	sub-tissue
WBGene00003649	nhr-59								pan-tissue
WBGene00003652	nhr-62								pan-tissue
WBGene00003653	nhr-63	sub-tissue
WBGene00003657	nhr-67									pan-tissue
WBGene00003658	nhr-68								pan-tissue
WBGene00003606	nhr-7						sub-tissue
WBGene00003661	nhr-71								pan-tissue
WBGene00003663	nhr-73				sub-tissue
WBGene00003607	nhr-8								pan-tissue
WBGene00003671	nhr-81				sub-tissue
WBGene00003909	pag-3	sub-tissue
WBGene00003912	pal-1							pan-tissue
WBGene00003937	pax-1						sub-tissue
WBGene00004011	pha-2						sub-tissue
WBGene00004024	php-3	sub-tissue
WBGene00020111	R151.8	sub-tissue
WBGene00004334	ref-1						pan-tissue
WBGene00020961	sknr-1	sub-tissue
WBGene00019299	snai-1	sub-tissue
WBGene00004949	sox-2	sub-tissue
WBGene00015716	sox-4	sub-tissue
WBGene00009743	sptf-1	sub-tissue
WBGene00006543	tbx-2	sub-tissue
WBGene00006555	tbx-36	sub-tissue
WBGene00006560	tbx-41	sub-tissue
WBGene00006654	ttx-3	sub-tissue
WBGene00006743	unc-3	sub-tissue
WBGene00006778	unc-42	sub-tissue
WBGene00006818	unc-86	sub-tissue
WBGene00006870	vab-3			sub-tissue
WBGene00006970	zag-1	sub-tissue
WBGene00021082	zip-11					pan-tissue
WBGene00007932	zip-5								pan-tissue
WBGene00011130	zip-6	pan-tissue
WBGene00013100	zip-7											pan-tissue
WBGene00009939	ztf-11						sub-tissue
WBGene00012005	2023-06-01
WBGene00000096	ahr-1
WBGene00009202	aptf-4
WBGene00000220	atf-2
WBGene00000222	atf-6
WBGene00000223	atf-7
WBGene00008081	athp-1
WBGene00012674	bed-1
WBGene00015809	C16A3.4
WBGene00016997	cebp-1
WBGene00000436	ceh-12
WBGene00000442	ceh-19
WBGene00000450	ceh-28
WBGene00000459	ceh-38
WBGene00000460	ceh-39
WBGene00000461	ceh-40
WBGene00015651	ceh-53
WBGene00018355	ceh-86
WBGene00008195	ceh-88
WBGene00019864	ceh-93
WBGene00000483	che-1
WBGene00016162	crh-2
WBGene00000914	daf-19
WBGene00000899	daf-3
WBGene00000904	daf-8
WBGene00019521	dmd-7
WBGene00016200	dpff-1
WBGene00001061	dpl-1
WBGene00001096	dsc-1
WBGene00022861	dve-1
WBGene00001161	efl-1
WBGene00001162	efl-2
WBGene00001204	egl-38
WBGene00001174	egl-5
WBGene00001324	eor-1
WBGene00013147	eyg-1
WBGene00009050	F22D6.2
WBGene00001345	fos-1
WBGene00001949	hlh-2
WBGene00001966	hlh-27
WBGene00018786	hmbx-1
WBGene00001972	hmg-1.2
WBGene00001975	hmg-5
WBGene00010704	K09A11.1
WBGene00002988	lim-6
WBGene00003002	lin-13
WBGene00023497	lin-15B
WBGene00003017	lin-31
WBGene00003087	lsy-2
WBGene00003218	mep-1
WBGene00003378	mml-1
WBGene00011614	nfya-1
WBGene00021132	nfyb-1
WBGene00017742	nfyc-1
WBGene00003609	nhr-10
WBGene00003709	nhr-119
WBGene00003616	nhr-17
WBGene00003601	nhr-2
WBGene00011098	nhr-207
WBGene00003621	nhr-22
WBGene00003635	nhr-45
WBGene00003637	nhr-47
WBGene00003639	nhr-49
WBGene00003604	nhr-5
WBGene00003643	nhr-53
WBGene00003648	nhr-58
WBGene00003664	nhr-74
WBGene00007496	npax-4
WBGene00003976	pes-1
WBGene00004096	pqm-1
WBGene00014131	sdz-38
WBGene00004750	sea-1
WBGene00004786	sex-1
WBGene00004950	sox-3
WBGene00005009	spr-4
WBGene00007433	swsn-7
WBGene00006380	tab-1
WBGene00006547	tbx-11
WBGene00006766	unc-30
WBGene00006775	unc-39
WBGene00012330	zip-3
WBGene00009772	ztf-7
