# Supplementary material for: A lineage-resolved cartography of microRNA promoter activity in C. elegans empowers multidimensional developmental analysis
Source: Nat Commun. 2024 Mar 30;15:2783. doi: 10.1038/s41467-024-47055-4 (PMC10981687; doi:10.1038/s41467-024-47055-4)
Supplement: Supplementary file 13 — Supplementary Dataset 10 [file 41467_2024_47055_MOESM13_ESM.xlsx]

## Sheet: a
WormBase-ID	wt-rep-1 (TPM)	wt-rep-2 (TPM)	wt-rep-3 (TPM)	mir-1-rep-1 (TPM)	mir-1-rep-2 (TPM)	mir-1-rep-3 (TPM)
WBGene00000001	39.7138	40.3127	39.4094	55.294	45.247	46.4005
WBGene00000002	122.712	112.809	100.399	114.865	127.039	120.916
WBGene00000003	59.8885	55.5616	53.9518	60.9596	58.2649	60.6158
WBGene00000004	293.02	255.909	259.027	286.312	293.952	305.173
WBGene00000005	3.53842	4.87078	3.55855	3.55828	3.8111	4.80134
WBGene00000006	17.8592	21.2344	22.7216	14.5351	14.5187	13.5529
WBGene00000007	1.37078	2.13113	2.22971	0.47947	1.18114	0.603255
WBGene00000008	0	0.165276	0	0	0.0862126	0.14971
WBGene00000009	4.78905	6.58662	5.08114	2.09388	3.21267	2.01459
WBGene00000010	28.6248	26.6592	24.0155	23.6157	25.5695	24.3153
WBGene00000012	3.96357	8.66546	4.67937	4.15913	2.51119	0.872148
WBGene00000013	0.494011	1.20005	1.29606	1.94394	1.87794	1.08702
WBGene00000014	0	0	0	0	0	0
WBGene00000015	0	0	0	0	0.340099	0.295294
WBGene00000016	0.422563	0.513243	0	0.184755	0.267722	0.464905
WBGene00000017	0.63319	2.11494	0.62295	1.24581	1.00292	0.522479
WBGene00000018	99.715	113.515	105.03	119.083	116.707	120.777
WBGene00000019	0.107484	0.0261099	0.0281989	0.0939891	0.0544787	0
WBGene00000020	3.35757	4.89743	4.40436	3.5125	3.2443	3.27232
WBGene00000021	0.0228412	0.0554858	0	0	0	0
WBGene00000022	3.33798	2.75513	3.07232	3.17691	3.36504	3.00289
WBGene00000023	0.346351	0.315508	0.283958	0.700378	0.630881	0.500137
WBGene00000024	0.437321	0.354112	0.573665	0.191207	0.184715	0
WBGene00000025	0.118976	0.144508	0	0.0520193	0.150759	0
WBGene00000026	0	0	0	0	0	0
WBGene00000027	1.10281	1.09593	1.84116	1.49035	0.762221	0.772107
WBGene00000028	0	0	0.133077	0	0	0
WBGene00000029	0	0	0	0	0	0
WBGene00000030	0.0776463	0.0943089	0.101854	0.0678976	0	0
WBGene00000031	31.4492	18.4882	24.3655	10.0269	9.85639	8.92679
WBGene00000032	0	0.109239	0	0	0	0
WBGene00000033	8.12611	4.20205	5.59365	2.04029	2.75263	1.94741
WBGene00000034	33.8993	44.101	40.0424	14.7513	13.4362	10.3404
WBGene00000035	37.4212	41.5656	33.1503	32.0854	30.5854	28.8731
WBGene00000036	80.6292	75.9549	86.4695	69.7889	65.2109	70.3804
WBGene00000037	103.817	112.346	113.229	94.8657	99.7532	80.4882
WBGene00000038	4.66264	6.88597	7.7149	8.15447	6.37817	8.91895
WBGene00000039	517.12	487.03	403.038	373.985	495.833	421.884
WBGene00000040	147.066	131.644	121.348	133.899	153.072	151.218
WBGene00000041	453.887	447.301	412.975	321.543	359.917	314.929
WBGene00000042	1.57073	1.84202	2.91304	1.61034	1.85307	1.01304
WBGene00000043	1.35526	2.39431	2.98991	1.77765	0.858646	0.948855
WBGene00000044	0.90898	1.86307	1.04333	0.64582	1.00783	1.00006
WBGene00000045	0.184142	0.372764	0.724657	0.858787	0.466666	0.810375
WBGene00000046	7.61512	7.78116	8.48297	6.60618	5.36077	7.38078
WBGene00000047	34.9593	49.6678	41.204	25.0766	26.9769	22.975
WBGene00000048	4.55323	7.15691	6.53494	4.21577	2.44358	3.30036
WBGene00000049	1.82608	2.8094	2.2357	1.06454	1.07981	1.0715
WBGene00000050	5.02455	8.07976	6.59106	4.20806	3.67659	3.2701
WBGene00000051	8.38895	9.99572	9.95966	6.63927	6.79508	6.83454
WBGene00000053	3.4621	5.13951	3.36406	3.64412	3.65579	3.10364
WBGene00000054	7.2655	8.74218	8.90717	8.66899	9.98074	8.96471
WBGene00000055	3.08181	4.14016	4.41015	2.40906	2.60338	2.20904
WBGene00000056	0.504989	0.766697	1.15925	0.883172	0.319945	0.763937
WBGene00000057	0.189722	0.307248	0.580701	0.221203	0.0801345	0.278311
WBGene00000058	3.71277	5.28257	5.21818	2.73644	2.68833	3.20949
WBGene00000059	1.11092	1.75412	1.31155	0.582865	0.49269	0.611119
WBGene00000060	0.797775	1.40942	1.14163	0.570774	0.827091	0.71813
WBGene00000061	2.92172	3.11594	2.15001	2.55489	2.43804	3.13609
WBGene00000062	0.714274	1.22904	1.09312	0.260248	0.527964	0.392923
WBGene00000063	232.798	236.593	282.791	166.295	181.817	175.807
WBGene00000064	722.945	580.925	629.915	639.814	682.539	660.547
WBGene00000065	276.312	284.464	324.977	216.806	227.506	230.122
WBGene00000066	2376.27	2303.44	2526.59	2121.59	2433.21	2456.05
WBGene00000067	655.257	687.193	633.781	425.017	510.019	429.938
WBGene00000068	50.1246	54.7747	50.9463	53.7231	41.4406	34.2942
WBGene00000069	3.88485	5.12721	4.37376	2.88887	3.79856	3.19718
WBGene00000070	44.2859	48.6856	48.3558	46.1628	40.7799	38.6743
WBGene00000071	4.31689	5.54723	4.96518	5.60763	4.95478	5.98845
WBGene00000072	9.45624	11.533	11.7381	9.73827	10.0018	7.5234
WBGene00000073	22.2996	27.5676	23.584	18.1101	20.2642	19.8349
WBGene00000074	30.77	35.872	37.869	35.6632	31.0392	31.5522
WBGene00000075	14.1034	10.7658	12.6009	19.6635	14.1086	14.3156
WBGene00000079	102.133	95.2147	90.0829	113.748	107.975	113.419
WBGene00000080	62.0672	64.2616	61.7354	80.1998	77.1968	87.4466
WBGene00000081	221.437	223.977	207.472	169.976	182.343	171.743
WBGene00000082	21.487	28.5811	25.2529	14.767	12.7095	12.3941
WBGene00000083	9.76511	10.7853	11.614	9.60931	10.2289	11.2593
WBGene00000084	4.33095	6.77412	4.74116	3.92342	4.26398	3.05092
WBGene00000085	3.85571	4.1741	4.28815	1.68581	3.08012	1.84438
WBGene00000086	50.7484	55.0963	52.9947	43.0416	46.032	47.084
WBGene00000088	4.88321	6.00091	4.82308	3.46633	3.63982	1.64336
WBGene00000089	42.2661	56.7193	52.7493	38.2829	29.9973	24.7373
WBGene00000090	25.1985	25.0323	25.5034	28.8969	26.2183	25.3933
WBGene00000092	98.7037	86.3936	93.6692	107.071	107.337	103.614
WBGene00000093	10.6887	11.8198	11.5098	11.4392	15.7676	16.6742
WBGene00000094	32.5638	32.2872	33.0179	41.1875	42.8416	38.66
WBGene00000095	120.419	123.663	116.006	125.58	124.168	122.461
WBGene00000096	17.9969	18.6881	17.7787	17.5345	15.203	18.1502
WBGene00000097	177.966	182.496	159.602	190.157	150.501	146.291
WBGene00000098	36.6294	29.2812	30.3967	51.853	53.4359	62.8646
WBGene00000099	36.3065	26.7024	35.0612	55.0407	57.9111	65.5371
WBGene00000100	564.208	540.537	525.126	491.177	514.192	509.198
WBGene00000101	78.5961	74.1144	72.7418	95.5525	78.9411	84.4911
WBGene00000102	78.3055	85.6497	78.0332	71.6032	77.9919	76.0083
WBGene00000103	30.5793	38.4456	39.0989	29.3314	29.4964	30.2413
WBGene00000105	240.069	228.559	235.289	259.246	258.007	264.17
WBGene00000106	159.232	137.708	156.244	183.056	194.147	204.744
WBGene00000107	153.748	139.588	125.69	119.662	145.696	137.711
WBGene00000108	0	0	0	0	0	0
WBGene00000109	319.126	301.065	219.701	225.3	265.123	224.7
WBGene00000110	96.4863	80.4463	78.5573	86.9593	89.0657	84.8397
WBGene00000111	11.4199	10.448	7.68471	11.4776	14.2827	13.6249
WBGene00000112	82.0312	94.9548	83.7972	101.214	80.8173	80.7128
WBGene00000113	39.138	40.3406	40.8031	36.9143	36.3828	44.7521
WBGene00000114	438.191	420.204	464.571	398.055	440.643	433.502
WBGene00000115	180.475	168.109	140.602	149.845	178.169	157.406
WBGene00000116	31.9872	29.4762	23.9771	33.317	38.6542	39.065
WBGene00000117	26.6332	27.851	27.5259	38.0268	32.8456	33.8984
WBGene00000118	28.2709	32.1826	27.3094	21.4632	22.9328	23.7508
WBGene00000120	291.283	260.476	261.507	301.507	318.405	313.038
WBGene00000121	56.4952	49.9332	48.5014	74.2727	65.8536	76.2374
WBGene00000122	166.503	169.804	164.811	218.368	206.002	220.242
WBGene00000123	84.2153	76.3291	74.4194	90.4306	95.871	89.7404
WBGene00000133	0	0.287511	0.310514	0.206994	0.149974	0.0651083
WBGene00000134	2.15079	4.90803	2.82134	3.64752	2.56017	1.79266
WBGene00000135	1.34325	2.1578	2.38727	1.1746	1.15302	0.95345
WBGene00000136	28.6198	38.2575	33.1259	17.2859	26.6312	16.7894
WBGene00000137	34.6802	36.8572	36.2011	51.1413	43.8955	50.1214
WBGene00000138	9.54486	9.48531	7.62623	10.7746	9.07098	11.1218
WBGene00000139	11.7036	11.994	9.88314	12.4729	14.7374	16.6588
WBGene00000140	8.68407	8.42083	9.03233	9.37383	8.24917	8.18874
WBGene00000142	92.2816	93.8548	87.3005	106.152	103.871	102.708
WBGene00000143	19.8534	22.0286	21.308	28.3315	26.7745	26.7344
WBGene00000144	3.56261	3.52582	2.07704	3.80761	2.84235	5.22613
WBGene00000145	38.5512	40.8887	44.3974	50.6456	47.2442	60.1365
WBGene00000146	183.013	180.42	181.114	175.919	163.513	163.101
WBGene00000147	58.5664	54.3046	56.1046	76.4967	64.3791	75.7161
WBGene00000148	52.9984	51.4869	46.0849	70.23	65.9044	78.5329
WBGene00000149	930.347	930.786	930.638	789.292	879.171	846.833
WBGene00000150	188.327	192.967	178.215	175.442	179.421	175.214
WBGene00000151	36.1389	35.6397	29.2616	43.557	41.1325	41.8713
WBGene00000155	18.7718	21.312	18.8269	21.1978	18.4081	18.3901
WBGene00000156	86.0035	82.1345	86.4012	104.898	100.805	115.132
WBGene00000157	221.741	197.089	231.721	212.686	214.613	218.959
WBGene00000158	184.978	184.535	170.771	183.293	184.478	188.619
WBGene00000159	143.131	129.878	122.106	158.566	151.561	151.6
WBGene00000160	260.453	251.743	226.927	234.038	248.847	241.369
WBGene00000161	176.711	186.786	170.78	181.998	177.189	180.171
WBGene00000162	78.936	84.2067	77.3996	90.0491	89.2924	88.3712
WBGene00000163	116.065	121.106	117.73	144.4	133.342	131.617
WBGene00000164	110.137	102.764	109.971	127.674	124.32	135.952
WBGene00000165	199.712	187.086	208.782	256.07	229.706	251.113
WBGene00000166	3.56059	5.93923	5.35572	3.40415	2.82736	2.82051
WBGene00000168	5.18744	5.31446	6.74556	8.12561	7.20193	8.38716
WBGene00000169	5.87702	8.32791	8.35175	4.11132	4.71642	4.52615
WBGene00000170	2537.89	2382.59	2574.05	2331.31	2715.35	2547.18
WBGene00000171	0	0	0	0	0	0
WBGene00000172	104.508	109.439	106.938	66.7309	80.6462	58.4452
WBGene00000173	0.584344	1.1829	1.27754	1.19228	0.987257	0.750047
WBGene00000174	3.3761	3.66895	3.37977	3.02991	3.82766	3.71439
WBGene00000175	136.65	125.611	129.587	108.867	110.199	97.8639
WBGene00000176	20.3799	22.4533	24.0131	11.5916	9.48407	8.53228
WBGene00000177	2.94981	2.83641	4.03071	2.57946	1.71316	2.29882
WBGene00000178	213.3	193.96	196.471	231.953	217.271	225.469
WBGene00000179	114.761	112.304	110.209	115.42	124.868	146.953
WBGene00000180	53.2593	47.4965	51.3752	63.0931	49.8551	54.175
WBGene00000181	125.146	107.662	134.874	128.47	131.275	129.948
WBGene00000182	1165.36	1142.34	1240.26	1158.86	1184.48	1187.82
WBGene00000183	994.242	943.605	1058.47	957.658	919.633	939.798
WBGene00000184	154.804	161.971	149.192	201.379	174.245	189.341
WBGene00000185	0	0.216573	0.467801	0	0	0
WBGene00000186	96.1309	115.548	93.5292	86.7039	83.2302	79.699
WBGene00000187	115.781	126.03	131.12	129.359	128.689	127.493
WBGene00000188	102.629	107.868	112.148	91.9991	79.3808	66.0852
WBGene00000189	45.9098	46.2077	39.586	53.0274	46.7566	55.3881
WBGene00000190	0.150604	0.731693	0	0	0.190836	0.165695
WBGene00000191	0.779125	2.36581	3.32161	2.38457	1.23407	1.0715
WBGene00000192	205.958	196.842	192.224	214.795	203.657	207.722
WBGene00000193	56.3948	64.3784	71.636	57.1172	52.0119	58.3152
WBGene00000195	79.9367	72.8181	79.8715	96.9606	83.5055	87.8732
WBGene00000196	24.2804	26.6323	23.0516	30.0815	26.5915	27.7923
WBGene00000197	148.472	130.894	129.969	118.344	130.175	121.548
WBGene00000198	183.996	175.702	167.205	193.405	189.005	211.644
WBGene00000199	183.771	180.627	178.341	180.521	184.36	182.56
WBGene00000200	120.995	114.067	119.806	128.33	131.023	126.513
WBGene00000201	185.495	174.031	181.618	183.067	174.12	187.812
WBGene00000202	50.5981	52.4101	41.7158	56.8574	50.4828	58.2696
WBGene00000203	136.64	129.002	135.485	151.722	152.193	148.4
WBGene00000204	194.421	174.193	180.512	213.065	197.886	211.402
WBGene00000205	101.836	94.1414	94.623	110.447	112.372	107.839
WBGene00000206	27.1865	30.7545	24.8238	30.6099	34.1112	28.8354
WBGene00000207	496.318	457.234	534.236	433.263	438.397	421.25
WBGene00000208	60.4887	52.3989	57.9885	61.344	64.4031	69.3961
WBGene00000209	138.491	128.892	135.267	128.414	156.199	140.103
WBGene00000210	229.596	227.947	239.503	198.371	213.728	194.84
WBGene00000211	2.40546	2.64989	2.34822	2.7883	3.82778	3.69279
WBGene00000212	1.74397	1.47634	1.80242	1.06289	1.3393	0.988434
WBGene00000213	0.164582	0.199901	0.359823	0	0.0695158	0.120716
WBGene00000214	487.205	542.437	607.493	267.223	253.03	207.422
WBGene00000215	82.1161	94.2315	92.177	42.8593	49.9126	42.8195
WBGene00000216	241.928	248.325	239.774	127.675	138.14	106.912
WBGene00000217	352.607	296.66	358.409	403.093	438.016	513.337
WBGene00000218	110.34	124.007	148.059	50.8124	58.222	48.4867
WBGene00000219	160.153	190.314	185.635	67.2822	76.2835	50.0838
WBGene00000220	671.487	566.646	649.449	676.665	636.1	645.776
WBGene00000221	267.874	255.573	278.017	247.218	229.141	220.2
WBGene00000222	71.5004	69.2349	68.1714	78.963	74.4648	84.9128
WBGene00000223	271.588	235.889	246.886	331.228	254.2	267.123
WBGene00000224	577.745	524.565	497.393	437.141	500.517	445.215
WBGene00000225	114.333	127.847	120.98	92.7771	98.1709	83.4787
WBGene00000226	15.8205	16.2076	15.88	26.2746	20.1469	19.2174
WBGene00000227	24.4222	24.9949	24.2528	26.8629	24.1623	22.6706
WBGene00000228	104.113	124.243	119.517	83.0222	84.4085	86.4881
WBGene00000229	1153.32	1111.94	1193.29	937.838	1044.31	994.5
WBGene00000230	472.059	430.608	487.121	428.427	434.783	427.272
WBGene00000231	192.612	161.201	171.795	189.043	208.036	196.434
WBGene00000232	14.492	24.6674	20.0142	16.8223	13.5785	12.0704
WBGene00000233	9.32943	12.5088	11.9202	4.41455	4.19643	4.1768
WBGene00000235	103.734	87.9505	100.546	132.44	120.239	147.982
WBGene00000236	154.401	135.608	132.816	179.095	142.572	150.009
WBGene00000237	79.0042	91.6098	93.6508	82.6337	83.869	80.731
WBGene00000238	20.6176	23.9408	22.9086	27.5434	28.7728	29.7532
WBGene00000239	21.9524	25.8418	25.9734	14.787	16.3628	15.019
WBGene00000240	89.7596	92.1949	76.5801	57.3039	57.6444	56.1472
WBGene00000241	24.9233	23.191	23.0118	21.2329	19.8568	16.8878
WBGene00000242	26.9712	31.1352	28.9693	29.6727	27.9252	26.8333
WBGene00000244	18.359	18.086	19.2976	18.9824	14.4733	11.5139
WBGene00000245	9.23452	12.1607	10.966	10.1151	8.86842	8.66262
WBGene00000246	0.100255	0.121769	0.328779	0.306837	0.127037	0.0551505
WBGene00000247	131.696	123.739	113.327	158.599	134.629	137.302
WBGene00000248	344.609	335.521	360.931	313.516	309.675	336.399
WBGene00000249	77.1775	74.7312	77.6168	95.6076	90.4598	98.2373
WBGene00000250	4.06332	5.52283	3.55343	5.58354	4.41324	4.15116
WBGene00000251	0.102981	0.333548	0.225146	0.180103	0.173988	0.0755334
WBGene00000252	0.632537	0.640231	0.553163	1.10624	0.400755	0.69592
WBGene00000253	47.7507	54.1597	41.3077	36.0755	42.7383	35.6836
WBGene00000254	133.907	135.095	140.433	123.618	111.817	119.389
WBGene00000255	0.67166	1.42764	2.64319	0.587331	0.425542	0.923703
WBGene00000256	0.205755	0.124955	0	0.269883	0.13036	0
WBGene00000257	28.5683	24.6857	25.7337	44.843	48.0533	52.9401
WBGene00000259	15.4247	17.3801	16.7365	19.5066	15.3397	15.4439
WBGene00000262	91.8629	73.3938	91.9418	127.179	98.2681	113.315
WBGene00000263	342.799	301.712	325.036	262.652	301.123	266.92
WBGene00000264	9.38595	9.44763	7.82268	15.9162	17.2157	17.1727
WBGene00000265	14.3905	12.4767	11.7147	24.6414	23.8634	24.6905
WBGene00000266	285.694	310.414	286.419	229.221	219.212	198.559
WBGene00000267	13.3708	19.3248	16.1676	18.2239	14.8602	15.7789
WBGene00000268	29.7352	33.2387	29.1751	28.0736	25.6704	25.5335
WBGene00000269	30.208	33.1338	33.4597	33.4908	31.3447	30.0132
WBGene00000270	11.0221	11.0074	10.1209	17.8842	12.9578	13.8781
WBGene00000271	49.0062	45.7647	45.7631	66.55	61.35	58.244
WBGene00000272	94.5039	104.62	110.848	124.404	110.438	136.311
WBGene00000273	232.384	243.135	226.258	127.794	131.865	110.149
WBGene00000274	12.951	13.8322	12.812	18.1234	16.3364	17.451
WBGene00000275	38.9149	33.4834	36.6877	67.3869	67.1147	78.0279
WBGene00000276	178.743	158.455	166.154	195.777	185.786	207.739
WBGene00000277	63.0035	62.3657	70.0723	59.0947	55.664	58.9827
WBGene00000279	10.4309	21.7189	17.7146	15.1479	11.2112	12.6033
WBGene00000280	10.9442	14.1236	15.9266	8.44866	8.66739	8.08997
WBGene00000281	3.87851	4.82572	6.20453	2.56435	2.87684	3.33046
WBGene00000282	32.1639	36.7307	38.0642	26.4442	33.0035	34.0406
WBGene00000283	76.7637	81.8043	65.6924	50.3444	53.3827	40.1165
WBGene00000284	51.5501	52.6659	63.6279	35.9888	29.268	26.6829
WBGene00000285	9.2613	13.1235	15.0172	12.5977	11.0834	13.4442
WBGene00000286	18.5928	21.4372	18.5572	11.6636	13.487	12.7478
WBGene00000287	8.09169	8.68864	11.2298	6.76812	7.13271	5.93501
WBGene00000288	3.30307	4.83064	5.4824	3.7136	2.98959	2.0766
WBGene00000289	239.758	242.541	258.488	247.548	251.322	275.969
WBGene00000292	333.439	306.631	313.513	328.932	325.862	327.344
WBGene00000293	330.457	315.713	329.361	336.415	304.749	320.657
WBGene00000294	93.2583	80.7487	89.1827	91.8073	96.2622	102.547
WBGene00000295	6.98469	8.94752	8.87599	4.91483	4.0104	4.38261
WBGene00000296	2.02142	2.52742	1.87175	0.675858	0.979365	0.654111
WBGene00000298	21.0108	17.2394	18.0322	15.7342	19.2596	20.78
WBGene00000301	860.898	749.453	873.705	1137.58	1265.07	1412.38
WBGene00000302	56.9946	62.9994	52.8818	46.2681	46.0182	34.794
WBGene00000308	0	0	0	0	0	0
WBGene00000310	0	1.51469	1.63588	0	0	0
WBGene00000311	0	0	0	0	0	0
WBGene00000366	245.883	243.174	243.08	316.343	276.703	266.754
WBGene00000367	15.7112	18.1806	18.7667	14.7129	13.77	17.3211
WBGene00000368	112.267	120.09	127.784	97.4882	90.2816	91.7489
WBGene00000369	236.711	221.713	229.33	245.976	239.304	248.167
WBGene00000370	48.6953	44.6488	40.3303	33.2303	35.5703	31.9348
WBGene00000371	371.636	355.34	373.135	355.695	357.735	350.822
WBGene00000372	0.315618	0.613357	0.66243	0.220793	0.399931	0.416693
WBGene00000373	15.1782	9.76453	5.39943	8.82964	4.64523	4.31631
WBGene00000374	31.8045	35.0528	36.4086	51.245	40.767	47.1412
WBGene00000375	5.66507	9.12755	6.52132	16.1251	12.3058	14.9458
WBGene00000376	196.786	177.571	187.349	204.067	199.554	216.338
WBGene00000377	467.256	389.228	449.15	438.303	377.848	372.315
WBGene00000378	496.594	430.783	474.233	469.113	384.225	378.879
WBGene00000379	508.654	393.717	466.675	443.874	375.523	360.824
WBGene00000380	599.081	515.883	563.951	606.031	478.265	504.101
WBGene00000381	466.328	384.645	438.525	432.359	351.555	370.39
WBGene00000382	39.3891	37.6507	37.4528	58.9518	49.616	53.0803
WBGene00000383	96.3454	98.9924	99.3011	132.745	129.378	135.518
WBGene00000386	18.8362	14.9631	17.4484	27.0879	24.4337	24.1613
WBGene00000387	202.958	184.808	201.246	257.246	248.426	312.014
WBGene00000388	0	0	0.125132	0	0	0.104951
WBGene00000389	1.83262	3.26464	2.72451	3.41873	1.08368	1.34417
WBGene00000390	424.796	440.614	448.57	463.829	463.566	477.392
WBGene00000391	33.405	32.0173	32.3431	28.8135	34.698	34.8772
WBGene00000392	15.7819	17.017	17.5335	17.321	24.4871	22.1471
WBGene00000393	59.7748	59.181	59.6673	67.9301	60.2925	59.3714
WBGene00000395	55.0477	58.8365	59.6862	62.5173	65.1971	68.0206
WBGene00000396	93.9324	93.9997	102.123	112.432	103.148	119.269
WBGene00000397	121.25	121.477	116.303	95.9742	96.8209	87.3682
WBGene00000399	0.210894	0.256151	0.18443	0.184416	0.207847	0.154684
WBGene00000401	104.86	107.302	116.488	98.292	90.433	95.5693
WBGene00000402	0.550705	0.761144	0.473296	0.83028	0.553442	0.793922
WBGene00000403	240.449	239.345	244.302	172.822	167.516	153.5
WBGene00000405	55.6796	48.2625	51.4667	90.9541	88.4301	110.119
WBGene00000406	15.3755	16.2601	16.4309	30.8889	31.5756	35.2177
WBGene00000407	61.0054	51.2289	61.7441	64.8062	62.3329	64.0722
WBGene00000408	30.0276	31.6943	27.6817	43.1232	37.0906	44.6866
WBGene00000409	59.7773	65.8557	57.6354	81.0649	79.7603	75.938
WBGene00000410	50.6373	54.695	57.5356	76.008	66.8183	74.6206
WBGene00000411	90.3844	75.864	89.6806	159.981	166.425	191.326
WBGene00000412	1.48369	1.66346	1.49712	0.898204	1.30156	1.38123
WBGene00000413	25.336	23.9991	19.4394	46.0866	49.6201	55.8372
WBGene00000414	301.136	318.577	318.369	384.468	389.784	447.197
WBGene00000415	49.9804	52.4159	46.8624	57.9068	59.253	59.7552
WBGene00000416	52.5297	61.1958	57.6468	81.1807	70.7002	67.2373
WBGene00000417	22.7153	20.9442	24.7404	35.812	31.4096	39.0833
WBGene00000418	47.9427	48.2486	47.4784	77.3049	65.957	60.34
WBGene00000419	26.9551	24.8934	25.3272	37.5276	32.7877	34.9023
WBGene00000420	45.5041	40.94	45.0608	51.4074	49.8085	55.3537
WBGene00000421	53.0912	53.712	49.017	62.4002	54.916	54.4847
WBGene00000422	9.23725	10.6664	10.8372	20.1937	18.2991	19.109
WBGene00000423	81.0483	72.3888	86.6939	92.1204	86.5522	96.4844
WBGene00000424	171.465	188.46	169.896	195.746	181.262	206.582
WBGene00000425	25.7353	29.7464	25.2575	28.9926	32.015	35.1342
WBGene00000426	55.8546	64.1186	58.385	67.8236	62.3156	66.4687
WBGene00000427	0.248204	0.602936	0.325587	1.08521	0.629017	0.819226
WBGene00000428	1.95289	4.09704	2.56174	2.94966	2.69953	1.5626
WBGene00000429	31.6845	32.9	35.8581	38.1371	42.0379	40.8744
WBGene00000430	34.272	36.9014	37.1807	44.3866	41.7841	49.3237
WBGene00000431	20.4393	17.0675	22.2034	26.3628	24.6044	28.32
WBGene00000432	0.802041	1.94831	1.57814	1.75336	1.01629	0.882408
WBGene00000433	25.8833	25.3821	27.9694	32.8372	27.6898	35.5961
WBGene00000434	3.19563	3.32692	4.79079	2.39521	2.31388	2.26019
WBGene00000435	26.1487	24.9544	24.0108	28.5821	28.1639	30.7211
WBGene00000436	0	0	0	0	0.475514	0
WBGene00000437	59.1192	67.3537	54.7418	79.7229	79.4377	92.3427
WBGene00000438	26.7271	31.1688	32.0112	20.7464	22.8233	23.439
WBGene00000439	19.4082	18.4227	19.8967	26.3842	30.1728	36.964
WBGene00000440	26.0999	22.5197	24.6956	29.3082	25.1203	24.9493
WBGene00000441	8.92467	12.3202	9.90206	5.22569	5.77893	4.75808
WBGene00000442	7.75603	8.40593	8.7654	7.72132	8.01355	5.38248
WBGene00000443	397.475	356.047	368.838	421.786	440.685	459.594
WBGene00000444	18.5962	19.0562	17.8921	26.9828	20.2111	23.2066
WBGene00000445	47.4608	42.4013	55.2402	61.3534	52.4046	55.6121
WBGene00000446	0.294415	0.238397	0	0.171634	0.248709	0.107972
WBGene00000447	24.4288	29.6712	28.766	23.2495	22.892	14.8759
WBGene00000448	122.52	135.785	131.617	125.254	137.476	157.843
WBGene00000449	60.0464	54.9438	63.5688	94.0024	81.0657	100.868
WBGene00000450	1.58208	1.22283	2.64133	1.38345	1.27573	1.58238
WBGene00000451	17.8581	17.5704	17.4057	23.8166	25.157	26.7822
WBGene00000452	13.1318	12.2169	16.1264	13.0304	13.2174	13.9353
WBGene00000453	140.861	140.388	155.576	167.095	155.701	179.287
WBGene00000454	3.49181	4.69555	4.41687	2.181	1.42219	2.05806
WBGene00000455	137.345	109.773	135.369	149.39	131.237	154.401
WBGene00000457	19.2044	15.5999	16.5271	28.8801	27.7445	26.5118
WBGene00000458	93.0355	80.2496	84.7049	95.6952	94.211	103.833
WBGene00000459	120.275	127.837	131.74	163.122	146.769	153.052
WBGene00000460	25.3684	27.4684	25.5386	36.8576	30.3178	31.877
WBGene00000461	8.49781	9.62559	8.51695	11.7725	13.6716	13.4462
WBGene00000462	29.0397	27.0667	27.3988	46.3062	39.257	38.3566
WBGene00000463	131.25	133.852	143.519	176.325	164.551	206.663
WBGene00000464	112.311	118.867	118.315	120.005	117.692	127.572
WBGene00000465	2.43091	3.21502	2.33845	1.84228	3.42254	4.57636
WBGene00000466	59.0363	58.3073	53.4705	70.502	64.1289	69.4835
WBGene00000467	4.96733	5.39517	5.20027	6.30668	5.26541	4.83449
WBGene00000468	14.5388	12.0198	15.0649	26.1747	23.5314	25.5392
WBGene00000469	193.021	142.412	164.984	299.507	256.943	393.21
WBGene00000472	2429.4	2289.93	2619.44	2282.2	2546.5	2430.5
WBGene00000473	5.87237	8.60826	5.44537	4.6924	7.44109	11.0279
WBGene00000474	10.1662	9.0793	10.4594	9.84853	13.6397	15.7905
WBGene00000475	503.507	426.433	489.668	528.674	554.489	574.28
WBGene00000476	163.077	180.646	171.595	159.799	148.128	144.32
WBGene00000477	3.5253	4.21743	3.72037	1.06619	1.44423	1.51642
WBGene00000478	120.665	114.462	126.783	113.993	118.852	121.224
WBGene00000479	98.8747	92.0975	95.3899	123.527	105.778	107.201
WBGene00000480	99.8648	90.2943	83.7033	96.3553	86.7165	84.6984
WBGene00000481	6.04244	7.17105	6.9582	2.90407	2.16255	2.13139
WBGene00000482	145.184	129.802	130.337	159.513	166.264	179.001
WBGene00000483	2.48808	1.05771	1.30552	1.4142	1.10346	3.14801
WBGene00000484	23.4689	25.4858	28.6302	23.3225	21.2492	21.324
WBGene00000485	15.5865	17.5176	14.8406	13.8502	12.3039	10.3606
WBGene00000487	1.62576	1.843	1.42175	1.51642	1.16737	1.0732
WBGene00000488	8.24154	12.381	11.8068	9.19815	6.04604	4.7723
WBGene00000490	23.3724	25.8544	25.5597	20.8111	19.1032	16.404
WBGene00000491	11.5526	14.7452	14.2554	11.6218	10.4208	10.6637
WBGene00000492	33.1522	38.564	38.8911	35.6091	35.4362	29.6112
WBGene00000493	28.3647	39.6961	32.649	30.7894	32.0274	31.1683
WBGene00000496	1.41243	1.65835	1.76015	1.70855	1.90906	1.89066
WBGene00000497	93.0641	102.03	106.003	71.5607	61.9676	54.5921
WBGene00000498	14.958	13.1942	11.1909	27.453	24.2868	28.4709
WBGene00000499	5.60664	8.88235	6.39533	5.91523	5.71438	8.31399
WBGene00000500	48.9647	62.5855	63.9986	90.6578	76.7162	75.3613
WBGene00000501	2.23434	2.33515	2.04485	0.727002	0.987634	0.800355
WBGene00000502	175.413	138.409	152.505	161.302	122.763	131.665
WBGene00000503	62.3757	74.4258	69.5624	157.951	212.416	188.447
WBGene00000506	45.8896	50.3471	45.7049	53.2564	57.0715	53.5006
WBGene00000507	29.7114	37.296	33.0071	36.3817	37.7084	39.2054
WBGene00000508	120.965	131.892	127.141	153.069	122.994	141.037
WBGene00000509	45.9152	45.9398	42.1454	40.4125	45.2686	42.4045
WBGene00000510	34.4151	31.2569	33.8383	24.7106	25.1978	23.7071
WBGene00000511	8.77212	11.3452	8.63026	12.4295	10.8067	11.7958
WBGene00000512	7.23209	6.98948	7.54868	10.6081	10.9377	11.379
WBGene00000513	1.38564	2.58059	2.66588	2.66567	1.28758	1.62612
WBGene00000514	34.9293	30.7954	33.2592	47.4234	40.0865	39.3564
WBGene00000515	10.0677	10.767	7.55847	8.63759	11.3932	10.3799
WBGene00000516	198.058	144.829	206.615	300.287	251.608	254.849
WBGene00000517	35.3897	34.7604	31.2235	41.6892	39.802	39.2431
WBGene00000518	17.7155	19.3596	19.649	24.2655	17.0337	17.1138
WBGene00000519	14.5391	15.4149	15.3086	17.1359	18.115	18.0824
WBGene00000520	7.30114	7.84678	5.8045	11.9951	10.4851	12.7063
WBGene00000521	29.9331	30.7011	34.9025	35.0162	26.41	29.3709
WBGene00000522	10.8496	10.7543	11.4511	5.88871	5.84679	6.58578
WBGene00000523	34.6916	40.1916	41.0267	35.6565	39.6307	41.5736
WBGene00000524	30.4049	35.1986	41.2864	22.9525	23.327	16.7258
WBGene00000525	0	0.212316	0.229303	0	0	0
WBGene00000526	136.467	132.274	105.406	110.147	118.087	97.493
WBGene00000527	44.8661	50.5955	49.6159	40.3223	41.6141	39.6898
WBGene00000528	21.863	24.6955	20.0362	20.1656	19.0171	14.4615
WBGene00000529	1.42926	1.85997	1.96414	1.22006	0.819292	0.748799
WBGene00000530	0.977268	0.72538	0.605366	0.593451	0.550369	0.328531
WBGene00000531	0.184087	0.298121	0.402466	0.187803	0.0777543	0.067511
WBGene00000532	90.0615	84.9622	77.9066	93.3223	95.8361	92.3371
WBGene00000533	18.0685	19.9381	16.5408	20.7753	21.1416	21.6555
WBGene00000534	388.374	339.2	368.802	372.119	381.42	371.775
WBGene00000535	4.84187	12.7028	11.1785	4.91139	8.34401	5.96628
WBGene00000536	69.5479	54.9239	61.8423	69.4697	60.4347	66.5364
WBGene00000537	17.2255	18.3565	16.4811	25.9856	23.7651	20.9148
WBGene00000539	7.59942	8.69255	7.45233	5.93561	7.29224	6.16922
WBGene00000540	21.8919	18.9163	18.5023	26.7878	23.3649	23.0349
WBGene00000541	6.36068	13.1591	9.90248	5.80657	6.64273	4.46029
WBGene00000542	58.4443	64.7402	63.1283	51.8661	51.6901	44.5747
WBGene00000543	23.504	24.8891	22.565	32.9611	30.2348	27.6907
WBGene00000544	0.516683	0.104594	0.112962	0.865974	0.491031	0.473714
WBGene00000545	31.89	33.7373	30.0543	28.0021	30.1526	26.8615
WBGene00000546	0.298135	0.120704	0.260723	0.217253	0.251851	0.109336
WBGene00000547	154.789	145.521	130.786	110.78	115.749	95.8377
WBGene00000548	112.999	119.406	117.74	134.536	121.562	141.085
WBGene00000549	156.857	148.23	146.59	154.325	133.169	140.1
WBGene00000550	165.826	176.044	163.924	139.177	157.431	158.079
WBGene00000551	0	0	0	0	0	0
WBGene00000552	845.718	912.695	845.944	709.377	798.457	678.688
WBGene00000553	80.2435	91.0724	90.6389	72.8326	73.8688	60.862
WBGene00000554	204.787	212.044	230.407	194.458	189.694	168.614
WBGene00000555	0	0	0	0	0	0
WBGene00000556	0.856929	0.346941	0.749397	0.49956	0.723897	0.314266
WBGene00000557	38.4087	45.1654	59.3691	29.3079	26.3495	28.7997
WBGene00000558	9.52424	10.3504	6.90437	8.10928	3.8111	2.20602
WBGene00000559	0	0	0	0	0	0
WBGene00000560	0.222789	0	0	0.389635	0	0
WBGene00000561	25.9233	22.3094	35.2016	40.4389	46.5489	59.3349
WBGene00000562	4.63989	5.81309	5.65515	5.33524	4.8146	5.06463
WBGene00000563	1.35721	1.58505	0.958646	1.2781	0.992171	0.804032
WBGene00000564	77.6936	72.9658	69.8225	93.0896	76.3346	79.7925
WBGene00000565	58.7271	62.4087	68.601	54.6616	58.198	54.5888
WBGene00000566	119.3	146.414	131.784	131.816	136.167	132.045
WBGene00000567	464.219	388.418	405.46	491.479	416.517	440.909
WBGene00000583	15.3183	18.2704	14.2107	18.1015	16.0005	15.5627
WBGene00000584	34.0867	35.1445	34.3521	27.1792	27.0905	25.8832
WBGene00000585	59.4893	63.0613	50.5622	67.5329	66.1422	65.297
WBGene00000591	107.789	95.0795	107.314	138.299	128.804	140.307
WBGene00000592	3.90646	4.02405	3.69734	4.23756	3.7595	4.3523
WBGene00000593	0	0.130742	0	0.188255	0.136397	0.236857
WBGene00000594	15.5917	15.6725	16.5033	4.98352	4.90514	4.37725
WBGene00000596	0	0.12165	0	0	0	0
WBGene00000597	0	0.809152	0.873889	0.0970914	0.844153	2.80962
WBGene00000598	0.902296	0.974156	0.657559	0.701343	1.14333	0.441204
WBGene00000599	126.896	132.717	125.784	57.0141	65.3943	50.5873
WBGene00000601	5.56582	3.32282	5.07364	1.56735	1.67351	1.34925
WBGene00000602	1.72047	0.914231	0.987375	0.188057	0.272508	0.354912
WBGene00000603	148.196	160.899	138.393	69.8369	58.0865	44.3527
WBGene00000606	0.18729	0.682444	0.245681	0.245663	0.118661	0.309085
WBGene00000608	0.100551	0.122129	0.923298	0	0.127412	0.995638
WBGene00000609	0	0.117507	1.26908	0	0.24518	2.661
WBGene00000610	8.25029	9.22966	13.2433	3.60722	3.30134	2.62755
WBGene00000611	69.8051	75.8671	93.6621	44.6641	40.8554	30.0877
WBGene00000612	0.247603	0.801968	0.757864	0.505205	0.313747	0.181609
WBGene00000613	2.72839	1.98834	2.14742	2.76757	1.24461	0.960573
WBGene00000614	0	0	0	0	0	0
WBGene00000615	0.661165	0.401524	0.289099	0.963591	0.418893	0.60618
WBGene00000616	10.0217	5.67253	5.61584	2.72262	5.54804	2.248
WBGene00000617	0.192944	0.117174	0.126549	0.0843596	0.122243	0.212277
WBGene00000618	1.56407	3.43757	1.4655	2.9959	2.26501	1.96662
WBGene00000620	1.80106	1.33684	2.10007	2.3624	2.28219	2.86221
WBGene00000621	0.670559	0.407229	0.293207	0.0977281	0.566459	0.368876
WBGene00000622	0.188498	0.457898	0	0.164832	0.477705	0.103693
WBGene00000623	6.54624	9.51715	7.67641	9.54057	6.7868	6.7657
WBGene00000624	1.80236	2.18914	0.995488	2.15673	0.961614	1.5655
WBGene00000625	124.623	155.324	120.58	64.3636	62.5105	41.912
WBGene00000626	0.112621	0	0	0.196963	0	0
WBGene00000627	0	0	0.101392	0.0675897	0.0979422	0.170079
WBGene00000628	0.460286	0	0.301895	0.201248	0.194415	0.168803
WBGene00000629	0	0	0	0	0	0.124043
WBGene00000630	9.84813	11.8224	15.6224	10.8147	8.70622	6.29939
WBGene00000631	10.6839	18.0084	12.8708	5.52924	5.38755	4.91769
WBGene00000632	0	0	0	0.142618	0	0.179437
WBGene00000633	14.291	22.758	20.5518	12.4968	11.8042	9.55029
WBGene00000634	12.7299	11.8838	10.7645	3.2199	3.33276	5.44016
WBGene00000636	0.0922926	0.336295	0.484267	0.242115	0	0.203081
WBGene00000637	1.0575	1.54132	0.693599	0.184946	0.669998	0.349039
WBGene00000638	0.107529	0.391813	0.282107	0.376114	0.408762	0.118304
WBGene00000639	3.35279	1.83253	3.18862	4.91084	3.61118	4.61095
WBGene00000640	1.56193	3.12465	3.97726	3.53507	3.25981	2.42603
WBGene00000641	219.263	235.964	234.817	83.6609	94.8645	70.1731
WBGene00000642	0.320063	0	0.209925	0.419818	0.202782	0.528202
WBGene00000644	16.608	19.6053	18.1141	14.9307	14.7785	9.44402
WBGene00000645	12.5129	14.674	17.0932	6.71602	8.31046	7.02576
WBGene00000646	0	0	0.0842072	0	0.0813418	0
WBGene00000647	6.24686	6.23623	7.07192	7.25846	6.93972	7.15526
WBGene00000648	0.11312	0.27479	0.741936	0.296752	0	0.124455
WBGene00000649	0.418242	0.126999	0.13716	0.182865	0	0.115038
WBGene00000650	1052.37	1254.14	1204.08	540.797	552.103	407.67
WBGene00000651	10.0319	11.3985	15.1405	7.35744	5.60409	5.81524
WBGene00000652	600.883	528.779	457.416	462.166	609.772	525.888
WBGene00000653	89.9409	87.8315	67.925	31.3543	32.1088	24.6832
WBGene00000654	0	0	0	0	0	0
WBGene00000655	0.340112	0.550798	0.297432	0.693956	0.430967	0.498923
WBGene00000656	0.0986116	0.35932	0.905491	0.517384	0.374863	1.62739
WBGene00000657	0	0.239085	0.258214	0.172129	0.124714	0
WBGene00000658	1.37526	1.07382	1.28859	0.858993	0.871319	0.756532
WBGene00000659	1.54793	1.99762	1.14217	2.62257	1.47108	2.44812
WBGene00000660	1.55677	1.41813	1.91449	2.04197	1.84935	1.07048
WBGene00000661	0.736442	0.511131	1.24206	0.367988	0.666551	0.694488
WBGene00000662	0	0	0	0.108587	0.0786749	0
WBGene00000663	1.92138	2.46335	1.68028	1.86683	0.946809	1.1744
WBGene00000664	19.7674	26.4237	32.3042	12.6503	12.3141	7.89736
WBGene00000665	0.180992	0.769411	0.237419	0.158268	0	0
WBGene00000666	2.82602	1.90693	3.0206	1.18984	1.72416	0.921245
WBGene00000667	5.02919	3.81777	3.98578	1.55754	1.59317	0.691642
WBGene00000668	0.51284	0.498314	0.807274	0.179381	0.129967	0.564228
WBGene00000669	4.74893	3.84535	4.70674	1.56879	2.00584	1.7416
WBGene00000670	0	0.351192	0.25286	0	1.95404	2.01474
WBGene00000671	7.28751	8.28032	5.85908	5.85863	3.57455	4.78478
WBGene00000672	124.075	116.979	102.925	52.8535	43.4839	33.9608
WBGene00000673	4.8521	4.00302	4.44338	3.60247	3.36414	1.81301
WBGene00000674	77.7595	87.1462	80.8137	88.5087	87.2665	94.4141
WBGene00000675	1.82094	1.9789	3.52013	1.42471	1.70017	5.37756
WBGene00000676	0	0	0	0	0	0.08135
WBGene00000677	2.70714	1.27281	2.63473	2.74907	2.43442	3.26664
WBGene00000678	102.959	119.82	86.1687	42.7755	39.5521	28.8315
WBGene00000679	18.5076	20.6297	20.7436	11.677	10.39	9.66556
WBGene00000680	0.442685	1.34421	2.17763	0.0967762	1.82306	4.9922
WBGene00000681	246.339	253.436	249.998	98.0872	98.8046	83.6314
WBGene00000682	0	0	0	0	0	0
WBGene00000683	103.505	111.099	103.111	50.0817	45.2259	32.0536
WBGene00000684	0.701786	1.82654	0.920582	0.964346	0.889258	1.54421
WBGene00000685	47.1363	43.837	57.3046	43.8914	31.2386	28.8591
WBGene00000687	43.0519	48.4815	50.2409	26.0119	23.9646	20.5984
WBGene00000688	0.105859	0.128576	0.138863	0.0925685	0	0.116467
WBGene00000689	21.2119	15.9582	15.3661	6.36745	7.32133	6.09558
WBGene00000690	1.00452	0.732052	0.26354	0.4392	0.636432	0.110518
WBGene00000691	18.28	19.8519	17.6317	7.80437	6.8127	5.44198
WBGene00000692	38.3735	40.4359	49.1128	24.3052	21.2896	18.599
WBGene00000693	0.309879	1.00368	1.62596	0.0903244	2.35596	4.31845
WBGene00000694	0.100749	0.244739	0.264319	0.352399	0.127663	0.221689
WBGene00000695	852.859	725.641	715.385	725.218	830.324	757.415
WBGene00000696	0.406601	0.740785	2.80018	0.266664	2.06088	4.80895
WBGene00000697	0.613912	1.49131	0.805312	0.920287	0.55565	0.675428
WBGene00000698	0.446941	1.19428	1.99337	0.937985	0.906137	1.96691
WBGene00000699	177.035	168.629	149.614	63.1153	62.2521	56.0749
WBGene00000700	0	0	0	0	0	0.127127
WBGene00000701	0	0	0	0	0	0
WBGene00000702	3.40112	4.22278	2.97432	3.43673	3.35197	2.49461
WBGene00000703	0.0906562	0.220221	0.356761	0.0792741	0.344621	0.299221
WBGene00000704	19.5999	13.1968	14.9512	4.9368	6.74883	8.20364
WBGene00000705	49.8572	49.9912	77.5074	34.0431	26.0768	24.042
WBGene00000706	0.570648	0.693108	0.299424	1.0978	0.289236	1.25566
WBGene00000707	0.107869	0	0	0.0943262	0	0
WBGene00000708	0.147491	0.119428	0	0.0859819	0	0.0540899
WBGene00000709	0	0	0	0	0	0
WBGene00000710	0	0.220221	0	0	0	0
WBGene00000711	0.869375	0.791955	1.85318	1.14033	0.550808	0.836928
WBGene00000712	0.403393	0.61245	1.58748	0.26456	0.638942	0.443815
WBGene00000713	0.326016	0.263985	1.42553	0.570167	1.92783	3.10859
WBGene00000714	1.12486	0.993639	1.87799	1.96727	1.68451	1.12507
WBGene00000715	0.196089	0	0.385835	0.0857346	0.124235	0
WBGene00000716	0.301949	0.244498	0.924207	0.352052	1.0203	2.10397
WBGene00000717	157.629	132.676	118.096	55.2666	57.7864	55.7223
WBGene00000718	5.44782	3.99771	6.25301	2.77891	4.88972	2.99686
WBGene00000719	0.763136	1.45656	0.858051	1.14398	0.828854	0.959549
WBGene00000720	1.09369	1.59407	1.14774	0.478188	0.970099	0.962627
WBGene00000721	0.230316	0.279741	0	0.402798	0.145921	0
WBGene00000722	1.46365	1.30368	1.15198	0.511953	0.989141	1.28825
WBGene00000723	2.71857	1.26999	3.29183	2.19439	2.38486	2.64587
WBGene00000724	0.310821	1.38425	0.543635	0.815391	0.656421	0.341967
WBGene00000725	5.42289	5.64568	6.53289	8.41953	6.03012	7.30565
WBGene00000726	3.71071	4.71664	5.9996	3.16936	3.38979	2.84828
WBGene00000727	11.9928	9.23408	11.237	5.24355	5.29165	5.18357
WBGene00000728	5.67494	5.40609	6.42247	1.26494	2.11498	1.34666
WBGene00000729	0.937212	0.252963	0.683004	0	0.263905	0.229139
WBGene00000730	2.72694	3.17412	2.68284	1.29164	1.7277	1.12507
WBGene00000731	1.25936	1.93751	2.09253	3.08349	2.34048	3.51007
WBGene00000732	0.985166	0.598289	1.03385	0.603033	0.499335	0.325165
WBGene00000733	3.38126	1.66494	1.91803	0.879029	1.85276	1.91031
WBGene00000734	0.219443	0	0.287858	0.191891	0	0.241431
WBGene00000735	0.789219	0.410821	0.887378	1.67603	0.857183	0.992345
WBGene00000736	0	0.111745	0.0603428	0	0.0582895	0.101221
WBGene00000737	0.241941	0.685674	0.423161	0.352607	0.408762	0.177456
WBGene00000738	1398.66	1671.15	1628.47	708.903	800.151	583.41
WBGene00000739	105.096	108.131	118.135	41.5546	45.6244	40.6538
WBGene00000740	68.9103	72.842	61.7759	28.4064	27.7666	24.8488
WBGene00000741	20.855	16.0304	17.3129	5.02168	4.85118	6.9832
WBGene00000742	15.8461	9.11007	14.9663	4.80362	6.55919	5.11396
WBGene00000743	5.24929	3.06527	2.78083	1.23583	0.767488	1.33276
WBGene00000744	0.221342	0.268842	0.290351	0.290329	0.420706	0.121761
WBGene00000745	36.5771	39.3221	47.062	24.9073	18.7365	18.7512
WBGene00000746	4.66065	6.32679	4.79507	2.47726	2.66335	1.50814
WBGene00000747	19.5683	21.4675	22.771	13.5236	15.5973	15.1051
WBGene00000748	0.669096	0.948129	0.877701	1.07266	0.565224	0.245381
WBGene00000749	0.380149	1.15432	0.249335	0.415526	0.722551	0.627363
WBGene00000750	12.3329	15.9603	19.9335	10.3351	7.90674	9.36886
WBGene00000751	0	0.646227	0.977101	0	0.943853	2.92682
WBGene00000752	0	0.135892	0.440291	0	0.14177	0.369279
WBGene00000753	9.27722	5.63404	5.66992	2.58123	2.80529	3.36361
WBGene00000754	2.33471	2.15515	2.69509	1.22495	3.43173	8.0142
WBGene00000755	5.34938	6.19513	7.9963	2.1757	2.52219	1.23183
WBGene00000756	0	0	0	0	0	0
WBGene00000757	0.305254	0.741522	1.20127	0	1.41826	5.03763
WBGene00000758	0.108097	0	0	0	0.136974	0.118929
WBGene00000759	13.0735	13.4863	15.74	9.39627	8.50991	7.2903
WBGene00000760	2.54544	4.03263	3.33903	1.93552	1.26212	1.21761
WBGene00000761	69.833	76.3848	79.0587	69.0852	64.8303	64.7222
WBGene00000762	41.1969	42.5869	44.1654	45.9602	36.8329	38.4993
WBGene00000763	52.0403	63.2079	63.6297	69.8515	68.7914	61.6138
WBGene00000764	20.1013	22.2848	15.9271	27.369	25.1292	21.8187
WBGene00000765	52.4922	50.0128	52.5023	56.5296	59.3454	61.6714
WBGene00000766	44.2307	39.9521	39.4305	47.026	48.0127	45.9547
WBGene00000767	53.2686	55.622	49.5311	53.4563	55.8382	50.3834
WBGene00000768	153.26	158.619	144.849	109.469	114.163	90.7721
WBGene00000770	1.012	0.936512	1.2643	1.01136	0.549575	0.954348
WBGene00000771	0.111638	0.338987	0.0732216	0.195243	0.0707301	0
WBGene00000772	1.02042	1.37218	0.908303	1.01977	1.15447	0.882094
WBGene00000773	38.648	35.8346	35.5494	51.7732	51.2559	55.4457
WBGene00000774	40.2759	32.9867	38.2917	42.4892	45.4165	49.0884
WBGene00000775	57.8636	54.9126	44.7464	53.5751	61.7884	61.3009
WBGene00000776	757.343	675.416	696.931	611.02	661.367	719.498
WBGene00000777	31.3106	24.0727	29.4559	33.3716	29.7895	31.0844
WBGene00000778	242.684	232.608	236.882	213.124	215.083	204.116
WBGene00000779	825.628	759.071	838.387	711.06	802.639	704.186
WBGene00000780	37.9467	36.1363	39.7285	27.8857	13.5447	15.2884
WBGene00000781	4.1197	4.559	2.28173	2.32159	2.20409	2.82023
WBGene00000782	0.600353	0.972249	0.525018	0.787467	0.887517	0.770596
WBGene00000783	0.15206	0.277037	0.598403	0.199452	0.578041	0.167297
WBGene00000784	4.73511	3.53923	3.94184	1.83142	1.38462	2.20406
WBGene00000785	6.68252	6.30102	7.95855	2.53732	2.33975	2.03151
WBGene00000786	247.607	218.659	224.595	213.48	257.926	253.919
WBGene00000787	38.0198	34.9097	37.0412	43.2114	33.9917	35.0614
WBGene00000788	225.209	171.829	209.871	264.904	316.454	369.496
WBGene00000789	139.291	140.019	131.739	92.6822	106.282	89.1851
WBGene00000792	79.3932	78.2811	77.9855	90.7576	86.0184	98.5786
WBGene00000793	45.87	43.4808	46.3055	48.0895	43.4031	45.6391
WBGene00000794	21.2689	22.9316	20.7228	38.1405	35.1529	39.6785
WBGene00000795	37.5864	39.4038	34.9816	38.7431	34.5895	38.2339
WBGene00000796	53.7738	63.4461	52.0925	66.7954	62.9119	70.1364
WBGene00000797	1.96311	1.62572	1.40463	2.88707	3.27901	4.71234
WBGene00000798	44.7388	47.8405	48.9384	53.9387	52.735	56.9076
WBGene00000799	6.57038	6.5371	5.13462	11.063	15.3226	14.1499
WBGene00000800	131.135	126.033	131.045	132.083	146.485	150.787
WBGene00000801	9.08849	8.97352	9.4607	13.485	13.0766	15.3536
WBGene00000802	2647.68	2431.02	2656.03	2578.64	2773.38	2753.43
WBGene00000803	11.8305	13.2698	11.1785	18.0971	14.9513	16.0381
WBGene00000804	26.1257	24.5141	29.8584	44.3184	50.1545	60.3245
WBGene00000812	133.298	136.705	135.321	148.666	140.445	154.877
WBGene00000813	48.6439	43.7212	42.9651	55.3447	61.0905	62.3189
WBGene00000814	90.3288	89.8342	83.5827	111.162	113.667	117.73
WBGene00000815	54.1378	56.383	51.3294	68.6466	69.3698	69.5899
WBGene00000816	67.9081	54.8138	51.1667	73.4111	58.4263	64.2705
WBGene00000817	73.9159	62.7724	66.7927	83.9298	83.6608	85.4307
WBGene00000818	62.3794	65.7205	63.6232	75.2634	78.5103	80.4283
WBGene00000819	0.126874	0.1541	0	0.166417	0.0803831	0.20938
WBGene00000820	0.187702	0.273579	0.147733	0.164136	0.285413	0.165209
WBGene00000821	0	0	0	0.381598	0.184321	0.160038
WBGene00000822	193.041	216.503	216.456	123.601	125.472	102.899
WBGene00000829	0	0	0	0	0	0
WBGene00000830	41.0897	38.0745	30.9492	26.8901	37.2021	37.6968
WBGene00000831	140.553	124.964	123.08	120.885	135.91	136.149
WBGene00000832	160.953	153.713	169.242	147.017	139.615	134.844
WBGene00000833	672.329	628.55	607.864	558.789	622.703	591.084
WBGene00000834	28.3353	30.5885	26.8352	29.9727	28.4423	27.0824
WBGene00000835	101.272	123.905	118.589	102.165	105.164	111.964
WBGene00000836	66.6333	60.9893	58.3052	70.789	67.4984	58.8162
WBGene00000837	145.502	131.426	138.847	146.315	141.992	150.326
WBGene00000838	171.231	155.196	159.715	185.431	185.955	194.53
WBGene00000839	65.1858	63.8344	58.7387	81.1625	74.4332	78.9709
WBGene00000840	55.6706	67.9051	58.0073	71.8822	61.3867	59.9024
WBGene00000841	4.66673	7.20906	5.2896	4.04119	5.10961	3.7386
WBGene00000843	224.554	182.764	198.542	210.414	213.266	213.146
WBGene00000845	38.1644	36.3006	36.5143	37.6005	37.3139	38.4426
WBGene00000846	30.2107	34.4783	27.2671	42.8663	36.0178	36.2063
WBGene00000851	0.213933	0	0.0935439	0.249432	0.451805	0.23537
WBGene00000853	158.514	186.508	199.623	122.28	100.325	100.262
WBGene00000854	34.5862	47.3231	36.2482	59.7015	47.7751	45.8997
WBGene00000857	166.866	148.522	158.284	164.635	170.558	181.468
WBGene00000858	170.787	167.294	158.902	189.051	205.845	197.909
WBGene00000859	0	0	0	0	0	0
WBGene00000860	0	0.680575	0	0.24499	0	0.308239
WBGene00000861	0.643146	1.56233	0.56244	0.374932	0.543302	0.235864
WBGene00000862	0.452479	0.457983	0.19785	0.395669	0.382235	0.16594
WBGene00000863	76.5	69.5689	69.055	133.918	118.512	141.976
WBGene00000864	0.541776	0.32902	0.710686	0.829071	0	0.596064
WBGene00000865	113.859	96.656	100.754	176.476	173.913	186.165
WBGene00000866	1.29035	1.27339	1.69264	1.12834	1.0219	2.04074
WBGene00000867	0.809836	1.69899	0.965745	1.15881	1.30604	1.53897
WBGene00000868	222.781	194.582	208.86	347.06	370.578	409.693
WBGene00000869	407.979	377.173	399.918	374.776	365.85	371.881
WBGene00000870	19.304	14.8083	19.9247	37.0478	32.5714	38.676
WBGene00000871	8.27176	9.45931	9.51812	16.4545	16.6722	18.2545
WBGene00000872	36.3693	38.7762	35.5432	43.1442	39.7639	43.9551
WBGene00000874	54.853	60.2481	55.6524	70.9186	57.4241	61.3809
WBGene00000875	90.6487	77.6214	78.8697	116.459	124.004	133.847
WBGene00000876	137.754	138.214	132.972	201.614	160.993	165.098
WBGene00000877	223.33	211.783	223.439	207.039	209.972	206.619
WBGene00000878	5.58882	10.274	4.55726	7.79298	7.46458	5.81647
WBGene00000879	410.477	357.113	417.284	383.074	373.976	378.417
WBGene00000880	57.914	59.0507	52.4868	71.6798	65.6643	69.3149
WBGene00000881	1289.84	1122.97	1284.67	1298.12	1483.9	1522.44
WBGene00000882	229.655	190.668	246.241	283.963	354.882	383.662
WBGene00000883	437.153	367.499	417.074	428.862	403.999	401.211
WBGene00000884	66.3729	57.3603	63.6333	79.8804	80.5793	74.9655
WBGene00000885	3.52621	1.71317	2.51103	3.87639	2.68091	3.21449
WBGene00000886	45.9762	45.9061	40.3499	72.3954	57.0141	62.4639
WBGene00000887	62.8725	62.6639	57.0043	81.4978	85.2915	72.2242
WBGene00000888	66.7579	53.6433	57.4894	70.8537	68.2327	69.5226
WBGene00000889	141.922	127.571	146.052	190.041	166.755	172.02
WBGene00000890	39.3522	38.793	38.7158	54.8886	48.4599	49.0122
WBGene00000891	42.7814	41.1093	38.1233	59.943	53.009	55.4095
WBGene00000892	48.6375	48.9057	46.1113	63.4891	57.662	61.3867
WBGene00000893	126.921	162.944	183.96	107.008	85.8295	93.2735
WBGene00000894	178.378	191.66	182.242	161.744	157.174	151.249
WBGene00000895	6.60915	7.05709	5.14465	7.24007	6.35004	4.63452
WBGene00000896	272.694	266.782	249.281	279.814	288.58	301.425
WBGene00000897	50.1075	54.054	58.164	66.5651	56.8068	58.9537
WBGene00000898	45.0807	44.8305	44.8082	48.6382	41.4774	46.024
WBGene00000899	95.6732	99.4188	98.224	99.84	92.1813	90.9435
WBGene00000900	65.6796	66.7814	64.3147	68.792	59.1409	53.031
WBGene00000901	78.2424	83.0853	90.2165	84.4036	86.3677	92.9367
WBGene00000902	31.9149	35.5899	31.8102	26.3541	19.8229	17.0198
WBGene00000903	2.59984	3.3833	5.19678	1.78626	3.37278	6.06122
WBGene00000904	72.6151	73.4242	69.757	89.3677	88.9151	87.7595
WBGene00000905	0.14914	0.120763	0.130425	0.0434717	0.125987	0.0546947
WBGene00000906	19.2282	20.4224	21.2094	21.2814	20.6655	21.3402
WBGene00000907	13.6633	16.1723	14.6899	11.6901	12.7643	12.1143
WBGene00000908	26.8542	33.1616	31.5993	22.633	19.6655	21.3777
WBGene00000910	26.6123	37.9099	35.5557	37.4923	38.4049	38.9482
WBGene00000911	73.0882	68.794	64.9617	79.0177	73.7962	74.7663
WBGene00000912	81.3856	84.6364	83.4885	100.548	101.685	125.153
WBGene00000913	16.164	16.7434	15.6026	24.9355	19.6318	23.3872
WBGene00000914	109.738	115.818	132.375	120.318	110.457	109.32
WBGene00000915	2027.41	1633.35	1842.46	1798.21	1604.56	1624.09
WBGene00000917	142.454	115.285	120.158	150.186	112.267	116.243
WBGene00000920	3.63219	4.41165	4.03159	2.93184	4.60248	2.45917
WBGene00000928	1125.71	1005.75	1017.26	1043.64	1316.76	1227.35
WBGene00000929	210.923	178.197	200.853	210.676	221.835	240.31
WBGene00000930	0.375037	0.911038	0	0.327951	0.475223	1.23785
WBGene00000931	164.405	148.002	144.027	186.105	203.407	213.795
WBGene00000932	4.16822	4.05016	4.73871	5.34583	4.22535	6.42024
WBGene00000933	123.256	122.705	115.565	127.436	119.04	126.91
WBGene00000934	2.31314	3.98017	3.4136	1.76988	1.5266	1.53756
WBGene00000935	3.0197	3.41905	3.28977	2.59581	4.15063	3.60383
WBGene00000936	7.08322	9.75999	11.2436	10.3579	7.3915	7.66201
WBGene00000937	53.0741	52.4704	47.5204	60.3337	62.3255	61.0403
WBGene00000938	193.663	184.288	167.388	213.021	194.538	209.747
WBGene00000939	25.8454	25.3774	24.6693	36.6013	35.4168	36.7494
WBGene00000940	59.0632	58.8077	55.7247	73.2198	69.2637	69.0359
WBGene00000941	98.3965	92.2933	95.9605	85.8173	102.487	92.6695
WBGene00000942	562.445	534.177	508.215	446.104	505.688	424.656
WBGene00000950	14.3488	16.3238	14.8298	12.7201	12.3717	12.1335
WBGene00000951	2.24161	2.26888	2.24037	1.63348	1.21733	1.23311
WBGene00000952	6.25351	6.84839	7.46354	4.3478	3.18261	3.66564
WBGene00000953	21.6065	26.8864	26.1893	25.1454	22.0101	20.2175
WBGene00000955	2.74618	2.82669	3.1139	1.58736	2.0053	1.84354
WBGene00000958	70.9777	78.2667	80.7727	72.2664	72.2463	76.3399
WBGene00000959	119.03	121.167	130.915	119.933	115.601	123.65
WBGene00000960	5.82386	8.94608	8.81922	3.89439	3.30998	3.86331
WBGene00000961	200.44	199.299	200.97	186.267	219.357	234.673
WBGene00000962	43.3845	36.535	39.1693	44.6561	41.6117	45.245
WBGene00000963	66.0768	84.8708	69.2767	38.0666	52.4781	50.1554
WBGene00000964	56.8602	52.0834	54.5984	55.7781	70.374	83.549
WBGene00000965	30.6781	33.1892	32.326	38.2605	28.677	33.0144
WBGene00000966	7.85806	7.11023	5.67284	5.81076	5.47981	7.02081
WBGene00000967	52.5809	55.214	48.5587	35.138	40.6671	41.1139
WBGene00000968	27.2958	19.5797	18.6813	34.5923	27.8203	36.0153
WBGene00000969	165.634	146.839	142.021	153.726	163.631	156.053
WBGene00000970	155.046	138.671	143.017	138.846	154.939	172.133
WBGene00000971	0.167915	0.101974	0.220266	0.220249	0.531927	0.184741
WBGene00000972	7.36132	5.38616	7.09684	26.9892	15.2841	13.9536
WBGene00000973	63.0588	51.9424	58.6952	67.6935	74.8865	84.9521
WBGene00000974	1.83632	1.53339	2.25828	1.40505	0.872576	1.51525
WBGene00000975	16.4543	15.248	14.8691	19.0779	14.0543	15.8234
WBGene00000976	113.578	90.6542	97.8032	122.227	104.204	108.24
WBGene00000977	1.21475	0.938914	1.01403	0.67597	0.699663	0.850485
WBGene00000978	0.987491	0.932869	1.15143	0.767564	0.556127	0.482863
WBGene00000979	41.498	40.5076	41.0516	46.1421	45.9262	49.5098
WBGene00000980	15.183	20.0412	20.1895	21.5823	18.3605	15.7891
WBGene00000981	52.949	52.1611	43.3443	39.8508	46.6069	46.0256
WBGene00000982	21.1313	18.562	17.8196	22.0253	23.1901	30.0988
WBGene00000983	2.48549	2.07008	1.58362	1.73875	2.06964	1.95325
WBGene00000984	120.927	113.925	106.918	95.707	107.687	103.45
WBGene00000985	74.1888	70.3086	73.7609	95.8248	85.0594	94.4752
WBGene00000986	0.469946	0.114159	0.493169	0.164377	0.238194	0.103407
WBGene00000987	52.7029	60.9294	53.9319	58.8259	58.6001	66.3021
WBGene00000988	75.5924	59.3017	75.2247	84.0735	81.5576	76.1077
WBGene00000989	0.255651	0.207008	0.44714	0.298071	0.215963	0.281268
WBGene00000990	157.748	135.614	147.226	174.862	186.268	226.719
WBGene00000991	268.925	248.853	232.309	217.366	261.65	257.514
WBGene00000992	126.675	113.299	95.9826	111.355	127.415	118.712
WBGene00000993	26.7986	19.8587	23.478	27.7485	28.8086	32.6771
WBGene00000994	16.8599	22.5257	19.0019	26.1163	24.5029	25.3633
WBGene00000995	96.6619	115.021	112.635	113.104	120.457	141.864
WBGene00000996	136.143	116.229	118.408	153.348	168.406	196.117
WBGene00000998	21.5529	21.8415	23.5318	16.5031	12.8021	11.9311
WBGene00001000	489.397	508.594	496.471	402.197	409.432	390.394
WBGene00001001	54.7763	50.9195	48.354	69.2133	65.8225	65.5772
WBGene00001002	35.8251	32.2767	32.4201	51.7493	51.5437	55.0312
WBGene00001005	645.88	620.42	677.015	564.498	563.043	534.636
WBGene00001006	568.278	554.741	516.945	564.859	633.551	624.721
WBGene00001007	106.026	102.461	99.0467	94.1002	105.805	99.7882
WBGene00001008	62.7613	69.4529	66.1029	72.8483	62.3573	50.8295
WBGene00001016	9.10185	8.2364	9.25117	15.0221	12.4498	16.513
WBGene00001017	66.4552	68.9244	64.183	77.6261	75.2263	82.4012
WBGene00001018	96.3334	86.5996	91.0912	118.274	113.773	118.639
WBGene00001019	115.231	122.153	118.393	136.796	130.648	129.234
WBGene00001020	92.1564	93.0299	79.5232	95.4776	91.0656	97.9842
WBGene00001021	14.4661	15.9548	11.3421	16.2848	13.6952	17.0133
WBGene00001022	9.70571	11.667	13.1254	13.9994	12.1717	13.8707
WBGene00001023	141.657	134.066	141.546	171.549	143.494	167.568
WBGene00001025	177.241	168.278	169.584	195.28	187.566	200.128
WBGene00001026	169.978	160.905	156.265	167.588	154.415	161.457
WBGene00001027	35.0898	39.4606	34.9238	38.6228	37.9362	42.4777
WBGene00001028	65.7084	71.7105	65.5205	79.032	81.4948	82.1628
WBGene00001029	78.4442	81.7788	73.8725	91.7207	96.0043	108.522
WBGene00001030	482.647	359.781	418.871	516.756	432.02	435.398
WBGene00001031	1078.39	1011.07	1143.46	1003.63	960.941	1085.89
WBGene00001032	80.7762	77.5996	76.9163	95.0818	90.1099	97.3341
WBGene00001033	52.6795	52.3345	46.069	64.5175	50.6717	64.2897
WBGene00001034	72.7844	77.3336	72.1586	85.7471	82.0712	81.7845
WBGene00001035	44.6873	40.3993	32.8069	52.1207	54.2118	50.7713
WBGene00001036	20.9213	19.5925	21.0318	22.2271	19.6968	20.5438
WBGene00001037	688.819	560.708	621.437	707.655	594.024	608.641
WBGene00001038	434.927	443.525	460.285	448.35	442.762	494.365
WBGene00001039	39.2662	40.0414	39.3887	45.3533	46.0306	40.6596
WBGene00001040	18.5347	24.1756	19.5225	30.2595	28.5765	31.7431
WBGene00001041	54.4556	52.6356	51.8028	71.9732	67.1591	74.09
WBGene00001042	255.105	276.397	227.863	219.857	195.403	186.612
WBGene00001043	68.3126	75.647	72.5442	71.7094	68.057	67.354
WBGene00001044	2.17021	3.58486	3.53005	3.18819	2.52995	2.7697
WBGene00001045	175.729	142.359	155.41	202.34	202.439	230.855
WBGene00001046	3.066	3.06679	2.6024	5.30955	4.18975	3.63779
WBGene00001047	280.707	255.775	245.358	274.689	289.391	304.833
WBGene00001048	70.8526	66.8333	63.4214	85.0961	80.8489	82.7138
WBGene00001049	12.8313	10.8107	10.3547	23.4347	19.9635	22.9446
WBGene00001050	18.2904	18.7271	17.8459	22.0744	20.016	19.9569
WBGene00001051	107.137	86.5126	89.1695	168.892	157.478	179.491
WBGene00001052	0.648163	2.24065	1.63508	1.17717	0.694955	0.877676
WBGene00001053	1.84694	2.60954	2.81832	1.54913	1.48061	0.953801
WBGene00001054	11.6315	18.1009	14.7281	7.27518	8.03463	5.50982
WBGene00001055	15.7385	12.566	14.4622	9.67565	12.3504	9.84437
WBGene00001056	67.1976	70.1334	61.1783	63.7336	67.7095	70.5622
WBGene00001057	69.6961	64.429	53.0254	68.6765	67.7761	67.0071
WBGene00001058	28.3743	26.4008	26.5211	32.6651	26.8281	26.4919
WBGene00001059	10.4747	13.5921	16.6071	9.42316	7.25711	8.33232
WBGene00001060	34.1956	37.5108	35.1266	44.7106	45.5768	41.8822
WBGene00001061	40.1404	43.6074	40.7435	59.6141	56.9409	55.7924
WBGene00001062	0.0906562	0	0	0	0.114874	0
WBGene00001063	116.255	140.738	103.661	62.8162	71.2646	57.068
WBGene00001064	917.262	794.425	750.407	771.393	856.5	789.329
WBGene00001065	912.916	756.825	781.335	741.157	853.411	749.036
WBGene00001066	1.22467	1.11561	1.87424	1.07091	0.905232	0.673695
WBGene00001067	17.6704	12.1851	12.1132	12.8599	12.2788	9.15609
WBGene00001068	0.0758607	0.153567	0.0995119	0.0221121	0.128168	0
WBGene00001069	863.363	751.472	772.653	734.664	824.513	763.956
WBGene00001070	0.998269	1.36406	0.818438	0.436467	0.948707	0.411862
WBGene00001071	14.909	11.1436	11.7844	10.6135	12.9578	14.0897
WBGene00001072	1197.31	1026.98	1021.6	1039.76	1223.52	1127.74
WBGene00001073	526.461	514.017	506.175	531.212	587.086	636.491
WBGene00001074	2.90689	3.65679	2.7237	1.81566	1.84171	2.74129
WBGene00001075	4229.31	4099.83	4482.1	3530.12	4056.36	3819.3
WBGene00001076	4402.56	4484.75	4750.82	3718.62	4497.06	4083.59
WBGene00001077	335.325	272.308	262.249	306.213	341.818	350.388
WBGene00001078	40.5991	41.2666	39.3175	52.2526	52.2295	55.7817
WBGene00001079	0.220705	0	0.19301	0.450323	0.279664	0.404702
WBGene00001080	118.825	125.435	122.92	143.261	139.918	137.337
WBGene00001081	54.7721	50.7913	52.6147	65.3621	62.4454	64.3194
WBGene00001082	185.171	200.585	204.966	216.048	208.603	223.984
WBGene00001085	95.3342	89.7207	93.0911	115.228	111.896	118.25
WBGene00001086	163.749	152.86	150.882	204.836	173.875	191.106
WBGene00001087	39.9886	39.6243	36.5991	51.5241	52.411	52.2133
WBGene00001088	241.399	222.749	234.339	229.456	247.591	249.083
WBGene00001089	318.475	329.139	314.428	279.785	298.842	305.1
WBGene00001090	17.1105	17.9963	16.5085	19.2449	15.9468	15.6535
WBGene00001091	3.92547	8.25361	7.05327	10.2979	5.3085	4.4277
WBGene00001092	43.2639	43.4283	40.5709	62.2196	48.4783	47.9925
WBGene00001093	71.2043	69.8936	70.4205	82.2326	68.9712	67.9245
WBGene00001094	168.081	142.815	144.304	157.566	170.734	156.954
WBGene00001095	13.012	14.0337	13.1026	15.7219	14.9828	17.1671
WBGene00001096	8.10404	5.69866	6.29446	6.90007	7.83681	5.74854
WBGene00001099	111.98	113.662	80.0335	55.2962	87.2637	61.2455
WBGene00001101	72.4602	76.0125	77.5557	86.2917	81.5982	85.2072
WBGene00001102	30.2207	26.7358	26.5177	54.0313	45.4349	49.2443
WBGene00001103	0.673651	0.163643	0.706941	0.353443	0.170721	0.741153
WBGene00001104	0.0994749	0.241644	0.521953	0.608899	1.63863	1.75108
WBGene00001105	80.096	65.9482	63.0714	119.262	132.252	152.891
WBGene00001106	0.159284	0.290198	0.417888	0.139285	0.302751	0.350489
WBGene00001107	0.109369	0	0.573869	0.286913	0.138586	0
WBGene00001108	295.281	264.122	254.951	257.041	344.89	348.478
WBGene00001109	23.7969	26.4875	21.455	22.3553	23.899	21.4801
WBGene00001110	5.25433	5.32558	5.13371	8.71397	6.2447	5.90044
WBGene00001111	0.109662	0.332989	0.215778	0.287682	0.0694786	0.180977
WBGene00001112	23.0043	22.1896	17.2689	32.5088	23.958	23.8315
WBGene00001113	11.2662	13.7214	10.1224	4.85838	4.14586	3.6676
WBGene00001115	71.0811	68.2112	67.5336	72.9002	66.6936	61.4603
WBGene00001116	29.3705	41.3673	39.7869	26.893	28.0912	23.6137
WBGene00001117	28.8556	31.5124	27.6696	28.5897	25.6055	25.5276
WBGene00001118	29.5858	29.8139	31.3135	30.299	25.6344	25.653
WBGene00001119	25.5452	22.8112	27.4547	21.7116	18.8568	16.3726
WBGene00001121	27.6227	31.1539	32.0196	31.1545	29.0728	30.4526
WBGene00001122	20.7253	24.509	21.2118	18.6012	14.3141	12.2781
WBGene00001123	194.566	181.071	184.55	194.379	208.336	228.962
WBGene00001127	31.1437	28.2785	28.3197	31.2525	30.5745	28.2099
WBGene00001129	10.254	13.6795	13.745	11.6615	10.3662	8.87727
WBGene00001130	137.508	140.268	140.392	118.534	120.753	122.151
WBGene00001131	172.185	165.936	150.649	156.491	156.477	155.773
WBGene00001132	160.994	172.216	158.744	122.153	114.132	88.4015
WBGene00001133	6.98832	5.91823	8.74656	4.09263	2.68091	2.32773
WBGene00001134	71.1186	68.4695	69.6216	84.334	71.3524	75.6779
WBGene00001135	4.30766	6.08513	4.97505	2.6204	1.60192	1.85451
WBGene00001136	8.15493	9.98356	11.4615	6.22553	5.41273	6.1238
WBGene00001137	955.176	975.534	940.817	664.39	716.958	603.257
WBGene00001145	116.114	130.721	118.28	127.865	107.457	103.124
WBGene00001147	5.81202	5.91452	6.38771	5.35703	5.37418	3.62926
WBGene00001148	94.5419	109.282	116.537	79.6967	78.5609	88.1756
WBGene00001149	14.1565	17.9362	17.7691	13.787	19.8376	15.6972
WBGene00001150	15.9619	13.9757	13.9022	11.1209	14.7995	16.7523
WBGene00001151	27.4993	24.456	27.6355	33.3394	30.4749	30.6651
WBGene00001152	23.8644	23.7032	25.3071	23.8912	23.0329	21.5935
WBGene00001153	152.837	130.53	134.398	120.443	149.043	145.808
WBGene00001154	31.9198	37.084	35.9309	39.0898	33.2274	38.6542
WBGene00001155	781.366	795.252	802.898	647.863	779.686	727.584
WBGene00001156	5.54803	6.12601	11.2474	8.93109	7.6692	5.13287
WBGene00001157	22.5357	18.3974	18.9001	20.9985	24.5299	27.07
WBGene00001158	0.685892	0.605877	0.408969	0.163575	0.395053	0.205806
WBGene00001159	42.2284	51.2372	42.7966	35.6228	42.1183	36.9556
WBGene00001160	170.851	129.876	141.262	192.319	125.249	166.798
WBGene00001161	39.0328	42.0823	34.9018	64.685	58.2589	67.5525
WBGene00001162	25.5136	32.6548	31.5787	39.223	34.5019	35.8423
WBGene00001163	141.237	170.895	171.786	185.116	177.881	221.362
WBGene00001164	0	0.191379	0	0.137783	0	0
WBGene00001165	61.7405	67.4033	77.733	77.6571	77.1174	84.6666
WBGene00001166	90.7865	80.0404	71.0422	110.16	113.216	118.396
WBGene00001167	1691.43	1547.58	1713.07	1458.71	1608.97	1613.88
WBGene00001168	3208.88	2970.33	3552.73	2791.45	3249.64	3219.34
WBGene00001169	1931.75	1743.2	1959.84	1858.55	2124.56	2228.74
WBGene00001170	11.7498	12.2644	17.8214	25.526	20.2392	19.7948
WBGene00001171	23.2073	30.5833	27.8149	22.3149	16.8709	15.4282
WBGene00001172	45.7323	48.3852	54.2421	37.5869	33.669	26.0778
WBGene00001173	169.903	181.408	161.299	142.727	143.802	140.914
WBGene00001174	24.5081	26.9592	25.7365	25.7635	24.4423	30.5252
WBGene00001175	4.00607	3.67066	4.4253	5.40829	4.09661	4.25284
WBGene00001177	100.01	104.867	97.7738	88.8876	80.2641	75.3124
WBGene00001178	45.0343	36.8254	39.1189	47.8654	34.1847	36.642
WBGene00001179	48.9763	62.3678	61.666	61.3611	57.4714	59.4818
WBGene00001182	82.1187	85.5954	86.2127	63.7411	62.1555	51.6558
WBGene00001184	47.1444	55.8935	43.9126	36.1083	40.096	36.8302
WBGene00001185	6.26594	6.24069	9.86338	8.10928	8.73378	7.03169
WBGene00001186	326.655	345.394	335.863	332.911	355.244	377.298
WBGene00001187	112.766	119.297	114.306	94.3135	95.4896	91.3393
WBGene00001188	37.8147	38.6669	36.1682	29.097	29.6057	27.5329
WBGene00001189	51.3713	58.5872	63.1954	39.9654	32.4708	27.6624
WBGene00001190	4.03601	5.70138	5.00659	3.06894	3.33533	1.97889
WBGene00001193	68.935	72.2455	71.3081	73.7828	77.467	96.0384
WBGene00001194	140.22	158.473	163.177	154.777	169.813	176.394
WBGene00001196	694.13	751.042	731.889	676.679	712.602	702.274
WBGene00001202	1.84303	3.73089	3.00373	1.1721	0.990762	1.22891
WBGene00001204	96.3832	87.3717	93.7452	94.9715	89.2149	92.4627
WBGene00001207	98.5049	104.065	116.105	104.628	104.321	108.185
WBGene00001208	142.629	144.906	130.437	157.168	159.689	170.207
WBGene00001209	201.87	176.407	175.379	191.877	189.996	196.668
WBGene00001210	364.372	344.759	428.244	458.405	483.395	573.362
WBGene00001211	0.266719	0.51833	0.2799	0.139939	0.0675939	0.234757
WBGene00001214	3.00188	2.69285	2.4965	2.7794	2.68503	3.02206
WBGene00001215	38.4972	45.8402	38.1846	44.7932	41.9683	42.9325
WBGene00001223	19.0523	15.4272	13.0912	18.8136	17.2442	22.6725
WBGene00001224	87.9305	84.6524	88.7267	86.2505	77.667	73.2658
WBGene00001225	172.037	158.249	152.241	169.294	160.648	183.247
WBGene00001226	144.803	144.775	128.12	133.046	147.805	151.045
WBGene00001227	130.16	127.023	136.221	123.814	146.357	147.187
WBGene00001228	153.806	151.501	140.537	147.025	147.583	161.565
WBGene00001229	217.894	202.947	217.366	217.135	231.772	249.148
WBGene00001230	206.406	192.359	211.871	211.188	207.506	215.433
WBGene00001231	134.367	134.341	125.886	133.946	141.854	146.041
WBGene00001232	164.396	142.653	167.171	163.146	161.895	164.516
WBGene00001233	196.383	186.307	189.583	178.099	205.908	204.704
WBGene00001234	137.476	125.327	125.522	139.249	139.205	145.039
WBGene00001235	115.411	108.947	98.3536	134.218	134.054	130.646
WBGene00001236	248.605	284.106	249.008	307.517	295.12	335.528
WBGene00001237	0.189371	0.460018	0.745233	0.165595	0	0
WBGene00001239	46.176	42.3477	43.1609	45.6097	39.4418	40.6218
WBGene00001240	94.4849	95.2755	104.577	80.3844	75.9506	69.3018
WBGene00001241	204.141	226.313	231.691	152.924	156.761	162.464
WBGene00001242	86.2965	101.865	102.731	65.3463	66.4012	65.417
WBGene00001243	2.55385	2.97265	2.65213	1.6749	1.61803	1.05366
WBGene00001244	114.492	100.113	117.374	119.196	128.042	150.333
WBGene00001245	1.07983	1.83619	0.849896	1.98294	1.09464	0.950429
WBGene00001246	0.106967	0.389764	0	0.467684	0	0
WBGene00001247	59.0352	62.8119	64.8745	49.1714	51.3178	46.0139
WBGene00001248	64.1654	60.4358	54.1399	54.9726	66.985	54.9823
WBGene00001249	46.5817	46.4816	39.982	52.2538	53.5932	55.9659
WBGene00001250	62.0213	60.3598	62.3658	62.4466	72.3915	75.9136
WBGene00001251	166.03	152.481	140.98	155.8	185.227	190.523
WBGene00001252	4.7419	3.7562	7.03164	3.42541	3.91868	5.44389
WBGene00001253	63.9713	81.2015	73.0084	64.8524	62.4521	69.7913
WBGene00001258	50.1543	46.2614	42.8605	58.7027	56.878	64.7845
WBGene00001259	143.631	136.097	125.184	156.152	153.166	155.272
WBGene00001262	130.008	113.114	105.883	117.368	119.13	122.895
WBGene00001263	780.929	726.294	660.485	551.386	656.842	607.999
WBGene00001281	42.456	42.5022	41.2346	59.2972	56.8037	54.2688
WBGene00001284	39.2644	42.9484	41.9948	52.4286	52.5448	55.4712
WBGene00001303	555.359	532.025	552.994	561.468	637.898	610.753
WBGene00001309	67.5041	59.851	56.3315	72.8067	74.1841	78.3471
WBGene00001310	0.153544	0.372988	0.201414	0.67133	0.972804	1.52037
WBGene00001311	0.239205	0.290538	0.784456	0.418345	0.303105	0.394762
WBGene00001320	99.6849	86.745	87.011	101.121	97.8199	107.739
WBGene00001324	50.5076	49.0444	49.2604	67.0291	59.2245	58.3822
WBGene00001325	71.8121	69.8366	72.0467	91.4624	83.2967	85.5039
WBGene00001328	93.6696	81.3863	75.949	102.132	119.13	128.97
WBGene00001329	402.554	381.156	382.938	377.778	378.128	395.927
WBGene00001330	458.466	460.905	415.243	365.978	395.667	359.808
WBGene00001331	173.176	166.082	172.774	207.051	217.617	242.688
WBGene00001332	7.39062	9.65411	9.32897	13.6164	12.0743	14.2679
WBGene00001333	391.19	384.23	343.829	335.162	380.708	367.916
WBGene00001334	149.175	142.423	132.312	148.29	145.268	136.428
WBGene00001335	55.5861	56.2044	61.8252	68.2399	57.5498	61.9732
WBGene00001336	83.8985	77.9578	81.0228	95.6215	90.938	97.4911
WBGene00001337	127.89	117.986	107.955	133.49	133.806	135.705
WBGene00001338	39.3153	48.8152	46.0975	49.1552	48.3677	55.9202
WBGene00001340	123.409	141.318	126.97	168.282	145.337	168.893
WBGene00001345	90.0565	90.9203	80.328	79.2261	80.8393	66.5332
WBGene00001352	64.9107	65.0117	57.2368	71.9033	72.6591	70.8674
WBGene00001358	44.7084	39.4928	34.3352	50.1839	53.1494	46.3264
WBGene00001365	303.166	337.775	262.319	305.786	330.814	336.88
WBGene00001366	101.192	107.089	84.2455	88.0955	95.8734	73.918
WBGene00001368	134.95	147.697	151.653	125.761	125.133	123.174
WBGene00001371	28.3907	25.6581	25.9459	25.6498	24.5515	21.4652
WBGene00001372	8.0224	7.64717	7.32652	14.3855	14.7978	15.8649
WBGene00001373	1.72616	3.03644	3.04513	2.44633	3.01694	1.17877
WBGene00001374	13.509	18.3159	16.7592	14.6517	11.2128	11.9823
WBGene00001377	92.3585	93.1888	99.3532	119.346	106.171	121.171
WBGene00001385	2076.96	2123.01	2361.47	1602.1	1609.56	1346.49
WBGene00001386	36.872	28.6751	38.2766	20.5286	23.529	24.6611
WBGene00001387	96.2262	109.354	147.681	78.313	120.724	141.857
WBGene00001388	0.143222	0.347913	0	0.25048	0.362962	0.315146
WBGene00001389	21.0101	19.1391	13.9956	18.0852	24.7508	25.6437
WBGene00001390	7.84032	6.3939	7.34622	4.01563	3.4062	4.06652
WBGene00001391	0.29555	1.07692	0.387694	0.516886	0.374502	0
WBGene00001392	0.525759	0.478939	0.517257	0.114937	0.499656	1.01227
WBGene00001393	63.4337	50.201	63.7851	60.8167	56.0133	57.5504
WBGene00001394	34.812	22.3158	23.8897	30.0889	20.5241	19.1501
WBGene00001395	44.4876	31.2788	34.3175	52.2468	48.9477	61.0881
WBGene00001396	54.8932	49.9888	54.4715	77.5014	67.8231	78.1701
WBGene00001397	3.54736	1.70217	2.35538	2.83391	1.94228	3.18007
WBGene00001398	4.51493	2.7063	2.26903	2.76878	2.11752	2.22563
WBGene00001399	0.27318	0.331803	0.238899	0.0796271	0.461541	0.200369
WBGene00001400	35.8751	35.6441	40.9549	34.5928	37.2679	36.8386
WBGene00001401	2.02587	1.90138	2.0535	1.69099	1.57523	1.51968
WBGene00001402	2.71925	2.80237	2.81039	2.12564	2.2971	1.99448
WBGene00001403	20.8302	27.0729	21.9291	16.5616	14.5423	10.6559
WBGene00001404	281.294	263.935	248.825	222.035	234.759	214.857
WBGene00001405	143.717	141.399	134.938	148.78	150.59	156.486
WBGene00001406	42.0713	39.2504	43.5333	57.2021	45.3632	56.9244
WBGene00001410	75.6418	84.8917	91.5285	51.8898	46.0532	43.4952
WBGene00001411	52.4106	49.0706	50.8535	60.0002	48.7314	47.6066
WBGene00001412	27.2084	25.6186	26.7684	33.9391	26.7992	28.677
WBGene00001413	4.29868	6.4713	4.84468	7.35912	6.13748	6.79439
WBGene00001414	0.638615	0.735882	0.579957	1.04528	0.643219	0.84673
WBGene00001423	606.349	601.937	634.262	561.488	714.745	723.152
WBGene00001424	0	0	0	0	0	0
WBGene00001425	57.1126	63.9432	63.618	80.9115	69.3371	78.1055
WBGene00001426	244.672	243.598	240.363	242.782	254.391	249.54
WBGene00001427	600.163	527.213	625.996	603.722	648.137	640.358
WBGene00001428	336.836	325.271	379.017	344.236	330.713	364.001
WBGene00001429	75.3174	60.8629	63.1886	60.4173	86.385	88.8155
WBGene00001430	169.7	169.507	175.666	188.35	243.285	227.437
WBGene00001431	566.967	466.186	513.67	590.673	520.748	527.755
WBGene00001432	315.819	311.314	273.612	309.999	346.784	346.794
WBGene00001433	20.9061	20.7966	22.7086	24.4854	19.7783	20.9194
WBGene00001434	13.8932	11.4786	17.271	27.3349	28.8632	29.5931
WBGene00001435	0	0.0913271	0	0	0	0.165452
WBGene00001436	0	0	0	0.0601353	0.0871402	0.0756604
WBGene00001437	0.0737808	0.716911	0.290351	0.451622	0.280471	0.324696
WBGene00001438	4.41865	9.58371	5.10623	5.79582	5.59903	6.82913
WBGene00001439	62.2844	59.9415	61.5714	75.5684	69.7484	71.7935
WBGene00001440	67.3116	57.6085	64.5566	70.7885	61.6821	64.0515
WBGene00001441	81.8806	113.902	88.2745	55.0006	52.7617	43.7622
WBGene00001442	6.49459	7.02776	9.9135	7.02153	5.23697	5.97613
WBGene00001443	71.561	69.4027	64.3709	80.2261	73.1202	76.9199
WBGene00001444	42.7687	46.1949	50.6672	37.399	28.6908	21.8176
WBGene00001445	5.90297	3.79573	4.32716	1.97364	0.879983	1.3371
WBGene00001446	5.45771	6.45447	7.15926	2.88861	2.72986	2.21222
WBGene00001447	4.5541	2.01141	4.88777	3.07725	3.93454	1.82198
WBGene00001448	11.6719	13.1187	13.7113	7.92147	6.18087	4.98328
WBGene00001449	5.8786	9.13271	4.66269	3.58641	4.50403	2.70739
WBGene00001450	4.06871	3.95347	4.44768	2.13472	1.03112	1.0445
WBGene00001451	7.92927	8.63456	10.2221	4.30369	3.46464	3.91067
WBGene00001452	18.2012	19.5758	15.8565	9.96269	11.7958	9.17177
WBGene00001453	33.0263	31.6492	31.9953	27.29	29.1789	31.8353
WBGene00001454	33.0637	43.0396	48.1301	22.8128	18.208	12.4326
WBGene00001455	6.17087	4.46138	5.01105	2.31262	2.2341	0.646592
WBGene00001456	11.8437	12.9819	11.5574	8.08327	7.13775	5.56179
WBGene00001457	5.84987	8.0617	5.6077	5.01703	4.56159	3.83687
WBGene00001458	25.7374	22.8872	18.388	21.0994	21.5477	16.1808
WBGene00001459	10.2084	13.2542	12.6985	6.92591	6.2447	3.48559
WBGene00001460	0.702337	0.682444	0.552783	0.491325	0.177991	0.772713
WBGene00001461	12.927	15.8288	15.8544	8.08743	6.79183	6.59086
WBGene00001462	16.6994	20.283	30.7665	14.9309	11.8878	11.9732
WBGene00001463	1.38815	2.81006	1.21395	0.809242	1.46581	0.509082
WBGene00001464	19.2027	23.6045	24.2791	16.7918	16.4171	10.9453
WBGene00001465	9.955	13.0409	9.22995	8.56839	9.57632	7.11054
WBGene00001466	15.5747	15.4323	20.6993	20.0705	11.4257	18.9391
WBGene00001468	11.0389	15.419	10.1363	9.6968	8.01117	7.83906
WBGene00001470	58.1987	55.9659	58.009	87.7782	78.2169	86.6428
WBGene00001475	115.948	133.712	131.13	110.831	111.06	120.058
WBGene00001476	33.0797	46.9055	42.6665	20.341	23.2232	22.9889
WBGene00001477	8.47595	10.0727	10.6386	4.26577	12.0537	11.5392
WBGene00001478	1.59878	2.3153	1.12928	0.914107	0.935015	1.48837
WBGene00001479	84.0852	86.5031	72.1273	56.6528	56.1524	44.4861
WBGene00001480	11.2937	9.7445	8.01452	10.5233	9.38401	9.50573
WBGene00001481	1.52283	1.68147	1.57387	2.09833	1.46184	1.16772
WBGene00001482	4.85273	3.64363	6.13419	4.70638	6.14906	5.63021
WBGene00001483	1.25344	1.26869	0.685097	0.913393	0.794142	1.60889
WBGene00001484	141.947	145.9	150.178	145.261	132.053	154.39
WBGene00001485	24.6273	26.5446	25.3165	30.9955	30.2416	32.6576
WBGene00001486	13.9523	17.9797	15.8471	20.0863	16.3858	19.2816
WBGene00001487	0.487825	0.59251	0.559925	0.373255	0.772675	0.805059
WBGene00001488	53.4139	59.7761	57.3995	42.5251	37.3959	35.636
WBGene00001489	197.443	195.079	191.74	212.986	207.971	249.963
WBGene00001490	41.1735	54.0849	46.0099	31.4848	30.1054	27.5676
WBGene00001491	95.1457	90.7326	90.8046	113.734	102.636	115.161
WBGene00001492	25.663	27.0723	17.8171	22.2316	26.8919	20.4515
WBGene00001493	201.967	198.923	209.644	195.753	190.294	215.133
WBGene00001494	17.8156	22.5986	21.6267	14.8878	13.1079	11.8948
WBGene00001495	6.29793	8.20146	5.91928	5.69173	4.38095	3.85738
WBGene00001496	52.0868	56.5507	52.4994	54.7496	43.9109	45.5525
WBGene00001497	85.4695	87.3049	80.5883	87.2114	89.7294	90.3269
WBGene00001498	92.8422	93.5274	89.3578	102.851	104.557	100.32
WBGene00001499	90.9063	87.8567	84.9237	114.735	96.8973	103.076
WBGene00001500	4.20247	2.07953	4.28764	2.85821	5.91678	4.45233
WBGene00001501	203.605	153.495	169.78	219.949	229.758	241.47
WBGene00001502	1558.98	1407	1500.72	1268.87	1356.78	1236.64
WBGene00001503	164.525	154.689	161.633	129.12	130.921	114.341
WBGene00001505	33.9661	35.8326	36.6417	26.8527	26.8329	26.7495
WBGene00001506	21.9266	26.1668	20.2218	25.6207	27.2986	30.655
WBGene00001507	0.087928	0	0.115341	0	0	0
WBGene00001508	55.6356	62.5943	58.5709	58.6993	58.5665	58.3143
WBGene00001509	78.9095	76.1366	71.7184	84.4925	76.9303	74.8571
WBGene00001510	187.494	181.784	178.271	216.664	204.958	226.223
WBGene00001511	43.5042	39.3737	40.4567	71.1629	72.5263	81.1141
WBGene00001512	0.984943	1.33705	1.59602	0.759954	0.367075	0.318717
WBGene00001513	62.8699	52.909	53.0219	68.4392	61.2003	65.8274
WBGene00001514	4.10985	4.66976	4.63758	3.16877	5.20774	5.44546
WBGene00001515	12.5526	16.4949	16.2532	15.7079	10.6953	14.1676
WBGene00001516	96.8329	107.008	107.367	91.9416	91.0695	87.0089
WBGene00001517	3.96246	5.62459	6.07459	3.75719	2.66172	2.31107
WBGene00001518	7.04152	12.0601	12.039	5.22344	4.76204	5.22276
WBGene00001519	12.4545	13.1822	15.3455	18.1643	14.8234	12.9684
WBGene00001520	257.159	232.707	254.151	234.024	234.971	240.796
WBGene00001522	16.6313	15.3777	13.2668	24.3697	19.0806	24.9741
WBGene00001523	28.91	28.9231	20.581	33.9856	29.0641	35.5747
WBGene00001526	79.244	80.5415	78.851	82.1424	78.2208	81.8987
WBGene00001527	97.1822	94.7487	88.9495	90.7993	85.3126	89.7745
WBGene00001528	0	0	0	0	0	0
WBGene00001529	0	0	0	0	0	0
WBGene00001530	0	0	0	0.0261236	0	0
WBGene00001531	0.509652	0.691848	0.550568	0.262155	0.265917	0.230885
WBGene00001532	0.333886	0.663606	0.318532	0.185796	0.153847	0.133579
WBGene00001533	0.344944	0.647495	0.658164	0.219371	0.158942	0.276006
WBGene00001534	0.090683	0.110143	0	0.052865	0	0.0332566
WBGene00001535	3.42552	5.83169	5.4143	3.46194	3.62902	2.96559
WBGene00001536	3.67202	6.7914	6.09405	3.74615	3.20771	2.6321
WBGene00001537	1.17798	1.39671	1.17733	1.10366	1.27943	0.92573
WBGene00001538	28.4462	29.9915	26.5889	28.3522	27.2267	25.0239
WBGene00001539	0.695648	1.28751	1.6947	0.869011	0.839505	0.583127
WBGene00001540	0.418242	0.326568	0.352696	0.261236	0.113565	0.197208
WBGene00001541	0.213806	0.63067	0.641061	0.45405	0.193515	0.23523
WBGene00001542	0.483567	0.794635	0.634329	0.373107	0.216263	0.156477
WBGene00001543	6.10883	6.80992	6.54976	3.92712	2.89835	2.54721
WBGene00001544	4.47613	4.73193	3.84195	3.91414	2.90595	2.91831
WBGene00001545	1.15001	2.31575	2.30253	1.58783	1.07374	1.49832
WBGene00001546	6.48257	5.65576	6.38771	7.93081	6.86452	7.19911
WBGene00001547	8.1304	11.4445	11.9054	9.12124	6.42896	5.02728
WBGene00001548	5.19553	5.53094	6.45453	3.8751	3.21427	2.68995
WBGene00001549	0.392177	0.198474	0.128612	0.257204	0.124235	0.0359562
WBGene00001550	0.043552	0.0528982	0.0571303	0.152336	0.110373	0.0958323
WBGene00001551	7.85498	13.1331	8.3322	12.7199	9.03172	8.21531
WBGene00001552	2.67255	2.73353	4.61286	2.74701	1.60412	2.47608
WBGene00001553	8.55764	12.4904	8.9145	7.35744	7.06207	5.77568
WBGene00001554	9.46854	8.91986	9.81527	6.82574	5.79412	6.55529
WBGene00001555	4.0612	4.54476	5.1478	3.03258	3.23799	2.91183
WBGene00001556	6.56637	6.80575	7.40767	6.27786	6.04621	6.69456
WBGene00001557	2.6017	3.90986	3.06577	1.92801	0.894024	2.23171
WBGene00001558	846.861	773.308	798.431	713.823	729.565	668.814
WBGene00001559	63.6524	76.9928	75.4897	56.2793	57.886	54.5522
WBGene00001560	6.4724	7.60998	6.26901	4.72197	4.14839	4.3885
WBGene00001561	656.104	588.485	643.371	686.086	649.026	725.389
WBGene00001562	194.712	203.767	212.934	253.327	220.903	237.946
WBGene00001563	86.6836	88.0052	86.9653	109.66	93.9679	97.1769
WBGene00001564	860.754	675.186	694.06	674.51	833.661	836.979
WBGene00001565	64.6161	66.5413	60.9266	82.3245	69.3979	71.2419
WBGene00001566	28.7064	32.0918	32.1837	34.2658	32.0325	32.5664
WBGene00001568	51.2967	53.1613	55.9726	84.7899	68.081	66.4048
WBGene00001569	20.5918	15.453	15.4353	23.0225	18.358	19.5805
WBGene00001570	650.202	673.439	622.209	542.773	554.562	507.402
WBGene00001571	3.04005	4.7627	3.58328	4.2765	3.62884	3.19925
WBGene00001572	171.729	153.475	150.365	137.932	167.009	157.681
WBGene00001574	85.9188	97.5018	92.8534	128.362	97.4144	93.1072
WBGene00001575	4.35863	6.10844	5.71753	3.8114	5.23975	3.44284
WBGene00001577	19.374	19.517	16.1424	24.9454	26.2248	28.2526
WBGene00001578	20.7917	17.9265	14.2132	16.5424	22.0415	20.6199
WBGene00001579	57.2027	52.2984	48.4839	68.1804	64.6304	70.0007
WBGene00001580	49.6708	46.522	47.6917	59.8653	54.5571	59.2352
WBGene00001581	59.2041	62.2149	42.6282	25.2307	35.2895	22.8785
WBGene00001582	315.216	295.035	306.627	314.138	297.737	321.243
WBGene00001583	30.0184	27.8729	28.6004	46.9038	37.0365	43.8904
WBGene00001584	22.0346	29.9176	25.1782	35.662	33.0114	28.975
WBGene00001585	46.5451	52.6521	49.7565	76.0566	70.0705	75.6671
WBGene00001586	0.737897	1.64312	1.20994	1.18296	0.701261	0.811837
WBGene00001587	0.837055	1.63799	0.91502	0.731961	0.766034	0.613954
WBGene00001588	2.06355	4.91992	3.50895	3.07427	2.61479	2.77484
WBGene00001589	42.2311	39.2918	38.2142	47.4373	47.703	50.1285
WBGene00001590	14.6513	12.4689	13.4665	21.5273	18.6915	15.7905
WBGene00001591	6.56598	5.6062	4.00806	3.12662	4.77781	4.07686
WBGene00001592	7.46369	6.91585	9.38691	5.85376	5.265	4.65605
WBGene00001593	1.19412	1.71408	1.28161	1.23405	1.03167	1.19434
WBGene00001594	19.4364	23.0403	26.4149	16.2816	15.1618	11.6874
WBGene00001595	5.60523	4.86293	4.38696	5.6017	5.96856	6.11508
WBGene00001596	32.3273	35.7754	33.8703	35.9561	33.3757	35.2239
WBGene00001597	2.54063	2.55984	2.12082	2.04492	2.37791	3.17637
WBGene00001598	27.5623	27.8976	27.3524	24.1018	24.2452	23.2485
WBGene00001599	4.25402	3.49761	3.60574	3.00455	4.14648	4.24827
WBGene00001600	5.49654	4.38429	5.27313	4.87817	4.72987	5.91192
WBGene00001601	8.88639	10.7286	10.3267	8.16739	9.33283	10.8925
WBGene00001602	56.2356	65.3854	68.0559	72.548	73.922	75.5003
WBGene00001603	0.0838886	0.713236	0.440171	0.220069	0	0.276884
WBGene00001604	915.782	779.637	758.718	774.037	824.743	724.91
WBGene00001605	0.278133	0.337819	0.972925	0.486425	0.469909	0.510005
WBGene00001606	5.11301	4.46361	5.03032	4.7505	4.65669	3.42795
WBGene00001607	2.90052	2.21209	3.53937	4.06996	3.33346	3.71066
WBGene00001608	11.3211	14.3797	13.0065	7.6998	7.59463	6.4313
WBGene00001609	6.42833	6.54013	5.53869	6.51317	7.57447	7.46393
WBGene00001612	12.5795	19.6444	18.9494	10.1237	8.53924	9.88572
WBGene00001613	6.27363	9.82124	9.64689	5.69931	4.5489	5.13836
WBGene00001614	0.325799	0.296786	0.480796	0.178059	0.25802	0.492862
WBGene00001615	4.37459	6.95132	5.26385	7.56442	6.29341	5.60907
WBGene00001616	7.59233	10.6374	11.0339	5.73001	3.87216	3.84728
WBGene00001617	12.6769	17.984	16.3631	15.8741	13.1933	14.2075
WBGene00001618	2.57457	4.0597	3.61425	3.71272	2.46106	1.24235
WBGene00001619	6.73488	7.51239	8.02328	5.10807	4.267	5.29267
WBGene00001620	4.30221	5.15845	4.70293	1.01286	1.46771	2.12392
WBGene00001621	17.2564	20.2539	19.2829	13.3624	12.1479	10.6115
WBGene00001622	9.49198	12.1438	8.96494	4.70347	3.36773	2.29748
WBGene00001623	2.30575	2.94059	2.4197	0.806505	1.31477	0.9513
WBGene00001624	7.21837	8.28032	6.98891	4.15796	3.55703	2.71025
WBGene00001625	5.28282	6.18733	6.10486	3.13469	3.82517	2.49093
WBGene00001626	0	0	0	0	0	0
WBGene00001627	22.2133	25.0573	24.2715	39.0217	32.0339	31.7328
WBGene00001628	113.548	116.022	107.454	119.306	117.762	109.366
WBGene00001629	121.828	122.178	111.758	104.598	115.621	109.615
WBGene00001630	140.74	155.22	141.683	123.446	120.262	111.733
WBGene00001631	207.778	193.42	215.664	234.531	226.877	261.214
WBGene00001632	222.099	191.071	202.949	214.173	205.204	222.051
WBGene00001633	173.307	177.281	169.725	136.991	130.802	122.728
WBGene00001635	61.7813	62.9885	60.1534	74.548	73.4255	75.6774
WBGene00001636	58.2265	62.134	52.2383	64.6906	66.1392	59.8284
WBGene00001637	23.6288	18.9735	23.4763	33.289	23.7309	24.2634
WBGene00001638	45.0183	47.9438	52.4053	50.785	48.6577	46.3805
WBGene00001639	1.81699	2.03036	1.14407	3.74972	1.93399	1.67921
WBGene00001640	0.285046	0.605877	0.467394	0.0623144	0.0902979	0.156804
WBGene00001641	0.0809661	0.0983411	0	0	0	0
WBGene00001642	0	0	0	0	0.110185	0
WBGene00001643	2.55071	4.88182	4.25848	4.46092	3.81975	4.25197
WBGene00001644	13.9416	17.6423	12.419	12.5314	14.7901	12.2709
WBGene00001645	34.2498	36.6474	43.1451	48.4424	40.2992	43.8425
WBGene00001646	31.1369	32.2455	31.8157	43.1343	38.4164	42.0098
WBGene00001647	8.58184	8.37774	8.83759	6.38222	8.94339	7.50047
WBGene00001648	527.708	579.561	557.555	511.22	548.848	580.081
WBGene00001649	73.3077	69.3027	78.2495	88.5418	72.3005	75.4706
WBGene00001650	36.4735	40.2006	39.7749	31.5236	32.8295	39.9353
WBGene00001651	37.6613	41.2551	39.2534	43.3521	46.1357	50.0972
WBGene00001653	14.7651	14.607	14.9264	25.017	23.442	25.4216
WBGene00001660	25.6859	34.0913	29.9351	44.8314	35.391	37.5657
WBGene00001661	54.5559	55.965	50.7807	70.9977	65.2229	69.9164
WBGene00001662	108.012	108.527	113.525	118.078	107.798	114.567
WBGene00001663	2.38036	2.54423	2.12329	1.49868	2.41299	1.67608
WBGene00001664	6.44558	6.68525	6.36509	4.68638	4.86375	4.46204
WBGene00001665	3.90194	4.91812	4.63558	2.57512	2.51879	2.99695
WBGene00001666	2.11537	1.316	1.96272	2.03025	1.76518	2.49763
WBGene00001667	1.148	0.965323	1.27423	1.77607	0.783284	0.777251
WBGene00001668	1.12066	2.15515	0.980033	0.653306	1.18336	0.616477
WBGene00001669	70.2979	100.513	87.6546	84.8615	74.6386	68.4179
WBGene00001670	2.05454	3.97002	3.0626	2.85821	3.66841	2.97964
WBGene00001671	6.01197	4.5466	6.02635	5.9019	6.4681	8.54879
WBGene00001672	0	0.301468	0	0.506431	0	0.18205
WBGene00001673	0.83609	0.781163	1.01239	0.449918	0.407477	0.566073
WBGene00001674	22.5182	30.3895	25.5156	20.3262	21.2724	19.7132
WBGene00001675	2.19914	2.87654	2.21906	1.25737	1.39331	1.02364
WBGene00001676	2.0002	2.32821	2.29583	1.67619	1.58408	1.83386
WBGene00001677	6.97602	6.3797	6.78246	9.18613	8.1116	10.9256
WBGene00001678	18.6382	20.1113	24.0124	31.5775	25.0931	26.4561
WBGene00001679	664.207	689.34	720.302	580.005	635.938	608.715
WBGene00001680	154.751	167.085	176.132	159.806	150.72	168.997
WBGene00001681	19.3575	23.2653	25.2596	14.0912	15.7959	12.5999
WBGene00001682	230.2	213.877	242.418	216.001	212.476	205.002
WBGene00001683	19.0105	16.9619	17.6098	17.0964	16.554	20.9154
WBGene00001684	211.76	188.755	190.907	154.527	179.824	152.785
WBGene00001685	528.458	497.851	504.481	378.332	415.1	350.697
WBGene00001686	30.1246	31.189	28.5662	27.7706	24.8347	25.656
WBGene00001687	1.76409	2.35001	2.38873	3.83163	3.60538	3.13041
WBGene00001688	10.8916	10.2157	12.2236	20.8473	24.382	25.2974
WBGene00001689	13.5759	13.634	14.3393	23.9998	24.2772	28.3207
WBGene00001690	27.5275	31.6187	23.7463	16.8103	17.3559	14.1589
WBGene00001691	16.2201	18.3393	9.6505	5.29971	5.23815	3.12198
WBGene00001692	4.86252	3.22145	2.70603	1.93273	1.49369	3.40439
WBGene00001693	0	0.193165	0	0	0	0
WBGene00001694	183.208	203.525	207.24	106.861	102.572	95.2976
WBGene00001695	12.034	8.7419	7.47751	4.22938	4.52354	3.23078
WBGene00001696	2.08694	3.9124	1.78539	4.84001	3.39178	2.19623
WBGene00001697	0.637987	1.107	0.597781	0.956376	1.50134	0.701916
WBGene00001698	0.0530946	0	0.069648	0.0464285	0.134556	0
WBGene00001699	6.76722	7.07785	8.63046	3.6163	1.90555	2.8954
WBGene00001700	6.3724	8.55462	3.91559	3.02079	2.93239	1.10699
WBGene00001701	20.2613	28.9522	24.7021	12.4022	14.6492	10.7524
WBGene00001702	12.656	8.4033	7.08341	2.65608	4.49031	4.08441
WBGene00001703	7.70967	4.94218	5.05666	2.34087	1.6282	2.70959
WBGene00001704	8.57562	7.46801	8.70225	3.25425	3.48547	4.45044
WBGene00001705	49.4889	63.7892	63.5932	39.0804	38.3933	36.7616
WBGene00001706	0.183591	0.445978	0.240829	0.802704	0	0.403975
WBGene00001707	290.291	314.877	282.625	215.287	222.8	173.911
WBGene00001708	33.3166	45.581	45.268	45.9815	45.2388	46.5773
WBGene00001709	34.2147	45.0541	40.1608	41.5425	35.5715	30.8853
WBGene00001710	30.4154	39.3092	41.6763	18.6695	18.0356	13.3293
WBGene00001711	16.7436	13.7819	18.2426	12.3423	8.4164	9.28678
WBGene00001712	0.11287	0.411274	0.296119	0.197398	0.143022	0.12418
WBGene00001713	38.3011	25.5937	31.0559	11.5977	11.9368	11.4553
WBGene00001714	254.804	302.584	309.985	132.018	146.426	128.598
WBGene00001715	6.08187	2.57686	3.89624	1.85521	1.43378	2.33417
WBGene00001716	520.939	597.924	589.039	294.963	293.738	262.266
WBGene00001717	3.5207	3.10998	3.3588	1.25945	1.62225	0.528202
WBGene00001718	1.02568	0.747472	1.07637	0.269071	0.51987	0.338537
WBGene00001719	192.772	207.215	193.508	105.858	106.277	93.7372
WBGene00001720	12.655	16.6102	19.0101	6.24699	11.8973	8.9826
WBGene00001721	15.6168	18.6034	16.9401	17.4641	10.8457	10.4081
WBGene00001722	0.355894	0.720446	0.155617	0.311211	0.450966	0.522075
WBGene00001723	6.4462	9.16411	5.66933	6.27742	5.10513	4.75495
WBGene00001724	269.79	320.816	318.813	196.62	187.297	163.8
WBGene00001725	279.979	337.244	311.53	123.161	137.468	94.9761
WBGene00001726	1.11152	0.867891	1.66636	1.0414	0.704226	0.436751
WBGene00001727	10.3177	10.9538	12.2312	7.35152	5.81065	7.82
WBGene00001728	0.207004	0.251427	0	0	0	0
WBGene00001729	0.417389	1.85885	0.365012	1.21661	0.528888	0.459212
WBGene00001730	2.73911	2.40277	0.798464	0.532269	0.771295	0.669685
WBGene00001731	6.06451	6.60394	7.68093	3.47444	2.91483	3.45114
WBGene00001732	0	0.292018	0	0.140159	0.10155	0.176343
WBGene00001733	0	0.326855	1.05902	0.705957	0.340994	0
WBGene00001734	0.708173	0.946159	0.743169	1.02178	0.942219	0.467481
WBGene00001735	1.01679	0.705709	0.571628	1.27019	0.920295	1.4383
WBGene00001736	0.925432	1.12403	1.21395	0	0	0.509082
WBGene00001737	0	0	0	0	0	0
WBGene00001738	0.394066	0	0.258462	0	0	0
WBGene00001739	0.218505	0.265395	0.573256	0.382142	0	0.2404
WBGene00001740	16.2703	18.7783	13.7136	25.9444	20.2436	21.9506
WBGene00001743	65.5806	68.9003	60.0611	89.6424	81.6571	93.6515
WBGene00001744	80.9829	86.6145	75.3879	67.3196	72.6048	71.1741
WBGene00001745	112.114	127.31	119.63	94.4613	100.423	90.517
WBGene00001746	275.987	285.811	254.694	269.186	294.284	291.083
WBGene00001747	423.051	409.897	388.547	414.672	453.558	470.304
WBGene00001748	564.21	527.138	554.565	582.071	583.823	599.153
WBGene00001749	241.468	205.648	214.268	189.395	182.544	165.749
WBGene00001750	0.466232	1.32133	2.03863	2.03848	1.18156	1.36787
WBGene00001751	14.73	18.5791	11.8907	17.8347	14.3576	11.3754
WBGene00001752	12.3329	13.8872	16.852	11.4585	13.1857	10.1765
WBGene00001753	19.2442	20.6386	16.2474	12.442	14.3975	11.262
WBGene00001754	11.1868	16.145	13.1207	5.29392	7.33772	5.21268
WBGene00001755	77.6292	64.5395	64.802	70.4237	70.4874	71.8584
WBGene00001756	0.150826	0.366386	0.19785	0.13189	0.764469	0
WBGene00001757	0.569695	0.172987	0	0	0.18047	0.156695
WBGene00001758	41.7148	43.0429	47.5158	35.1053	39.2709	25.3213
WBGene00001759	3.84311	7.71207	5.91803	7.45177	6.35184	4.41204
WBGene00001760	3.76162	2.53825	3.28959	2.92385	3.00111	2.29919
WBGene00001761	54.1133	61.3441	60.0636	55.4484	68.7447	65.4892
WBGene00001762	0	0	0	0	0	0
WBGene00001763	6.61599	5.06602	4.528	5.03073	4.00943	3.00652
WBGene00001764	5.88548	5.54007	6.75535	11.1937	12.3052	8.90344
WBGene00001765	0	0	0	0.130733	0	0
WBGene00001766	0.172155	0	0	0.301081	0	0.378812
WBGene00001767	16.4539	14.7552	21.9872	36.3064	33.5148	28.7612
WBGene00001768	151.737	138.098	135.046	140.76	159.614	151.172
WBGene00001769	1.65126	2.57865	1.85664	1.8565	1.3451	1.29766
WBGene00001770	7.08173	6.70913	7.43169	7.67883	5.92252	6.07725
WBGene00001771	9.61036	11.1255	13.1975	6.56543	7.42074	4.46063
WBGene00001772	4.14762	3.9954	3.18939	4.75246	3.80577	4.72058
WBGene00001773	0	0	0	0.275566	0.199657	0
WBGene00001774	8.1471	11.0897	8.10748	4.2991	3.9158	3.86357
WBGene00001775	8.40684	10.2109	10.6663	5.06158	6.46141	4.09392
WBGene00001776	12.6405	13.8005	13.4142	4.71945	4.85916	2.96894
WBGene00001777	0.293851	1.42764	0.963664	0.770872	0.558524	0.969888
WBGene00001778	0.437633	0.885912	0.765432	0.892936	0.369693	0.32099
WBGene00001779	2.04206	1.71712	3.91505	1.64832	0.995219	1.72822
WBGene00001780	0.320063	0.194374	0	0.139939	0	0
WBGene00001781	1.81115	1.18452	1.46204	1.21827	1.76536	0.919676
WBGene00001782	0	0	0	0	0	0
WBGene00001783	14.8572	13.8186	10.8859	12.4066	8.64981	7.95207
WBGene00001784	57.5555	79.5376	64.919	31.3213	32.7408	27.6755
WBGene00001785	0	0	0	0	0	0
WBGene00001786	5.86053	6.82764	8.00145	5.02014	3.94037	1.97381
WBGene00001787	35.7191	37.0865	40.2426	24.4334	29.5656	22.9768
WBGene00001788	7.96645	6.68525	6.4601	5.06636	5.32259	2.70909
WBGene00001789	0.293009	0	0	0	0	0
WBGene00001790	57.4555	58.3891	46.3274	62.0417	77.6129	73.4196
WBGene00001791	28.7888	28.4105	23.6027	28.5833	27.7395	29.6939
WBGene00001792	0	0	0	0.100136	0	0.125988
WBGene00001793	6.72765	7.04781	5.51571	6.4345	4.74194	5.50507
WBGene00001794	272.895	246.502	231.044	246.397	272.779	297.516
WBGene00001795	18.0192	23.6341	17.1201	10.2575	11.6163	9.15326
WBGene00001796	1.63597	1.95825	0.995257	1.24398	1.47213	0.939081
WBGene00001803	0.557656	0.761993	1.28016	0.304776	0.353313	0.230076
WBGene00001804	1.31103	2.46817	1.28983	0.859819	0.747563	0.793319
WBGene00001805	0.815751	0.849264	1.29938	0.917141	0.295333	0.641066
WBGene00001806	0	0	0	0	0	0
WBGene00001808	70.9651	62.3701	65.9146	83.6397	87.6882	81.4706
WBGene00001811	7.3492	9.27866	10.1479	12.557	12.437	12.022
WBGene00001812	27.256	26.4452	22.4183	33.1786	25.8648	27.125
WBGene00001813	75.9226	78.2093	71.6392	80.1443	76.9166	80.8407
WBGene00001814	57.4655	59.4881	50.0768	34.3764	46.0057	38.0236
WBGene00001815	10.0865	9.73301	8.78591	11.8182	11.6696	12.764
WBGene00001816	26.2434	30.341	24.7297	27.2027	28.9267	29.1304
WBGene00001817	18.2637	21.324	17.409	18.881	19.0307	16.4778
WBGene00001818	0	0	0	0	0	0
WBGene00001819	83.9078	85.2905	71.0494	52.5647	65.7249	53.6868
WBGene00001820	47.9011	41.8791	49.9441	87.2606	72.5093	87.6085
WBGene00001821	54.8841	49.4133	52.3742	75.0181	84.0005	104.119
WBGene00001823	41.8408	47.4064	41.9834	52.424	51.4354	49.8123
WBGene00001824	901.947	869.608	904.692	837.401	1005.03	1093.18
WBGene00001827	95.3621	91.137	84.5667	118.554	112.003	119.895
WBGene00001828	508.186	417.5	459.698	461.556	659.327	721.044
WBGene00001829	28.1742	22.9555	26.489	48.3917	48.8416	57.2667
WBGene00001830	10.5846	8.92112	9.5051	18.4249	18.1127	20.3247
WBGene00001831	50.6758	45.8565	47.0093	79.5346	69.2018	80.6319
WBGene00001832	32.9513	29.3199	30.5486	46.7826	47.665	48.1475
WBGene00001833	23.1403	21.6361	20.5871	41.0877	40.7893	45.5196
WBGene00001834	191.356	177.773	190.684	234.797	242.122	264.187
WBGene00001835	31.2022	32.4946	33.4156	43.8047	44.4795	48.2748
WBGene00001836	86.3831	84.7793	82.9227	105.927	97.8351	104.549
WBGene00001837	106.635	115.151	108.129	100.847	101.058	93.0012
WBGene00001838	11.5685	12.6985	11.0365	13.6323	12.072	12.9999
WBGene00001839	0.0369037	0	0	0.0322704	0	0.0406016
WBGene00001840	475.093	429.587	473.707	550.265	552.916	600.637
WBGene00001841	1.22782	1.27827	1.15045	0.306762	0.44452	0.771918
WBGene00001842	6.00391	4.93997	8.63793	8.97599	6.62612	9.16251
WBGene00001843	109.055	94.2471	91.5374	106.355	116.921	115.796
WBGene00001844	78.4899	73.6316	75.0442	93.1878	92.746	100.221
WBGene00001851	318.754	323.047	307.792	281.742	310.097	289.765
WBGene00001852	2.71788	3.98886	3.11958	4.85231	3.87441	5.35748
WBGene00001853	351.242	320.249	367.432	576.82	636.449	692.237
WBGene00001854	208.597	185.741	193.727	372.147	391.094	393.775
WBGene00001855	22.7595	21.6562	20.4996	19.26	24.8523	23.5399
WBGene00001856	25.1228	26.7893	25.8382	24.6501	35.8692	39.5786
WBGene00001857	2.32004	3.25144	0.936419	3.27722	4.0705	4.71234
WBGene00001858	676.543	673.667	687.885	647.07	740.852	697.519
WBGene00001859	0	0	0.576955	0.192304	0.278661	0.241951
WBGene00001860	99.1722	94.7831	81.3485	119.944	118.993	121.112
WBGene00001862	3.83134	3.76714	4.90617	3.03123	4.04569	5.11852
WBGene00001863	25.324	29.2513	24.2208	18.0461	16.7247	13.1845
WBGene00001864	1.20693	1.33267	1.15143	1.53513	1.25129	1.69002
WBGene00001865	8.79693	9.41367	10.1668	17.5868	12.1414	12.9525
WBGene00001867	7.06376	8.77914	9.58927	11.4201	11.1364	11.9285
WBGene00001869	21.0536	19.9129	22.0476	37.594	37.2143	40.8763
WBGene00001872	0.702551	1.18516	1.02398	0.819125	0.642942	0.687066
WBGene00001874	44.0287	42.2441	43.7608	59.7585	48.5497	52.1472
WBGene00001875	1.31103	1.59237	2.57965	7.16516	1.66125	2.8848
WBGene00001876	1.34553	1.08952	1.76503	2.94149	0.284161	2.71399
WBGene00001877	2.82629	0.624145	3.3704	5.16756	3.58129	4.80558
WBGene00001878	1.44028	1.74936	1.25955	3.35854	1.82504	3.16921
WBGene00001879	5.1265	4.26033	2.47756	4.24692	3.76083	4.45279
WBGene00001880	4.72736	3.62642	5.54845	6.74466	3.46801	5.74854
WBGene00001881	1.06521	1.9407	0.698656	3.02728	3.03697	1.17195
WBGene00001882	0	0.333884	0.360597	0.480759	0.696653	0
WBGene00001883	0.995233	0	0	1.95813	1.2611	0.54748
WBGene00001884	0	0	0	1.71964	0	0
WBGene00001885	0	0	0	0	0	0.20951
WBGene00001886	0	0	0	0.698603	0	0.585974
WBGene00001887	0.248808	0	0	3.26355	1.57637	1.09496
WBGene00001888	0.327757	0	1.28983	0	0.830625	0.721199
WBGene00001889	0.277128	0	0	0	0	0
WBGene00001890	0	0	0	0.464526	0	0.584452
WBGene00001891	1.31103	1.06158	1.43314	3.63035	1.1075	1.4424
WBGene00001892	1.13371	1.37699	2.08203	3.17237	2.29849	1.49677
WBGene00001893	0	0	0	0	0.337441	0.292987
WBGene00001894	0	0	0.360597	0.480759	0	0
WBGene00001895	0	0.32345	0	0	0	0.292987
WBGene00001896	0	0	0.360597	0.24038	0	0.604877
WBGene00001898	623.651	611.385	632.49	1042.82	1185.02	1254.67
WBGene00001899	0.317578	0.578594	0.208295	0.416558	0.603622	1.2229
WBGene00001900	0	0	0	0	0	0.3606
WBGene00001901	0	0	0	0	0	0
WBGene00001902	0	0	0	0	0	0
WBGene00001903	0	0	0	0	0	0
WBGene00001904	0	0	0	0	0	0
WBGene00001905	2.75551	1.48748	3.21298	5.62229	3.49161	2.35793
WBGene00001906	12.2363	6.90027	10.8919	27.8964	23.2575	18.2704
WBGene00001907	0	0.32345	0	0	0	0
WBGene00001908	0	0	0	0.242334	0	0
WBGene00001909	451.481	418.025	438.745	361.219	347.503	282.602
WBGene00001910	17.9507	16.6202	16.0198	24.0601	27.9664	31.243
WBGene00001911	114.662	112.841	118.73	92.2751	101.732	82.585
WBGene00001912	1.25473	1.90498	2.05739	1.37149	1.19243	1.03534
WBGene00001913	0	0.379831	0	0	0	0
WBGene00001914	0.434226	1.84593	1.13921	1.13912	1.37556	1.43321
WBGene00001915	408.848	397.924	452.793	341.994	348.392	307.378
WBGene00001916	0.497617	0.906605	0.979139	0.870279	0	0
WBGene00001917	0	0	0.349328	0.465735	0	0
WBGene00001918	0	0	0	0.242334	0	0
WBGene00001919	0	0	0	0.13467	0	0
WBGene00001920	0	0	0	0	0	0
WBGene00001921	0	0	0.457823	0.152596	0.663366	0.191992
WBGene00001922	3.65215	2.21794	22.357	3.19361	2.57098	3.34842
WBGene00001923	0.248808	0	0	0	0	0
WBGene00001924	0	0	0	0	0	0
WBGene00001925	0	0	0	0	0	0
WBGene00001926	0	0	0	0	0	0
WBGene00001927	0	0	0	0.232868	0	0
WBGene00001928	0	0	0	0	0	0
WBGene00001929	0.497617	0	0	0	0	0
WBGene00001930	0	0	0	0	0	0
WBGene00001931	0	0	0	0.199601	0.289236	0
WBGene00001932	0.409861	0.248908	27.151	0	0	0
WBGene00001933	1.51395	1.33733	1.26379	4.2123	1.91838	2.11992
WBGene00001934	4.83663	1.67844	3.92758	8.25736	4.08578	9.62898
WBGene00001935	4.3515	3.17119	2.56868	7.03954	1.92988	3.1119
WBGene00001936	0.96019	0.777495	0.41985	4.33812	2.63616	2.11281
WBGene00001937	0.201697	0.48996	0.26458	1.76373	0.511154	1.55335
WBGene00001938	1.03033	1.87715	2.70311	2.47767	0.652784	2.55054
WBGene00001939	0.266303	0	0	0	0	0.292987
WBGene00001940	0.549786	2.0033	3.24537	1.44228	3.13494	1.51219
WBGene00001941	0.453482	0	0.297432	1.78446	0.574623	0.748384
WBGene00001942	0.595691	0.964698	1.56282	2.43087	2.01285	2.1846
WBGene00001943	0.649959	0.263146	0	0	0	0.238362
WBGene00001944	0.252494	0.306679	0	0.883172	0.319945	0
WBGene00001945	479.345	467.027	490.343	449.221	460.963	424.942
WBGene00001946	1214.62	1157.17	1154.92	1205.5	1278.71	1275.32
WBGene00001947	2.58233	4.07743	3.38742	7.90339	3.92659	1.98876
WBGene00001948	49.0547	50.9882	51.1076	52.8773	51.7593	64.3491
WBGene00001949	105.582	101.474	110.43	165.047	157.419	198.873
WBGene00001950	31.8393	31.0891	42.7485	47.4948	46.1986	62.0918
WBGene00001951	17.3649	15.428	14.7641	16.5907	12.6318	12.7366
WBGene00001952	33.2524	30.1103	31.4249	32.621	32.0168	34.7487
WBGene00001953	26.7508	17.0522	20.9052	21.4014	26.6848	25.8829
WBGene00001954	6.17583	6.80336	10.5505	10.1729	7.64362	8.21681
WBGene00001955	6.95717	6.89682	7.98544	5.05483	4.66712	3.32062
WBGene00001956	0	0	0.259965	0	0	0.218037
WBGene00001957	23.3738	22.8695	26.4026	20.0133	14.3975	16.0724
WBGene00001958	17.8696	11.9024	20.7187	38.4098	34.0378	42.9988
WBGene00001959	7.19609	7.36029	7.45233	7.61736	3.35942	4.16693
WBGene00001960	54.2782	42.7201	51.5493	91.6994	70.1534	91.0089
WBGene00001961	10.6193	8.12109	10.5766	8.77016	8.47238	6.05807
WBGene00001962	3.09294	5.40021	3.55007	5.91634	6.36865	9.14519
WBGene00001963	2.37125	5.2202	2.52731	3.2399	3.56808	1.95664
WBGene00001964	0	0	0	0	0	0
WBGene00001965	0	0	0	0	0	0
WBGene00001966	0	0	0	0.173971	0.252096	0.109443
WBGene00001967	0	0	0	0	0	0
WBGene00001968	0	0	0	0	0	0
WBGene00001971	1520.16	1399.1	1673.87	1764.26	2021.75	2019.6
WBGene00001972	319.201	308.164	328.001	354.473	351.868	383.991
WBGene00001973	3.5402	3.18015	3.33783	3.96639	3.64481	3.85437
WBGene00001974	130.274	122.426	119.251	148.622	142.976	156.573
WBGene00001975	58.4883	61.7205	60.2237	75.1226	82.0817	83.1694
WBGene00001976	622.245	561.182	651.414	656.324	745.801	789.694
WBGene00001977	35.6776	28.7714	33.1347	38.1707	37.0959	37.3956
WBGene00001978	186.682	186.621	172.651	214.51	219.991	227.1
WBGene00001979	167.867	159.784	159.792	169.6	177.266	173.848
WBGene00001980	215.186	222.624	212.244	208.617	218.166	226
WBGene00001981	8.6744	7.41965	7.05167	15.0638	17.4937	20.8346
WBGene00001983	22.9471	25.0246	25.787	22.876	28.8376	29.5721
WBGene00001984	48.2996	52.2275	49.454	38.4437	35.5613	42.0079
WBGene00001985	2.21534	2.04497	2.5573	2.71208	2.91942	1.94986
WBGene00001986	29.9695	34.1912	38.1827	24.3648	18.5631	18.8565
WBGene00001987	17.3727	26.001	22.141	17.7114	17.6317	13.769
WBGene00001988	13.0332	16.1779	21.7934	7.13867	5.62592	6.77564
WBGene00001989	28.3913	25.4339	34.8837	21.2319	18.7204	12.862
WBGene00001990	29.8411	34.9188	34.6096	25.458	22.3648	20.8198
WBGene00001991	59.2813	65.5226	70.1815	60.6509	67.0423	57.558
WBGene00001992	3.7688	2.74654	5.1086	1.64781	0.795931	1.24394
WBGene00001993	98.7875	105.09	102.836	90.9719	93.719	87.2255
WBGene00001994	193.172	182.25	183.651	211.065	198.632	214.353
WBGene00001995	33.0242	31.4384	36.128	48.613	43.9465	52.1853
WBGene00001996	84.8524	90.2937	84.5006	126.41	117.43	117.781
WBGene00001997	4.43069	5.23799	5.34708	7.07724	6.58742	7.21449
WBGene00001998	4.91098	4.07724	4.40345	6.25133	7.24689	5.53986
WBGene00001999	550.522	520.819	564.367	615.09	652.578	688.178
WBGene00002000	419.105	438.121	438.357	480.528	524.875	580.009
WBGene00002001	79.9878	75.1732	77.1141	85.114	82.8346	83.1139
WBGene00002002	207.442	198.905	203.129	236.327	216.95	226.461
WBGene00002003	46.059	47.9754	54.1939	74.043	63.0791	73.8616
WBGene00002004	86.1115	90.428	79.8272	91.7683	86.1992	75.7147
WBGene00002005	1987.18	1518.31	1749.14	1717.29	1555.3	1591.61
WBGene00002006	0.610144	0.741079	0.640296	1.06708	1.23702	0.939796
WBGene00002007	1363.93	1234.59	1266	1339.48	1483.62	1543.89
WBGene00002008	249.328	189.278	187.048	198.252	185.303	208.311
WBGene00002010	358.162	349.307	354.988	279.414	302.913	320.595
WBGene00002011	422.001	432.135	418.895	350.071	362.047	304.549
WBGene00002012	12.2291	11.7803	12.9993	8.11244	7.21359	7.42315
WBGene00002013	3.37122	2.38856	2.57965	2.45663	1.42393	2.1636
WBGene00002015	8.87189	9.64147	11.6379	8.98295	9.76269	9.24716
WBGene00002016	470.708	304.847	355.522	400.13	220.413	390.734
WBGene00002017	14.1789	15.6561	8.73614	12.023	8.98332	13.2361
WBGene00002018	667.226	489.176	565.689	595.224	404.902	720.622
WBGene00002019	35.507	63.8275	29.1883	57.7512	36.5937	66.4104
WBGene00002020	24.3815	16.9632	21.736	59.2001	23.096	29.1685
WBGene00002021	16.6633	8.94786	12.4248	12.5773	5.77876	6.75428
WBGene00002023	286.707	271.595	288.256	251.24	264.626	240.348
WBGene00002024	39.3536	40.8934	43.7777	32.8631	30.4063	24.6947
WBGene00002025	366.958	380.44	404.464	322.404	353.993	361.501
WBGene00002026	73.4567	40.8463	46.6465	52.6399	26.07	72.6573
WBGene00002027	75.1237	71.6925	74.5792	107.9	94.5767	100.784
WBGene00002028	27.5716	28.0725	25.2979	42.0462	35.2666	33.5641
WBGene00002029	12.3484	16.1232	11.44	25.0379	20.2434	25.2186
WBGene00002030	12.5106	14.7989	17.6953	28.2533	19.5745	18.0729
WBGene00002031	35.0473	42.9467	40.0485	61.9751	50.9231	54.3256
WBGene00002032	3.4975	2.93318	3.27708	3.27684	2.84902	4.0312
WBGene00002033	3.6667	3.76078	2.77904	4.20387	3.30397	3.85482
WBGene00002034	4.35706	4.81578	4.74384	5.71503	5.35536	5.94413
WBGene00002035	38.8133	42.4071	41.1404	51.4153	45.8882	47.0553
WBGene00002036	68.3135	71.2571	73.012	70.0674	65.1401	68.8724
WBGene00002037	202.072	197.941	132.034	131.321	179.127	133.807
WBGene00002038	145.804	159.152	129.207	106.356	99.2542	85.4321
WBGene00002039	189.633	179.941	135.013	136.43	170.599	136.654
WBGene00002040	14.2693	18.752	14.9178	11.4078	10.7164	10.4331
WBGene00002041	5.99529	6.83667	5.01401	4.30394	4.41214	4.60858
WBGene00002042	3.77098	3.77195	4.07373	3.4915	3.23241	3.4167
WBGene00002043	169.261	161.95	156.18	165.429	183.176	177.016
WBGene00002044	123.655	119.76	114.57	127.639	136.266	141.699
WBGene00002045	931.506	855.197	956.714	889.136	899.545	871.93
WBGene00002046	64.5472	71.7922	69.7665	104.219	84.2407	79.6593
WBGene00002047	43.9552	36.943	35.8963	65.9924	70.0142	76.9978
WBGene00002048	116.632	117.923	141.134	80.6862	73.594	63.5947
WBGene00002050	94.1457	102.945	113.299	51.0819	54.2105	43.4697
WBGene00002051	501.682	462.957	387.919	403.925	489.435	463.214
WBGene00002052	47.8015	52.0408	50.6233	31.2952	31.9028	24.7813
WBGene00002053	531.36	525.741	468.003	392.883	463.626	420.046
WBGene00002054	390.004	385.901	374.571	258.229	296.798	250.56
WBGene00002055	13.2008	15.738	13.2466	5.31952	7.78544	5.62201
WBGene00002056	24.6221	25.1209	25.5639	12.0755	11.816	10.3285
WBGene00002057	93.9015	110.253	92.4631	53.4304	62.1254	50.0151
WBGene00002058	122.712	130.354	114.574	84.1681	102.892	83.3221
WBGene00002059	51.447	48.5015	55.7077	56.812	55.6862	58.2294
WBGene00002060	203.423	184.753	191.22	210.603	206.953	215.761
WBGene00002061	63.9242	55.7632	71.7363	60.018	65.4326	58.6419
WBGene00002062	142.753	135.656	143.973	163.622	150.408	160.781
WBGene00002063	5.81024	5.38103	7.24062	7.24007	6.99424	6.95179
WBGene00002064	34.5589	35.438	39.388	50.1601	52.7643	67.3172
WBGene00002065	785.838	757.523	859.741	747.123	829.164	847.132
WBGene00002066	217.317	216.017	186.243	214.835	230.118	235.416
WBGene00002067	161.193	189.049	149.312	95.6551	114.171	99.0864
WBGene00002068	34.4317	30.6227	25.2982	40.7208	39.0998	43.5745
WBGene00002069	67.5705	78.452	65.6053	83.9778	73.2834	79.6096
WBGene00002070	230.305	207.809	203.449	190.477	189.211	183.459
WBGene00002071	173.765	143.777	154.975	172.407	177.58	180.267
WBGene00002072	36.8073	33.2379	33.7979	48.9321	42.0434	40.4368
WBGene00002073	7.35278	7.69411	7.19678	7.27042	6.88022	9.3341
WBGene00002074	228.209	229.98	239.222	255.277	253.479	268.525
WBGene00002075	57.3692	51.5672	50.6226	67.0393	65.7529	63.3522
WBGene00002076	79.8497	81.4254	77.874	99.5285	88.4463	87.2504
WBGene00002077	133.454	126.247	118.02	125.638	145.884	142.582
WBGene00002078	173.003	154.046	150.008	181.663	162.182	165.577
WBGene00002079	29.4246	24.28	21.7656	34.7012	31.3076	28.8163
WBGene00002080	65.2719	62.939	64.5143	61.2288	60.4992	65.9435
WBGene00002081	133.132	128.186	128.256	157.603	156.133	189.896
WBGene00002083	553.67	511.65	543.535	518.216	610.368	631.114
WBGene00002084	45.5921	50.3702	46.7976	40.6562	29.5385	25.7888
WBGene00002085	15.7612	12.0786	12.7989	45.9412	33.7615	46.8607
WBGene00002086	1.3913	1.05616	0.456265	1.21661	0.44074	0.956693
WBGene00002087	0.177535	0.215633	0.232885	0.31049	0	0
WBGene00002088	0.388084	0.707049	1.27269	0.339359	0.737633	0.426972
WBGene00002089	1.30823	0.529658	1.7161	1.33464	2.21028	0.239887
WBGene00002090	0.607486	0.24595	0.265628	0.531215	0.513178	0.668359
WBGene00002091	0	0	0.324014	0	0	0
WBGene00002092	0	0.347913	0	0	0	0
WBGene00002093	2.10846	0.853642	2.76581	1.53645	1.33585	1.15987
WBGene00002094	0.741016	0.450018	0	0	0.469484	0
WBGene00002095	0	0	0	0	0	0.412114
WBGene00002096	0	0	0	0.402798	0	0
WBGene00002097	0.288871	0.701722	1.51573	0.252602	0	0
WBGene00002098	0	0	0	0.255489	0	0
WBGene00002099	0	0.53079	0	0	0	0
WBGene00002100	5.98513	5.81561	8.07544	3.88788	5.63381	3.76278
WBGene00002101	7.05243	7.05423	8.70699	5.9856	4.46819	2.5103
WBGene00002102	2.50774	2.36903	0.36551	4.14213	2.11843	1.22624
WBGene00002103	0	0	0	0	0	0
WBGene00002104	0	0	0	0	0	0
WBGene00002105	0.314647	0.382169	0	0.550284	0.3987	0.346176
WBGene00002106	0	0.419611	0	0	0.437762	0
WBGene00002107	0.428764	0.520775	0.28122	0.562397	1.90156	1.17932
WBGene00002108	0	0.567146	0.612521	0	0	0
WBGene00002109	0	0	0	0	0	0
WBGene00002110	1.33965	1.08476	1.75732	0.780971	1.69752	2.21084
WBGene00002111	0	0	0.515931	0.343928	0.498375	0.865439
WBGene00002112	1.19836	0.485175	0	0.349302	0	0
WBGene00002113	3.26362	3.58646	3.66954	4.07695	4.33238	3.76163
WBGene00002114	1.35744	2.38151	1.38495	2.11023	1.52894	1.32752
WBGene00002115	0	0	0	0	0	0
WBGene00002116	2.56143	2.39316	1.80924	2.75672	4.49402	2.16777
WBGene00002117	308.733	253.449	195.29	271.251	312.038	264.486
WBGene00002118	0.272694	0.331213	0	0.476913	0	0
WBGene00002119	0	0.398093	0	0	0	1.0818
WBGene00002120	0.998635	0.242588	0.261996	0.873254	0.253081	0.878961
WBGene00002121	0	0	0.566	0	0	0
WBGene00002123	79.5357	93.9006	100.594	62.9602	59.2722	59.368
WBGene00002124	212.174	157.455	171.318	304.864	292.183	343.818
WBGene00002125	397.637	333.105	365.314	515.439	565.688	632.604
WBGene00002127	296.549	261.573	266.298	278.693	324.136	335.523
WBGene00002128	126.313	131.553	143.627	100.002	96.482	92.2136
WBGene00002129	51.9332	47.1458	49.8643	58.6622	52.1024	52.6604
WBGene00002130	0.368904	0.0896139	0.580701	0.25807	0.0934903	0.40587
WBGene00002131	0.157082	0.286186	0.309083	0.0686799	0.0995219	0.432055
WBGene00002132	34.1858	41.2211	37.6299	34.4861	29.6949	29.7075
WBGene00002133	19.8151	22.6348	17.4833	22.1232	23.315	20.9572
WBGene00002134	425.564	371.064	365.681	388.443	421.621	447.297
WBGene00002135	474.154	422.4	414.095	416.054	456.091	467.801
WBGene00002136	3.34291	3.72748	3.01927	3.21073	3.05542	3.19554
WBGene00002137	314.15	288.236	262.962	247.266	305.111	308.734
WBGene00002138	265.919	257.635	235.902	214.02	256.125	258.906
WBGene00002139	102.26	96.45	91.1064	88.11	95.0742	101.223
WBGene00002140	7.97074	13.7338	9.64526	4.43054	3.60155	3.399
WBGene00002141	16.8228	27.4735	28.2665	16.5289	17.3249	12.4084
WBGene00002142	24.7382	26.699	24.2251	22.5963	23.3135	17.1338
WBGene00002143	2.84392	3.23374	3.09558	3.43928	2.76023	3.79462
WBGene00002144	1.0196	0.655627	0.629405	1.94052	1.74797	1.9796
WBGene00002146	30.3304	45.2845	36.0123	21.3856	22.7102	18.8611
WBGene00002147	53.4486	55.6068	49.3503	63.2814	56.2103	58.4642
WBGene00002148	48.8179	53.4002	49.7692	75.2106	62.6429	60.804
WBGene00002149	3.24042	4.23856	2.7793	1.58026	1.50029	1.714
WBGene00002150	4.06796	4.71377	4.23219	3.639	3.37719	2.31496
WBGene00002151	0.825704	1.46577	1.16645	1.11082	0.804829	0.908442
WBGene00002152	95.4411	89.151	89.205	93.0131	89.2653	97.8566
WBGene00002153	39.6247	42.8098	37.5989	37.8811	37.9328	39.1537
WBGene00002162	412.076	379.782	436.044	375.23	377.73	371.375
WBGene00002163	13.9569	20.0142	17.757	12.9919	13.2734	12.7136
WBGene00002169	36.8174	36.0074	34.2249	46.8731	43.0097	48.193
WBGene00002173	13.3368	17.8769	16.2379	11.5162	10.984	9.86797
WBGene00002174	67.2464	69.5994	48.5021	46.6614	60.6183	49.2205
WBGene00002175	121.147	124.118	123.065	118.687	114.778	117.977
WBGene00002176	27.0146	33.5321	31.634	28.3763	26.0073	21.675
WBGene00002177	10.6691	15.6495	14.0719	12.8983	10.1948	7.76132
WBGene00002178	63.8224	80.4663	78.0416	65.2161	57.3499	54.0525
WBGene00002179	101.344	123.134	123.375	107.721	95.6682	97.9539
WBGene00002180	27.9618	36.097	38.985	48.7625	43.125	38.6743
WBGene00002181	80.0511	84.7713	82.3104	100.613	99.6837	113.734
WBGene00002182	54.755	59.1479	51.6171	60.351	54.5144	56.1486
WBGene00002183	93.3263	84.2979	87.5555	83.4167	90.0026	86.1065
WBGene00002184	44.4053	43.7569	48.2379	48.0709	44.4324	48.0915
WBGene00002185	54.3608	60.7728	52.9563	71.3969	64.6873	64.8017
WBGene00002186	0.258363	0.0627614	0.203348	0.0903701	0	0
WBGene00002187	166.545	180.168	171.545	154.702	155.115	144.947
WBGene00002188	0.504159	0.612349	0.33067	0.22043	0.212946	0.369785
WBGene00002189	95.432	120.532	114.522	71.3379	70.8659	59.7772
WBGene00002190	394.718	410.942	400.1	319.236	331.751	311.158
WBGene00002191	421.728	393.527	407.089	471.122	452.329	480.398
WBGene00002192	53.2151	51.8788	53.2381	58.5537	54.1882	56.3574
WBGene00002193	0	0.0731908	0	0	0	0
WBGene00002194	0.897019	1.85218	1.05902	1.72567	0.909316	0.888214
WBGene00002195	0.411418	0.277615	0.419756	0.359763	0.463398	0.553231
WBGene00002196	256.529	244.568	246.042	287.7	282.755	283.394
WBGene00002198	20.3591	21.2493	17.8721	19.4953	19.1276	17.3743
WBGene00002199	0.444886	0.617551	0.917068	0.333454	0.080533	0.559389
WBGene00002200	0.060833	0.664987	0.319196	0.0531952	0.308334	0.401572
WBGene00002201	67.5468	63.2773	65.0158	83.0118	71.6077	74.3452
WBGene00002202	514.37	492.959	500.193	524.259	550.253	566.997
WBGene00002203	185.14	205.789	191.206	192.869	187.835	189.674
WBGene00002204	0	0	0	0.0547924	0	0
WBGene00002205	0.43478	0.633698	0.684398	0.532269	0	0.382677
WBGene00002206	0.248355	0.301651	0.162893	0.271467	0.15735	0.341551
WBGene00002207	73.913	73.5599	73.399	75.1581	71.5975	71.3088
WBGene00002208	0	0	0	0.0677947	0	0
WBGene00002210	63.3054	73.7559	66.1948	50.6313	53.9393	50.5413
WBGene00002211	0	0.154869	0.167259	0.222996	0.080784	0
WBGene00002212	0.517961	1.97721	0.970637	1.5529	0.656326	1.22113
WBGene00002213	54.5002	55.8591	55.6395	69.6854	66.3848	71.1221
WBGene00002214	7.08173	10.597	7.58032	8.76873	8.471	8.22766
WBGene00002215	228.669	223.975	221.553	219.901	216.177	213.668
WBGene00002216	86.352	108.509	93.1406	101.66	89.5575	90.4881
WBGene00002217	46.2945	52.0168	47.9896	45.0399	42.2885	45.2427
WBGene00002218	4.21271	4.2502	3.38697	2.70343	2.1094	1.83151
WBGene00002219	95.0877	89.4076	102.851	85.5505	85.2771	71.6528
WBGene00002220	38.8717	43.3189	34.9429	40.246	36.4417	38.6421
WBGene00002221	3.70291	4.49754	4.46486	7.42451	5.92436	6.58417
WBGene00002222	112.99	125.402	116.728	130.159	120.421	132.172
WBGene00002223	106.953	112.664	99.5361	112.102	111.028	104.752
WBGene00002224	5.0148	6.75082	7.56502	4.64099	3.86562	4.18396
WBGene00002225	6.53048	7.07107	8.23446	8.1453	7.1845	7.40764
WBGene00002226	17.8058	20.8502	22.6473	21.5058	22.8116	20.7805
WBGene00002227	1.4231	1.7285	2.13347	1.42221	1.11631	2.16216
WBGene00002228	16.7288	14.1416	15.1471	24.0545	25.3319	26.2528
WBGene00002229	26.8941	23.3424	25.5082	42.6597	40.3106	42.6007
WBGene00002230	56.8896	60.2465	58.7141	54.2283	62.6142	59.0727
WBGene00002231	33.4708	31.6399	29.6416	51.1205	54.3105	57.3533
WBGene00002232	143.81	140.404	156.663	210.577	171.85	199.14
WBGene00002233	25.1179	33.4664	29.3046	40.3011	28.6932	33.0361
WBGene00002234	24.4873	24.3983	21.6866	20.7911	19.8787	16.6731
WBGene00002235	8.1098	9.90841	8.56092	7.6371	6.26302	4.80438
WBGene00002238	153.486	143.703	149.228	149.133	155.627	159.113
WBGene00002239	17.8955	18.3484	19.2067	24.4553	22.8724	23.6521
WBGene00002240	12.9613	15.5186	13.1298	18.9571	15.9561	14.26
WBGene00002241	63.7058	63.8108	64.6834	92.3151	80.8287	89.8418
WBGene00002242	1.56824	2.62728	1.77343	0.898468	0.753756	0.713953
WBGene00002243	48.652	53.9837	54.8236	43.8087	42.0609	41.2064
WBGene00002244	143.164	145.852	137.775	155.038	162.3	164.251
WBGene00002245	58.4401	67.0891	73.8228	74.29	77.8074	80.8218
WBGene00002246	2.28373	2.1574	2.44096	2.66267	2.3579	1.95422
WBGene00002247	296.805	255.276	244.177	305.272	347.439	380.375
WBGene00002248	184.525	164.695	141.665	190.367	222.192	231.752
WBGene00002249	104.373	102.506	101.383	98.7721	98.6639	98.6991
WBGene00002250	175.972	167.922	168.809	158.104	148.508	144.133
WBGene00002251	97.0721	105.732	114.048	128.461	122.139	127.828
WBGene00002252	6.41321	9.46675	8.16703	4.17531	3.76662	3.39916
WBGene00002253	316.878	272.161	295.617	391.463	462.864	462.372
WBGene00002254	13.5542	13.2029	15.1394	13.2606	15.8146	18.3082
WBGene00002255	129.247	129.982	134.006	110.488	125.909	124.11
WBGene00002256	69.2064	70.8846	72.4909	78.4317	87.2576	95.0817
WBGene00002257	118.986	118.805	105.258	92.7537	103.555	100.395
WBGene00002258	126.21	141.981	124.917	76.623	92.9683	67.3369
WBGene00002259	101.277	106.052	84.6126	76.18	81.2351	65.557
WBGene00002260	0	0.622061	0	0.149284	0	0.37565
WBGene00002261	323.357	308.041	309.08	320.467	330.543	318.215
WBGene00002262	212.672	187.432	198.661	184.269	195.54	201.881
WBGene00002263	61.2863	59.6203	49.9766	53.9868	56.63	60.061
WBGene00002264	1049.77	982.64	1045.78	761.84	863.464	736.227
WBGene00002265	147.477	159.35	150.583	98.9975	107.498	87.0444
WBGene00002266	133.08	157.523	155.648	91.3434	86.6365	68.1189
WBGene00002267	11.1629	15.9796	13.3358	6.53664	6.94616	4.4959
WBGene00002268	423.371	474.796	421.224	238.684	242.479	222.869
WBGene00002269	40.1737	47.8442	42.6038	18.8195	20.1639	18.225
WBGene00002270	0.714108	0.17347	0	0	0.180974	0
WBGene00002271	45.4598	35.6721	35.856	26.2754	36.3554	26.7671
WBGene00002272	244.022	260.516	249.882	155.277	174.251	129.769
WBGene00002273	125.709	118.475	118.489	88.2079	96.1722	76.4804
WBGene00002274	10.4054	15.108	15.0616	7.42562	8.18384	6.1846
WBGene00002275	85.2826	75.4501	68.6248	110.137	109.315	112.724
WBGene00002276	33.7175	30.1364	29.1183	49.0887	44.5774	49.039
WBGene00002280	1077.97	1035.2	946.692	779.255	942.475	859.569
WBGene00002282	114.431	95.838	89.2122	107.902	124.993	142.726
WBGene00002285	6.52725	7.92797	8.56226	19.0258	8.27091	9.57507
WBGene00002295	60.2166	58.2005	60.833	76.4788	65.1728	73.1617
WBGene00002297	12.8053	12.7153	12.3793	23.1381	20.2633	24.7382
WBGene00002299	10.3179	13.5369	12.751	14.7495	12.6957	15.1695
WBGene00002324	31.2048	31.9867	25.4205	47.5349	34.7555	36.6277
WBGene00002335	335.65	328.134	358.164	385.383	368.711	408.193
WBGene00002344	856.429	816.42	837.978	843.958	775.622	739.528
WBGene00002348	51.7276	60.3264	57.8106	25.435	24.2659	19.6507
WBGene00002363	440.86	411.119	444.787	453.26	460.004	459.919
WBGene00002368	5.93595	6.17201	6.07591	6.52767	6.21106	5.44229
WBGene00002393	109.743	143.968	92.0766	134.911	123.106	74.2207
WBGene00002497	117.318	101.84	92.5459	130.501	143.768	159.439
WBGene00002583	69.32	67.731	61.9322	76.5438	77.0019	79.0388
WBGene00002601	35.4619	39.447	33.5067	40.2204	36.9268	40.0776
WBGene00002632	168.56	159.906	156.672	210.205	205.428	219.352
WBGene00002637	169.606	147.516	145.751	184.552	188.793	199.346
WBGene00002694	281.83	265.706	208.613	238.29	277.321	238.372
WBGene00002696	49.9439	44.3325	41.7348	62.398	59.3544	65.2554
WBGene00002717	197.775	199.545	202.908	225.294	210.751	229.163
WBGene00002783	187.578	165.444	166.206	193.57	177.14	180.144
WBGene00002827	82.2978	76.5358	69.7637	86.7863	107.767	110.642
WBGene00002845	218.397	199.647	192.36	227.919	235.891	243.178
WBGene00002850	68.4295	70.2364	59.5149	78.5609	81.2738	84.8698
WBGene00002855	216.288	189.265	193.361	207.363	215.448	232.492
WBGene00002879	41.8718	46.2236	43.941	48.25	43.8606	49.241
WBGene00002881	31.0006	28.4394	39.0986	35.3611	31.2591	34.3699
WBGene00002889	72.2054	75.0911	74.1427	88.2304	83.2317	84.0762
WBGene00002891	183.07	153.419	163.572	173.922	194.812	183.927
WBGene00002915	161.84	169.571	159.773	118.996	128.084	123.502
WBGene00002957	69.83	63.3141	58.8626	84.0604	85.7721	79.7407
WBGene00002974	15.1334	22.7098	20.7866	13.3293	12.5756	13.5732
WBGene00002975	43.3366	41.4494	42.0549	41.7161	40.1002	44.5611
WBGene00002976	9.89004	13.3918	13.0976	5.62762	5.63641	5.46656
WBGene00002977	72.686	81.7914	80.8677	66.6258	63.2493	60.7599
WBGene00002978	689.869	721.972	731.261	565.705	573.032	504.937
WBGene00002979	58.1508	65.6295	60.3687	51.8142	55.1473	55.566
WBGene00002980	1207.56	1174.79	1233.5	1320.31	1283.38	1344.23
WBGene00002981	481.889	460.149	477.418	504.25	472.526	454.529
WBGene00002982	83.4729	73.3675	68.3188	75.6961	82.2667	69.3357
WBGene00002983	101.889	113.378	121.836	71.4637	68.2406	64.5887
WBGene00002985	22.7715	23.4426	19.1552	35.3465	33.5743	35.4844
WBGene00002986	15.2718	19.2341	16.3338	16.2377	18.3069	17.8045
WBGene00002987	73.6312	64.1958	75.3607	73.3455	70.3698	81.536
WBGene00002988	11.079	9.52674	9.64588	10.6311	9.56613	9.06097
WBGene00002989	116.557	119.27	131.28	130.809	113.559	128.071
WBGene00002990	69.754	76.1882	63.1741	60.6965	60.1558	63.9216
WBGene00002991	37.1411	45.5999	43.973	37.2505	34.6147	31.6979
WBGene00002992	6.59109	7.2886	7.29103	7.87113	7.54155	7.30565
WBGene00002993	0	0	0	0	0	0
WBGene00002994	138.109	119.925	122.486	139.524	131.228	136.905
WBGene00002996	169.822	172.661	175.447	199.026	172.964	185.83
WBGene00002997	67.2965	62.5649	61.4855	86.0914	84.8351	69.5457
WBGene00002998	52.976	45.3815	44.1694	70.2067	58.6171	55.8376
WBGene00002999	116.183	133.236	127.519	138.52	139.93	140.819
WBGene00003000	38.3476	43.4067	47.7574	45.4129	42.401	49.4059
WBGene00003001	7.99504	6.74858	6.09231	10.7929	10.507	12.576
WBGene00003002	102.854	90.8971	92.313	133.428	103.279	99.0771
WBGene00003003	281.149	364.283	329.53	175.448	166.436	157.908
WBGene00003006	70.901	77.8432	76.5155	82.8255	90.768	96.1616
WBGene00003007	19.903	23.597	20.4987	16.0192	19.6005	20.1549
WBGene00003008	19.1983	15.2282	18.7593	27.2375	21.0998	33.4073
WBGene00003009	152.106	153.602	143.585	173.194	157.288	161.654
WBGene00003010	205.227	206.232	199.823	174.34	188.674	166.817
WBGene00003011	56.7609	51.2422	51.6302	64.2576	63.7131	67.8031
WBGene00003012	125.212	156.617	138.518	146.626	157.272	174.019
WBGene00003014	234.12	234.103	247.716	235.157	251.692	258.758
WBGene00003015	0.841466	1.39858	1.85905	0.69709	0.785658	0.53598
WBGene00003017	3.6177	4.1011	3.69101	3.09319	3.76916	2.56502
WBGene00003018	9.45425	11.4831	10.8832	22.1022	20.5368	19.7418
WBGene00003019	167.934	164.778	159.033	171.589	174.786	175.761
WBGene00003020	37.4371	33.3789	27.9132	62.4975	53.8059	59.4205
WBGene00003021	142.505	132.995	122.166	177.561	159.834	165.25
WBGene00003022	63.4313	56.256	59.9149	78.3839	74.9544	81.3205
WBGene00003024	57.1543	64.2061	63.9101	70.5229	64.5025	82.5991
WBGene00003025	226.114	205.804	208.56	241.687	247.206	258.023
WBGene00003026	4.49566	5.2514	5.22008	3.95003	3.78866	3.64453
WBGene00003029	27.0711	27.8219	27.2186	23.9324	27.8945	26.838
WBGene00003030	29.3896	32.9008	31.1513	36.9909	34.324	34.1258
WBGene00003031	1.26985	1.63308	3.13553	1.95956	1.70372	1.39709
WBGene00003033	8.64491	12.158	13.8768	6.16698	6.91849	5.00588
WBGene00003034	41.1232	38.6213	37.3999	57.41	49.4338	46.4786
WBGene00003035	40.9398	37.3483	41.509	45.6486	46.4395	54.8767
WBGene00003036	148.729	118.757	132.211	197.72	200.983	215.452
WBGene00003037	31.9313	29.6343	29.032	51.5309	46.9655	47.2324
WBGene00003038	42.2652	35.1297	30.5402	52.2276	42.8899	43.7418
WBGene00003039	0	0	0	0	0	0
WBGene00003040	107.24	111.414	118.198	141.911	123.545	124.238
WBGene00003041	41.5402	37.7963	36.7125	64.0068	53.195	55.3384
WBGene00003043	68.228	82.8695	73.1879	58.3026	65.5144	60.2138
WBGene00003044	97.9051	99.6894	110.631	117.471	104.426	119.786
WBGene00003045	27.8577	32.5749	28.6745	45.2906	42.0963	46.0054
WBGene00003046	29.4188	29.9305	28.053	43.5715	36.4523	33.2027
WBGene00003047	88.5564	86.6497	95.6215	84.3862	79.3079	72.154
WBGene00003048	315.561	322.109	322.944	309.515	310.487	332.388
WBGene00003052	215.724	199.859	216.333	205.612	213.82	222.985
WBGene00003053	310.699	261.972	296.038	329.848	366.516	368.234
WBGene00003055	4.50638	3.89456	4.66087	4.01638	5.16114	6.00673
WBGene00003056	10.2632	12.9178	12.2772	17.9028	15.1612	18.1369
WBGene00003057	24.6199	29.0073	27.6993	20.1581	16.7084	17.2463
WBGene00003058	0.020753	0.0252065	0.0680578	0.0362948	0.0262968	0.0342487
WBGene00003059	51.0816	55.0975	54.2925	75.6054	71.3598	72.4098
WBGene00003060	31.1287	29.2729	31.5107	38.4003	33.2308	36.6724
WBGene00003061	178.209	169.292	195.523	162.053	166.522	171.499
WBGene00003062	115.827	101.539	104.669	115.868	137.12	143.539
WBGene00003063	321.862	266.081	299.705	346.462	323.607	352.292
WBGene00003064	75.199	78.2206	80.7241	79.6372	81.4393	85.0244
WBGene00003065	167.217	160.497	187.458	161.64	162.736	150.486
WBGene00003066	74.2853	72.5377	82.1895	75.1743	78.8617	74.2362
WBGene00003067	2.79705	3.66907	2.86189	2.64155	2.26832	2.33877
WBGene00003068	55.8336	53.9028	54.7129	65.9288	58.0575	60.6826
WBGene00003071	132.797	125.843	124.112	116.945	112.419	113.677
WBGene00003072	40.4633	32.5406	36.9294	55.6813	45.9588	51.9971
WBGene00003073	132.512	124.6	119.763	133.384	137.175	150.029
WBGene00003074	11.0582	14.0231	11.4571	13.4722	12.9673	12.9086
WBGene00003075	47.3305	51.7687	58.4027	30.6979	27.632	27.9904
WBGene00003076	108.045	98.8199	104.033	112.103	111.843	122.362
WBGene00003077	36.1504	36.6572	36.2546	40.9887	42.5855	40.3809
WBGene00003078	76.8207	76.637	69.3762	94.3972	96.9181	104.221
WBGene00003079	33.1829	26.6601	33.7049	36.9201	36.6482	38.3547
WBGene00003080	31.352	30.9622	20.7555	39.4581	29.3313	38.0396
WBGene00003081	44.1778	43.1831	43.8674	54.3299	60.2168	67.7753
WBGene00003082	68.5913	68.0843	70.2425	91.9269	87.5953	94.7739
WBGene00003083	48.7381	42.128	52.0094	58.2545	62.2881	74.9389
WBGene00003084	39.1978	46.0336	44.1983	44.7965	42.0467	38.454
WBGene00003085	216.574	207.391	202.487	218.021	226.745	250.743
WBGene00003086	40.547	48.5253	42.3555	46.6461	42.6112	43.8323
WBGene00003087	115.449	113.478	121.338	158.621	143.566	157.446
WBGene00003088	4.86953	11.829	12.7754	25.5489	6.17036	5.35748
WBGene00003089	121.961	145.829	133.93	132.879	133.005	131.073
WBGene00003090	39.814	39.943	43.0175	19.7906	27.3904	24.6967
WBGene00003091	14.2766	15.1896	13.6465	8.61308	11.0786	7.54918
WBGene00003092	0.888254	1.21373	0.436945	0.388366	0.562769	0.122158
WBGene00003093	8.19212	10.1217	7.41116	3.95232	5.19026	3.57412
WBGene00003094	0.29343	0.712797	0.577369	0.256589	0.185908	0.322832
WBGene00003095	0.432695	0.875916	0	0.378369	0.365522	0
WBGene00003096	0.447039	0.135743	0.43981	0	0	1.22959
WBGene00003097	70.2519	81.1623	62.436	43.4383	44.9044	36.9307
WBGene00003098	0	0.369657	0	0	0	0
WBGene00003099	0	0	0	0	0	0.153279
WBGene00003100	0.122321	0.371426	0.320914	0.374371	0.464991	0.6056
WBGene00003102	36.3019	45.0559	43.7165	39.55	44.1142	47.9055
WBGene00003104	135.48	149.168	143.276	90.0814	90.4598	81.4961
WBGene00003106	6.2363	9.03474	6.80073	6.37315	6.75974	6.69586
WBGene00003107	0.290182	0.211473	0.304522	0.761247	0.44124	0.638519
WBGene00003111	278.82	255.898	254.066	284.06	286.772	303.216
WBGene00003112	24.9771	24.6243	28.9347	34.6055	32.3687	38.6325
WBGene00003114	0	0.200008	0	0	0.208659	0
WBGene00003119	56.3371	55.207	55.2126	58.9712	65.8426	68.7455
WBGene00003123	279.895	256.573	281.667	302.164	339.761	334.88
WBGene00003124	8.49546	6.87904	7.01666	11.7394	8.6385	6.23116
WBGene00003129	29.9091	24.488	26.4472	28.8541	28.0022	28.9095
[truncated: 44,727 more rows]

## Sheet: b
WormBase-ID	Public-name	wt-rep-1 (percentile rank of TPM)	wt-rep-2 (percentile rank of TPM)	wt-rep-3 (percentile rank of TPM)	mir-1-rep-1 (percentile rank of TPM)	mir-1-rep-2 (percentile rank of TPM)	mir-1-rep-3 (percentile rank of TPM)	wt-mean of percentile rank	mir-1-mean of percentile rank	percentile-rank-change-(mir-1 vs wt)	Q-value	Differential-expression	Regulatory-genes-of-pharynx-development	Regulatory-genes-of-pharynx-development-targeted-by-PHA-4
WBGene00000098	air-1	0.566391	0.50963	0.519118	0.632041	0.649763	0.690364	0.531713	0.657389	0.125676	7.91854e-06	up-regulation	0	0
WBGene00000099	air-2	0.564724	0.491376	0.554181	0.64904	0.670625	0.701959	0.53676	0.673875	0.137115	2.32619e-05	up-regulation	0	0
WBGene00000257	bmk-1	0.509053	0.473432	0.481675	0.593498	0.619032	0.641823	0.488054	0.618118	0.130064	2.93138e-11	up-regulation	0	0
WBGene00000265	brd-1	0.375874	0.347359	0.334285	0.46369	0.455508	0.468053	0.352506	0.462417	0.109911	8.79347e-09	up-regulation	0	0
WBGene00000275	bub-1	0.58283	0.544048	0.566714	0.704583	0.711065	0.74946	0.564531	0.721703	0.157172	4.99442e-15	up-regulation	0	0
WBGene00000375	cyp-44A1	0.233323	0.302266	0.249881	0.389268	0.344219	0.380568	0.261823	0.371351	0.109528	0.000345587	up-regulation	0	0
WBGene00000405	cdk-1	0.676541	0.638797	0.658417	0.787387	0.784322	0.831028	0.657918	0.800912	0.142994	3.57342e-09	up-regulation	0	0
WBGene00000406	cdk-4	0.387548	0.391291	0.390052	0.511712	0.518655	0.544022	0.38963	0.524796	0.135166	1.86637e-10	up-regulation	0	0
WBGene00000411	cdl-1	0.793361	0.759688	0.797477	0.895339	0.899864	0.915314	0.783509	0.903505	0.119997	1.49082e-14	up-regulation	0	0
WBGene00000413	cdt-1	0.482529	0.46825	0.422021	0.600157	0.627217	0.656777	0.4576	0.62805	0.17045	1.73445e-13	up-regulation	0	0
WBGene00000422	ced-8	0.3044	0.324232	0.322624	0.426322	0.407205	0.419432	0.317085	0.417653	0.100568	4.37167e-06	up-regulation	0	0
WBGene00000468	ces-1	0.377303	0.34179	0.374584	0.476929	0.45286	0.47461	0.364559	0.468133	0.103574	0.000693943	up-regulation	0	0
WBGene00000498	chk-1	0.382386	0.356717	0.327146	0.486251	0.460483	0.497321	0.355416	0.481352	0.125936	6.34215e-08	up-regulation	0	0
WBGene00000503	cht-1	0.705845	0.754505	0.737903	0.893067	0.928268	0.913874	0.732751	0.911736	0.178985	1.89191e-24	up-regulation	0	0
WBGene00000561	cnd-1	0.488167	0.451466	0.555529	0.570544	0.610367	0.67445	0.498387	0.618454	0.120066	0.00901248	up-regulation	0	0
WBGene00000794	crn-1	0.448221	0.457499	0.436062	0.557148	0.541523	0.569452	0.447261	0.556041	0.108781	1.77149e-07	up-regulation	0	0
WBGene00000799	crn-6	0.256989	0.25555	0.215056	0.335527	0.379122	0.372411	0.242531	0.362353	0.119822	0.000121377	up-regulation	0	0
WBGene00000804	csc-1	0.489914	0.472117	0.51531	0.591069	0.629945	0.680128	0.492447	0.633714	0.141267	2.11754e-05	up-regulation	0	0
WBGene00000863	cya-1	0.755559	0.736252	0.736554	0.868233	0.847709	0.87461	0.742788	0.863518	0.120729	2.98992e-16	up-regulation	0	0
WBGene00000870	cyd-1	0.427176	0.375048	0.427495	0.549158	0.524513	0.563615	0.409906	0.545762	0.135855	8.87356e-08	up-regulation	0	0
WBGene00000972	dhs-8	0.272554	0.228401	0.262256	0.48257	0.3784	0.370492	0.254404	0.410487	0.156083	0.000103024	up-regulation	0	0
WBGene00001049	dog-1	0.355464	0.325934	0.316119	0.454916	0.424055	0.452379	0.332506	0.443783	0.111278	2.5761e-09	up-regulation	0	0
WBGene00001102	dsh-2	0.521045	0.491763	0.488339	0.643792	0.603145	0.622871	0.500382	0.623269	0.122887	2.56664e-11	up-regulation	0	0
WBGene00001105	dsl-3	0.766836	0.723412	0.712835	0.847395	0.865763	0.886445	0.734361	0.866534	0.132173	4.41994e-08	up-regulation	0	0
WBGene00001161	efl-1	0.583148	0.601129	0.552911	0.691579	0.67231	0.709636	0.579063	0.691175	0.112112	1.60384e-07	up-regulation	0	0
WBGene00001372	exo-3	0.28526	0.278212	0.266698	0.373286	0.371981	0.389284	0.276724	0.378184	0.10146	0.000516266	up-regulation	0	0
WBGene00001434	fkh-2	0.370235	0.334751	0.400048	0.485233	0.498997	0.506357	0.368345	0.496863	0.128518	2.52717e-05	up-regulation	0	0
WBGene00001511	fzy-1	0.611182	0.583959	0.590988	0.721112	0.73321	0.760016	0.595376	0.738113	0.142737	7.55289e-13	up-regulation	0	0
WBGene00001688	gpr-1	0.330527	0.318354	0.340552	0.432746	0.461927	0.472691	0.329811	0.455788	0.125977	1.28377e-07	up-regulation	0	0
WBGene00001689	gpr-2	0.366661	0.361822	0.365382	0.458833	0.460323	0.496202	0.364622	0.471786	0.107164	7.36702e-07	up-regulation	0	0
WBGene00001767	gst-19	0.399142	0.374507	0.448358	0.545006	0.530611	0.49892	0.407336	0.524846	0.11751	0.00265722	up-regulation	0	0
WBGene00001820	ham-1	0.636595	0.599969	0.649849	0.777203	0.73313	0.780808	0.628804	0.763714	0.134909	4.54898e-09	up-regulation	0	0
WBGene00001821	ham-2	0.672808	0.644984	0.663097	0.735057	0.771805	0.819992	0.660296	0.775618	0.115321	1.56933e-05	up-regulation	0	0
WBGene00001829	hcp-1	0.50675	0.457885	0.487863	0.613004	0.623365	0.663575	0.484166	0.633315	0.149148	3.29969e-13	up-regulation	0	0
WBGene00001830	hcp-2	0.325921	0.298476	0.30184	0.409636	0.40552	0.432147	0.308746	0.415768	0.107022	4.55541e-11	up-regulation	0	0
WBGene00001831	hcp-3	0.652716	0.623714	0.633508	0.752291	0.720292	0.758417	0.636646	0.743667	0.107021	1.90066e-06	up-regulation	0	0
WBGene00001833	hcp-6	0.463628	0.445201	0.435031	0.574853	0.575062	0.602559	0.447953	0.584158	0.136205	1.4696e-21	up-regulation	0	0
WBGene00001869	him-10	0.445759	0.429809	0.448993	0.552683	0.554281	0.57585	0.44152	0.560938	0.119418	6.6804e-10	up-regulation	0	0
WBGene00001906	his-32	0.347999	0.264754	0.323179	0.489698	0.450132	0.411675	0.311977	0.450502	0.138525	0.00594023	up-regulation	0	0
WBGene00001958	hlh-14	0.413675	0.340398	0.435983	0.559107	0.534542	0.587685	0.396685	0.560445	0.163759	4.2048e-05	up-regulation	0	0
WBGene00001960	hlh-16	0.669552	0.60461	0.658655	0.789738	0.724063	0.789684	0.644272	0.767828	0.123556	0.000869781	up-regulation	0	0
WBGene00001981	hnd-1	0.295902	0.275505	0.261066	0.379945	0.400225	0.436945	0.277491	0.405705	0.128214	0.000232561	up-regulation	0	0
WBGene00002047	icp-1	0.613167	0.566246	0.561003	0.698081	0.7231	0.746261	0.580139	0.722481	0.142342	8.89502e-10	up-regulation	0	0
WBGene00002085	ins-2	0.391757	0.342409	0.347692	0.59953	0.532456	0.610876	0.360619	0.580954	0.220335	7.54631e-09	up-regulation	0	0
WBGene00002229	klp-19	0.496109	0.462062	0.479296	0.582765	0.572735	0.585366	0.479155	0.580289	0.101133	3.73392e-11	up-regulation	0	0
WBGene00002231	knl-1	0.546776	0.529353	0.513406	0.627262	0.653615	0.663894	0.529845	0.648257	0.118412	6.52837e-13	up-regulation	0	0
WBGene00002297	ect-2	0.35467	0.350298	0.342615	0.452331	0.426944	0.468693	0.349194	0.449322	0.100128	1.9151e-09	up-regulation	0	0
WBGene00003018	lin-32	0.307894	0.334829	0.322941	0.4434	0.430314	0.426389	0.321888	0.433368	0.11148	0.00324738	up-regulation	0	0
WBGene00003020	lin-35	0.57203	0.543662	0.499524	0.682491	0.651208	0.67493	0.538405	0.669543	0.131138	2.8886e-09	up-regulation	0	0
WBGene00003155	mcm-3	0.339978	0.351613	0.331271	0.419271	0.433603	0.472771	0.340954	0.441882	0.100928	2.69852e-06	up-regulation	0	0
WBGene00003156	mcm-4	0.459736	0.435378	0.444154	0.53725	0.555484	0.604878	0.446423	0.565871	0.119448	1.67385e-07	up-regulation	0	0
WBGene00003157	mcm-5	0.479987	0.472658	0.444312	0.557227	0.596084	0.633826	0.465653	0.595713	0.13006	9.19524e-08	up-regulation	0	0
WBGene00003159	mcm-7	0.636515	0.626112	0.620657	0.799138	0.828853	0.845662	0.627761	0.824551	0.19679	9.24536e-24	up-regulation	0	0
WBGene00003161	mdf-2	0.530734	0.51427	0.53062	0.652017	0.684907	0.70092	0.525208	0.679281	0.154073	3.87615e-10	up-regulation	0	0
WBGene00003222	mes-4	0.455289	0.419677	0.412581	0.568273	0.528524	0.565774	0.429182	0.55419	0.125008	1.43788e-10	up-regulation	0	0
WBGene00003224	mes-6	0.359911	0.346198	0.342456	0.463298	0.436652	0.487885	0.349522	0.462612	0.11309	5.77808e-07	up-regulation	0	0
WBGene00003245	mig-13	0.411769	0.447598	0.488101	0.570701	0.49996	0.583846	0.449156	0.551502	0.102346	0.00311947	up-regulation	0	0
WBGene00003367	mix-1	0.677573	0.651094	0.652626	0.77595	0.762898	0.780328	0.660431	0.773059	0.112628	1.26923e-16	up-regulation	0	0
WBGene00003576	ndc-80	0.539152	0.53206	0.546724	0.669957	0.687074	0.718273	0.539312	0.691768	0.152456	2.16497e-14	up-regulation	0	0
WBGene00003595	ngn-1	0.608084	0.536391	0.589481	0.686095	0.663323	0.757057	0.577986	0.702158	0.124173	0.0019431	up-regulation	0	0
WBGene00003845	odd-1	0.246506	0.220357	0.188085	0.341089	0.352323	0.358337	0.218316	0.350583	0.132267	0.00139032	up-regulation	0	0
WBGene00003912	pal-1	0.545426	0.57839	0.567825	0.651077	0.652491	0.693083	0.56388	0.66555	0.10167	7.01437e-06	up-regulation	0	0
WBGene00003937	pax-1	0.347125	0.366386	0.343567	0.448884	0.430875	0.526989	0.352359	0.468916	0.116557	0.0024427	up-regulation	0	0
WBGene00003955	pcn-1	0.635245	0.602753	0.666349	0.788171	0.809275	0.833107	0.634782	0.810184	0.175402	5.19811e-11	up-regulation	0	0
WBGene00004000	pgp-6	0.0650413	0.0658984	0.105267	0.242538	0.317821	0.307317	0.0787357	0.289225	0.21049	7.05965e-11	up-regulation	0	0
WBGene00004042	plk-1	0.656369	0.607008	0.643106	0.741011	0.754473	0.796002	0.635494	0.763828	0.128334	5.35155e-08	up-regulation	0	0
WBGene00004051	parg-1	0.404622	0.418594	0.399016	0.542342	0.495065	0.510756	0.407411	0.516054	0.108644	5.14298e-09	up-regulation	0	0
WBGene00004092	ppt-1	0.611102	0.518988	0.538315	0.618175	0.69927	0.739784	0.556135	0.685743	0.129608	0.00242531	up-regulation	0	0
WBGene00004180	pri-1	0.384609	0.397014	0.384975	0.492127	0.516489	0.556417	0.388866	0.521678	0.132811	7.57165e-07	up-regulation	0	0
WBGene00004181	pri-2	0.403034	0.416738	0.404331	0.496671	0.507663	0.543782	0.408034	0.516039	0.108004	2.46635e-06	up-regulation	0	0
WBGene00004312	rba-1	0.619044	0.623869	0.629383	0.747121	0.730482	0.738824	0.624098	0.738809	0.114711	1.05296e-11	up-regulation	0	0
WBGene00004338	rfc-2	0.428764	0.415423	0.416389	0.523776	0.51673	0.538984	0.420192	0.526497	0.106305	7.30669e-06	up-regulation	0	0
WBGene00004339	rfc-3	0.488405	0.437002	0.482786	0.566863	0.563989	0.588165	0.469398	0.573006	0.103608	0.000124308	up-regulation	0	0
WBGene00004340	rfc-4	0.491026	0.456106	0.463033	0.627967	0.596165	0.621431	0.470055	0.615188	0.145132	2.48215e-10	up-regulation	0	0
WBGene00004391	rnr-1	0.473713	0.458349	0.487149	0.532393	0.596004	0.616873	0.473071	0.581757	0.108686	5.59744e-05	up-regulation	0	0
WBGene00004737	scc-1	0.373253	0.378529	0.367682	0.499491	0.480623	0.514354	0.373155	0.498156	0.125001	5.0438e-12	up-regulation	0	0
WBGene00004786	sex-1	0.545267	0.539175	0.514358	0.776028	0.752548	0.759376	0.532934	0.762651	0.229717	1.86338e-43	up-regulation	0	0
WBGene00004813	skr-7	0.188612	0.165365	0.213152	0.38441	0.368852	0.438465	0.189043	0.397242	0.208199	5.84082e-07	up-regulation	0	0
WBGene00004820	skr-14	0.060197	0.133498	0.108044	0.254759	0.246088	0.317633	0.10058	0.272827	0.172247	0.00382081	up-regulation	0	0
WBGene00004873	smc-3	0.571792	0.575451	0.562034	0.660556	0.66886	0.687885	0.569759	0.672434	0.102675	4.35322e-15	up-regulation	0	0
WBGene00004874	smc-4	0.538358	0.547838	0.517611	0.673169	0.661237	0.693163	0.534602	0.675856	0.141254	1.06899e-24	up-regulation	0	0
WBGene00004984	spn-4	0.247618	0.239152	0.260828	0.367803	0.352885	0.368972	0.249199	0.36322	0.114021	5.60159e-06	up-regulation	0	0
WBGene00005011	F26F4.8	0.312341	0.336608	0.293511	0.441285	0.381449	0.439344	0.314153	0.420693	0.106539	0.000743848	up-regulation	0	0
WBGene00006379	sys-1	0.551382	0.517132	0.527447	0.671602	0.642381	0.682607	0.531987	0.66553	0.133543	3.87318e-13	up-regulation	0	0
WBGene00006416	sams-5	0.320521	0.299714	0.300888	0.452722	0.458236	0.4507	0.307041	0.453886	0.146845	6.24934e-12	up-regulation	0	0
WBGene00006431	tag-52	0.587119	0.546523	0.566	0.677869	0.66228	0.69964	0.566547	0.67993	0.113382	1.40206e-08	up-regulation	0	0
WBGene00006544	tbx-7	0.059244	0.0379766	0.0440267	0.187936	0.176683	0.19904	0.0470824	0.187886	0.140804	0.00424877	up-regulation	0	0
WBGene00006547	tbx-11	0	0	0	0.126675	0.0850518	0.15122	0	0.120982	0.120982	2.13695e-05	up-regulation	0	0
WBGene00006561	tcl-2	0.611976	0.631913	0.624068	0.75754	0.728155	0.763455	0.622652	0.749717	0.127065	3.78889e-13	up-regulation	0	0
WBGene00006571	tim-1	0.374047	0.372341	0.366016	0.474187	0.462328	0.481807	0.370801	0.472774	0.101973	1.38513e-15	up-regulation	0	0
WBGene00006795	unc-61	0.460848	0.468714	0.46811	0.55002	0.583327	0.588884	0.465891	0.574077	0.108186	3.06943e-08	up-regulation	0	0
WBGene00006881	vab-15	0.40621	0.406141	0.433127	0.524246	0.531573	0.593443	0.41516	0.549754	0.134594	4.57824e-06	up-regulation	0	0
WBGene00006974	zen-4	0.653748	0.637714	0.636602	0.738739	0.76025	0.789364	0.642688	0.762784	0.120097	1.75663e-11	up-regulation	0	0
WBGene00006988	zyg-1	0.364676	0.394539	0.357052	0.482961	0.457113	0.478369	0.372089	0.472814	0.100725	9.26445e-08	up-regulation	0	0
WBGene00007014	mdt-10	0.492217	0.547219	0.551245	0.648257	0.630827	0.64878	0.530227	0.642622	0.112394	0.000321352	up-regulation	0	0
WBGene00007168	B0393.3	0.394536	0.366308	0.363478	0.500666	0.466661	0.504278	0.374774	0.490535	0.115761	1.11168e-08	up-regulation	0	0
WBGene00007225	C01G6.3	0.817106	0.787841	0.770506	0.926361	0.934687	0.92427	0.791818	0.928439	0.136622	8.86887e-25	up-regulation	0	0
WBGene00007258	hasp-1	0.275254	0.289968	0.259638	0.394595	0.382412	0.405278	0.274954	0.394095	0.119141	9.84151e-13	up-regulation	0	0
WBGene00007500	nasp-1	0.663993	0.61451	0.628114	0.734978	0.746209	0.765374	0.635539	0.748854	0.113315	5.20187e-07	up-regulation	0	0
WBGene00007640	pcmd-1	0.47006	0.469565	0.435586	0.574148	0.54393	0.603998	0.458404	0.574025	0.115622	4.01982e-07	up-regulation	0	0
WBGene00007694	C23H4.6	0.123253	0.135664	0.100904	0.226635	0.201717	0.243902	0.11994	0.224085	0.104145	0.000182312	up-regulation	0	0
WBGene00007904	C33G3.4	0.447109	0.397633	0.344518	0.473639	0.582444	0.587925	0.39642	0.548003	0.151582	0.000111131	up-regulation	0	0
WBGene00008035	C39E9.12	0.533752	0.487818	0.519594	0.620447	0.626655	0.661975	0.513721	0.636359	0.122638	8.0979e-07	up-regulation	0	0
WBGene00008070	C43D7.8	0.230543	0.212236	0.235602	0.367646	0.349675	0.409356	0.226127	0.375559	0.149432	0.00413936	up-regulation	0	0
WBGene00008107	aspm-1	0.440994	0.432361	0.405283	0.532237	0.552034	0.57513	0.426213	0.553134	0.126921	1.20936e-12	up-regulation	0	0
WBGene00008138	C47D12.4	0.250238	0.27272	0.196811	0.37642	0.339084	0.353379	0.239923	0.356294	0.116371	0.00189464	up-regulation	0	0
WBGene00008424	D2045.7	0.381433	0.3916	0.390528	0.552996	0.579876	0.609196	0.387854	0.58069	0.192836	6.52837e-13	up-regulation	0	0
WBGene00008426	D2045.9	0.70108	0.659834	0.653736	0.775088	0.775175	0.813595	0.67155	0.787952	0.116402	1.84144e-07	up-regulation	0	0
WBGene00008488	F01D4.5	0.397633	0.447985	0.428685	0.51696	0.548504	0.560896	0.424768	0.54212	0.117352	0.000208296	up-regulation	0	0
WBGene00008510	lipl-7	0.504288	0.477608	0.46113	0.631571	0.604349	0.638305	0.481009	0.624741	0.143733	9.27456e-11	up-regulation	0	0
WBGene00008710	F11E6.7	0.373968	0.361745	0.328732	0.481864	0.473722	0.513555	0.354815	0.489714	0.134899	1.67317e-12	up-regulation	0	0
WBGene00008784	F14B6.3	0	0	0	0.0688602	0.0450935	0.191204	0	0.101719	0.101719	2.97107e-05	up-regulation	0	0
WBGene00008838	F15A4.2	0.22824	0.237605	0.223544	0.359577	0.325764	0.336106	0.229797	0.340482	0.110686	0.0015124	up-regulation	0	0
WBGene00008880	F16B12.4	0.575206	0.607704	0.592416	0.709127	0.672711	0.715554	0.591775	0.699131	0.107355	9.36262e-07	up-regulation	0	0
WBGene00008904	F17A2.13	0.22689	0.197463	0.180073	0.336075	0.296478	0.337305	0.201475	0.323286	0.121811	0.000853744	up-regulation	0	0
WBGene00009089	jmjd-3.2	0.257227	0.273958	0.228304	0.419428	0.411297	0.385846	0.253163	0.405524	0.152361	1.59073e-14	up-regulation	0	0
WBGene00009156	clec-196	0.745791	0.684198	0.68039	0.861183	0.875552	0.871731	0.70346	0.869489	0.166029	1.34635e-10	up-regulation	0	0
WBGene00009179	kbp-3	0.443218	0.421688	0.489925	0.55942	0.591029	0.603279	0.45161	0.584576	0.132966	0.00110987	up-regulation	0	0
WBGene00009212	atz-1	0.633656	0.594942	0.614866	0.835018	0.812244	0.835826	0.614488	0.827696	0.213208	3.34054e-27	up-regulation	0	0
WBGene00009219	dpm-3	0.524142	0.55333	0.596303	0.675284	0.656182	0.733946	0.557925	0.688471	0.130546	0.00298471	up-regulation	0	0
WBGene00009343	F32H2.6	0.271442	0.285714	0.306679	0.433216	0.403113	0.427589	0.287945	0.421306	0.133361	0.000217661	up-regulation	0	0
WBGene00009370	set-10	0.443536	0.462217	0.45161	0.591226	0.558132	0.577529	0.452454	0.575629	0.123175	1.81942e-10	up-regulation	0	0
WBGene00009444	erh-2	0.431385	0.37412	0.443836	0.542812	0.540801	0.586086	0.416447	0.556566	0.140119	0.000467896	up-regulation	0	0
WBGene00009552	piki-1	0.436547	0.41697	0.429557	0.535057	0.506379	0.568653	0.427691	0.536696	0.109005	7.56477e-09	up-regulation	0	0
WBGene00009690	F44E5.3	0.14541	0.211231	0.202523	0.310615	0.299045	0.361535	0.186388	0.323732	0.137344	0.000644056	up-regulation	0	0
WBGene00009698	F44F1.6	0.408593	0.386805	0.392908	0.569134	0.522747	0.560336	0.396102	0.550739	0.154637	2.5095e-13	up-regulation	0	0
WBGene00009743	sptf-1	0.439088	0.413876	0.41155	0.536624	0.499639	0.55026	0.421505	0.528841	0.107336	5.15577e-05	up-regulation	0	0
WBGene00009899	efl-3	0.750715	0.722716	0.752182	0.843948	0.840006	0.872531	0.741871	0.852162	0.110291	9.7946e-10	up-regulation	0	0
WBGene00009939	ztf-11	0.662325	0.643901	0.679359	0.767176	0.746931	0.827749	0.661862	0.780619	0.118757	3.56336e-06	up-regulation	0	0
WBGene00010093	capg-2	0.406449	0.403821	0.381247	0.511477	0.528123	0.553379	0.397172	0.530993	0.133821	4.4655e-14	up-regulation	0	0
WBGene00010439	JC8.7	0.381512	0.426096	0.36443	0.496122	0.494744	0.503319	0.390679	0.498062	0.107382	0.00022293	up-regulation	0	0
WBGene00010495	K02B12.2	0.525651	0.469023	0.531493	0.588249	0.590227	0.683007	0.508722	0.620494	0.111772	0.00645129	up-regulation	0	0
WBGene00010542	K03H1.7	0.27446	0.231882	0.246153	0.394908	0.371419	0.366973	0.250831	0.377767	0.126935	0.002125	up-regulation	0	0
WBGene00010568	K04G2.10	0.147395	0.184082	0.0985245	0.291735	0.267351	0.322911	0.143334	0.293999	0.150665	0.00120996	up-regulation	0	0
WBGene00010685	aipl-1	0.550429	0.546523	0.541885	0.650999	0.640857	0.678369	0.546279	0.656741	0.110462	5.30336e-10	up-regulation	0	0
WBGene00010691	K08H2.4	0.482846	0.482481	0.455815	0.585664	0.609243	0.601679	0.473714	0.598862	0.125148	0.000164693	up-regulation	0	0
WBGene00010785	top-2	0.688771	0.661845	0.670395	0.789268	0.80727	0.831667	0.67367	0.809401	0.135731	5.1144e-15	up-regulation	0	0
WBGene00010935	M163.1	0.646125	0.591461	0.655878	0.747278	0.706652	0.740264	0.631155	0.731398	0.100243	0.000199293	up-regulation	0	0
WBGene00011016	R04F11.3	0.655575	0.630443	0.619626	0.73208	0.74669	0.742343	0.635215	0.740371	0.105156	9.94275e-08	up-regulation	0	0
WBGene00011447	T04F8.9	0.508895	0.484338	0.580676	0.628202	0.641178	0.672211	0.524636	0.647197	0.122561	0.000953847	up-regulation	0	0
WBGene00011509	T05H10.4	0.66439	0.61219	0.656513	0.811829	0.813448	0.853019	0.644364	0.826099	0.181734	8.08591e-14	up-regulation	0	0
WBGene00011532	chaf-1	0.436626	0.447134	0.415437	0.592088	0.564712	0.607517	0.433066	0.588105	0.155039	5.1144e-15	up-regulation	0	0
WBGene00011706	T11B7.1	0.332116	0.339005	0.281374	0.423737	0.477253	0.502759	0.317498	0.467916	0.150418	1.37319e-06	up-regulation	0	0
WBGene00012021	T25E12.6	0.249682	0.224147	0.222989	0.413944	0.35473	0.404558	0.232273	0.391078	0.158805	2.80352e-07	up-regulation	0	0
WBGene00012151	VH15N14R.1	0.344346	0.33189	0.294939	0.465022	0.40544	0.446222	0.323725	0.438894	0.11517	0.00266801	up-regulation	0	0
WBGene00012198	W02B8.2	0.513183	0.499033	0.487387	0.614649	0.609324	0.627189	0.499868	0.617054	0.117186	2.57602e-18	up-regulation	0	0
WBGene00012240	W04A8.5	0.216963	0.140846	0.133746	0.338112	0.268956	0.361056	0.163852	0.322708	0.158856	0.00150781	up-regulation	0	0
WBGene00012435	flh-1	0.706798	0.699822	0.692924	0.828672	0.79403	0.813515	0.699848	0.812072	0.112224	1.70591e-13	up-regulation	0	0
WBGene00012436	flh-3	0.552017	0.542037	0.510313	0.680376	0.690203	0.728988	0.534789	0.699856	0.165067	3.19493e-12	up-regulation	0	0
WBGene00012444	Y15E3A.5	0.330607	0.306211	0.286372	0.530356	0.418599	0.377929	0.30773	0.442295	0.134565	0.00300372	up-regulation	0	0
WBGene00012494	nhr-232	0.215931	0.240158	0.163811	0.319624	0.301533	0.312675	0.206633	0.311277	0.104644	0.00460023	up-regulation	0	0
WBGene00012513	Y26E6A.2	0.131512	0.188104	0.142948	0.275206	0.258525	0.259896	0.154188	0.264542	0.110354	0.00441716	up-regulation	0	0
WBGene00012538	semo-1	0.495791	0.533993	0.547993	0.60564	0.662842	0.621112	0.525926	0.629865	0.103939	8.23117e-05	up-regulation	0	0
WBGene00012650	orc-1	0.291455	0.286488	0.259559	0.373678	0.386344	0.418633	0.279167	0.392885	0.113718	1.75932e-06	up-regulation	0	0
WBGene00012834	Y43F8C.13	0.32886	0.29778	0.299699	0.396318	0.438017	0.446381	0.308779	0.426905	0.118126	0.000105834	up-regulation	0	0
WBGene00012888	sas-6	0.455051	0.425942	0.427891	0.572581	0.529086	0.564894	0.436295	0.55552	0.119226	8.85719e-08	up-regulation	0	0
WBGene00012899	Y46G5A.7	0.575762	0.631449	0.552832	0.777125	0.708577	0.72379	0.586681	0.736498	0.149817	1.68412e-06	up-regulation	0	0
WBGene00012922	Y47D3A.1	0.363882	0.371645	0.329684	0.528555	0.496429	0.514114	0.35507	0.513033	0.157962	5.781e-13	up-regulation	0	0
WBGene00012936	pola-1	0.388342	0.359811	0.357687	0.47121	0.458718	0.514914	0.368613	0.481614	0.113001	2.22845e-09	up-regulation	0	0
WBGene00012951	Y47H9C.8	0.523428	0.549617	0.528558	0.684528	0.607398	0.62551	0.533868	0.639145	0.105278	5.46486e-05	up-regulation	0	0
WBGene00012972	rsa-2	0.548841	0.51953	0.524036	0.626949	0.643264	0.681647	0.530802	0.65062	0.119818	9.7946e-10	up-regulation	0	0
WBGene00012976	sup-35	0.248491	0.276123	0.209503	0.346886	0.331702	0.357217	0.244706	0.345268	0.100562	0.00546861	up-regulation	0	0
WBGene00013038	ani-1	0.711166	0.690154	0.694273	0.812691	0.815775	0.836066	0.698531	0.82151	0.12298	9.22072e-17	up-regulation	0	0
WBGene00013100	zip-7	0.42805	0.45162	0.417024	0.734508	0.761775	0.718193	0.432231	0.738159	0.305927	2.28875e-28	up-regulation	0	0
WBGene00013145	cutl-2	0.748729	0.67105	0.691575	0.82546	0.833266	0.87429	0.703785	0.844339	0.140554	2.53957e-06	up-regulation	0	0
WBGene00013150	pole-4	0.504606	0.447676	0.489529	0.61841	0.586777	0.626709	0.480604	0.610632	0.130028	9.77624e-05	up-regulation	0	0
WBGene00013156	Y53F4B.9	0.405972	0.381777	0.381564	0.51743	0.493701	0.530988	0.389771	0.51404	0.124269	6.29727e-14	up-regulation	0	0
WBGene00013209	bub-3	0.630559	0.605306	0.594241	0.746886	0.750461	0.752659	0.610035	0.750002	0.139967	1.19976e-12	up-regulation	0	0
WBGene00013241	ung-1	0.362532	0.380308	0.385372	0.473247	0.499238	0.52531	0.376071	0.499265	0.123194	2.95005e-05	up-regulation	0	0
WBGene00013418	Y65A5A.1	0.774857	0.721711	0.792083	0.896749	0.874749	0.894522	0.762884	0.888673	0.12579	1.93725e-08	up-regulation	0	0
WBGene00013438	ztf-29	0.451239	0.436615	0.442408	0.602585	0.583487	0.57537	0.443421	0.587147	0.143727	1.40395e-13	up-regulation	0	0
WBGene00013453	fbxa-83	0.404304	0.416506	0.354038	0.522758	0.494183	0.534026	0.391616	0.516989	0.125373	1.79374e-05	up-regulation	0	0
WBGene00013553	Y75B8A.18	0.380003	0.400263	0.342218	0.50803	0.529888	0.583687	0.374161	0.540535	0.166374	5.62876e-05	up-regulation	0	0
WBGene00014199	ZK1053.4	0.66852	0.612886	0.553943	0.811359	0.804541	0.812555	0.611783	0.809485	0.197703	2.72505e-12	up-regulation	0	0
WBGene00015112	B0281.5	0.213707	0.196922	0.174599	0.3736	0.34783	0.404318	0.195076	0.375249	0.180173	1.30883e-06	up-regulation	0	0
WBGene00015194	trul-1	0.26358	0.300565	0.273124	0.393498	0.377678	0.391843	0.27909	0.387673	0.108583	5.85466e-06	up-regulation	0	0
WBGene00015513	snpc-1.1	0.525254	0.531209	0.533873	0.657188	0.639413	0.619992	0.530112	0.638864	0.108752	1.65766e-08	up-regulation	0	0
WBGene00015515	spdl-1	0.593393	0.567407	0.575282	0.694947	0.700875	0.732827	0.578694	0.70955	0.130856	7.8458e-11	up-regulation	0	0
WBGene00015518	C06E1.1	0.799952	0.753577	0.754482	0.878418	0.870336	0.878289	0.769337	0.875681	0.106344	2.76988e-07	up-regulation	0	0
WBGene00015529	C06E2.5	0.390645	0.402661	0.375853	0.476067	0.489288	0.508197	0.389719	0.491184	0.101465	0.00237386	up-regulation	0	0
WBGene00015569	C07D10.5	0.755003	0.720937	0.713787	0.888132	0.883254	0.89924	0.729909	0.890209	0.1603	1.81633e-24	up-regulation	0	0
WBGene00015610	C08F1.6	0.389374	0.326785	0.351023	0.580024	0.52042	0.585846	0.355727	0.562097	0.206369	4.60594e-10	up-regulation	0	0
WBGene00015887	C17C3.1	0.462198	0.438626	0.441139	0.526753	0.539918	0.57601	0.447321	0.54756	0.100239	3.2535e-06	up-regulation	0	0
WBGene00015894	acdh-2	0.345457	0.389125	0.377995	0.504583	0.538554	0.54922	0.370859	0.530786	0.159927	2.2483e-10	up-regulation	0	0
WBGene00016071	C24H12.1	0.450127	0.517519	0.454704	0.635253	0.594961	0.669652	0.474117	0.633289	0.159172	4.43045e-07	up-regulation	0	0
WBGene00016151	smc-5	0.398269	0.425168	0.403935	0.536154	0.521383	0.554738	0.409124	0.537425	0.128301	2.14805e-15	up-regulation	0	0
WBGene00016295	fbxc-40	0.557735	0.529275	0.543868	0.686016	0.661959	0.72619	0.543626	0.691388	0.147762	1.06379e-09	up-regulation	0	0
WBGene00016307	fbxc-18	0.0894219	0.0843066	0.0636998	0.179788	0.205488	0.260776	0.0791428	0.215351	0.136208	0.00645611	up-regulation	0	0
WBGene00016359	fbxb-88	0.584339	0.694795	0.589561	0.774148	0.728236	0.756897	0.622898	0.753094	0.130195	0.000144566	up-regulation	0	0
WBGene00016381	sgo-1	0.461483	0.446438	0.412819	0.566314	0.518013	0.553539	0.440247	0.545955	0.105708	0.000129107	up-regulation	0	0
WBGene00016387	kbp-5	0.477684	0.478227	0.463827	0.591853	0.541202	0.594082	0.473246	0.575712	0.102466	0.00196909	up-regulation	0	0
WBGene00016429	C35A11.2	0.435832	0.433367	0.393939	0.526126	0.53053	0.506597	0.421046	0.521085	0.100038	7.50496e-05	up-regulation	0	0
WBGene00016449	tost-1	0.533513	0.486503	0.481199	0.677712	0.644548	0.695402	0.500405	0.672554	0.172149	1.52558e-07	up-regulation	0	0
WBGene00016520	C39B5.2	0.399619	0.396164	0.372759	0.656091	0.57787	0.604238	0.389514	0.612733	0.223219	1.28717e-18	up-regulation	0	0
WBGene00016545	C40A11.2	0.482846	0.483719	0.462082	0.550803	0.588703	0.632947	0.476216	0.590817	0.114602	0.000610059	up-regulation	0	0
WBGene00016547	C40A11.4	0.653272	0.578622	0.631287	0.713357	0.732729	0.766333	0.62106	0.737473	0.116413	0.000416905	up-regulation	0	0
WBGene00016549	C40A11.6	0.671855	0.672132	0.664921	0.774383	0.752227	0.788645	0.669636	0.771751	0.102115	2.25192e-06	up-regulation	0	0
WBGene00016566	eri-7	0.302176	0.331967	0.292718	0.430082	0.402792	0.398001	0.308954	0.410292	0.101338	3.467e-06	up-regulation	0	0
WBGene00016927	nhr-172	0.188056	0.163199	0.136919	0.2915	0.30755	0.296521	0.162725	0.298524	0.135799	0.00084517	up-regulation	0	0
WBGene00016971	toe-2	0.388739	0.383015	0.381168	0.499882	0.48632	0.521551	0.384307	0.502584	0.118277	5.17941e-11	up-regulation	0	0
WBGene00016996	D1005.2	0.753574	0.709877	0.668491	0.800392	0.815293	0.827589	0.710647	0.814425	0.103777	0.000111551	up-regulation	0	0
WBGene00017023	D1022.4	0.561626	0.532988	0.469776	0.612534	0.620557	0.65086	0.521464	0.627984	0.10652	0.00140128	up-regulation	0	0
WBGene00017237	pole-2	0.451477	0.496094	0.461447	0.581277	0.563428	0.590164	0.469673	0.57829	0.108617	3.04008e-07	up-regulation	0	0
WBGene00017241	pcyt-1	0.560991	0.543507	0.540854	0.654524	0.680895	0.736905	0.548451	0.690775	0.142324	4.33057e-08	up-regulation	0	0
WBGene00017546	rpa-1	0.664311	0.638178	0.618832	0.728868	0.764984	0.779208	0.64044	0.757687	0.117247	7.71472e-08	up-regulation	0	0
WBGene00017593	F19C7.3	0.311547	0.330807	0.289069	0.468233	0.416754	0.448621	0.310474	0.444536	0.134062	6.0814e-07	up-regulation	0	0
WBGene00017755	zip-8	0.3777	0.515276	0.476519	0.632589	0.555805	0.690604	0.456498	0.626333	0.169834	0.00122303	up-regulation	0	0
WBGene00017832	kbp-2	0.489755	0.487741	0.535856	0.612299	0.626896	0.756657	0.504451	0.665284	0.160833	0.000618614	up-regulation	0	0
WBGene00017908	F28H1.1	0.441868	0.42803	0.440108	0.616843	0.540239	0.584166	0.436669	0.580416	0.143748	6.21496e-08	up-regulation	0	0
WBGene00017930	F29G9.1	0.1223	0.223296	0.159448	0.320956	0.277221	0.317153	0.168348	0.30511	0.136762	0.00680197	up-regulation	0	0
WBGene00017949	F31D5.6	0.36547	0.388042	0.2924	0.55331	0.531975	0.560256	0.348638	0.548513	0.199876	0.000276657	up-regulation	0	0
WBGene00018103	F36H5.4	0.268027	0.296697	0.232826	0.338034	0.389232	0.37569	0.26585	0.367652	0.101802	0.00846523	up-regulation	0	0
WBGene00018241	F40G9.5	0.502462	0.52332	0.471204	0.654759	0.581882	0.577449	0.498995	0.604697	0.105702	0.0010414	up-regulation	0	0
WBGene00018242	F40G9.6	0.676382	0.665017	0.665873	0.82828	0.755837	0.784006	0.669091	0.789375	0.120284	1.83787e-05	up-regulation	0	0
WBGene00018438	btb-6	0.228558	0.159177	0.146359	0.345633	0.342534	0.359536	0.178031	0.349234	0.171203	1.06012e-05	up-regulation	0	0
WBGene00018446	ceh-83	0.19433	0.168691	0.173885	0.308421	0.261975	0.301799	0.178969	0.290732	0.111763	0.000328361	up-regulation	0	0
WBGene00018456	fbxc-39	0.14811	0.184237	0.180628	0.311712	0.281232	0.313874	0.170992	0.302273	0.131281	0.000106198	up-regulation	0	0
WBGene00018606	F48E3.6	0.62913	0.608786	0.630176	0.743126	0.742919	0.802479	0.622697	0.762841	0.140144	4.20602e-08	up-regulation	0	0
WBGene00018693	F52E1.3	0	0	0	0.100588	0.122924	0.15122	0	0.12491	0.12491	0.00028205	up-regulation	0	0
WBGene00018766	F53G2.1	0.166058	0.219816	0.178883	0.322288	0.316376	0.343862	0.188252	0.327509	0.139257	4.38039e-07	up-regulation	0	0
WBGene00018778	F53H1.4	0.600619	0.555882	0.55307	0.66792	0.667335	0.686765	0.569857	0.674007	0.10415	3.56496e-09	up-regulation	0	0
WBGene00018811	pmt-2	0.556306	0.538093	0.49762	0.642225	0.655139	0.642943	0.530673	0.646769	0.116096	1.06289e-07	up-regulation	0	0
WBGene00018830	ska-3	0.422411	0.40676	0.360939	0.508343	0.486239	0.518033	0.396703	0.504205	0.107502	0.000422254	up-regulation	0	0
WBGene00018878	glit-1	0.546855	0.522856	0.561717	0.665335	0.647918	0.685006	0.543809	0.666086	0.122277	4.64302e-10	up-regulation	0	0
WBGene00019087	F59A6.5	0.495473	0.467631	0.4858	0.590129	0.615582	0.628549	0.482968	0.61142	0.128452	2.99349e-14	up-regulation	0	0
WBGene00019313	btb-10	0.175667	0.144636	0.173647	0.297219	0.30418	0.356497	0.16465	0.319299	0.154649	0.000196522	up-regulation	0	0
WBGene00019362	cdk-2	0.388898	0.357336	0.383944	0.475519	0.462649	0.501399	0.376726	0.479856	0.10313	0.000183429	up-regulation	0	0
WBGene00019432	knl-2	0.594584	0.575528	0.589323	0.717665	0.696542	0.744182	0.586478	0.719463	0.132985	4.80359e-14	up-regulation	0	0
WBGene00019514	cpg-20	0.771125	0.747854	0.777487	0.8264	0.85822	0.913475	0.765488	0.866032	0.100543	0.00204566	up-regulation	0	0
WBGene00019624	rnst-2	0.59109	0.561992	0.536332	0.652644	0.69943	0.734266	0.563138	0.695447	0.132309	4.35587e-05	up-regulation	0	0
WBGene00019686	K12H6.6	0.688532	0.660067	0.689037	0.783862	0.781433	0.802159	0.679212	0.789151	0.109939	1.0572e-08	up-regulation	0	0
WBGene00019700	btb-11	0	0	0	0.0527223	0.130306	0.203279	0	0.128769	0.128769	5.88058e-05	up-regulation	0	0
WBGene00019704	fbxb-40	0.0570203	0.0917318	0.0718705	0.245985	0.228276	0.266054	0.0735409	0.246771	0.173231	0.000239083	up-regulation	0	0
WBGene00019705	fbxb-45	0.513104	0.503983	0.530224	0.650842	0.590708	0.646781	0.51577	0.629444	0.113674	2.65163e-05	up-regulation	0	0
WBGene00019843	R03E9.2	0.577112	0.55712	0.536173	0.622013	0.657306	0.729068	0.556802	0.669462	0.112661	0.000143861	up-regulation	0	0
WBGene00019918	fbxc-36	0.426144	0.399103	0.371966	0.512887	0.492979	0.55066	0.399071	0.518842	0.119771	8.28164e-05	up-regulation	0	0
WBGene00019921	fbxc-34	0.285578	0.257096	0.265508	0.401332	0.376635	0.405598	0.269394	0.394521	0.125127	2.88146e-05	up-regulation	1	0
WBGene00019927	fbxc-24	0.544393	0.477144	0.455497	0.589894	0.627778	0.676849	0.492345	0.631507	0.139162	0.000131735	up-regulation	0	0
WBGene00019956	fbxb-75	0.107926	0.124217	0.118991	0.26698	0.262858	0.289164	0.117045	0.273001	0.155956	6.99722e-05	up-regulation	0	0
WBGene00020064	kbp-1	0.349269	0.343878	0.305489	0.418018	0.470272	0.462855	0.332879	0.450382	0.117503	0.00316383	up-regulation	0	0
WBGene00020073	sdz-28	0.0444727	0.0538325	0.0901158	0.229926	0.25676	0.333866	0.062807	0.273517	0.21071	2.1607e-05	up-regulation	0	0
WBGene00020090	R119.5	0.493885	0.555959	0.524909	0.69338	0.625451	0.643743	0.524918	0.654191	0.129274	4.1018e-07	up-regulation	0	0
WBGene00020170	T02G5.14	0.521998	0.58218	0.552435	0.699256	0.65883	0.638864	0.552204	0.66565	0.113446	6.15454e-05	up-regulation	0	0
WBGene00020182	ugt-53	0.444409	0.402197	0.387435	0.510145	0.574902	0.613994	0.411347	0.566347	0.155	3.91563e-06	up-regulation	0	0
WBGene00020205	arrd-1	0.492614	0.464228	0.431779	0.630161	0.618471	0.665414	0.462874	0.638015	0.175142	2.43715e-10	up-regulation	0	0
WBGene00020362	fbxb-10	0	0	0	0.0462201	0.132954	0.141383	0	0.106852	0.106852	6.38638e-05	up-regulation	0	0
WBGene00020392	knl-3	0.61555	0.574909	0.598842	0.73631	0.712028	0.729148	0.596433	0.725829	0.129395	2.46359e-09	up-regulation	0	0
WBGene00020537	fbxb-37	0.453701	0.40413	0.415675	0.554407	0.51352	0.578009	0.424502	0.548645	0.124143	4.05695e-05	up-regulation	0	0
WBGene00020588	T19H12.2	0.397475	0.38781	0.463668	0.512808	0.538313	0.588405	0.416318	0.546509	0.130191	0.00121241	up-regulation	0	0
WBGene00020758	T24C4.2	0.390327	0.343801	0.34436	0.665648	0.575624	0.514594	0.359496	0.585289	0.225793	4.01185e-09	up-regulation	0	0
WBGene00020765	T24C12.3	0.280416	0.264367	0.252023	0.344771	0.376394	0.3992	0.265602	0.373455	0.107853	5.96408e-05	up-regulation	0	0
WBGene00020817	T25G12.11	0.399936	0.367159	0.356814	0.518057	0.456792	0.529708	0.374637	0.501519	0.126883	0.000152537	up-regulation	0	0
WBGene00020834	T27A1.2	0.161134	0.249594	0.232667	0.367489	0.30731	0.353059	0.214465	0.342619	0.128154	0.00277343	up-regulation	0	0
WBGene00020835	T27A1.3	0.254606	0.298012	0.268523	0.397963	0.377517	0.405758	0.273714	0.393746	0.120032	0.000199466	up-regulation	0	0
WBGene00020953	W02G9.3	0.482211	0.450847	0.467396	0.568586	0.576988	0.578888	0.466818	0.574821	0.108003	6.10342e-06	up-regulation	0	0
WBGene00020962	W02H5.8	0.0952986	0.0471034	0.0660003	0.205797	0.221375	0.195362	0.0694674	0.207511	0.138044	0.000562628	up-regulation	0	0
WBGene00021012	pig-1	0.434244	0.403125	0.401475	0.529886	0.53037	0.557457	0.412948	0.539238	0.12629	1.79759e-11	up-regulation	0	0
WBGene00021463	zeel-1	0.196315	0.218965	0.187847	0.344458	0.327048	0.311795	0.201042	0.327767	0.126725	1.18113e-08	up-regulation	0	0
WBGene00021485	Y40A1A.3	0.374762	0.457035	0.416151	0.622875	0.519217	0.606957	0.415982	0.583016	0.167034	0.000518631	up-regulation	0	0
WBGene00021505	Y41D4A.3	0.37087	0.432284	0.380692	0.514689	0.490331	0.519232	0.394615	0.508084	0.113469	8.43978e-05	up-regulation	0	0
WBGene00021557	Y45G5AM.5	0.182576	0.137675	0.152308	0.383	0.304983	0.387045	0.15752	0.358343	0.200823	0.000115234	up-regulation	0	0
WBGene00021559	Y45G5AM.7	0.540978	0.517828	0.498413	0.649119	0.640696	0.644942	0.519073	0.644919	0.125846	1.86637e-10	up-regulation	0	0
WBGene00021648	mis-12	0.455766	0.413025	0.397906	0.595691	0.576025	0.641024	0.422232	0.604247	0.182015	8.79347e-09	up-regulation	0	0
WBGene00021919	cutl-25	0.368488	0.397169	0.319213	0.49291	0.490572	0.477889	0.361623	0.487124	0.1255	1.98229e-05	up-regulation	0	0
WBGene00022043	psf-3	0.392789	0.390053	0.380216	0.528711	0.466982	0.493563	0.387686	0.496419	0.108733	0.00063433	up-regulation	0	0
WBGene00022099	Y69A2AR.28	0.800905	0.758141	0.76535	0.878731	0.877959	0.871251	0.774799	0.87598	0.101182	1.0958e-06	up-regulation	0	0
WBGene00022111	Y71F9AL.6	0.164311	0.179751	0.174917	0.330826	0.2907	0.35058	0.172993	0.324036	0.151043	0.000295761	up-regulation	0	0
WBGene00022112	Y71F9AL.7	0.432417	0.398097	0.389576	0.554955	0.541122	0.556657	0.406697	0.550911	0.144214	4.60455e-08	up-regulation	0	0
WBGene00022125	Y71F9B.1	0.441153	0.390595	0.391718	0.519781	0.537992	0.522351	0.407822	0.526708	0.118886	0.00329653	up-regulation	0	0
WBGene00022141	chaf-2	0.38858	0.352386	0.372521	0.491657	0.472278	0.481008	0.371162	0.481647	0.110485	8.55845e-07	up-regulation	0	0
WBGene00022334	Y82E9BR.1	0.165264	0.271173	0.22053	0.440188	0.384659	0.380088	0.218989	0.401645	0.182656	2.4178e-07	up-regulation	0	0
WBGene00022349	Y82E9BR.17	0.570283	0.569727	0.518325	0.766627	0.796758	0.772011	0.552778	0.778466	0.225688	4.32035e-24	up-regulation	0	0
WBGene00022416	Y102A11A.6	0.502938	0.463532	0.47755	0.570779	0.562625	0.640384	0.48134	0.591263	0.109923	0.000574772	up-regulation	0	0
WBGene00022557	fbxb-15	0.221093	0.170392	0.170792	0.297767	0.305705	0.318752	0.187426	0.307408	0.119983	0.00523109	up-regulation	0	0
WBGene00022694	gcna-1	0.366503	0.346508	0.369903	0.453271	0.45254	0.496441	0.360971	0.467417	0.106446	5.19995e-06	up-regulation	0	0
WBGene00022816	fbn-1	0.730543	0.674685	0.612486	0.770936	0.822996	0.814074	0.672571	0.802669	0.130097	1.8296e-05	up-regulation	0	0
WBGene00023487	mrps-24	0.456242	0.563849	0.502618	0.690717	0.69269	0.706277	0.50757	0.696562	0.188992	1.1162e-06	up-regulation	0	0
WBGene00044032	ceh-99	0.138421	0.148039	0.102253	0.262985	0.21271	0.241104	0.129571	0.238933	0.109361	0.0085115	up-regulation	0	0
WBGene00044066	fbxb-66	0.438532	0.416583	0.390687	0.659616	0.571131	0.578569	0.415267	0.603105	0.187838	1.54779e-09	up-regulation	0	0
WBGene00044082	D1086.12	0.72141	0.673757	0.686816	0.781042	0.779427	0.877649	0.693994	0.812706	0.118712	0.00204251	up-regulation	0	0
WBGene00044281	R04A9.7	0.0729034	0.127775	0.125178	0.243165	0.249699	0.273651	0.108619	0.255505	0.146886	0.000283847	up-regulation	0	0
WBGene00044420	C50D2.10	0.484911	0.463918	0.496906	0.629691	0.578191	0.54938	0.481912	0.585754	0.103842	0.00586443	up-regulation	0	0
WBGene00045357	F13A7.14	0.380083	0.370485	0.352134	0.522601	0.493541	0.508117	0.367567	0.508086	0.140519	6.39084e-09	up-regulation	0	0
WBGene00077531	F40G9.15	0.42114	0.452084	0.441218	0.663768	0.558533	0.561535	0.438148	0.594612	0.156464	3.0413e-05	up-regulation	0	0
WBGene00077756	Y11D7A.19	0.343472	0.369325	0.359829	0.470662	0.428468	0.50116	0.357542	0.466763	0.109221	0.00239135	up-regulation	0	0
WBGene00219316	F21A3.11	0.226811	0.20543	0.224258	0.337955	0.335473	0.356417	0.218833	0.343282	0.124449	4.50859e-06	up-regulation	0	0
WBGene00235267	Y77E11A.23	0.234435	0.246732	0.233936	0.336389	0.363235	0.345462	0.238368	0.348362	0.109994	0.000929271	up-regulation	0	0
WBGene00000031	abu-8	0.53121	0.415964	0.469538	0.321974	0.31405	0.307077	0.472238	0.314367	-0.157871	1.04264e-07	down-regulation	1	1
WBGene00000033	abu-10	0.287008	0.19406	0.228383	0.11132	0.143866	0.104518	0.236484	0.119901	-0.116582	0.00329877	down-regulation	1	1
WBGene00000034	abu-11	0.549158	0.613118	0.588847	0.376733	0.357217	0.326909	0.583708	0.35362	-0.230088	3.51342e-16	down-regulation	1	1
WBGene00000047	acr-8	0.55575	0.646222	0.595669	0.467372	0.483351	0.452619	0.599213	0.46778	-0.131433	9.31639e-06	down-regulation	0	0
WBGene00000082	adt-1	0.449889	0.504989	0.476122	0.37689	0.349194	0.352659	0.477	0.359581	-0.117419	1.81323e-11	down-regulation	0	0
WBGene00000089	aex-6	0.605067	0.684508	0.665397	0.55801	0.507743	0.468613	0.651657	0.511455	-0.140202	0.00149878	down-regulation	0	0
WBGene00000136	amt-4	0.509371	0.576765	0.540219	0.399608	0.480863	0.398161	0.542118	0.426211	-0.115908	0.0028133	down-regulation	0	0
WBGene00000172	aqp-4	0.825921	0.837961	0.833333	0.701841	0.761855	0.670532	0.832405	0.711409	-0.120996	9.50038e-06	down-regulation	0	0
WBGene00000176	aqp-8	0.43885	0.452316	0.466207	0.341794	0.308353	0.30012	0.452458	0.316756	-0.135702	1.21231e-07	down-regulation	0	0
WBGene00000215	asp-2	0.77311	0.808802	0.803348	0.583705	0.628902	0.586565	0.795086	0.599724	-0.195362	1.73274e-20	down-regulation	0	0
WBGene00000218	asp-5	0.835769	0.861474	0.889259	0.625539	0.67215	0.619752	0.862167	0.639147	-0.223021	5.51783e-18	down-regulation	0	0
WBGene00000219	asp-6	0.894536	0.920644	0.91623	0.704113	0.747412	0.627909	0.91047	0.693145	-0.217325	3.96865e-20	down-regulation	0	0
WBGene00000233	avr-15	0.305988	0.347823	0.336586	0.211203	0.198989	0.203758	0.330132	0.20465	-0.125482	7.86006e-11	down-regulation	0	0
WBGene00000240	pah-1	0.792011	0.80362	0.764239	0.659929	0.668699	0.659176	0.786623	0.662602	-0.124022	2.00066e-09	down-regulation	0	0
WBGene00000283	cah-5	0.756433	0.776858	0.723862	0.623345	0.649523	0.571291	0.752384	0.61472	-0.137664	4.41454e-05	down-regulation	0	0
WBGene00000284	cah-6	0.656449	0.663315	0.715453	0.543282	0.501565	0.483886	0.678406	0.509578	-0.168828	1.94871e-06	down-regulation	0	0
WBGene00000302	cav-2	0.682973	0.710805	0.666111	0.601097	0.606676	0.541463	0.68663	0.583079	-0.103551	0.00589796	down-regulation	0	0
WBGene00000477	cft-1	0.169949	0.194601	0.172696	0.0386212	0.0679612	0.0754098	0.179082	0.0606641	-0.118418	4.05094e-07	down-regulation	0	0
WBGene00000481	cha-1	0.243091	0.270864	0.258924	0.157148	0.114419	0.116273	0.257626	0.12928	-0.128346	2.7094e-07	down-regulation	0	0
WBGene00000497	chs-2	0.799238	0.824426	0.831905	0.722993	0.688999	0.64998	0.818523	0.687324	-0.131199	8.0215e-11	down-regulation	0	0
WBGene00000524	clc-3	0.522713	0.555186	0.596224	0.450764	0.451015	0.397601	0.558041	0.433127	-0.124914	0.00145436	down-regulation	0	0
WBGene00000557	cnc-3	0.578939	0.61946	0.698556	0.500431	0.478456	0.49948	0.632318	0.492789	-0.139529	0.00592901	down-regulation	0	0
WBGene00000594	col-3	0.389533	0.385258	0.390846	0.227497	0.220091	0.209756	0.388546	0.219115	-0.169431	1.23641e-10	down-regulation	0	0
WBGene00000599	col-10	0.86142	0.871529	0.863636	0.658676	0.703201	0.630548	0.865528	0.664142	-0.201387	2.67148e-21	down-regulation	0	0
WBGene00000601	col-12	0.230623	0.162812	0.212914	0.0792793	0.084811	0.0619752	0.202116	0.0753552	-0.126761	0.00259179	down-regulation	0	0
WBGene00000603	col-14	0.883895	0.901384	0.878471	0.71461	0.671748	0.595602	0.887917	0.660653	-0.227263	1.66594e-17	down-regulation	0	0
WBGene00000610	col-33	0.28947	0.303194	0.353562	0.186056	0.16553	0.142183	0.315409	0.16459	-0.150819	3.75876e-05	down-regulation	0	0
WBGene00000611	col-34	0.734276	0.759765	0.8066	0.592793	0.575704	0.510436	0.76688	0.559644	-0.207236	1.82829e-07	down-regulation	0	0
WBGene00000625	col-48	0.858243	0.897053	0.855386	0.689777	0.691728	0.582087	0.870228	0.65453	-0.215697	3.12097e-11	down-regulation	0	0
WBGene00000631	col-54	0.32751	0.41055	0.348564	0.242617	0.232849	0.226709	0.362208	0.234058	-0.12815	5.45444e-05	down-regulation	0	0
WBGene00000634	col-58	0.353875	0.340088	0.32199	0.171955	0.166974	0.240304	0.338651	0.193078	-0.145573	2.1828e-05	down-regulation	0	0
WBGene00000641	col-65	0.92932	0.940289	0.939235	0.765374	0.801332	0.721311	0.936282	0.762672	-0.173609	2.5473e-33	down-regulation	0	0
WBGene00000653	col-77	0.792487	0.791941	0.731794	0.514924	0.521624	0.467973	0.772074	0.501507	-0.270567	6.74119e-18	down-regulation	0	0
WBGene00000664	col-89	0.431861	0.488514	0.534269	0.35472	0.34446	0.289244	0.484882	0.329475	-0.155407	7.66326e-05	down-regulation	0	0
WBGene00000672	col-97	0.857608	0.851497	0.825321	0.637603	0.591511	0.536186	0.844809	0.588433	-0.256376	8.25209e-17	down-regulation	0	0
WBGene00000678	col-104	0.823777	0.855751	0.789545	0.583079	0.568804	0.49988	0.823024	0.550587	-0.272437	1.07273e-14	down-regulation	0	0
WBGene00000679	col-105	0.419314	0.436306	0.4363	0.342891	0.32095	0.318433	0.43064	0.327424	-0.103216	0.000105973	down-regulation	0	0
WBGene00000681	col-107	0.939644	0.946168	0.944471	0.807599	0.81088	0.768892	0.943428	0.795791	-0.147637	3.67771e-57	down-regulation	0	0
WBGene00000683	col-109	0.824095	0.8409	0.825877	0.62217	0.60146	0.522831	0.830291	0.582154	-0.248137	1.33391e-15	down-regulation	0	0
WBGene00000687	col-113	0.608958	0.639725	0.651912	0.475597	0.456712	0.434386	0.633532	0.455565	-0.177966	2.59079e-10	down-regulation	0	0
WBGene00000689	col-115	0.447824	0.388429	0.377836	0.262515	0.274573	0.255578	0.404696	0.264222	-0.140475	4.49955e-08	down-regulation	0	0
WBGene00000691	col-117	0.417567	0.429113	0.404887	0.288602	0.263981	0.240464	0.417189	0.264349	-0.15284	1.68218e-08	down-regulation	0	0
WBGene00000692	col-118	0.578621	0.591306	0.645962	0.461183	0.436091	0.415194	0.605297	0.437489	-0.167807	3.36605e-07	down-regulation	0	0
WBGene00000699	col-125	0.907402	0.907185	0.890528	0.685155	0.690043	0.658537	0.901705	0.677911	-0.223794	3.91392e-42	down-regulation	0	0
WBGene00000704	col-130	0.430432	0.356795	0.373076	0.226244	0.262698	0.294362	0.386768	0.261101	-0.125667	0.000323774	down-regulation	0	0
WBGene00000705	col-131	0.647395	0.64831	0.766143	0.530983	0.475969	0.462695	0.687283	0.489882	-0.1974	2.14351e-05	down-regulation	0	0
WBGene00000717	col-144	0.892154	0.871374	0.850944	0.650372	0.669823	0.655978	0.871491	0.658724	-0.212767	8.97349e-21	down-regulation	0	0
WBGene00000728	col-155	0.233482	0.228943	0.247105	0.0568743	0.112252	0.0614954	0.23651	0.076874	-0.159636	0.000220904	down-regulation	0	0
WBGene00000739	col-166	0.82743	0.836105	0.851023	0.578222	0.604108	0.57417	0.838186	0.5855	-0.252686	2.02798e-35	down-regulation	0	0
WBGene00000740	col-167	0.730384	0.749401	0.707838	0.493459	0.48985	0.469732	0.729207	0.484347	-0.244861	1.89191e-24	down-regulation	0	0
WBGene00000741	col-168	0.443377	0.389203	0.400603	0.228437	0.218567	0.272371	0.411061	0.239792	-0.171269	1.01295e-08	down-regulation	0	0
WBGene00000742	col-169	0.392471	0.301957	0.373235	0.222248	0.258605	0.231427	0.355888	0.237427	-0.118461	0.000853223	down-regulation	0	0
WBGene00000743	col-170	0.223078	0.152912	0.135015	0.053819	0.00264784	0.060056	0.170335	0.038841	-0.131494	0.00961417	down-regulation	0	0
WBGene00000745	col-172	0.566233	0.583804	0.634063	0.465492	0.411137	0.416633	0.5947	0.431087	-0.163613	3.12471e-07	down-regulation	0	0
WBGene00000746	col-173	0.208069	0.251296	0.205696	0.135605	0.139854	0.0747701	0.221687	0.116743	-0.104944	0.00978805	down-regulation	0	0
WBGene00000753	col-180	0.305194	0.235749	0.230208	0.140854	0.146193	0.17465	0.25705	0.153899	-0.103151	0.00912555	down-regulation	0	0
WBGene00000755	col-182	0.225461	0.248666	0.278201	0.118997	0.133194	0.0501399	0.250776	0.100777	-0.149999	0.00164093	down-regulation	0	0
WBGene00000780	cpn-4	0.575365	0.561142	0.587022	0.48962	0.358341	0.384406	0.57451	0.410789	-0.163721	0.00325262	down-regulation	1	1
WBGene00000785	cpr-5	0.259689	0.250522	0.277328	0.138974	0.123004	0.110196	0.262513	0.124058	-0.138455	3.81718e-05	down-regulation	0	0
WBGene00000902	daf-6	0.53526	0.557816	0.530303	0.478026	0.42237	0.40104	0.541126	0.433812	-0.107315	0.000168791	down-regulation	0	0
WBGene00000963	dhp-1	0.720299	0.784593	0.736871	0.556365	0.644307	0.628389	0.747254	0.609687	-0.137567	0.000199673	down-regulation	0	0
WBGene00001054	dpf-1	0.340613	0.411401	0.3703	0.280611	0.28733	0.242863	0.374105	0.270268	-0.103836	1.40728e-05	down-regulation	0	0
WBGene00001063	dpy-1	0.845299	0.882435	0.827146	0.683901	0.728797	0.662455	0.851626	0.691718	-0.159909	5.08626e-13	down-regulation	0	0
WBGene00001099	dsc-4	0.838389	0.845618	0.773362	0.650607	0.781754	0.684286	0.819123	0.705549	-0.113574	0.00554605	down-regulation	0	0
WBGene00001113	dur-1	0.335133	0.363214	0.311915	0.223502	0.197063	0.184646	0.336754	0.201737	-0.135017	6.52837e-13	down-regulation	0	0
WBGene00001133	eat-2	0.265168	0.242246	0.290576	0.202037	0.140656	0.128109	0.265997	0.156934	-0.109063	0.00144869	down-regulation	0	0
WBGene00001135	eat-4	0.198539	0.245804	0.209662	0.143204	0.0792747	0.0989204	0.218002	0.107133	-0.110869	0.000257355	down-regulation	0	0
WBGene00001172	egl-3	0.625159	0.639261	0.673172	0.552605	0.531413	0.479168	0.645864	0.521062	-0.124802	0.000122716	down-regulation	0	0
WBGene00001182	egl-13	0.773189	0.786526	0.789703	0.687192	0.689641	0.635906	0.78314	0.670913	-0.112227	3.49779e-07	down-regulation	0	0
WBGene00001189	egl-21	0.655337	0.692938	0.713628	0.567881	0.523951	0.490924	0.687301	0.527585	-0.159716	2.03637e-06	down-regulation	0	0
WBGene00001242	elo-4	0.784546	0.824039	0.824925	0.695104	0.707775	0.701399	0.81117	0.701426	-0.109744	2.35965e-06	down-regulation	0	0
WBGene00001386	far-2	0.568297	0.50553	0.57782	0.430004	0.45278	0.467813	0.550549	0.450199	-0.10035	0.00993575	down-regulation	0	0
WBGene00001410	feh-1	0.753494	0.784747	0.801602	0.632354	0.607237	0.589764	0.779948	0.609785	-0.170163	1.25593e-14	down-regulation	0	0
WBGene00001441	fkh-9	0.772316	0.845928	0.793828	0.648492	0.645992	0.591603	0.804024	0.628696	-0.175328	9.01438e-10	down-regulation	0	0
WBGene00001444	flp-1	0.607846	0.62588	0.654133	0.551351	0.497874	0.443743	0.629286	0.497656	-0.13163	0.00854949	down-regulation	0	0
WBGene00001451	flp-8	0.283355	0.294145	0.313184	0.207912	0.172912	0.194562	0.296895	0.191795	-0.105099	0.00374354	down-regulation	0	0
WBGene00001454	flp-11	0.543837	0.606466	0.639695	0.449275	0.406323	0.353299	0.596666	0.402966	-0.193701	4.22754e-05	down-regulation	0	0
WBGene00001461	flp-18	0.357132	0.387269	0.383548	0.293067	0.263741	0.265014	0.375983	0.273941	-0.102042	0.000131951	down-regulation	0	0
WBGene00001476	fmo-1	0.543996	0.630211	0.606854	0.427575	0.449972	0.452779	0.593687	0.443442	-0.150245	1.99817e-07	down-regulation	0	0
WBGene00001479	fmo-4	0.778987	0.788692	0.748612	0.656639	0.662441	0.596481	0.772097	0.63852	-0.133576	9.94201e-07	down-regulation	0	0
WBGene00001488	frm-1	0.66582	0.698198	0.687212	0.582217	0.555083	0.547221	0.683743	0.561507	-0.122236	6.38918e-14	down-regulation	0	0
WBGene00001490	frm-3	0.597363	0.670121	0.627796	0.515785	0.508305	0.490284	0.63176	0.504791	-0.126969	1.10491e-08	down-regulation	0	0
WBGene00001581	gfi-1	0.693536	0.706474	0.606537	0.468625	0.542486	0.451979	0.668849	0.487697	-0.181152	6.31333e-07	down-regulation	0	0
WBGene00001620	glt-1	0.198221	0.221363	0.202919	0.0335292	0.0697264	0.115954	0.207501	0.0730697	-0.134431	0.000201207	down-regulation	0	0
WBGene00001622	glt-4	0.308529	0.343259	0.293432	0.219428	0.168739	0.12611	0.315073	0.171426	-0.143648	1.09069e-05	down-regulation	0	0
WBGene00001690	grd-1	0.501429	0.529121	0.464461	0.395613	0.399182	0.372491	0.498337	0.389095	-0.109242	7.10937e-08	down-regulation	0	0
WBGene00001691	grd-2	0.396363	0.414263	0.304538	0.236349	0.228516	0.165054	0.371721	0.209973	-0.161748	1.20336e-07	down-regulation	0	0
WBGene00001694	grd-5	0.910975	0.92745	0.927178	0.825304	0.818904	0.80048	0.921868	0.814896	-0.106972	4.20337e-19	down-regulation	0	0
WBGene00001695	grd-6	0.345934	0.296001	0.270189	0.205562	0.208858	0.169852	0.304041	0.194757	-0.109284	0.00014019	down-regulation	0	0
WBGene00001700	grd-11	0.251668	0.293062	0.178169	0.162946	0.150205	0.0398241	0.240966	0.117658	-0.123308	0.00429255	down-regulation	0	0
WBGene00001701	grd-12	0.437818	0.507386	0.472077	0.351038	0.370136	0.331947	0.472427	0.35104	-0.121387	0.000251264	down-regulation	0	0
WBGene00001703	grd-14	0.279622	0.215949	0.212201	0.12738	0.081762	0.146421	0.235924	0.118521	-0.117403	0.00647781	down-regulation	0	0
WBGene00001705	grd-16	0.644695	0.713435	0.715215	0.562711	0.561021	0.553219	0.691115	0.558983	-0.132132	2.0224e-05	down-regulation	0	0
WBGene00001710	grl-1	0.522872	0.583649	0.598683	0.411516	0.404718	0.363535	0.568401	0.393256	-0.175145	1.1646e-07	down-regulation	0	0
WBGene00001713	grl-4	0.578065	0.481862	0.523798	0.341951	0.339164	0.340264	0.527909	0.340459	-0.187449	1.01096e-08	down-regulation	0	0
WBGene00001719	grl-10	0.916614	0.928997	0.920435	0.823267	0.827489	0.796321	0.922015	0.815693	-0.106323	2.53379e-30	down-regulation	0	0
WBGene00001725	grl-16	0.949095	0.963648	0.958195	0.853114	0.871058	0.79936	0.956979	0.841178	-0.115801	7.1685e-24	down-regulation	0	0
WBGene00001754	gst-6	0.334498	0.39044	0.351817	0.236193	0.274733	0.234226	0.358918	0.248384	-0.110534	0.00109241	down-regulation	0	0
WBGene00001774	gst-26	0.287484	0.32895	0.279708	0.207834	0.189681	0.192883	0.298714	0.196799	-0.101915	0.0046519	down-regulation	0	0
WBGene00001776	gst-28	0.352367	0.364297	0.356021	0.219741	0.219048	0.158017	0.357562	0.198936	-0.158626	7.87469e-06	down-regulation	0	0
WBGene00001784	gst-36	0.685991	0.771135	0.720213	0.514767	0.525636	0.491164	0.725779	0.510522	-0.215257	3.27047e-10	down-regulation	0	0
WBGene00001787	gst-39	0.561547	0.567175	0.590195	0.462045	0.503571	0.452699	0.572972	0.472771	-0.100201	0.00702613	down-regulation	0	0
WBGene00001795	gtl-1	0.415661	0.465311	0.39862	0.324716	0.335714	0.310436	0.42653	0.323622	-0.102908	2.50515e-08	down-regulation	0	0
WBGene00001814	haf-4	0.685594	0.69696	0.650643	0.533098	0.606515	0.559616	0.677732	0.56641	-0.111322	0.00074166	down-regulation	0	0
WBGene00001819	haf-9	0.778669	0.78583	0.743931	0.636428	0.704485	0.645342	0.769477	0.662085	-0.107392	0.000191234	down-regulation	0	0
WBGene00001986	hot-1	0.518663	0.548689	0.576789	0.461496	0.409532	0.417353	0.548047	0.429461	-0.118586	0.000330823	down-regulation	0	0
WBGene00001988	hot-3	0.358561	0.390749	0.446137	0.277634	0.237583	0.268373	0.398482	0.261197	-0.137286	0.000146871	down-regulation	0	0
WBGene00002048	ida-1	0.846093	0.852579	0.881723	0.756365	0.737623	0.693962	0.860132	0.729317	-0.130815	8.75252e-11	down-regulation	0	0
WBGene00002050	ifa-1	0.802732	0.826282	0.843329	0.627027	0.652973	0.589604	0.824114	0.623201	-0.200913	4.14651e-19	down-regulation	0	0
WBGene00002052	ifa-4	0.636198	0.659602	0.653895	0.514375	0.520099	0.469092	0.649898	0.501189	-0.148709	2.5063e-09	down-regulation	0	0
WBGene00002055	ifc-1	0.361023	0.385877	0.353641	0.237054	0.283078	0.245742	0.366847	0.255291	-0.111556	3.61689e-06	down-regulation	0	0
WBGene00002056	ifc-2	0.476652	0.477067	0.480168	0.347983	0.3378	0.326669	0.477962	0.337484	-0.140478	4.36299e-29	down-regulation	0	0
WBGene00002057	ifd-1	0.801699	0.839663	0.803903	0.640501	0.689561	0.627109	0.815088	0.652391	-0.162698	1.08717e-12	down-regulation	0	0
WBGene00002084	ins-1	0.624524	0.650476	0.632556	0.571563	0.50341	0.476609	0.635852	0.517194	-0.118658	0.00909358	down-regulation	0	0
WBGene00002123	inx-1	0.765168	0.807564	0.8208	0.68445	0.676161	0.67469	0.797844	0.678434	-0.11941	1.76295e-08	down-regulation	0	0
WBGene00002140	inx-18	0.284307	0.363447	0.304141	0.211751	0.177726	0.17585	0.317298	0.188442	-0.128856	8.84956e-06	down-regulation	0	0
WBGene00002146	ipp-5	0.522157	0.620156	0.561955	0.437603	0.446602	0.417433	0.568089	0.433879	-0.13421	1.29323e-05	down-regulation	0	0
WBGene00002189	kin-1	0.80567	0.856911	0.845153	0.722052	0.727273	0.677569	0.835911	0.708965	-0.126947	3.5731e-10	down-regulation	0	0
WBGene00002258	lbp-6	0.860388	0.883672	0.862684	0.742107	0.796678	0.708836	0.868915	0.749207	-0.119707	6.57167e-06	down-regulation	0	0
WBGene00002266	lec-3	0.868091	0.898368	0.896399	0.788562	0.779828	0.711395	0.887619	0.759929	-0.12769	6.95838e-12	down-regulation	0	0
WBGene00002267	lec-4	0.334339	0.388738	0.354752	0.26604	0.267111	0.213595	0.359276	0.248915	-0.110361	0.000385718	down-regulation	0	0
WBGene00002269	lec-6	0.590613	0.636399	0.60614	0.413396	0.42566	0.411355	0.611051	0.416804	-0.194247	1.03467e-11	down-regulation	0	0
WBGene00002348	myo-1	0.657163	0.699977	0.689275	0.470897	0.460162	0.42535	0.682138	0.452136	-0.230002	3.23316e-31	down-regulation	0	0
WBGene00002976	lev-9	0.315041	0.358806	0.351182	0.244888	0.237824	0.241423	0.341676	0.241379	-0.100298	4.70536e-07	down-regulation	0	0
WBGene00002983	lgx-1	0.821474	0.845232	0.857925	0.722523	0.71628	0.698361	0.841543	0.712388	-0.129156	2.71249e-18	down-regulation	1	1
WBGene00003075	lrx-1	0.633577	0.657514	0.692527	0.510223	0.488486	0.493723	0.661206	0.497477	-0.163729	1.06923e-09	down-regulation	1	0
WBGene00003090	lys-1	0.587754	0.587362	0.60963	0.42311	0.486721	0.468293	0.594915	0.459374	-0.135541	4.25493e-05	down-regulation	0	0
WBGene00003097	lys-8	0.735467	0.775157	0.710535	0.586291	0.599535	0.554578	0.740386	0.580134	-0.160252	3.77089e-07	down-regulation	0	0
WBGene00003104	mab-7	0.87087	0.891639	0.883627	0.784724	0.789698	0.761375	0.882045	0.778599	-0.103446	3.87547e-17	down-regulation	0	0
WBGene00003162	mdh-2	0.836086	0.842215	0.847533	0.737955	0.701998	0.697081	0.841945	0.712345	-0.1296	1.11408e-15	down-regulation	0	0
WBGene00003169	mec-5	0.614597	0.654807	0.63438	0.430396	0.433283	0.408397	0.634595	0.424025	-0.21057	6.35872e-18	down-regulation	0	0
WBGene00003178	mec-17	0.47284	0.52564	0.460654	0.350255	0.346947	0.321951	0.486378	0.339718	-0.14666	3.29954e-07	down-regulation	0	0
WBGene00003182	mef-2	0.519695	0.570887	0.578137	0.446769	0.445559	0.42391	0.55624	0.438746	-0.117494	5.28072e-05	down-regulation	0	0
WBGene00003388	moe-3	0.856417	0.903937	0.894415	0.747904	0.747974	0.696761	0.884923	0.73088	-0.154043	3.03293e-14	down-regulation	0	0
WBGene00003404	mpz-1	0.549238	0.613427	0.608996	0.504818	0.453502	0.418313	0.590554	0.458878	-0.131676	1.6102e-05	down-regulation	0	0
WBGene00003485	mua-6	0.737214	0.783587	0.703713	0.549706	0.593918	0.543703	0.741505	0.562442	-0.179062	6.949e-09	down-regulation	0	0
WBGene00003514	myo-2	0.745553	0.791167	0.782723	0.519232	0.515606	0.481887	0.773147	0.505575	-0.267572	6.45898e-49	down-regulation	1	1
WBGene00003525	nas-6	0.390883	0.461675	0.479772	0.337407	0.3244	0.309796	0.44411	0.323868	-0.120242	0.000217938	down-regulation	0	0
WBGene00003526	nas-7	0.428923	0.553948	0.480723	0.370858	0.330579	0.308037	0.487865	0.336491	-0.151374	3.71657e-05	down-regulation	0	0
WBGene00003531	nas-12	0.311388	0.394771	0.438125	0.258128	0.301693	0.25038	0.381428	0.270067	-0.111361	0.00419139	down-regulation	0	0
WBGene00003532	nas-13	0.293679	0.377369	0.353086	0.217235	0.233812	0.17617	0.341378	0.209072	-0.132306	6.15454e-05	down-regulation	0	0
WBGene00003533	nas-14	0.537722	0.596334	0.639775	0.407599	0.393084	0.390004	0.591277	0.396895	-0.194381	6.46082e-11	down-regulation	0	0
WBGene00003534	nas-15	0.34641	0.412948	0.413613	0.30756	0.275054	0.244222	0.39099	0.275612	-0.115378	5.98186e-05	down-regulation	0	0
WBGene00003554	nas-38	0.269774	0.331658	0.280977	0.206345	0.199149	0.147061	0.294136	0.184185	-0.109951	7.10357e-05	down-regulation	0	0
WBGene00003563	ncs-1	0.430829	0.440251	0.425829	0.327066	0.323357	0.327549	0.432303	0.325991	-0.106312	0.000237372	down-regulation	0	0
WBGene00003566	ncx-1	0.747379	0.76487	0.710693	0.63964	0.656664	0.617433	0.740981	0.637912	-0.103069	2.11754e-05	down-regulation	0	0
WBGene00003736	nhx-9	0.651128	0.716606	0.69697	0.562789	0.585092	0.544502	0.688234	0.564128	-0.124107	8.6085e-06	down-regulation	0	0
WBGene00003744	nlp-6	0.273825	0.314332	0.320562	0.210576	0.175961	0.162975	0.302906	0.18317	-0.119736	0.000237372	down-regulation	0	0
WBGene00003746	nlp-8	0.500715	0.533916	0.521736	0.379945	0.362674	0.327149	0.518789	0.356589	-0.1622	2.25249e-07	down-regulation	0	0
WBGene00003747	nlp-9	0.381989	0.401501	0.400127	0.292675	0.248496	0.271411	0.394539	0.270861	-0.123678	7.09881e-05	down-regulation	0	0
WBGene00003748	nlp-10	0.448698	0.478459	0.47763	0.348531	0.288935	0.315634	0.468262	0.3177	-0.150562	1.47083e-05	down-regulation	0	0
WBGene00003752	nlp-14	0.42797	0.441256	0.47406	0.35707	0.332424	0.334266	0.447762	0.341253	-0.106509	5.54393e-05	down-regulation	0	0
WBGene00003753	nlp-15	0.386912	0.375899	0.363557	0.29291	0.253149	0.232867	0.375456	0.259642	-0.115814	0.000374975	down-regulation	0	0
WBGene00003762	nlp-24	0.467916	0.423853	0.403141	0.35096	0.293108	0.333786	0.431637	0.325951	-0.105686	0.00978144	down-regulation	0	0
WBGene00003850	odr-3	0.488644	0.579086	0.519356	0.441206	0.408088	0.40088	0.529028	0.416725	-0.112304	0.00120974	down-regulation	0	0
WBGene00003861	oig-3	0.710292	0.727744	0.743218	0.601175	0.56086	0.547621	0.727085	0.569885	-0.157199	8.2396e-05	down-regulation	0	0
WBGene00003877	pept-1	0.865073	0.885142	0.817309	0.694712	0.787371	0.705478	0.855841	0.729187	-0.126655	1.96807e-05	down-regulation	0	0
WBGene00003887	osm-7	0.45378	0.459819	0.370221	0.305366	0.301613	0.277089	0.42794	0.294689	-0.133251	8.30857e-08	down-regulation	0	0
WBGene00003888	osm-8	0.766042	0.807642	0.835792	0.687583	0.661638	0.692043	0.803159	0.680422	-0.122737	2.44235e-05	down-regulation	0	0
WBGene00003956	pcp-1	0.67122	0.761002	0.726797	0.5783	0.573538	0.522191	0.719673	0.55801	-0.161663	1.10188e-06	down-regulation	0	0
WBGene00003957	pcp-2	0.189565	0.212004	0.150722	0.0652566	0.0890636	0.070052	0.184097	0.0747907	-0.109306	1.1572e-05	down-regulation	0	0
WBGene00003958	pcp-3	0.462675	0.524248	0.427019	0.279279	0.332424	0.285486	0.471314	0.299063	-0.172251	9.54095e-10	down-regulation	0	0
WBGene00003980	pes-7	0.636992	0.66958	0.65445	0.527771	0.519538	0.508597	0.653674	0.518635	-0.135039	2.69202e-18	down-regulation	0	0
WBGene00003986	mct-4	0.81385	0.863176	0.82191	0.697376	0.683222	0.65038	0.832979	0.676993	-0.155986	1.27404e-14	down-regulation	0	0
WBGene00004017	phg-1	0.871426	0.887694	0.914168	0.794751	0.757843	0.715954	0.891096	0.756183	-0.134913	1.11868e-08	down-regulation	0	0
WBGene00004020	pho-1	0.496665	0.558589	0.556243	0.37266	0.369574	0.37417	0.537166	0.372135	-0.165031	9.06913e-12	down-regulation	0	0
WBGene00004032	pkc-1	0.847046	0.893031	0.879581	0.775245	0.765787	0.737305	0.873219	0.759446	-0.113774	1.40414e-12	down-regulation	0	0
WBGene00004033	pkc-2	0.498809	0.53817	0.485959	0.40047	0.399101	0.376809	0.507646	0.392127	-0.115519	8.32729e-10	down-regulation	0	0
WBGene00004053	tank-1	0.575524	0.611029	0.548628	0.462671	0.470994	0.467413	0.578394	0.467026	-0.111368	8.26109e-11	down-regulation	0	0
WBGene00004058	pmp-1	0.470457	0.523474	0.447406	0.37125	0.399262	0.337625	0.480446	0.369379	-0.111067	0.000211005	down-regulation	0	0
WBGene00004091	pps-1	0.792964	0.841751	0.80311	0.688758	0.717002	0.686285	0.812608	0.697349	-0.115259	1.5664e-08	down-regulation	0	0
WBGene00004108	pqn-18	0.773745	0.806714	0.793987	0.701606	0.693092	0.678209	0.791482	0.690969	-0.100513	2.62115e-09	down-regulation	0	0
WBGene00004112	pqn-22	0.44298	0.488746	0.40917	0.300196	0.285726	0.261176	0.446965	0.282366	-0.1646	7.30865e-16	down-regulation	0	0
WBGene00004115	pqn-26	0.772554	0.821796	0.825718	0.615903	0.604429	0.582247	0.806689	0.60086	-0.20583	3.35933e-19	down-regulation	1	1
WBGene00004118	pqn-29	0.296935	0.376209	0.308742	0.203212	0.251384	0.140264	0.327295	0.198287	-0.129008	0.00118386	down-regulation	1	0
WBGene00004122	pqn-35	0.678764	0.758682	0.753689	0.515002	0.537752	0.496921	0.730378	0.516558	-0.21382	2.50486e-13	down-regulation	1	1
WBGene00004124	pqn-37	0.151366	0.153531	0.110741	0.0342342	0.0194175	0.0444622	0.138546	0.0327046	-0.105841	0.00302944	down-regulation	0	0
WBGene00004127	abu-12	0.687341	0.741202	0.703633	0.484763	0.508626	0.457417	0.710725	0.483602	-0.227124	1.37255e-21	down-regulation	0	0
WBGene00004130	ketn-1	0.79074	0.798824	0.786372	0.706541	0.689481	0.67517	0.791979	0.690397	-0.101581	1.66594e-17	down-regulation	1	1
WBGene00004146	pqn-63	0.313929	0.298554	0.278835	0.227654	0.171708	0.144422	0.297106	0.181261	-0.115845	0.000339726	down-regulation	1	1
WBGene00004153	pqn-71	0.377859	0.269008	0.348485	0.196396	0.2095	0.163695	0.331784	0.189864	-0.14192	0.000269799	down-regulation	1	1
WBGene00004156	pqn-74	0.85737	0.87617	0.884341	0.653662	0.63845	0.555458	0.872627	0.615857	-0.25677	2.89242e-21	down-regulation	0	0
WBGene00004212	ptl-1	0.709736	0.751412	0.729811	0.586604	0.568001	0.538585	0.73032	0.564397	-0.165923	2.10181e-12	down-regulation	1	1
WBGene00004217	ptr-2	0.628494	0.613195	0.623671	0.504975	0.521865	0.479248	0.621787	0.502029	-0.119758	1.81717e-08	down-regulation	0	0
WBGene00004221	ptr-6	0.566947	0.657437	0.582659	0.417783	0.429271	0.40056	0.602348	0.415871	-0.186477	7.70484e-14	down-regulation	0	0
WBGene00004225	ptr-11	0.680194	0.720628	0.653657	0.525578	0.522346	0.472851	0.684826	0.506925	-0.177901	4.5336e-11	down-regulation	0	0
WBGene00004230	ptr-16	0.689327	0.780184	0.736237	0.487662	0.517612	0.483247	0.735249	0.496173	-0.239076	3.97709e-18	down-regulation	0	0
WBGene00004231	ptr-17	0.234673	0.283394	0.235681	0.10615	0.13175	0.104358	0.251249	0.114086	-0.137163	4.68491e-09	down-regulation	0	0
WBGene00004232	ptr-18	0.911531	0.941063	0.933682	0.833529	0.808232	0.793842	0.928759	0.811868	-0.116891	1.81633e-24	down-regulation	0	0
WBGene00004234	ptr-20	0.396601	0.454018	0.406314	0.33114	0.309476	0.277249	0.418978	0.305955	-0.113023	1.16248e-06	down-regulation	0	0
WBGene00004242	puf-6	0.655496	0.637327	0.652467	0.0394046	0.0551232	0.0458217	0.64843	0.0467832	-0.601647	3.95605e-131	down-regulation	0	0
WBGene00004256	pxn-1	0.45386	0.491608	0.443598	0.361614	0.365161	0.360976	0.463022	0.362583	-0.100439	2.37532e-10	down-regulation	0	0
WBGene00004267	rab-3	0.758974	0.82226	0.817389	0.680219	0.668218	0.62511	0.799541	0.657849	-0.141692	1.19378e-06	down-regulation	0	0
WBGene00004300	ram-2	0.959101	0.961482	0.956608	0.85045	0.850036	0.814634	0.959064	0.838374	-0.12069	2.74269e-62	down-regulation	0	0
WBGene00004301	ram-5	0.15081	0.204966	0.197049	0.0894634	0.0762256	0.0854058	0.184275	0.0836983	-0.100577	0.000599036	down-regulation	0	0
WBGene00004328	rdy-2	0.53939	0.545054	0.511661	0.432511	0.407446	0.365694	0.532035	0.401884	-0.130151	8.40559e-05	down-regulation	0	0
WBGene00004347	rgs-4	0.649936	0.688298	0.702285	0.578378	0.542807	0.522751	0.680173	0.547979	-0.132194	0.000754304	down-regulation	0	0
WBGene00004349	rgs-6	0.491503	0.563539	0.556878	0.439953	0.434406	0.404638	0.537307	0.426332	-0.110974	4.22252e-05	down-regulation	0	0
WBGene00004507	rpy-1	0.444806	0.516436	0.492305	0.377595	0.346626	0.343703	0.484516	0.355975	-0.128541	1.77149e-07	down-regulation	0	0
WBGene00004509	rrf-2	0.217598	0.198623	0.182532	0	0	0	0.199585	0	-0.199585	5.1144e-15	down-regulation	0	0
WBGene00004764	sel-7	0.750953	0.816072	0.845867	0.681864	0.63508	0.661255	0.804297	0.6594	-0.144898	1.04708e-05	down-regulation	1	1
WBGene00004796	sid-2	0.430194	0.475675	0.455577	0.347278	0.356977	0.335306	0.453815	0.34652	-0.107295	6.53815e-05	down-regulation	0	0
WBGene00004809	skr-3	0.812659	0.849486	0.826511	0.739052	0.742197	0.703639	0.829552	0.728296	-0.101256	5.84621e-06	down-regulation	0	0
WBGene00004902	snf-3	0.310118	0.360275	0.334127	0.240893	0.23317	0.203679	0.33484	0.225914	-0.108926	9.32902e-07	down-regulation	0	0
WBGene00004912	sng-1	0.61412	0.621935	0.664049	0.519859	0.478055	0.472211	0.633368	0.490042	-0.143326	7.53642e-06	down-regulation	0	0
WBGene00004913	snn-1	0.429082	0.490448	0.456767	0.37219	0.35802	0.315314	0.458765	0.348508	-0.110258	0.000175421	down-regulation	0	0
WBGene00004921	snt-1	0.457751	0.548921	0.51412	0.364747	0.337318	0.354018	0.506931	0.352028	-0.154903	1.47418e-09	down-regulation	0	0
WBGene00004923	snt-3	0.435912	0.499343	0.489053	0.382139	0.336917	0.339144	0.474769	0.352733	-0.122036	4.477e-05	down-regulation	0	0
WBGene00004924	snt-4	0.593075	0.618145	0.632159	0.46698	0.443954	0.444862	0.61446	0.451932	-0.162528	1.26032e-12	down-regulation	0	0
WBGene00004933	sod-4	0.357449	0.424859	0.399889	0.305053	0.296237	0.261495	0.394066	0.287595	-0.106471	0.000477892	down-regulation	0	0
WBGene00004990	spp-5	0.855384	0.881429	0.893781	0.750333	0.804943	0.721391	0.876865	0.758889	-0.117976	4.30963e-05	down-regulation	0	0
WBGene00004993	spp-8	0.412166	0.4056	0.402031	0.31132	0.303699	0.269172	0.406599	0.29473	-0.111869	1.46968e-06	down-regulation	0	0
WBGene00005022	sqv-4	0.884768	0.896666	0.883706	0.78112	0.79058	0.763215	0.88838	0.778305	-0.110075	2.21057e-25	down-regulation	0	0
WBGene00005153	srf-3	0.80305	0.847088	0.825401	0.73255	0.723421	0.703719	0.825179	0.719897	-0.105283	1.27367e-07	down-regulation	0	0
WBGene00005208	srg-51	0.264533	0.326166	0.296605	0.0837446	0.0807189	0.138904	0.295768	0.101123	-0.194645	2.04019e-06	down-regulation	0	0
WBGene00005655	srr-4	0.730702	0.738108	0.705299	0.623658	0.625532	0.554258	0.724703	0.601149	-0.123554	0.000325365	down-regulation	0	0
WBGene00005832	srw-85	0.365629	0.503751	0.425353	0	0	0	0.431578	0	-0.431578	1.26399e-15	down-regulation	0	0
WBGene00006008	srx-117	0.513977	0.614201	0.561796	0	0	0	0.563325	0	-0.563325	2.8181e-17	down-regulation	0	0
WBGene00006064	sto-2	0.43337	0.47815	0.477788	0.36036	0.323277	0.37425	0.463103	0.352629	-0.110474	1.905e-05	down-regulation	0	0
WBGene00006067	sto-5	0.606814	0.651172	0.660558	0.542969	0.495306	0.495162	0.639515	0.511146	-0.128369	5.27725e-05	down-regulation	0	0
WBGene00006363	syd-1	0.616661	0.692784	0.694431	0.60141	0.568483	0.527469	0.667959	0.565787	-0.102171	0.00681241	down-regulation	0	0
WBGene00006407	lim-9	0.849984	0.884214	0.873632	0.782217	0.77036	0.72515	0.869277	0.759242	-0.110034	7.27065e-12	down-regulation	0	0
WBGene00006408	tag-18	0.393504	0.34906	0.340869	0.251626	0.247773	0.236066	0.361144	0.245155	-0.11599	0.000150835	down-regulation	0	0
WBGene00006412	nlg-1	0.656766	0.715214	0.685705	0.542734	0.537832	0.526669	0.685895	0.535745	-0.15015	4.35224e-13	down-regulation	0	0
WBGene00006505	lagr-1	0.457036	0.548225	0.567428	0.386917	0.365402	0.345142	0.52423	0.36582	-0.158409	1.0575e-05	down-regulation	0	0
WBGene00006513	rimb-1	0.507624	0.572434	0.589957	0.423893	0.388269	0.392963	0.556672	0.401709	-0.154963	3.5731e-10	down-regulation	0	0
WBGene00006531	tba-5	0.57068	0.646454	0.621053	0.46651	0.437375	0.439824	0.612729	0.447903	-0.164826	4.28385e-09	down-regulation	0	0
WBGene00006533	tba-7	0.270727	0.355325	0.308345	0.189111	0.19273	0.173371	0.311466	0.185071	-0.126395	4.66078e-05	down-regulation	0	0
WBGene00006535	tba-9	0.409943	0.431046	0.427812	0.312887	0.299286	0.303319	0.422934	0.305164	-0.11777	1.49955e-08	down-regulation	0	0
WBGene00006583	tnc-2	0.730861	0.771367	0.790179	0.600313	0.56744	0.556577	0.764136	0.574777	-0.189359	2.7056e-09	down-regulation	1	1
WBGene00006585	tni-3	0.550508	0.604068	0.631604	0.430787	0.457594	0.448621	0.595394	0.445667	-0.149726	1.03445e-05	down-regulation	1	0
WBGene00006587	tnt-2	0.507386	0.54923	0.5142	0.364434	0.411618	0.380408	0.523605	0.385487	-0.138118	2.39689e-07	down-regulation	0	0
WBGene00006589	tnt-4	0.904225	0.93124	0.936935	0.831257	0.818102	0.780168	0.924133	0.809842	-0.114291	6.86734e-15	down-regulation	1	1
WBGene00006633	tsp-7	0.542328	0.561374	0.580517	0.454446	0.418198	0.441903	0.561406	0.438182	-0.123224	1.52154e-06	down-regulation	0	0
WBGene00006634	tsp-8	0.457672	0.492536	0.457719	0.303094	0.304822	0.293163	0.469309	0.30036	-0.168949	2.40768e-11	down-regulation	0	0
WBGene00006664	twk-9	0.134371	0.169464	0.138426	0.0537407	0.0330579	0.019992	0.14742	0.0355969	-0.111824	0.002068	down-regulation	0	0
WBGene00006681	twk-29	0.182497	0.274654	0.284626	0.171171	0.15863	0.10036	0.247259	0.143387	-0.103872	0.00910713	down-regulation	0	0
WBGene00006747	unc-7	0.658196	0.68938	0.697287	0.539052	0.544171	0.515954	0.681621	0.533059	-0.148562	3.98366e-10	down-regulation	0	0
WBGene00006749	unc-9	0.679797	0.757212	0.769554	0.574931	0.553077	0.539144	0.735521	0.555718	-0.179803	3.24384e-09	down-regulation	0	0
WBGene00006752	unc-13	0.549555	0.632841	0.621133	0.490638	0.44243	0.431188	0.601176	0.454752	-0.146424	1.09014e-07	down-regulation	0	0
WBGene00006756	unc-17	0.349666	0.377987	0.37498	0.263455	0.247452	0.251659	0.367545	0.254189	-0.113356	2.51822e-09	down-regulation	0	0
WBGene00006762	unc-25	0.568377	0.61335	0.603522	0.426792	0.408569	0.395442	0.595083	0.410268	-0.184815	1.70717e-16	down-regulation	0	0
WBGene00006772	unc-36	0.659705	0.74097	0.678169	0.619585	0.59111	0.556897	0.692948	0.589197	-0.103751	0.00183737	down-regulation	0	0
WBGene00006777	unc-41	0.614041	0.698971	0.663494	0.518527	0.508144	0.483007	0.658835	0.503226	-0.155609	4.5336e-11	down-regulation	0	0
WBGene00006819	unc-87	0.834657	0.854126	0.836189	0.729181	0.738506	0.687325	0.841657	0.718337	-0.12332	2.04454e-14	down-regulation	0	0
WBGene00006831	unc-104	0.631353	0.710341	0.676821	0.583	0.55741	0.522671	0.672838	0.55436	-0.118478	6.79992e-05	down-regulation	0	0
WBGene00006832	unc-105	0.315121	0.408152	0.368793	0.259538	0.266549	0.25078	0.364022	0.258955	-0.105066	1.85105e-06	down-regulation	0	0
WBGene00006915	vha-6	0.851414	0.88344	0.868793	0.668782	0.681778	0.634386	0.867882	0.661649	-0.206233	1.08222e-36	down-regulation	0	0
WBGene00006950	wrt-4	0.717757	0.791554	0.742107	0.529416	0.57081	0.528509	0.750473	0.542912	-0.207561	2.05138e-13	down-regulation	0	0
WBGene00006952	wrt-6	0.82338	0.825895	0.825639	0.669487	0.647757	0.602479	0.824971	0.639908	-0.185064	2.06106e-19	down-regulation	0	0
WBGene00006954	wrt-8	0.60594	0.758914	0.571791	0.431571	0.432159	0.340184	0.645549	0.401305	-0.244244	1.50388e-06	down-regulation	0	0
WBGene00006955	wrt-9	0.783672	0.847861	0.798826	0.579632	0.63516	0.566973	0.81012	0.593922	-0.216198	1.77991e-13	down-regulation	0	0
WBGene00007054	scpl-1	0.499841	0.554567	0.543551	0.439875	0.438739	0.407837	0.532653	0.428817	-0.103836	1.35824e-05	down-regulation	0	0
WBGene00007180	B0457.6	0.496744	0.497332	0.525543	0.399765	0.400465	0.409996	0.50654	0.403409	-0.103131	0.00341255	down-regulation	0	0
WBGene00007210	agmo-1	0.785022	0.854822	0.833016	0.646533	0.649603	0.586405	0.824287	0.627514	-0.196773	2.65019e-12	down-regulation	0	0
WBGene00007219	nlp-38	0.43067	0.486967	0.504284	0.390834	0.3447	0.327709	0.473974	0.354415	-0.119559	0.0028047	down-regulation	0	0
WBGene00007229	C01G6.9	0.827827	0.865341	0.859908	0.741794	0.747733	0.746102	0.851026	0.74521	-0.105816	8.52599e-10	down-regulation	0	0
WBGene00007264	C02F4.4	0.585054	0.650089	0.659765	0.503799	0.487443	0.513395	0.631636	0.501546	-0.13009	0.000138523	down-regulation	0	0
WBGene00007268	C03A3.3	0.460054	0.480238	0.452245	0.374383	0.364038	0.345542	0.464179	0.361321	-0.102858	0.000240618	down-regulation	0	0
WBGene00007336	C05C12.4	0.469266	0.60809	0.505236	0.414336	0.407526	0.37561	0.527531	0.399157	-0.128373	0.00239207	down-regulation	0	0
WBGene00007343	C05E7.1	0.666931	0.747158	0.755275	0.486957	0.505737	0.485406	0.723121	0.4927	-0.230422	9.57874e-13	down-regulation	0	0
WBGene00007344	C05E7.2	0.366026	0.335834	0.326591	0.235958	0.224745	0.207757	0.342817	0.22282	-0.119997	4.08877e-05	down-regulation	0	0
WBGene00007425	C08B6.4	0.90891	0.944621	0.922021	0.789189	0.818583	0.72427	0.925184	0.777347	-0.147837	5.91191e-15	down-regulation	0	0
WBGene00007520	C11E4.6	0.749841	0.808647	0.791528	0.68351	0.708979	0.647501	0.783339	0.679996	-0.103342	4.06933e-05	down-regulation	0	0
WBGene00007598	C15A11.4	0.315597	0.417511	0.392432	0.250607	0.280671	0.235666	0.37518	0.255648	-0.119532	0.000230168	down-regulation	0	0
WBGene00007605	hrg-7	0.321156	0.346585	0.328653	0.228672	0.218727	0.240224	0.332132	0.229208	-0.102924	5.55961e-06	down-regulation	0	0
WBGene00007685	C18E9.5	0.644774	0.643747	0.615342	0.530435	0.524914	0.508517	0.634621	0.521288	-0.113333	6.19486e-05	down-regulation	0	0
WBGene00007687	C18E9.7	0.600699	0.651868	0.670792	0.498002	0.47308	0.444142	0.641119	0.471742	-0.169378	3.13383e-10	down-regulation	0	0
WBGene00007802	cutl-27	0.230305	0.282002	0.251864	0.175872	0.156463	0.106437	0.254724	0.146257	-0.108466	5.40513e-05	down-regulation	0	0
WBGene00007806	clec-230	0.820124	0.902931	0.800254	0.579162	0.595683	0.435426	0.841103	0.536757	-0.304346	1.48977e-07	down-regulation	0	0
WBGene00007807	C29F3.7	0.364279	0.458504	0.393067	0.321347	0.316136	0.255338	0.405283	0.297607	-0.107676	0.00118696	down-regulation	0	0
WBGene00007823	C30H6.5	0.257544	0.341326	0.252737	0.15707	0.153414	0.132187	0.283869	0.147557	-0.136312	1.96807e-05	down-regulation	0	0
WBGene00007857	C31H5.6	0.217201	0.257793	0.185864	0.104269	0.0733371	0.0636545	0.220286	0.0804204	-0.139866	2.75237e-05	down-regulation	0	0
WBGene00007867	C32H11.4	0.415264	0.485575	0.515152	0.40376	0.33451	0.310596	0.471997	0.349622	-0.122375	0.00632425	down-regulation	0	0
WBGene00007868	C32H11.5	0.388818	0.438549	0.462478	0.306463	0.305384	0.308677	0.429948	0.306841	-0.123107	0.00020041	down-regulation	1	0
WBGene00007903	lgc-21	0.551858	0.640034	0.503252	0.359029	0.39525	0.341463	0.565048	0.365247	-0.199801	3.4363e-08	down-regulation	0	0
WBGene00007916	C34C6.3	0.635006	0.701756	0.681342	0.505131	0.518415	0.487965	0.672701	0.503837	-0.168865	4.97023e-11	down-regulation	0	0
WBGene00007996	C38C6.3	0.770489	0.815608	0.772013	0.53161	0.579555	0.520352	0.786037	0.543839	-0.242198	1.90565e-16	down-regulation	0	0
WBGene00008010	C38D9.2	0.224269	0.236523	0.204506	0.132707	0.0588141	0.0786885	0.221766	0.0900697	-0.131696	0.000129802	down-regulation	0	0
WBGene00008040	ttr-5	0.56115	0.54691	0.56481	0.40141	0.380887	0.413515	0.557623	0.398604	-0.159019	1.47048e-05	down-regulation	0	0
WBGene00008047	lact-7	0.193297	0.229639	0.191575	0.103329	0.0774292	0.0422231	0.204837	0.0743272	-0.13051	9.97741e-06	down-regulation	0	0
WBGene00008089	C44C10.9	0.497379	0.52827	0.546327	0.388562	0.41226	0.392883	0.523992	0.397902	-0.12609	5.64434e-07	down-regulation	0	0
WBGene00008123	ent-4	0.140883	0.144481	0.11796	0.0294555	0.0272808	0.00639744	0.134441	0.0210446	-0.113397	0.00358891	down-regulation	0	0
WBGene00008150	mam-2	0.52446	0.596953	0.523243	0.33443	0.382011	0.353778	0.548218	0.35674	-0.191479	5.37577e-13	down-regulation	0	0
WBGene00008176	C48B4.13	0.331242	0.319901	0.3231	0.167803	0.202519	0.245262	0.324748	0.205195	-0.119553	0.00599851	down-regulation	0	0
WBGene00008194	C49C3.4	0.610546	0.666099	0.562589	0.450529	0.50012	0.445182	0.613078	0.465277	-0.147801	7.31829e-07	down-regulation	0	0
WBGene00008229	C50F4.1	0.379447	0.449532	0.422339	0.281864	0.278745	0.267653	0.417106	0.276087	-0.141018	3.84871e-08	down-regulation	0	0
WBGene00008254	C51E3.9	0.514136	0.589218	0.54839	0.41982	0.409693	0.363455	0.550581	0.397656	-0.152926	2.64629e-05	down-regulation	0	0
WBGene00008285	C53D6.8	0.454733	0.47057	0.449706	0.386056	0.321672	0.34954	0.458337	0.352423	-0.105914	0.00588549	down-regulation	0	0
WBGene00008311	rskn-2	0.726017	0.777477	0.761145	0.620682	0.598492	0.59912	0.75488	0.606098	-0.148782	2.16108e-13	down-regulation	0	0
WBGene00008314	C54G4.4	0.47419	0.512646	0.552594	0.390286	0.363556	0.380888	0.513143	0.378243	-0.1349	1.02337e-08	down-regulation	1	1
WBGene00008341	ttr-44	0.464819	0.529894	0.453514	0.304896	0.341571	0.314034	0.482742	0.320167	-0.162575	6.73109e-06	down-regulation	0	0
WBGene00008376	D1054.9	0.825762	0.881197	0.8891	0.756443	0.707374	0.667973	0.865353	0.710597	-0.154757	8.01098e-09	down-regulation	1	1
WBGene00008425	D2045.8	0.291137	0.350375	0.320403	0.245828	0.232448	0.166573	0.320638	0.21495	-0.105688	0.00714793	down-regulation	0	0
WBGene00008449	E01G6.1	0.453621	0.542347	0.530858	0.351351	0.364599	0.328029	0.508942	0.347993	-0.160949	1.33983e-10	down-regulation	1	1
WBGene00008477	clec-17	0.54074	0.572975	0.560289	0.389424	0.386504	0.368413	0.558001	0.381447	-0.176554	8.93488e-15	down-regulation	0	0
WBGene00008496	F01D5.6	0.868488	0.873617	0.883151	0.781747	0.746449	0.751779	0.875085	0.759992	-0.115094	1.018e-16	down-regulation	0	0
WBGene00008499	cyp-37A1	0.36555	0.397401	0.377519	0.294869	0.28725	0.25118	0.380156	0.277766	-0.10239	1.14906e-05	down-regulation	0	0
WBGene00008500	F01D5.10	0.495076	0.541419	0.501904	0.381277	0.360507	0.371132	0.5128	0.370972	-0.141828	3.17377e-09	down-regulation	0	0
WBGene00008512	F01G10.10	0.595855	0.603295	0.560923	0.469644	0.463051	0.470532	0.586691	0.467742	-0.118949	3.50525e-09	down-regulation	0	0
WBGene00008572	F08B12.4	0.848316	0.861397	0.842853	0.767568	0.774051	0.705878	0.850855	0.749165	-0.10169	3.5361e-05	down-regulation	1	0
WBGene00008582	F08G5.3	0.437818	0.488127	0.45399	0.344222	0.333387	0.302119	0.459978	0.326576	-0.133402	1.43631e-05	down-regulation	0	0
WBGene00008603	F09B9.4	0.827589	0.867584	0.85729	0.711398	0.722539	0.672131	0.850821	0.702023	-0.148798	1.06213e-10	down-regulation	0	0
WBGene00008652	F10D11.6	0.859752	0.909892	0.849913	0.626087	0.666613	0.576329	0.873186	0.62301	-0.250176	7.92214e-19	down-regulation	0	0
WBGene00008655	lips-3	0.88048	0.920411	0.900603	0.728711	0.744684	0.693882	0.900498	0.722426	-0.178072	3.28665e-22	down-regulation	0	0
WBGene00008727	F13A7.12	0.568853	0.61683	0.588926	0.464708	0.458878	0.439904	0.591537	0.454497	-0.13704	7.40804e-07	down-regulation	0	0
WBGene00008732	F13B12.4	0.687897	0.700828	0.627876	0.587622	0.552676	0.496841	0.6722	0.545713	-0.126487	0.00212508	down-regulation	0	0
WBGene00008741	ctsa-1.2	0.722602	0.766262	0.737189	0.524324	0.585012	0.52411	0.742017	0.544482	-0.197535	2.58774e-12	down-regulation	0	0
WBGene00008770	F13G3.12	0.21609	0.293217	0.255672	0.115864	0.106555	0.127549	0.254993	0.116656	-0.138337	0.00044605	down-regulation	0	0
WBGene00008875	F15H10.8	0.757544	0.809266	0.770427	0.635488	0.615261	0.636865	0.779079	0.629205	-0.149874	1.23724e-09	down-regulation	0	0
WBGene00008891	clec-42	0.314247	0.331425	0.272886	0.155268	0.187676	0.168972	0.306186	0.170639	-0.135547	3.16388e-07	down-regulation	0	0
WBGene00008926	F17H10.2	0.527319	0.552788	0.495399	0.364904	0.365963	0.342183	0.525169	0.357683	-0.167485	2.08797e-10	down-regulation	0	0
WBGene00008932	F18A11.5	0.575921	0.622245	0.606061	0.464787	0.489609	0.447341	0.601409	0.467246	-0.134163	3.66104e-06	down-regulation	0	0
WBGene00008967	F20B10.3	0.297332	0.364761	0.331429	0.266745	0.224103	0.181847	0.331174	0.224232	-0.106942	0.00629189	down-regulation	1	1
WBGene00009032	bgnt-1.3	0.695442	0.725346	0.701967	0.537015	0.525716	0.519872	0.707585	0.527534	-0.180051	2.86241e-18	down-regulation	0	0
WBGene00009133	bed-3	0.718075	0.819321	0.809773	0.641128	0.660114	0.626389	0.78239	0.642544	-0.139846	1.8896e-05	down-regulation	0	0
WBGene00009144	del-3	0.541058	0.572589	0.599714	0.457423	0.444516	0.433667	0.57112	0.445202	-0.125919	2.78323e-06	down-regulation	0	0
WBGene00009151	F26D2.13	0.246188	0.317117	0.285182	0.152291	0.157025	0.152019	0.282829	0.153778	-0.12905	0.000968953	down-regulation	0	0
WBGene00009205	F28C6.5	0.55845	0.552866	0.557512	0.478261	0.430474	0.434706	0.556276	0.447814	-0.108462	0.000637012	down-regulation	0	0
WBGene00009226	cyp-37B1	0.334736	0.369712	0.341504	0.239953	0.249539	0.221511	0.348651	0.237001	-0.11165	5.5008e-07	down-regulation	0	0
WBGene00009259	hpo-34	0.755877	0.78119	0.742662	0.603369	0.616224	0.548661	0.75991	0.589418	-0.170492	1.63982e-12	down-regulation	0	0
WBGene00009331	F32D8.7	0.71601	0.740351	0.71585	0.603055	0.605071	0.5509	0.72407	0.586342	-0.137728	6.15931e-07	down-regulation	0	0
WBGene00009355	F33A8.7	0.880083	0.896589	0.903062	0.783392	0.797641	0.773611	0.893245	0.784881	-0.108363	3.59962e-13	down-regulation	0	0
WBGene00009394	clec-63	0.740947	0.788847	0.791845	0.520877	0.546096	0.510916	0.77388	0.525963	-0.247916	1.48172e-22	down-regulation	0	0
WBGene00009397	clec-66	0.538993	0.581097	0.57314	0.386291	0.393244	0.364734	0.56441	0.381423	-0.182987	3.37276e-13	down-regulation	0	0
WBGene00009453	F36A2.3	0.592281	0.643979	0.612883	0.479436	0.485116	0.486046	0.616381	0.483532	-0.132848	1.76473e-07	down-regulation	0	0
WBGene00009503	F37A8.5	0.774778	0.806636	0.823814	0.69103	0.685549	0.653019	0.801743	0.676533	-0.12521	1.7375e-06	down-regulation	0	0
WBGene00009528	F38A6.4	0.488961	0.525485	0.54244	0.394046	0.407045	0.380008	0.518962	0.3937	-0.125263	0.000757622	down-regulation	0	0
WBGene00009532	ccch-1	0.721569	0.784902	0.769078	0.624912	0.634117	0.618073	0.758517	0.625701	-0.132816	4.34553e-09	down-regulation	0	0
WBGene00009547	F38H4.3	0.301461	0.369634	0.331667	0.19624	0.23999	0.194642	0.334254	0.210291	-0.123964	4.2048e-05	down-regulation	1	1
WBGene00009578	F40F8.5	0.444091	0.474437	0.42448	0.287975	0.308192	0.273651	0.44767	0.289939	-0.15773	1.02948e-11	down-regulation	0	0
WBGene00009617	slc-9B.1	0.526445	0.533375	0.526495	0.426479	0.417957	0.394162	0.528772	0.412866	-0.115906	1.97822e-08	down-regulation	0	0
WBGene00009679	F44D12.2	0.491582	0.550932	0.535777	0.391069	0.394849	0.369612	0.526097	0.385177	-0.14092	2.65432e-07	down-regulation	0	0
WBGene00009691	F44E5.4	0.828701	0.789466	0.885372	0.680846	0.703603	0.756737	0.834513	0.713729	-0.120784	0.000821141	down-regulation	0	0
WBGene00009700	lurp-1	0.514057	0.527574	0.547755	0.431179	0.419	0.389124	0.529795	0.413101	-0.116694	0.00162127	down-regulation	0	0
WBGene00009720	F45B8.3	0.360546	0.41929	0.422815	0.241128	0.279547	0.223671	0.400884	0.248115	-0.152768	1.85073e-05	down-regulation	0	0
WBGene00009730	myo-6	0.569409	0.632299	0.625496	0.456953	0.429592	0.414234	0.609068	0.433593	-0.175475	7.50042e-15	down-regulation	1	1
WBGene00009791	F46F3.3	0.570759	0.617294	0.621847	0.466118	0.501324	0.52451	0.6033	0.497317	-0.105983	0.00298167	down-regulation	0	0
WBGene00009806	F47B8.5	0.5679	0.619847	0.59194	0.444732	0.432641	0.447741	0.593229	0.441704	-0.151525	1.38748e-08	down-regulation	0	0
WBGene00009830	cutl-18	0.650016	0.684585	0.638664	0.57454	0.560058	0.52571	0.657755	0.553436	-0.104319	8.17561e-05	down-regulation	0	0
WBGene00009886	F49E2.2	0.524063	0.57081	0.527368	0.40611	0.4324	0.420632	0.540747	0.419714	-0.121033	5.7696e-08	down-regulation	0	0
WBGene00009888	F49E2.5	0.729987	0.758759	0.700301	0.597023	0.646313	0.580488	0.729683	0.607941	-0.121741	7.574e-06	down-regulation	0	0
WBGene00009904	F49E12.12	0.447983	0.572047	0.506981	0.321504	0.371018	0.296122	0.509004	0.329548	-0.179456	1.8896e-05	down-regulation	0	0
WBGene00009917	glb-18	0.418996	0.467244	0.45637	0.350881	0.33114	0.333627	0.447537	0.338549	-0.108987	2.23755e-05	down-regulation	0	0
WBGene00009958	madd-4	0.606337	0.635703	0.627955	0.51508	0.517532	0.4998	0.623332	0.510804	-0.112528	4.37644e-11	down-regulation	0	0
WBGene00010008	F53H4.3	0.491741	0.569108	0.452483	0.30521	0.331541	0.305398	0.504444	0.31405	-0.190394	7.28602e-08	down-regulation	0	0
WBGene00010010	gmeb-2	0.749524	0.787996	0.828732	0.693772	0.639814	0.707957	0.788751	0.680514	-0.108236	0.00203969	down-regulation	1	1
WBGene00010049	F54D5.3	0.712278	0.781576	0.739568	0.526361	0.571933	0.501879	0.744474	0.533391	-0.211083	4.96039e-08	down-regulation	0	0
WBGene00010050	F54D5.4	0.397792	0.408848	0.403855	0.278888	0.285886	0.259816	0.403499	0.274863	-0.128635	5.14982e-05	down-regulation	0	0
WBGene00010057	F54D5.15	0.676144	0.725888	0.753371	0.582844	0.546899	0.506517	0.718468	0.54542	-0.173048	6.0855e-07	down-regulation	0	0
WBGene00010070	nep-17	0.932735	0.947173	0.916627	0.820447	0.867608	0.803119	0.932178	0.830391	-0.101787	9.56448e-12	down-regulation	0	0
WBGene00010086	F55B11.4	0.554003	0.578467	0.564334	0.439796	0.421407	0.37409	0.565601	0.411765	-0.153837	0.000112156	down-regulation	0	0
WBGene00010113	F55D12.5	0.687738	0.712893	0.745518	0.568351	0.577469	0.557537	0.715383	0.567786	-0.147597	1.37902e-09	down-regulation	0	0
WBGene00010117	nkb-3	0.824889	0.848867	0.846184	0.718997	0.708497	0.692843	0.83998	0.706779	-0.133201	2.07602e-18	down-regulation	0	0
WBGene00010150	F56D5.6	0.494759	0.590069	0.519277	0.431884	0.427425	0.396561	0.534701	0.418624	-0.116078	0.000130906	down-regulation	0	0
WBGene00010191	dmsr-1	0.426302	0.464382	0.497224	0.379553	0.326727	0.351539	0.462636	0.352607	-0.110029	6.83348e-05	down-regulation	0	0
WBGene00010204	cpr-9	0.519536	0.547916	0.523878	0.352135	0.383616	0.368892	0.530443	0.368214	-0.162229	2.493e-12	down-regulation	0	0
WBGene00010212	fbxa-192	0.177573	0.201176	0.195621	0.0785742	0.0313729	0.082447	0.191457	0.0641314	-0.127325	0.00126095	down-regulation	0	0
WBGene00010236	F58B4.3	0.54479	0.58187	0.543313	0.41935	0.404638	0.364574	0.556658	0.396187	-0.160471	1.68295e-05	down-regulation	0	0
WBGene00010239	F58B4.6	0.462834	0.529817	0.553467	0.384881	0.325684	0.352179	0.515372	0.354248	-0.161124	3.30184e-05	down-regulation	0	0
WBGene00010267	lips-9	0.817027	0.839508	0.835396	0.593968	0.629864	0.566653	0.830644	0.596829	-0.233815	7.48815e-23	down-regulation	0	0
WBGene00010268	arrd-10	0.661293	0.724727	0.657861	0.451704	0.48311	0.445742	0.681294	0.460185	-0.221109	9.16842e-15	down-regulation	0	0
WBGene00010329	pcdr-1	0.414152	0.459742	0.484928	0.375637	0.348792	0.331707	0.45294	0.352045	-0.100895	0.000384941	down-regulation	0	0
WBGene00010335	F59F3.6	0.298841	0.356176	0.335158	0.253427	0.182701	0.245822	0.330058	0.227317	-0.102742	0.00866034	down-regulation	0	0
WBGene00010355	clec-229	0.3206	0.474283	0.337379	0.209479	0.241033	0.172411	0.377421	0.207641	-0.169779	0.000420129	down-regulation	0	0
WBGene00010396	H13N06.2	0.400175	0.431588	0.444788	0.325734	0.32432	0.308756	0.425517	0.319604	-0.105913	4.49845e-06	down-regulation	0	0
WBGene00010449	K01A11.1	0.708863	0.704463	0.711566	0.604465	0.54056	0.548741	0.708297	0.564589	-0.143709	0.000197054	down-regulation	0	0
WBGene00010464	K01D12.5	0.320839	0.314642	0.30541	0.212299	0.200674	0.185686	0.31363	0.199553	-0.114077	0.000192217	down-regulation	0	0
WBGene00010467	K01D12.8	0.237532	0.251837	0.187847	0.0802977	0	0.0180728	0.225739	0.0327902	-0.192948	0.0074439	down-regulation	0	0
WBGene00010468	K01D12.9	0.6956	0.69464	0.629224	0.443008	0.436492	0.411995	0.673155	0.430498	-0.242656	2.84475e-11	down-regulation	0	0
WBGene00010505	K02D3.2	0.486579	0.534689	0.547596	0.345163	0.340127	0.339704	0.522955	0.341664	-0.18129	6.60618e-09	down-regulation	0	0
WBGene00010509	K02E2.8	0.413755	0.493155	0.37855	0.276929	0.304501	0.171451	0.428487	0.250961	-0.177526	0.000929271	down-regulation	0	0
WBGene00010522	K03A11.5	0.475461	0.582721	0.537601	0.444967	0.414988	0.42551	0.531928	0.428488	-0.103439	0.00694728	down-regulation	0	0
WBGene00010524	K03B8.6	0.788914	0.814835	0.826115	0.651547	0.655059	0.635666	0.809954	0.647424	-0.16253	1.31468e-16	down-regulation	0	0
WBGene00010594	swt-5	0.53264	0.636012	0.63557	0.445828	0.416272	0.453099	0.601407	0.4384	-0.163008	3.69149e-05	down-regulation	0	0
WBGene00010605	K06G5.1	0.826954	0.862712	0.829129	0.635644	0.710182	0.659816	0.839598	0.668548	-0.171051	1.38367e-12	down-regulation	0	0
WBGene00010647	K08C7.4	0.536849	0.559595	0.557433	0.416216	0.42911	0.42607	0.551292	0.423799	-0.127494	2.18504e-05	down-regulation	0	0
WBGene00010648	K08C7.6	0.432576	0.506536	0.489687	0.28398	0.312445	0.309156	0.476266	0.30186	-0.174406	1.23698e-08	down-regulation	0	0
WBGene00010673	K08E7.5	0.542646	0.609251	0.551959	0.362554	0.374709	0.332107	0.567952	0.356457	-0.211495	1.4265e-20	down-regulation	0	0
WBGene00010683	K08F8.7	0.552097	0.614819	0.620895	0.458128	0.447966	0.490604	0.595937	0.465566	-0.130371	0.000739799	down-regulation	0	0
WBGene00010703	K09A9.6	0.680353	0.717844	0.628748	0.54955	0.585413	0.568733	0.675648	0.567898	-0.10775	0.000448567	down-regulation	0	0
WBGene00010714	mam-3	0.671617	0.748395	0.667222	0.518292	0.543368	0.510836	0.695745	0.524165	-0.171579	1.51535e-09	down-regulation	0	0
WBGene00010745	dod-17	0.17122	0.175574	0.145883	0.0470035	0.0694054	0.00551779	0.164226	0.0406423	-0.123583	0.00621058	down-regulation	1	0
WBGene00010796	clip-1	0.775016	0.831851	0.819134	0.722914	0.700152	0.666453	0.808667	0.696507	-0.11216	1.03998e-06	down-regulation	0	0
WBGene00010811	hmit-1.3	0.579018	0.57955	0.52951	0.429377	0.431598	0.406158	0.562693	0.422377	-0.140315	1.39558e-10	down-regulation	0	0
WBGene00010822	M01G12.9	0.331004	0.432052	0.382516	0	0	0	0.381857	0	-0.381857	2.98992e-16	down-regulation	0	0
WBGene00010830	M02G9.1	0.672649	0.732771	0.766222	0.515707	0.496831	0.482927	0.723881	0.498488	-0.225393	7.56698e-19	down-regulation	1	1
WBGene00010834	mct-3	0.846013	0.868977	0.858004	0.693224	0.703362	0.671891	0.857665	0.689492	-0.168172	1.0257e-34	down-regulation	0	0
WBGene00010838	M03C11.1	0.619997	0.64336	0.673806	0.571641	0.531253	0.531467	0.645721	0.544787	-0.100934	0.00228055	down-regulation	0	0
WBGene00010901	M28.10	0.696395	0.698894	0.719816	0.549941	0.53711	0.483087	0.705035	0.523379	-0.181656	9.04542e-08	down-regulation	0	0
WBGene00010907	M88.4	0.409784	0.455333	0.466524	0.344379	0.339244	0.328908	0.44388	0.337511	-0.10637	8.54443e-05	down-regulation	1	1
WBGene00010926	M153.3	0.309006	0.372805	0.313343	0.267058	0.234855	0.17409	0.331718	0.225335	-0.106383	0.00978801	down-regulation	0	0
WBGene00010944	M176.5	0.703701	0.755975	0.759718	0.655386	0.606114	0.609436	0.739798	0.623645	-0.116152	0.000699996	down-regulation	0	0
WBGene00010948	M195.2	0.490708	0.587671	0.570125	0.375166	0.350076	0.308197	0.549502	0.34448	-0.205022	2.4498e-09	down-regulation	1	0
WBGene00010968	R01E6.2	0.503177	0.576379	0.606378	0.447239	0.367889	0.408237	0.561978	0.407788	-0.15419	0.00072004	down-regulation	0	0
WBGene00010972	R01H10.4	0.654701	0.610411	0.611217	0.526283	0.519859	0.506118	0.625443	0.51742	-0.108023	0.000657043	down-regulation	0	0
WBGene00010987	R03C1.1	0.523666	0.561528	0.582976	0.372816	0.38843	0.332587	0.556057	0.364611	-0.191446	1.28507e-10	down-regulation	1	1
WBGene00011004	R04B5.6	0.504209	0.511563	0.498493	0.40564	0.41539	0.372331	0.504755	0.397787	-0.106968	5.38704e-05	down-regulation	0	0
WBGene00011112	R07E5.4	0.627462	0.703535	0.581231	0.414023	0.419161	0.354418	0.637409	0.395867	-0.241542	7.42125e-09	down-regulation	0	0
WBGene00011182	R09H10.5	0.777875	0.797896	0.733936	0.591461	0.652893	0.571371	0.769902	0.605242	-0.164661	1.49104e-08	down-regulation	0	0
WBGene00011235	suro-1	0.795902	0.857684	0.832937	0.625695	0.644708	0.606238	0.828841	0.625547	-0.203294	2.05654e-21	down-regulation	0	0
WBGene00011266	R13H4.8	0.414231	0.409312	0.361653	0.287818	0.239429	0.245822	0.395066	0.25769	-0.137376	3.83906e-05	down-regulation	0	0
WBGene00011278	R74.2	0.765089	0.871761	0.826987	0.542107	0.607157	0.438944	0.821279	0.529403	-0.291876	5.44173e-08	down-regulation	0	0
WBGene00011289	R102.2	0.472602	0.480857	0.487704	0.320329	0.330739	0.301319	0.480388	0.317462	-0.162925	3.59037e-06	down-regulation	1	0
WBGene00011291	R102.4	0.516439	0.583108	0.612962	0.479593	0.460804	0.467333	0.570836	0.469243	-0.101593	0.00163292	down-regulation	0	0
WBGene00011313	T01B7.8	0.250079	0.275969	0.213232	0.131688	0.0826446	0.127149	0.246427	0.113827	-0.132599	0.00648848	down-regulation	1	0
WBGene00011331	T01E8.1	0.633815	0.682574	0.680946	0.561379	0.560138	0.547061	0.665778	0.556193	-0.109586	2.29216e-05	down-regulation	0	0
WBGene00011335	T01E8.8	0.511118	0.538711	0.624623	0.468547	0.41202	0.455578	0.558151	0.445381	-0.11277	0.00728725	down-regulation	0	0
WBGene00011337	T01G1.2	0.492456	0.5606	0.535221	0.404387	0.333948	0.370972	0.529426	0.369769	-0.159657	1.07733e-05	down-regulation	0	0
WBGene00011374	T02D1.8	0.617138	0.625338	0.650325	0.466353	0.495547	0.545462	0.630934	0.502454	-0.12848	0.00506379	down-regulation	0	0
WBGene00011404	T03F7.7	0.462039	0.550855	0.484452	0.370466	0.41547	0.384166	0.499115	0.390034	-0.109081	0.00106477	down-regulation	0	0
WBGene00011433	pde-1	0.404066	0.419213	0.433365	0.320642	0.302977	0.287325	0.418881	0.303648	-0.115233	1.45706e-09	down-regulation	0	0
WBGene00011474	aldo-1	0.895489	0.904788	0.91393	0.803839	0.810158	0.778968	0.904736	0.797655	-0.107081	4.25264e-19	down-regulation	0	0
WBGene00011522	srap-1	0.246347	0.264522	0.236316	0.146181	0.145711	0.131707	0.249062	0.1412	-0.107862	1.35624e-22	down-regulation	0	0
WBGene00011530	T06D8.10	0.615629	0.741589	0.662462	0.42264	0.461205	0.376569	0.673227	0.420138	-0.253088	3.39146e-12	down-regulation	0	0
WBGene00011537	T06E4.10	0.416296	0.317503	0.409964	0.256326	0.276819	0.222631	0.381254	0.251925	-0.129329	0.00208491	down-regulation	0	0
WBGene00011545	T06G6.3	0.329416	0.353778	0.374108	0.257736	0.230282	0.253898	0.352434	0.247305	-0.105128	2.2498e-06	down-regulation	0	0
WBGene00011571	ttr-46	0.782878	0.842447	0.832619	0.602507	0.604509	0.57545	0.819315	0.594155	-0.22516	2.10979e-14	down-regulation	0	0
WBGene00011587	anp-1	0.476493	0.526568	0.483579	0.367724	0.362433	0.377049	0.495547	0.369069	-0.126478	1.4108e-13	down-regulation	0	0
WBGene00011590	bus-19	0.772872	0.826591	0.820641	0.639405	0.624007	0.591683	0.806701	0.618365	-0.188336	3.01161e-15	down-regulation	0	0
WBGene00011594	T07G12.3	0.597125	0.755511	0.672299	0.480219	0.509829	0.429748	0.674978	0.473266	-0.201713	3.92013e-06	down-regulation	0	0
WBGene00011624	T08G5.3	0.616741	0.705159	0.663018	0.501293	0.509508	0.495882	0.661639	0.502227	-0.159412	6.65811e-06	down-regulation	0	0
WBGene00011713	T11F9.12	0.712834	0.735014	0.790814	0.632824	0.600337	0.589284	0.746221	0.607482	-0.138739	7.43877e-06	down-regulation	1	1
WBGene00011732	arrd-17	0.567106	0.631681	0.621926	0.487348	0.474284	0.439664	0.606904	0.467099	-0.139806	3.61689e-06	down-regulation	0	0
WBGene00011757	cht-2	0.51088	0.537474	0.529827	0.372503	0.371259	0.369052	0.52606	0.370938	-0.155122	7.30591e-18	down-regulation	0	0
WBGene00011786	T15D6.12	0.540899	0.612344	0.563541	0.463376	0.477654	0.454378	0.572261	0.465136	-0.107125	0.000276558	down-regulation	0	0
WBGene00011796	T16G1.2	0.773825	0.800217	0.703316	0.649745	0.660997	0.582567	0.759119	0.631103	-0.128016	0.00170364	down-regulation	0	0
WBGene00011803	T16G12.1	0.562897	0.612035	0.514834	0.414101	0.450213	0.408796	0.563255	0.42437	-0.138885	1.47673e-07	down-regulation	0	0
WBGene00011880	T21B6.3	0.766518	0.82984	0.749881	0.469722	0.535184	0.452299	0.78208	0.485735	-0.296345	1.01428e-18	down-regulation	0	0
WBGene00011888	cutl-15	0.465295	0.545982	0.548072	0.445437	0.428629	0.379448	0.519783	0.417838	-0.101945	0.00751649	down-regulation	0	0
WBGene00011928	cutl-12	0.26501	0.29515	0.305886	0.180807	0.166894	0.134346	0.288682	0.160682	-0.128	2.26781e-06	down-regulation	0	0
WBGene00011948	rocf-1	0.832195	0.834403	0.823735	0.705523	0.715959	0.688045	0.830111	0.703176	-0.126935	6.48509e-27	down-regulation	0	0
WBGene00011955	cdka-1	0.545902	0.621007	0.642551	0.492597	0.466742	0.428389	0.603153	0.462576	-0.140578	0.000152635	down-regulation	0	0
WBGene00012018	T25C12.3	0.763183	0.807255	0.722116	0.548766	0.603707	0.536425	0.764185	0.562966	-0.201219	1.03129e-11	down-regulation	0	0
WBGene00012019	dkf-2	0.551144	0.548457	0.540536	0.455464	0.415791	0.388245	0.546712	0.419833	-0.126879	5.31333e-08	down-regulation	0	0
WBGene00012100	sipa-1	0.616503	0.665713	0.675234	0.501998	0.496911	0.483806	0.652483	0.494238	-0.158245	1.32146e-14	down-regulation	0	0
WBGene00012127	T28D6.7	0.32338	0.376363	0.33024	0.250059	0.24673	0.218233	0.343328	0.238341	-0.104987	0.000167654	down-regulation	0	0
WBGene00012149	VF13D12L.3	0.83013	0.830072	0.826432	0.722444	0.75335	0.680848	0.828878	0.718881	-0.109997	5.69173e-07	down-regulation	0	0
WBGene00012199	mltn-3	0.586483	0.53175	0.487546	0.466275	0.421969	0.410956	0.53526	0.433067	-0.102193	0.0019835	down-regulation	0	0
WBGene00012201	W02B12.1	0.625476	0.626344	0.603205	0.489542	0.545936	0.512915	0.618342	0.516131	-0.102211	0.00118386	down-regulation	0	0
WBGene00012253	clec-50	0.637389	0.639647	0.668967	0.485311	0.488085	0.416713	0.648668	0.46337	-0.185298	1.6777e-07	down-regulation	0	0
WBGene00012289	W05H12.1	0.719425	0.797123	0.777963	0.607677	0.617187	0.593922	0.764837	0.606262	-0.158575	1.18113e-08	down-regulation	0	0
WBGene00012304	cutl-4	0.154781	0.2127	0.220213	0.0415981	0.0249539	0.0718912	0.195898	0.0461477	-0.14975	0.000146458	down-regulation	0	0
WBGene00012335	W07G4.1	0.699174	0.752262	0.708551	0.55378	0.569205	0.551299	0.719996	0.558095	-0.161901	0.000210891	down-regulation	0	0
WBGene00012339	W07G4.5	0.751271	0.745997	0.736475	0.637681	0.627056	0.608157	0.744581	0.624298	-0.120283	6.7152e-07	down-regulation	0	0
WBGene00012346	W08G11.1	0.673602	0.697734	0.669046	0.536702	0.561663	0.503719	0.680128	0.534028	-0.1461	1.57432e-06	down-regulation	0	0
WBGene00012383	ttr-17	0.826715	0.875087	0.849992	0.57172	0.66902	0.659096	0.850598	0.633279	-0.217319	1.45706e-09	down-regulation	0	0
WBGene00012391	Y6B3B.7	0.544949	0.566324	0.659369	0.479828	0.454706	0.416553	0.590214	0.450362	-0.139852	0.00268463	down-regulation	0	0
WBGene00012429	Y11D7A.5	0.713866	0.716838	0.734095	0.572973	0.600738	0.617833	0.7216	0.597181	-0.124418	0.000174201	down-regulation	0	0
WBGene00012445	Y16B4A.2	0.648428	0.681491	0.561241	0.462985	0.500201	0.422231	0.630386	0.461805	-0.168581	5.58407e-07	down-regulation	0	0
WBGene00012529	Y32F6A.4	0.242535	0.273726	0.203395	0.0936937	0.123486	0.118353	0.239885	0.111844	-0.128041	2.54592e-05	down-regulation	0	0
WBGene00012530	Y32F6A.5	0.536769	0.539872	0.538474	0.416843	0.430635	0.435666	0.538372	0.427714	-0.110657	1.18113e-08	down-regulation	0	0
WBGene00012614	Y38H6A.3	0.30297	0.351535	0.360701	0.236036	0.240151	0.214874	0.338402	0.230354	-0.108049	0.0019803	down-regulation	0	0
WBGene00012670	cpg-23	0.507942	0.586511	0.57901	0.422953	0.42213	0.446461	0.557821	0.430515	-0.127306	4.08877e-05	down-regulation	0	0
WBGene00012743	Y40H7A.3	0.170902	0.239075	0.251468	0.0975323	0.00361069	0.117473	0.220482	0.072872	-0.14761	0.00889268	down-regulation	0	0
WBGene00012744	Y40H7A.4	0.393583	0.458891	0.448041	0.153467	0.152291	0.20112	0.433505	0.168959	-0.264546	7.31205e-17	down-regulation	0	0
WBGene00012759	sup-1	0.726414	0.747312	0.709821	0.627184	0.596486	0.601599	0.727849	0.608423	-0.119426	0.000405418	down-regulation	0	0
WBGene00012763	atln-2	0.420029	0.515895	0.469618	0.39577	0.352243	0.333547	0.468514	0.36052	-0.107994	0.00141902	down-regulation	0	0
WBGene00012782	Y43C5A.2	0.712516	0.7634	0.728542	0.5396	0.536067	0.540664	0.734819	0.538777	-0.196042	2.18335e-19	down-regulation	0	0
WBGene00012812	Y43F8B.1	0.41034	0.452626	0.388624	0.277399	0.298323	0.252859	0.417197	0.276194	-0.141003	2.75906e-10	down-regulation	0	0
WBGene00012814	Y43F8B.3	0.598396	0.637482	0.605426	0.507795	0.500361	0.470452	0.613768	0.492869	-0.120899	3.91587e-11	down-regulation	0	0
WBGene00012853	Y44A6D.2	0.786134	0.872689	0.845629	0.637289	0.692048	0.606797	0.834817	0.645378	-0.189439	5.7929e-07	down-regulation	0	0
WBGene00012854	Y44A6D.3	0.669393	0.711192	0.722592	0.597807	0.61494	0.576409	0.701059	0.596385	-0.104674	0.00193478	down-regulation	0	0
WBGene00012875	Y45F10B.13	0.685356	0.714131	0.701491	0.524716	0.544732	0.487325	0.700326	0.518924	-0.181402	3.41903e-13	down-regulation	0	0
WBGene00012891	sorb-1	0.804876	0.836646	0.819372	0.720172	0.693413	0.634466	0.820298	0.682684	-0.137614	2.04447e-09	down-regulation	0	0
WBGene00012940	Y47D3B.3	0.371744	0.484724	0.364906	0.306776	0.313408	0.239984	0.407125	0.286723	-0.120402	0.00530376	down-regulation	0	0
WBGene00012942	Y47D3B.6	0.888659	0.897285	0.889497	0.689933	0.661879	0.584966	0.891814	0.645593	-0.246221	1.06348e-23	down-regulation	0	0
WBGene00012960	Y47H10A.4	0.468472	0.469642	0.455973	0	0	0	0.464696	0	-0.464696	6.32156e-16	down-regulation	0	0
WBGene00013073	hmit-1.1	0.225619	0.201408	0.205537	0.118606	0.147557	0.0555778	0.210855	0.107247	-0.103608	0.00351205	down-regulation	0	0
WBGene00013077	ttr-24	0.448062	0.467476	0.457322	0.302311	0.313889	0.297801	0.45762	0.304667	-0.152953	1.53843e-06	down-regulation	0	0
WBGene00013083	Y51A2D.18	0.523189	0.549153	0.520546	0.431101	0.456311	0.39928	0.530963	0.428897	-0.102066	0.000184668	down-regulation	0	0
WBGene00013171	Y53F4B.25	0.743647	0.782195	0.750912	0.497532	0.541443	0.487005	0.758918	0.50866	-0.250258	4.79202e-23	down-regulation	0	0
WBGene00013173	Y53F4B.27	0.762786	0.828602	0.81128	0.585116	0.609163	0.564254	0.80089	0.586178	-0.214712	3.9731e-17	down-regulation	0	0
WBGene00013292	Y57G11A.4	0.345696	0.370562	0.379264	0.261888	0.240472	0.252779	0.365174	0.251713	-0.113461	2.93621e-05	down-regulation	0	0
WBGene00013328	Y57G11C.39	0.680273	0.714286	0.712042	0.627732	0.578512	0.588085	0.7022	0.59811	-0.104091	0.0078715	down-regulation	0	0
WBGene00013331	Y57G11C.42	0.422808	0.443112	0.429716	0.33067	0.308513	0.315074	0.431879	0.318086	-0.113793	1.06666e-11	down-regulation	0	0
WBGene00013336	pnc-2	0.203065	0.229407	0.245597	0.136232	0.0771082	0.12603	0.226023	0.113123	-0.1129	0.00493248	down-regulation	0	0
WBGene00013385	Y62E10A.19	0.726493	0.761699	0.736316	0.599452	0.629142	0.6008	0.741503	0.609798	-0.131705	1.04369e-07	down-regulation	0	0
WBGene00013455	ssu-2	0.539549	0.599892	0.641441	0.513827	0.486881	0.479088	0.593627	0.493265	-0.100362	0.00707438	down-regulation	0	0
WBGene00013457	paqr-3	0.513024	0.5845	0.591147	0.423032	0.381369	0.415514	0.56289	0.406638	-0.156252	8.6541e-07	down-regulation	0	0
WBGene00013497	hex-5	0.517233	0.578312	0.526892	0.400313	0.396454	0.391683	0.540812	0.39615	-0.144662	1.15132e-10	down-regulation	0	0
WBGene00013542	lron-12	0.717916	0.771831	0.742504	0.632432	0.630426	0.622151	0.744083	0.628337	-0.115747	2.91802e-06	down-regulation	0	0
WBGene00013574	lron-13	0.538119	0.588599	0.57663	0.489463	0.444275	0.443663	0.567783	0.459134	-0.108649	3.236e-05	down-regulation	1	1
WBGene00013672	catp-1	0.645172	0.658752	0.627558	0.539287	0.53719	0.509076	0.643827	0.528518	-0.115309	2.5063e-09	down-regulation	0	0
WBGene00013833	ZC15.5	0.416773	0.495243	0.484848	0.350646	0.318543	0.336905	0.465621	0.335365	-0.130257	0.000563898	down-regulation	0	0
WBGene00013882	msa-1	0.733323	0.710418	0.751071	0.613631	0.629543	0.613914	0.731604	0.61903	-0.112574	0.000653933	down-regulation	0	0
WBGene00013884	ZC412.3	0.513659	0.52417	0.519911	0.35848	0.380406	0.364654	0.519247	0.367847	-0.1514	4.92924e-09	down-regulation	0	0
WBGene00013891	ZC434.3	0.646204	0.680022	0.697604	0.456639	0.476129	0.455818	0.67461	0.462862	-0.211748	2.96499e-14	down-regulation	0	0
WBGene00013895	ZC434.9	0.403431	0.497409	0.430113	0.340462	0.319105	0.287565	0.443651	0.315711	-0.12794	3.39741e-06	down-regulation	0	0
WBGene00013926	nep-1	0.709101	0.734782	0.766302	0.594516	0.630667	0.606477	0.736728	0.610553	-0.126175	5.63097e-07	down-regulation	0	0
WBGene00013934	ZK131.11	0.653987	0.71738	0.738379	0.588406	0.595041	0.57473	0.703248	0.586059	-0.117189	0.000285717	down-regulation	0	0
WBGene00013960	cutl-8	0.550032	0.582334	0.593924	0.44622	0.431277	0.431347	0.57543	0.436281	-0.139148	1.02795e-11	down-regulation	0	0
WBGene00013965	ZK287.4	0.700286	0.734937	0.748929	0.59577	0.541603	0.532827	0.728051	0.556733	-0.171317	1.49168e-10	down-regulation	0	0
WBGene00014009	lips-6	0.226731	0.31642	0.181977	0.0657266	0.0519137	0.0761295	0.24171	0.0645899	-0.17712	0.000114452	down-regulation	0	0
WBGene00014030	glb-1	0.743964	0.777322	0.770347	0.598747	0.641258	0.632387	0.763878	0.624131	-0.139747	2.1507e-06	down-regulation	0	0
WBGene00014039	ZK662.2	0.65899	0.664088	0.601698	0.44011	0.440905	0.369212	0.641592	0.416742	-0.22485	1.46894e-08	down-regulation	1	1
WBGene00014088	ZK809.8	0.521363	0.572202	0.580359	0.442382	0.380566	0.406557	0.557974	0.409835	-0.148139	8.42051e-06	down-regulation	0	0
WBGene00014091	ZK822.4	0.299158	0.304741	0.290497	0.209871	0.21632	0.160656	0.298132	0.195616	-0.102516	0.000186657	down-regulation	0	0
WBGene00014094	ZK829.3	0.474746	0.535695	0.566159	0.408617	0.428869	0.403279	0.525533	0.413588	-0.111945	0.000587126	down-regulation	0	0
WBGene00014132	ZK896.1	0.155575	0.233661	0.152943	0.0532707	0.0793549	0.00463814	0.180726	0.0457546	-0.134972	0.00220742	down-regulation	0	0
WBGene00014148	ZK909.3	0.746982	0.83363	0.801126	0.615198	0.638931	0.60096	0.793913	0.618363	-0.17555	1.99817e-07	down-regulation	0	0
WBGene00014178	ZK1010.4	0.467757	0.513419	0.474457	0.335605	0.31421	0.27589	0.485211	0.308568	-0.176643	7.15883e-09	down-regulation	0	0
WBGene00014207	ZK1058.9	0.522316	0.530435	0.572584	0.431336	0.449089	0.42495	0.541779	0.435125	-0.106654	0.000112808	down-regulation	0	0
WBGene00014252	ZK1320.2	0.723475	0.783819	0.756545	0.545554	0.549948	0.515874	0.754613	0.537125	-0.217488	2.67895e-12	down-regulation	0	0
WBGene00014253	ZK1320.3	0.429479	0.443112	0.420276	0.276302	0.31413	0.253339	0.430956	0.281257	-0.149699	9.43243e-06	down-regulation	0	0
WBGene00014826	R13H4.2	0.372379	0.323614	0.290814	0.247944	0.166734	0.187045	0.328936	0.200574	-0.128361	0.000819505	down-regulation	0	0
WBGene00015137	B0310.1	0.639771	0.665635	0.613993	0.523384	0.540319	0.50092	0.6398	0.521541	-0.118259	0.000102621	down-regulation	0	0
WBGene00015153	B0348.5	0.41574	0.446206	0.514676	0.336154	0.338121	0.304838	0.458874	0.326371	-0.132503	0.00044598	down-regulation	0	0
WBGene00015169	B0403.5	0.429956	0.522546	0.429081	0.324168	0.312846	0.286525	0.460528	0.307846	-0.152681	4.25165e-08	down-regulation	0	0
WBGene00015216	valv-1	0.744838	0.768892	0.754561	0.608382	0.637647	0.592723	0.756097	0.612918	-0.143179	6.84687e-05	down-regulation	0	0
WBGene00015231	cutl-14	0.390724	0.437621	0.363874	0.294712	0.242077	0.239264	0.397406	0.258684	-0.138722	1.10267e-05	down-regulation	0	0
WBGene00015280	C01B10.6	0.697427	0.74476	0.68277	0.524089	0.558934	0.509556	0.708319	0.53086	-0.177459	3.24622e-10	down-regulation	0	0
WBGene00015300	C01F1.5	0.660737	0.705546	0.719181	0.562632	0.514804	0.557937	0.695155	0.545124	-0.15003	7.51434e-06	down-regulation	0	0
WBGene00015335	acdh-6	0.536213	0.602986	0.564493	0.35895	0.39862	0.360816	0.567897	0.372795	-0.195102	4.81299e-11	down-regulation	0	0
WBGene00015340	C02E7.7	0.813691	0.842834	0.817071	0.676772	0.695418	0.579368	0.824532	0.65052	-0.174012	8.61487e-05	down-regulation	0	0
WBGene00015388	C03F11.2	0.310038	0.33189	0.341901	0.199687	0.231565	0.17617	0.327943	0.202474	-0.125469	5.18665e-05	down-regulation	0	0
WBGene00015408	C03H5.6	0.350699	0.38665	0.357845	0.262123	0.249458	0.227669	0.365065	0.246417	-0.118648	3.09017e-07	down-regulation	0	0
WBGene00015545	C06G1.1	0.830368	0.854977	0.845946	0.720956	0.713873	0.67421	0.843764	0.703013	-0.140751	1.35579e-17	down-regulation	0	0
WBGene00015546	cpg-19	0.802811	0.845541	0.880216	0.59389	0.651127	0.598401	0.842856	0.614473	-0.228384	5.9212e-12	down-regulation	1	1
WBGene00015565	C07D8.6	0.708704	0.707479	0.709583	0.563807	0.604911	0.603519	0.708589	0.590745	-0.117843	4.22252e-05	down-regulation	0	0
WBGene00015645	lips-7	0.527001	0.59556	0.56013	0.432902	0.417716	0.384006	0.560897	0.411542	-0.149355	1.91328e-06	down-regulation	0	0
WBGene00015679	C10F3.7	0.829971	0.894965	0.852689	0.596945	0.640295	0.573531	0.859208	0.60359	-0.255618	7.08428e-16	down-regulation	0	0
WBGene00015704	tiam-1	0.444647	0.50437	0.507536	0.40329	0.384097	0.359376	0.485518	0.382254	-0.103263	7.84478e-05	down-regulation	0	0
WBGene00015713	C12D12.1	0.653669	0.663702	0.59202	0.459773	0.543689	0.463095	0.636463	0.488852	-0.147611	6.39882e-05	down-regulation	0	0
WBGene00015716	sox-4	0.481179	0.496249	0.571474	0.40188	0.428789	0.415834	0.5163	0.415501	-0.100799	0.00935315	down-regulation	0	0
WBGene00015753	C14B9.3	0.58561	0.653647	0.651356	0.480846	0.469068	0.478049	0.630204	0.475988	-0.154217	1.10556e-07	down-regulation	0	0
WBGene00015759	C14C6.5	0.24587	0.282543	0.272172	0.146338	0.152371	0.130588	0.266862	0.143099	-0.123763	0.00829547	down-regulation	1	0
WBGene00015768	C14C11.4	0.37905	0.439632	0.400206	0.230787	0.172109	0.159216	0.406296	0.187371	-0.218925	8.60431e-15	down-regulation	0	0
WBGene00015823	C16B8.3	0.656051	0.656199	0.660638	0.471837	0.452058	0.446781	0.657629	0.456892	-0.200737	7.99077e-11	down-regulation	0	0
WBGene00015841	skpo-2	0.757783	0.797432	0.78772	0.584019	0.569606	0.540344	0.780978	0.564656	-0.216322	9.01759e-26	down-regulation	0	0
WBGene00015949	C18A11.3	0.597443	0.6043	0.599476	0.481394	0.437214	0.419192	0.600407	0.445934	-0.154473	1.25926e-06	down-regulation	0	0
WBGene00016029	elf-1	0.710372	0.724418	0.769634	0.66228	0.586456	0.642463	0.734808	0.6304	-0.104408	0.0029934	down-regulation	0	0
WBGene00016048	C24B9.3	0.396125	0.382241	0.370062	0.258441	0.278825	0.290044	0.382809	0.27577	-0.107039	1.43403e-07	down-regulation	0	0
WBGene00016101	C25E10.12	0.687182	0.717457	0.696573	0.573835	0.589906	0.562175	0.700404	0.575305	-0.125099	2.0133e-06	down-regulation	0	0
WBGene00016105	C25F6.6	0.363088	0.431665	0.455339	0.297689	0.258766	0.293323	0.416697	0.283259	-0.133438	0.00341564	down-regulation	0	0
WBGene00016114	flp-27	0.4973	0.544203	0.58845	0.415198	0.420124	0.411755	0.543318	0.415692	-0.127625	0.00216012	down-regulation	0	0
WBGene00016130	C26B2.8	0.276684	0.323614	0.245439	0.196318	0.153896	0.164254	0.281912	0.171489	-0.110423	0.00120335	down-regulation	0	0
WBGene00016134	C26B9.5	0.680988	0.742594	0.673727	0.498942	0.557249	0.483966	0.699103	0.513386	-0.185717	8.95281e-08	down-regulation	0	0
WBGene00016180	C28C12.4	0.0793361	0.146338	0.103443	0	0	0	0.109706	0	-0.109706	0.000104358	down-regulation	0	0
WBGene00016190	rcs-1	0.331639	0.397556	0.34317	0.281159	0.229399	0.258137	0.357455	0.256232	-0.101223	6.37214e-05	down-regulation	0	0
WBGene00016231	C29G2.3	0.349508	0.356408	0.381961	0.225382	0.204686	0.222871	0.362626	0.217646	-0.144979	2.2204e-06	down-regulation	0	0
WBGene00016234	C29G2.6	0.666296	0.724341	0.73941	0.477399	0.466822	0.42503	0.710015	0.456417	-0.253599	1.39673e-12	down-regulation	0	0
WBGene00016254	fbxb-114	0.49865	0.516668	0.521101	0.401802	0.40528	0.376649	0.51214	0.394577	-0.117563	2.8894e-05	down-regulation	0	0
WBGene00016259	C30F8.3	0.592519	0.564622	0.596859	0.513043	0.483832	0.437585	0.584667	0.478154	-0.106513	0.00423714	down-regulation	0	0
WBGene00016260	rege-1	0.461245	0.533607	0.526813	0.368351	0.370778	0.359456	0.507221	0.366195	-0.141027	7.02636e-09	down-regulation	0	0
WBGene00016266	idhg-2	0.462436	0.461366	0.42924	0.347591	0.356816	0.346901	0.451014	0.350436	-0.100578	2.24092e-06	down-regulation	0	0
WBGene00016325	C32E8.9	0.656687	0.701524	0.696176	0.53396	0.465939	0.486365	0.684796	0.495422	-0.189374	2.45702e-08	down-regulation	0	0
WBGene00016329	osr-1	0.750238	0.777941	0.805727	0.653897	0.647115	0.641903	0.777969	0.647639	-0.13033	1.23698e-08	down-regulation	0	0
WBGene00016415	ampd-1	0.812897	0.849872	0.81961	0.714767	0.73658	0.711715	0.82746	0.721021	-0.106439	6.31966e-12	down-regulation	0	0
WBGene00016450	clec-5	0.441709	0.478691	0.433444	0.283666	0.320228	0.281487	0.451282	0.295127	-0.156154	2.0825e-09	down-regulation	0	0
WBGene00016454	C35E7.2	0.605543	0.60577	0.584484	0.530748	0.483591	0.448301	0.598599	0.487547	-0.111052	0.000318448	down-regulation	0	0
WBGene00016463	C35E7.11	0.712039	0.753887	0.749246	0.66322	0.606194	0.5493	0.738391	0.606238	-0.132153	0.00477847	down-regulation	0	0
WBGene00016468	C36B7.5	0.220855	0.261041	0.237109	0.137564	0.119072	0.148421	0.239668	0.135019	-0.104649	1.46377e-07	down-regulation	0	0
WBGene00016542	C39H7.4	0.754924	0.813056	0.756227	0.637838	0.674075	0.594722	0.774736	0.635545	-0.139191	3.44713e-05	down-regulation	0	0
WBGene00016568	C41G11.1	0.331957	0.37675	0.35848	0.245202	0.256439	0.228629	0.355729	0.243423	-0.112306	4.2389e-06	down-regulation	0	0
WBGene00016594	C42D4.1	0.339184	0.393998	0.41512	0.292362	0.263259	0.259976	0.382767	0.271866	-0.110901	0.000464214	down-regulation	0	0
WBGene00016596	C42D4.3	0.310276	0.325779	0.314533	0.192009	0.223702	0.222231	0.316863	0.212648	-0.104215	0.000793779	down-regulation	0	0
WBGene00016598	C42D4.13	0.613485	0.69348	0.682532	0.446925	0.506138	0.456537	0.663166	0.469867	-0.193299	6.7152e-07	down-regulation	0	0
WBGene00016677	C45G9.6	0.277795	0.306133	0.303744	0.197571	0.20276	0.185446	0.295891	0.195259	-0.100632	2.78907e-06	down-regulation	0	0
WBGene00016700	C46A5.4	0.733164	0.828525	0.750357	0.53302	0.568563	0.505878	0.770682	0.53582	-0.234862	1.12865e-13	down-regulation	0	0
WBGene00016731	C46H11.7	0.586086	0.648697	0.670712	0.402115	0.42574	0.369292	0.635165	0.399049	-0.236116	8.51586e-11	down-regulation	0	0
WBGene00016732	phat-1	0.654066	0.70222	0.695383	0.423345	0.45936	0.421671	0.68389	0.434792	-0.249098	1.22981e-17	down-regulation	0	0
WBGene00016733	phat-2	0.845696	0.877639	0.882516	0.701371	0.720533	0.631587	0.868617	0.684497	-0.18412	4.62396e-12	down-regulation	1	0
WBGene00016769	C49C8.5	0.478002	0.531286	0.512216	0.371641	0.377277	0.37497	0.507168	0.374629	-0.132539	1.57074e-08	down-regulation	0	0
WBGene00016805	C50D2.1	0.889374	0.924047	0.904173	0.755503	0.767873	0.730908	0.905865	0.751428	-0.154437	4.29471e-26	down-regulation	0	0
WBGene00016806	C50D2.2	0.52033	0.561915	0.538394	0.420212	0.406162	0.379528	0.540213	0.401967	-0.138246	2.127e-09	down-regulation	0	0
WBGene00016866	coel-1	0.783513	0.817155	0.810646	0.696044	0.69582	0.702679	0.803771	0.698181	-0.105591	1.24954e-09	down-regulation	0	0
WBGene00016898	clik-2	0.443853	0.441411	0.426226	0.29056	0.273128	0.27469	0.437163	0.27946	-0.157704	6.70033e-20	down-regulation	1	0
WBGene00016938	C54H2.4	0.217519	0.24387	0.16159	0.109362	0.0969269	0.0639744	0.20766	0.0900876	-0.117572	0.00779318	down-regulation	0	0
WBGene00016962	C56C10.4	0.670584	0.730064	0.724338	0.546416	0.530771	0.484126	0.708329	0.520438	-0.187891	1.25167e-07	down-regulation	0	0
WBGene00017009	D1007.13	0.234355	0.305437	0.2429	0.119311	0.133355	0.0938824	0.260898	0.115516	-0.145382	0.000678414	down-regulation	0	0
WBGene00017018	D1014.5	0.748173	0.797509	0.741314	0.617705	0.632753	0.607117	0.762332	0.619192	-0.143141	6.09248e-10	down-regulation	0	0
WBGene00017052	D2024.4	0.442027	0.466161	0.49405	0.346259	0.340688	0.339544	0.467413	0.342164	-0.125249	5.36765e-07	down-regulation	1	0
WBGene00017060	D2063.1	0.690915	0.732539	0.682611	0.542264	0.529648	0.502919	0.702022	0.524944	-0.177078	3.45054e-10	down-regulation	0	0
WBGene00017068	D2092.8	0.72689	0.786294	0.768364	0.498629	0.548423	0.445422	0.760516	0.497491	-0.263025	1.55276e-09	down-regulation	0	0
WBGene00017073	D2096.6	0.835848	0.881816	0.862446	0.673639	0.633636	0.536345	0.860037	0.61454	-0.245497	2.91263e-10	down-regulation	1	1
WBGene00017149	EGAP4.1	0.329574	0.329492	0.295574	0.196788	0.176282	0.193922	0.318213	0.188997	-0.129216	0.00120974	down-regulation	0	0
WBGene00017212	F07E5.7	0.22276	0.293371	0.227669	0.0914219	0.155661	0.0890044	0.247934	0.112029	-0.135905	0.00700486	down-regulation	0	0
WBGene00017250	F08D12.7	0.230781	0.203341	0.184833	0.0708186	0.0802375	0.0467013	0.206318	0.0659192	-0.140399	0.000702344	down-regulation	0	0
WBGene00017262	F08F3.4	0.433529	0.492614	0.478344	0.33866	0.373666	0.327629	0.468162	0.346652	-0.12151	6.94399e-05	down-regulation	0	0
WBGene00017297	F09E10.7	0.322586	0.341016	0.28304	0.215198	0.217123	0.213355	0.315547	0.215225	-0.100322	0.00326922	down-regulation	0	0
WBGene00017351	cutl-5	0.243806	0.28293	0.259876	0.12973	0.141378	0.128589	0.262204	0.133232	-0.128972	1.34117e-05	down-regulation	0	0
WBGene00017418	F13B6.3	0.322506	0.383324	0.328415	0.255542	0.229158	0.210396	0.344749	0.231699	-0.11305	3.9048e-05	down-regulation	0	0
WBGene00017420	F13B9.2	0.613882	0.683657	0.673568	0.563572	0.556046	0.529468	0.657036	0.549695	-0.10734	0.0064136	down-regulation	0	0
WBGene00017424	F13C5.3	0.173999	0.269317	0.247818	0.169839	0.110246	0.1006	0.230378	0.126895	-0.103483	0.00998349	down-regulation	0	0
WBGene00017430	bcl-11	0.685038	0.80331	0.716564	0.49197	0.47958	0.389044	0.734971	0.453531	-0.281439	1.05296e-11	down-regulation	0	0
WBGene00017438	F13H8.5	0.698618	0.789234	0.717357	0.48539	0.50333	0.417273	0.735069	0.468664	-0.266405	6.61096e-13	down-regulation	0	0
WBGene00017569	F18E9.3	0.539946	0.615051	0.544899	0.335762	0.390837	0.337465	0.566632	0.354688	-0.211944	2.06233e-11	down-regulation	0	0
WBGene00017591	F19C7.1	0.8804	0.897827	0.887355	0.749236	0.80743	0.735546	0.888527	0.764071	-0.124457	9.67816e-11	down-regulation	0	0
WBGene00017597	F19C7.8	0.645807	0.682806	0.690068	0.555268	0.505015	0.517713	0.672894	0.525999	-0.146895	1.18545e-08	down-regulation	0	0
WBGene00017671	pgal-1	0.428129	0.464537	0.507695	0.369369	0.339405	0.341064	0.466787	0.349946	-0.116841	0.000121061	down-regulation	0	0
WBGene00017687	ets-4	0.638104	0.693867	0.685309	0.549001	0.552194	0.503159	0.672426	0.534785	-0.137641	1.17713e-06	down-regulation	1	0
WBGene00017723	bgnt-1.2	0.580686	0.647769	0.636126	0.495574	0.420765	0.491803	0.621527	0.469381	-0.152146	4.05695e-05	down-regulation	0	0
WBGene00017745	F23F1.4	0.732449	0.79372	0.770109	0.637524	0.656985	0.639904	0.765426	0.644804	-0.120622	3.87299e-06	down-regulation	0	0
WBGene00017783	F25E5.2	0.500476	0.540722	0.504204	0.364042	0.394608	0.357137	0.515134	0.371929	-0.143205	6.3001e-07	down-regulation	0	0
WBGene00017807	F26A1.9	0.346252	0.382396	0.348088	0.274892	0.279788	0.205518	0.358912	0.253399	-0.105513	0.00141628	down-regulation	0	0
WBGene00017841	F26G1.5	0.807576	0.856524	0.836506	0.563416	0.585974	0.539784	0.833536	0.563058	-0.270478	6.10259e-24	down-regulation	0	0
WBGene00017842	nep-12	0.496903	0.555495	0.568935	0.451626	0.406563	0.388565	0.540445	0.415585	-0.12486	4.3851e-05	down-regulation	1	1
WBGene00017892	F28B4.3	0.638262	0.660685	0.550135	0.444575	0.495948	0.426709	0.616361	0.455744	-0.160617	4.55581e-07	down-regulation	0	0
WBGene00017900	F28E10.1	0.68885	0.753809	0.761304	0.638543	0.60467	0.573051	0.734654	0.605421	-0.129233	2.53198e-05	down-regulation	0	0
WBGene00017914	F29A7.4	0.576715	0.574754	0.616373	0.508265	0.484073	0.461895	0.589281	0.484744	-0.104537	0.00431626	down-regulation	0	0
WBGene00017950	F31E3.2	0.431941	0.504061	0.517452	0.393655	0.356415	0.353539	0.484485	0.367869	-0.116615	8.539e-05	down-regulation	0	0
WBGene00017969	ctsa-3.1	0.684482	0.747931	0.671902	0.449589	0.469871	0.458297	0.701438	0.459252	-0.242186	2.08221e-21	down-regulation	0	0
WBGene00017979	F32B5.6	0.678129	0.733081	0.733381	0.60188	0.554682	0.57625	0.714864	0.577604	-0.13726	1.1791e-06	down-regulation	0	0
WBGene00017991	clec-180	0.806306	0.848635	0.762891	0.713043	0.731365	0.662215	0.805944	0.702208	-0.103736	0.000957625	down-regulation	0	0
WBGene00018024	F35A5.1	0.44163	0.481244	0.410439	0.347434	0.357538	0.319152	0.444438	0.341375	-0.103063	2.90897e-07	down-regulation	0	0
WBGene00018026	F35A5.4	0.346331	0.446825	0.405521	0.256561	0.269678	0.216553	0.399559	0.247598	-0.151962	7.69653e-07	down-regulation	0	0
WBGene00018036	F35C8.5	0.354908	0.383402	0.371807	0.271289	0.286287	0.22455	0.370039	0.260709	-0.10933	0.000340022	down-regulation	0	0
WBGene00018092	F36F12.1	0.684403	0.716761	0.70752	0.517901	0.532376	0.508756	0.702895	0.519678	-0.183217	4.19525e-18	down-regulation	0	0
WBGene00018113	F36H9.5	0.538517	0.577307	0.612565	0.476616	0.428308	0.422151	0.57613	0.442358	-0.133771	7.6715e-05	down-regulation	0	0
WBGene00018172	F38B6.2	0.406051	0.441024	0.415992	0.316647	0.310439	0.32539	0.421023	0.317492	-0.103531	7.53642e-06	down-regulation	0	0
WBGene00018176	F38B6.7	0.378494	0.421765	0.39973	0.296906	0.302255	0.294682	0.399997	0.297947	-0.102049	2.43612e-05	down-regulation	0	0
WBGene00018213	F39H12.2	0.203939	0.264444	0.237585	0.118292	0.109845	0.0628549	0.235323	0.0969974	-0.138325	7.75529e-05	down-regulation	0	0
WBGene00018214	F39H12.3	0.666693	0.678011	0.69102	0.598042	0.521464	0.514754	0.678575	0.544753	-0.133822	0.00365449	down-regulation	0	0
WBGene00018218	F40A3.3	0.848713	0.842679	0.816119	0.72738	0.738105	0.663255	0.835837	0.70958	-0.126258	2.76825e-06	down-regulation	0	0
WBGene00018221	F40A3.6	0.446077	0.46183	0.486832	0.397728	0.331943	0.337145	0.464913	0.355605	-0.109308	0.00243401	down-regulation	0	0
WBGene00018237	irg-7	0.871585	0.880114	0.82199	0.724168	0.795715	0.698041	0.857896	0.739308	-0.118588	1.21903e-05	down-regulation	0	0
WBGene00018282	F41D9.2	0.765327	0.771753	0.775504	0.607834	0.614218	0.57489	0.770861	0.598981	-0.171881	5.69511e-12	down-regulation	0	0
WBGene00018292	F41E6.11	0.358243	0.320984	0.320086	0.21982	0.193292	0.190644	0.333104	0.201252	-0.131852	5.01743e-06	down-regulation	0	0
WBGene00018293	F41E6.12	0.54209	0.567871	0.530779	0.424363	0.419722	0.384726	0.546913	0.409604	-0.137309	1.67162e-06	down-regulation	0	0
WBGene00018303	F41G3.10	0.325365	0.353314	0.351579	0.243243	0.225708	0.230148	0.343419	0.233033	-0.110386	0.000372854	down-regulation	1	0
WBGene00018343	F42A10.7	0.247856	0.234744	0.247263	0.105758	0.0730161	0.0845262	0.243288	0.0877667	-0.155521	0.000892932	down-regulation	0	0
WBGene00018374	tag-343	0.801064	0.811896	0.770585	0.68492	0.713953	0.673091	0.794515	0.690655	-0.103861	5.13963e-07	down-regulation	0	0
WBGene00018468	cla-1	0.55305	0.606157	0.651753	0.525969	0.497071	0.458377	0.603653	0.493806	-0.109847	0.00104908	down-regulation	0	0
WBGene00018487	F46C8.8	0.818377	0.892722	0.864985	0.646377	0.699109	0.618792	0.858694	0.65476	-0.203935	5.54746e-11	down-regulation	0	0
WBGene00018514	twnk-1	0.244361	0.283935	0.230763	0.135213	0.133756	0.0786086	0.25302	0.115859	-0.137161	3.61997e-06	down-regulation	0	0
WBGene00018573	oac-30	0.175985	0.21881	0.137078	0.0547591	0.0791944	0.00143942	0.177291	0.045131	-0.13216	0.000801831	down-regulation	0	0
WBGene00018591	npax-2	0.351255	0.452549	0.466921	0.310458	0.307149	0.308117	0.423575	0.308575	-0.115	0.0036227	down-regulation	0	0
WBGene00018630	F49D11.6	0.782957	0.843221	0.848644	0.694085	0.658429	0.706757	0.824941	0.686424	-0.138517	2.80091e-06	down-regulation	0	0
WBGene00018713	F52G3.5	0.602367	0.630521	0.645328	0.551273	0.51344	0.489564	0.626072	0.518092	-0.107979	0.00141339	down-regulation	0	0
WBGene00018726	F53A9.3	0.585133	0.687369	0.695938	0.487192	0.492337	0.418153	0.656147	0.465894	-0.190253	0.000214658	down-regulation	1	1
WBGene00018951	F56C9.7	0.758259	0.777632	0.780501	0.608069	0.662682	0.588325	0.772131	0.619692	-0.152439	2.07495e-07	down-regulation	0	0
WBGene00018958	cest-27	0.654304	0.728827	0.706489	0.530513	0.530691	0.52539	0.69654	0.528865	-0.167675	9.57275e-11	down-regulation	0	0
WBGene00018971	clec-67	0.234037	0.280609	0.255989	0.124168	0.18928	0.147781	0.256879	0.153743	-0.103136	0.000643474	down-regulation	0	0
WBGene00018984	F56F10.1	0.644616	0.695723	0.623275	0.47309	0.512316	0.481168	0.654538	0.488858	-0.16568	1.15603e-09	down-regulation	0	0
WBGene00019001	ipgm-1	0.865867	0.883286	0.878788	0.763024	0.776619	0.739224	0.87598	0.759622	-0.116358	1.1015e-20	down-regulation	0	0
WBGene00019017	F57F4.4	0.748253	0.76866	0.736792	0.573991	0.60122	0.545382	0.751235	0.573531	-0.177704	1.64707e-17	down-regulation	0	0
WBGene00019064	myo-5	0.736976	0.787068	0.778042	0.534117	0.543208	0.493243	0.767362	0.523522	-0.24384	9.03883e-30	down-regulation	1	1
WBGene00019067	F58H7.1	0.29344	0.347049	0.31485	0.211124	0.196502	0.160736	0.318447	0.189454	-0.128993	8.89168e-07	down-regulation	0	0
WBGene00019097	F59B1.2	0.799794	0.85111	0.84198	0.617078	0.648399	0.585446	0.830961	0.616974	-0.213987	2.86358e-13	down-regulation	0	0
WBGene00019160	nlp-49	0.727367	0.740506	0.770189	0.62546	0.570408	0.52379	0.74602	0.57322	-0.172801	9.73703e-05	down-regulation	0	0
WBGene00019184	H10E21.4	0.849031	0.903241	0.877995	0.633373	0.679692	0.616793	0.876756	0.643286	-0.23347	2.18063e-19	down-regulation	0	0
WBGene00019226	H22K11.3	0.336007	0.375126	0.329605	0.273639	0.236059	0.204718	0.346913	0.238139	-0.108774	0.00312367	down-regulation	0	0
WBGene00019236	H23N18.5	0.824253	0.849022	0.863557	0.71555	0.67905	0.664054	0.845611	0.686218	-0.159392	4.07137e-07	down-regulation	0	0
WBGene00019261	H34I24.2	0.648586	0.670276	0.645883	0.483901	0.529487	0.469412	0.654915	0.494267	-0.160648	1.24041e-08	down-regulation	0	0
WBGene00019273	H43E16.1	0.295664	0.326707	0.283278	0.19389	0.192089	0.182087	0.301883	0.189355	-0.112528	2.44179e-11	down-regulation	0	0
WBGene00019306	K02E7.1	0.560435	0.590997	0.574171	0.396005	0.401829	0.365454	0.575201	0.387763	-0.187438	1.09014e-07	down-regulation	0	0
WBGene00019324	K02F2.5	0.53669	0.556037	0.53887	0.445358	0.397336	0.387525	0.543866	0.410073	-0.133793	1.62838e-05	down-regulation	0	0
WBGene00019360	neto-1	0.210213	0.242633	0.265588	0.138582	0.147236	0.119872	0.239478	0.13523	-0.104248	0.00316383	down-regulation	0	0
WBGene00019435	K06A9.1	0.440121	0.477299	0.410281	0.342029	0.36492	0.310916	0.442567	0.339288	-0.103279	4.36282e-06	down-regulation	0	0
WBGene00019486	K07D4.6	0.468869	0.513961	0.566794	0.423188	0.37832	0.392083	0.516541	0.397864	-0.118677	0.000721683	down-regulation	1	0
WBGene00019538	K08D12.4	0.841328	0.85722	0.890608	0.764512	0.699832	0.715074	0.863052	0.726473	-0.136579	1.45061e-05	down-regulation	0	0
WBGene00019546	glct-6	0.569489	0.615361	0.601618	0.511398	0.50662	0.417993	0.595489	0.47867	-0.116819	0.00605017	down-regulation	0	0
WBGene00019609	K10B3.1	0.716725	0.720241	0.697842	0.601567	0.613416	0.608237	0.711603	0.60774	-0.103863	0.00352745	down-regulation	0	0
WBGene00019617	ctsa-2	0.690359	0.7436	0.627638	0.471994	0.519297	0.455178	0.687199	0.482156	-0.205042	4.89904e-11	down-regulation	0	0
WBGene00019636	gsto-3	0.519139	0.547761	0.57671	0.398042	0.392201	0.346022	0.54787	0.378755	-0.169115	1.9484e-07	down-regulation	0	0
WBGene00019640	dos-2	0.429717	0.444427	0.449548	0.361065	0.305143	0.337945	0.441231	0.334718	-0.106513	0.000158804	down-regulation	0	0
WBGene00019682	K12H4.7	0.447586	0.490525	0.418531	0.301919	0.333307	0.32555	0.452214	0.320259	-0.131955	1.264e-07	down-regulation	0	0
WBGene00019713	pqn-52	0.728637	0.780493	0.763446	0.55049	0.569526	0.517153	0.757526	0.545723	-0.211803	8.13973e-18	down-regulation	0	0
WBGene00019717	trx-3	0.426064	0.452162	0.508012	0.359499	0.357057	0.35122	0.462079	0.355925	-0.106154	0.0032124	down-regulation	0	0
WBGene00019754	M03E7.2	0.314803	0.377369	0.388228	0.26745	0.22643	0.237825	0.360133	0.243902	-0.116231	0.00428179	down-regulation	0	0
WBGene00019756	M03E7.4	0.422967	0.499652	0.429954	0.324089	0.330498	0.29924	0.450858	0.317943	-0.132915	3.29954e-07	down-regulation	0	0
WBGene00019761	M03F8.1	0.47832	0.568103	0.550531	0.376498	0.384739	0.372891	0.532318	0.378043	-0.154275	6.17804e-07	down-regulation	0	0
WBGene00019772	M04G7.1	0.257386	0.262511	0.293194	0.153467	0.174035	0.166733	0.27103	0.164745	-0.106285	0.00441172	down-regulation	0	0
WBGene00019779	endu-2	0.436229	0.512491	0.470094	0.316099	0.303137	0.307637	0.472938	0.308958	-0.16398	2.32591e-13	down-regulation	0	0
WBGene00019868	R04B3.3	0.599746	0.649315	0.648501	0.48868	0.466581	0.445662	0.632521	0.466974	-0.165546	7.44571e-11	down-regulation	0	0
WBGene00019887	R05D8.11	0.565041	0.620002	0.638981	0.455386	0.449651	0.459416	0.608008	0.454818	-0.15319	4.34228e-06	down-regulation	0	0
WBGene00019904	twk-49	0.497618	0.526413	0.507774	0.373913	0.332183	0.361216	0.510602	0.355771	-0.154831	4.13703e-11	down-regulation	0	0
WBGene00019906	R05G9R.1	0.736341	0.78235	0.7264	0.578535	0.61165	0.593842	0.748363	0.594676	-0.153687	2.28815e-11	down-regulation	0	0
WBGene00019957	R08E3.1	0.584022	0.640653	0.551404	0.46416	0.478296	0.409836	0.592026	0.450764	-0.141262	2.95736e-06	down-regulation	0	0
WBGene00020017	R12A1.3	0.774301	0.836569	0.824607	0.591931	0.607478	0.517393	0.811826	0.572267	-0.239558	4.76895e-12	down-regulation	0	0
WBGene00020022	gldc-1	0.594346	0.673138	0.611534	0.488915	0.54722	0.538345	0.626339	0.524826	-0.101513	0.00219749	down-regulation	0	0
WBGene00020033	R12E2.7	0.768504	0.783123	0.780581	0.59859	0.594399	0.592963	0.777403	0.595317	-0.182085	1.4415e-08	down-regulation	0	0
WBGene00020039	R12E2.14	0.785658	0.813984	0.724258	0.602037	0.564391	0.394082	0.774633	0.52017	-0.254463	0.00171467	down-regulation	0	0
WBGene00020040	R12E2.15	0.820521	0.853894	0.804458	0.647239	0.675118	0.489964	0.826291	0.604107	-0.222184	0.000329147	down-regulation	0	0
WBGene00020051	mfsd-6	0.560673	0.604532	0.632477	0.48774	0.471074	0.440624	0.599227	0.466479	-0.132748	4.40829e-06	down-regulation	0	0
WBGene00020128	R193.2	0.304558	0.324696	0.270347	0.202507	0.210222	0.180008	0.299867	0.197579	-0.102288	1.95536e-09	down-regulation	0	0
WBGene00020148	T01D1.3	0.565597	0.674917	0.657941	0.407442	0.411699	0.338665	0.632818	0.385935	-0.246883	1.71607e-08	down-regulation	0	0
WBGene00020158	T02C5.1	0.714104	0.704308	0.686895	0.594281	0.612052	0.57401	0.701769	0.593448	-0.108321	3.73053e-05	down-regulation	0	0
WBGene00020192	T03F1.11	0.649698	0.694485	0.712121	0.522366	0.527963	0.542343	0.685435	0.530891	-0.154544	0.000642061	down-regulation	1	1
WBGene00020195	T03G6.3	0.744679	0.780726	0.739251	0.581825	0.548022	0.531068	0.754885	0.553638	-0.201247	7.44652e-17	down-regulation	0	0
WBGene00020196	T03G11.3	0.603002	0.662851	0.633587	0.5736	0.516088	0.482287	0.633147	0.523991	-0.109155	0.00955383	down-regulation	0	0
WBGene00020229	T05A8.3	0.650175	0.690077	0.713866	0.522993	0.504052	0.477489	0.684706	0.501511	-0.183195	2.09622e-07	down-regulation	0	0
WBGene00020237	phat-4	0.736896	0.758527	0.760114	0.51696	0.518896	0.458137	0.751846	0.497998	-0.253848	1.55726e-17	down-regulation	1	0
WBGene00020239	T05B4.8	0.416931	0.487354	0.493971	0.317979	0.333788	0.2998	0.466086	0.317189	-0.148897	2.6999e-05	down-regulation	1	0
WBGene00020242	phat-5	0.891916	0.920334	0.926464	0.748531	0.774372	0.711315	0.912904	0.74474	-0.168165	6.36825e-19	down-regulation	1	0
WBGene00020260	T05E7.4	0.300032	0.308763	0.277646	0.219115	0.151248	0.14986	0.29548	0.173408	-0.122073	0.000689431	down-regulation	0	0
WBGene00020270	T05H4.7	0.294234	0.348132	0.293828	0.211516	0.211265	0.198241	0.312065	0.207007	-0.105058	4.4523e-05	down-regulation	0	0
WBGene00020279	glb-25	0.514692	0.623095	0.591068	0.426714	0.414908	0.402399	0.576285	0.414674	-0.161611	0.000103682	down-regulation	0	0
WBGene00020281	T06A4.1	0.586642	0.607549	0.671188	0.473952	0.458076	0.466933	0.621793	0.46632	-0.155473	1.55142e-08	down-regulation	0	0
WBGene00020283	T06A4.3	0.66304	0.730838	0.728145	0.496984	0.498516	0.469492	0.707341	0.488331	-0.21901	3.6225e-17	down-regulation	0	0
WBGene00020294	T06F4.1	0.520648	0.580787	0.575678	0.484293	0.450534	0.435586	0.559038	0.456804	-0.102234	0.00159026	down-regulation	0	0
WBGene00020317	pdf-1	0.310912	0.340552	0.356259	0.253192	0.220573	0.203998	0.335908	0.225921	-0.109986	0.000141684	down-regulation	0	0
WBGene00020340	T08B1.1	0.645648	0.670663	0.659686	0.50944	0.545856	0.496521	0.658666	0.517272	-0.141393	7.38009e-09	down-regulation	0	0
WBGene00020369	exc-15	0.786769	0.802924	0.774155	0.639483	0.662601	0.606877	0.787949	0.636321	-0.151629	4.64302e-10	down-regulation	0	0
WBGene00020384	T09D3.3	0.479114	0.49037	0.480961	0.392166	0.36139	0.389924	0.483482	0.38116	-0.102322	2.13558e-07	down-regulation	0	0
WBGene00020413	cpg-22	0.293361	0.316498	0.285499	0.197963	0.20621	0.177769	0.298453	0.193981	-0.104472	2.20969e-06	down-regulation	0	0
WBGene00020421	T10E10.4	0.29074	0.353546	0.323259	0.215276	0.233491	0.187685	0.322515	0.212151	-0.110364	2.35659e-06	down-regulation	1	0
WBGene00020478	T13C2.2	0.575048	0.651636	0.629145	0.523149	0.494343	0.493083	0.618609	0.503525	-0.115084	7.75529e-05	down-regulation	0	0
WBGene00020497	T14A8.2	0.440756	0.375744	0.408932	0.265335	0.307631	0.310756	0.408478	0.294574	-0.113904	0.0013734	down-regulation	0	0
WBGene00020551	T17H7.7	0.602605	0.707402	0.605347	0.421543	0.457514	0.358577	0.638451	0.412545	-0.225906	1.75106e-07	down-regulation	0	0
WBGene00020559	best-17	0.24865	0.300023	0.26297	0.157697	0.18567	0.1489	0.270548	0.164089	-0.106459	0.000326664	down-regulation	0	0
WBGene00020560	T19C3.2	0.845457	0.87849	0.889814	0.726048	0.741475	0.687485	0.871254	0.718336	-0.152918	1.62826e-11	down-regulation	0	0
WBGene00020561	T19C3.3	0.488088	0.546137	0.508488	0.390364	0.400064	0.348181	0.514237	0.379536	-0.134701	0.00226091	down-regulation	0	0
WBGene00020576	T19D12.1	0.587436	0.631139	0.551801	0.437995	0.470112	0.407197	0.590125	0.438434	-0.151691	1.41091e-08	down-regulation	0	0
WBGene00020579	T19D12.4	0.454654	0.480393	0.399254	0.290403	0.346706	0.295242	0.444767	0.310784	-0.133983	1.44839e-06	down-regulation	0	0
WBGene00020595	T20B5.2	0.17805	0.170624	0.196176	0.0846063	0.0681216	0.0427029	0.181617	0.0651436	-0.116473	0.0094502	down-regulation	0	0
WBGene00020599	T20B6.3	0.475778	0.530745	0.509757	0.366784	0.373746	0.366573	0.505427	0.369035	-0.136392	1.50744e-06	down-regulation	0	0
WBGene00020678	T22B11.4	0.857687	0.875319	0.885689	0.792009	0.766108	0.748661	0.872899	0.768926	-0.103973	4.14304e-13	down-regulation	1	1
WBGene00020690	T22E5.1	0.140248	0.149122	0.185467	0	0	0	0.158279	0	-0.158279	0.00462437	down-regulation	0	0
WBGene00020732	T23E7.2	0.829018	0.833785	0.808107	0.712417	0.72631	0.670452	0.823637	0.703059	-0.120577	2.06311e-11	down-regulation	0	0
WBGene00020743	mam-8	0.505797	0.555031	0.54831	0.403682	0.42558	0.392483	0.53638	0.407248	-0.129131	1.4161e-06	down-regulation	0	0
WBGene00020788	nep-22	0.787961	0.800139	0.775821	0.607756	0.655219	0.619032	0.787974	0.627336	-0.160638	1.67966e-16	down-regulation	0	0
WBGene00020803	T25E4.1	0.646919	0.646763	0.644138	0.457893	0.430233	0.394722	0.64594	0.427616	-0.218324	4.35224e-13	down-regulation	1	0
WBGene00020806	T25F10.3	0.573618	0.618532	0.635015	0.496357	0.437696	0.441583	0.609055	0.458545	-0.15051	5.55833e-07	down-regulation	0	0
WBGene00020836	lgc-34	0.797649	0.840668	0.803268	0.568038	0.622563	0.571451	0.813862	0.587351	-0.226511	2.10469e-19	down-regulation	0	0
WBGene00020847	cgr-1	0.239835	0.266069	0.246153	0.142656	0.120597	0.107797	0.250685	0.123683	-0.127002	6.26439e-05	down-regulation	0	0
WBGene00020854	T27C4.1	0.84514	0.870524	0.885769	0.770701	0.738185	0.689084	0.867144	0.732657	-0.134487	8.80959e-09	down-regulation	0	0
WBGene00020884	T28B4.1	0.406846	0.485652	0.447247	0.322679	0.305785	0.294282	0.446582	0.307582	-0.139	2.5144e-09	down-regulation	0	0
WBGene00020893	T28C12.6	0.346728	0.409467	0.393939	0.275519	0.260932	0.227189	0.383378	0.254547	-0.128831	0.000137706	down-regulation	1	0
WBGene00020947	W02F12.2	0.674794	0.734473	0.696256	0.582687	0.568964	0.563135	0.701841	0.571595	-0.130245	9.60264e-06	down-regulation	0	0
WBGene00020952	kel-8	0.369838	0.44667	0.374346	0.285076	0.302816	0.27517	0.396951	0.287688	-0.109264	7.84316e-06	down-regulation	0	0
WBGene00020983	W03D2.9	0.764215	0.789156	0.807711	0.691735	0.665811	0.59968	0.787027	0.652409	-0.134619	0.000858708	down-regulation	0	0
WBGene00021036	W05F2.4	0.772236	0.786681	0.778122	0.658754	0.653374	0.627429	0.779013	0.646519	-0.132494	1.11947e-24	down-regulation	0	0
WBGene00021052	W06A11.1	0.71061	0.72318	0.680152	0.570309	0.552355	0.512675	0.704648	0.545113	-0.159534	2.57217e-05	down-regulation	0	0
WBGene00021059	atat-2	0.669076	0.689767	0.68983	0.602977	0.582364	0.5497	0.682891	0.578347	-0.104544	0.00224002	down-regulation	0	0
WBGene00021087	W08E12.6	0.578463	0.653183	0.599873	0.4047	0.389312	0.340344	0.610506	0.378119	-0.232387	1.68093e-09	down-regulation	0	0
WBGene00021146	lgc-45	0.427891	0.505066	0.519515	0.340541	0.312926	0.290284	0.484157	0.314584	-0.169574	4.73058e-07	down-regulation	0	0
WBGene00021157	Y4C6B.3	0.29892	0.336298	0.296684	0.170936	0.211185	0.156897	0.310634	0.179673	-0.130961	4.6074e-05	down-regulation	0	0
WBGene00021213	Y18H1A.9	0.594107	0.628974	0.671982	0.523071	0.525235	0.530668	0.631688	0.526324	-0.105363	0.000320107	down-regulation	0	0
WBGene00021253	Y22D7AL.15	0.375556	0.369479	0.377757	0.248022	0.291342	0.20008	0.374264	0.246481	-0.127783	0.00414251	down-regulation	0	0
WBGene00021309	Y32G9B.1	0.487055	0.543275	0.54006	0.428202	0.409612	0.416873	0.523463	0.418229	-0.105234	4.87523e-05	down-regulation	0	0
WBGene00021326	Y34B4A.10	0.608879	0.713358	0.643265	0.41559	0.428549	0.392803	0.655167	0.412314	-0.242853	4.19182e-16	down-regulation	0	0
WBGene00021353	iglr-3	0.798841	0.816304	0.828574	0.750881	0.717323	0.666773	0.814573	0.711659	-0.102914	7.6178e-05	down-regulation	0	0
WBGene00021389	Y38A10A.2	0.649857	0.77098	0.694511	0.478809	0.519618	0.481487	0.705116	0.493305	-0.211811	7.09531e-10	down-regulation	0	0
WBGene00021446	hlh-33	0.412881	0.453554	0.441694	0.272542	0.305946	0.27453	0.436043	0.284339	-0.151704	4.82431e-08	down-regulation	0	0
WBGene00021487	comt-3	0.464184	0.482172	0.458036	0.365687	0.350798	0.326269	0.46813	0.347585	-0.120545	5.88058e-05	down-regulation	0	0
WBGene00021503	ctsa-4.2	0.283434	0.305747	0.292162	0.172268	0.179331	0.181607	0.293781	0.177735	-0.116046	1.08406e-06	down-regulation	0	0
WBGene00021528	gbb-1	0.453224	0.51837	0.500159	0.419115	0.382572	0.367613	0.490584	0.389767	-0.100817	9.9982e-05	down-regulation	0	0
WBGene00021597	spsb-1	0.722125	0.795189	0.761225	0.669409	0.64543	0.615834	0.759513	0.643558	-0.115955	2.48585e-05	down-regulation	0	0
WBGene00021645	Y47G6A.19	0.309959	0.299172	0.262335	0.181355	0.148279	0.165614	0.290489	0.165083	-0.125406	7.23131e-07	down-regulation	0	0
WBGene00021653	Y47G6A.30	0.127541	0.151442	0.106378	0	0	0	0.128454	0	-0.128454	0.00493045	down-regulation	0	0
WBGene00021675	Y48G1BR.1	0.852128	0.892954	0.856497	0.702468	0.759528	0.677729	0.867193	0.713242	-0.153951	4.62979e-09	down-regulation	0	0
WBGene00021690	Y48G8AL.12	0.407163	0.507928	0.434555	0.265022	0.300891	0.262535	0.449882	0.276149	-0.173733	0.00142929	down-regulation	0	0
WBGene00021702	Y48G9A.9	0.53534	0.615516	0.553863	0.486408	0.468507	0.448621	0.56824	0.467845	-0.100394	0.00167434	down-regulation	0	0
WBGene00021879	clec-83	0.64001	0.646144	0.611931	0.528398	0.52708	0.493882	0.632695	0.516454	-0.116241	1.69842e-05	down-regulation	0	0
WBGene00021894	Y54G2A.32	0.124444	0.142548	0.0996351	0	0	0	0.122209	0	-0.122209	1.10001e-05	down-regulation	0	0
WBGene00021895	clec-84	0.461722	0.5029	0.443678	0.367959	0.3715	0.352979	0.469433	0.364146	-0.105287	0.000501739	down-regulation	0	0
WBGene00021927	abhd-14	0.574015	0.636167	0.609234	0.513278	0.485357	0.465094	0.606472	0.48791	-0.118562	0.000403522	down-regulation	0	0
WBGene00021939	Y55F3BR.2	0.631512	0.640421	0.630969	0.506541	0.50686	0.462615	0.634301	0.492006	-0.142295	4.33954e-13	down-regulation	0	0
WBGene00021942	madf-1	0.552652	0.635625	0.587974	0.476694	0.507502	0.476369	0.592084	0.486855	-0.105229	0.0050643	down-regulation	0	0
WBGene00021984	Y59C2A.1	0.624365	0.605538	0.613676	0.516647	0.524994	0.455018	0.614526	0.498886	-0.11564	0.000412389	down-regulation	0	0
WBGene00022024	Y64H9A.2	0.613723	0.698043	0.680787	0.411908	0.438177	0.378489	0.664184	0.409524	-0.25466	1.80163e-10	down-regulation	0	0
WBGene00022026	Y65B4A.2	0.717281	0.71475	0.73108	0.6434	0.623766	0.576489	0.721037	0.614552	-0.106485	0.000370854	down-regulation	0	0
WBGene00022047	Y66H1A.5	0.5544	0.619383	0.602412	0.443243	0.443392	0.447421	0.592065	0.444686	-0.147379	5.83921e-06	down-regulation	0	0
WBGene00022106	lgc-46	0.159546	0.233274	0.183722	0.0737172	0.104469	0.0817273	0.192181	0.0866379	-0.105543	0.0014602	down-regulation	0	0
WBGene00022144	pghm-1	0.582116	0.587516	0.655561	0.503799	0.457434	0.426549	0.608398	0.462594	-0.145803	0.000214658	down-regulation	0	0
WBGene00022150	Y71G12B.10	0.719028	0.765798	0.724734	0.642382	0.603065	0.612155	0.73652	0.619201	-0.117319	5.32979e-05	down-regulation	0	0
WBGene00022155	Y71G12B.17	0.567027	0.607858	0.568142	0.452487	0.427987	0.416393	0.581009	0.432289	-0.14872	3.84871e-08	down-regulation	0	0
WBGene00022159	mppa-1	0.834736	0.853276	0.848881	0.660948	0.678569	0.671491	0.845631	0.670336	-0.175295	3.95801e-35	down-regulation	0	0
WBGene00022202	Y72A10A.1	0.618091	0.687292	0.653498	0.481708	0.511755	0.434946	0.65296	0.476136	-0.176824	1.9352e-06	down-regulation	0	0
WBGene00022271	cpx-1	0.399857	0.451698	0.413295	0.311163	0.320067	0.27461	0.421617	0.301947	-0.11967	0.00028191	down-regulation	0	0
WBGene00022276	nlp-40	0.572903	0.586666	0.577106	0.469409	0.487523	0.443183	0.578892	0.466705	-0.112187	0.000219786	down-regulation	0	0
WBGene00022287	Y75B7AR.1	0.671379	0.746229	0.742821	0.472777	0.547942	0.483407	0.720143	0.501375	-0.218768	6.56452e-07	down-regulation	0	0
WBGene00022374	nhr-277	0.138659	0.223064	0.162145	0.071132	0.0622643	0.0481407	0.174623	0.0605123	-0.114111	0.00298857	down-regulation	0	0
WBGene00022382	Y94H6A.10	0.837834	0.817851	0.842059	0.762397	0.712429	0.682527	0.832581	0.719118	-0.113464	5.6991e-05	down-regulation	0	0
WBGene00022389	pde-6	0.558688	0.622399	0.620181	0.482413	0.52716	0.47613	0.600423	0.495234	-0.105188	0.00040318	down-regulation	0	0
WBGene00022417	Y102A11A.7	0.373015	0.44551	0.39743	0.308343	0.279547	0.244302	0.405318	0.277398	-0.127921	0.002068	down-regulation	0	0
WBGene00022423	nhr-41	0.80702	0.890788	0.880136	0.737329	0.732328	0.7509	0.859315	0.740185	-0.11913	1.63688e-06	down-regulation	0	0
WBGene00022474	zig-9	0.479273	0.541651	0.518166	0.370701	0.343898	0.334586	0.51303	0.349728	-0.163301	5.40954e-10	down-regulation	0	0
WBGene00022500	lfi-1	0.857926	0.871993	0.861019	0.760125	0.775014	0.706837	0.863646	0.747326	-0.11632	6.61292e-14	down-regulation	0	0
WBGene00022504	mam-1	0.736499	0.773687	0.746073	0.629299	0.598331	0.559056	0.752087	0.595562	-0.156524	2.481e-09	down-regulation	0	0
WBGene00022562	ZC204.12	0.637786	0.731379	0.702047	0.573443	0.558212	0.533786	0.690404	0.555147	-0.135257	0.000413803	down-regulation	0	0
WBGene00022577	nstp-3	0.83021	0.850646	0.792797	0.714454	0.733531	0.651419	0.824551	0.699801	-0.124749	4.01975e-05	down-regulation	0	0
WBGene00022610	ltah-1.2	0.4348	0.442726	0.39037	0.313905	0.308112	0.286046	0.422632	0.302688	-0.119944	3.56176e-09	down-regulation	0	0
WBGene00022611	ZC449.1	0.77716	0.821023	0.822069	0.650215	0.680575	0.668053	0.80675	0.666281	-0.14047	2.30891e-10	down-regulation	0	0
WBGene00022644	dod-19	0.410975	0.494934	0.374187	0.303016	0.309155	0.284046	0.426699	0.298739	-0.127959	4.30563e-05	down-regulation	0	0
WBGene00022649	ZK84.1	0.645886	0.685281	0.554022	0.413083	0.426543	0.388964	0.628396	0.40953	-0.218867	1.99665e-12	down-regulation	0	0
WBGene00022675	gbb-2	0.470219	0.496558	0.500476	0.385586	0.374308	0.365054	0.489084	0.374983	-0.114102	1.84566e-10	down-regulation	0	0
WBGene00022680	ZK180.6	0.400731	0.471653	0.420673	0.256169	0.295595	0.259256	0.431019	0.27034	-0.160679	7.71722e-11	down-regulation	0	0
WBGene00022725	ZK381.2	0.503574	0.528038	0.52594	0.426244	0.394929	0.412955	0.519184	0.411376	-0.107808	7.65863e-07	down-regulation	0	0
WBGene00022743	mlt-7	0.419076	0.48426	0.419562	0.313043	0.309316	0.303559	0.440966	0.308639	-0.132327	4.02959e-11	down-regulation	0	0
WBGene00022747	ZK470.6	0.328145	0.421842	0.398302	0.260243	0.226751	0.238944	0.382763	0.241979	-0.140784	0.000102382	down-regulation	0	0
WBGene00022789	lron-2	0.75548	0.791322	0.808187	0.636976	0.605231	0.591283	0.784996	0.611164	-0.173832	4.04632e-13	down-regulation	1	1
WBGene00022823	ZK813.4	0.369997	0.401346	0.382754	0.289463	0.24312	0.264534	0.384699	0.265706	-0.118993	5.10946e-06	down-regulation	0	0
WBGene00022848	ZK1055.7	0.415581	0.488978	0.426305	0.328633	0.344781	0.330508	0.443622	0.33464	-0.108981	1.45301e-05	down-regulation	0	0
WBGene00023407	cex-1	0.530654	0.461521	0.451848	0.311868	0.292225	0.313075	0.481341	0.305723	-0.175618	3.33841e-07	down-regulation	0	0
WBGene00043066	acr-25	0.339819	0.365844	0.383072	0.242068	0.206371	0.215114	0.362912	0.221184	-0.141727	2.334e-09	down-regulation	0	0
WBGene00044016	C35A5.10	0.359673	0.400572	0.355466	0.284215	0.23983	0.164574	0.371904	0.22954	-0.142364	0.000594883	down-regulation	0	0
WBGene00044019	C55A6.12	0.547173	0.569882	0.550849	0.424285	0.417476	0.444302	0.555968	0.428688	-0.12728	6.73819e-05	down-regulation	0	0
WBGene00044058	F17B5.6	0.587039	0.603836	0.528796	0.469174	0.482789	0.429828	0.573224	0.460597	-0.112627	0.00112449	down-regulation	0	0
WBGene00044144	M153.4	0.712913	0.758991	0.765826	0.62734	0.615903	0.634866	0.74591	0.626037	-0.119874	0.00221078	down-regulation	0	0
WBGene00044176	C30G7.2	0.489835	0.566014	0.549818	0.39765	0.392522	0.386965	0.535222	0.392379	-0.142843	3.75876e-05	down-regulation	0	0
WBGene00044260	Y87G2A.19	0.642154	0.675304	0.734174	0.564512	0.561903	0.519952	0.683877	0.548789	-0.135088	0.00288556	down-regulation	0	0
WBGene00044291	C25F9.10	0.468631	0.509939	0.48588	0.377673	0.41563	0.361375	0.48815	0.384893	-0.103257	0.00913508	down-regulation	0	0
WBGene00044316	F41G3.21	0.542964	0.597958	0.544741	0.368978	0.409131	0.419912	0.561887	0.39934	-0.162547	7.77304e-05	down-regulation	0	0
WBGene00044391	C25H3.15	0.379686	0.475984	0.389814	0.267293	0.285565	0.230388	0.415161	0.261082	-0.154079	0.000209924	down-regulation	0	0
WBGene00044401	Y55B1BR.6	0.425667	0.510248	0.442488	0.208931	0.288293	0.258057	0.459468	0.25176	-0.207707	0.00453133	down-regulation	0	0
WBGene00044463	W09G12.10	0.556147	0.678939	0.674996	0.521191	0.460403	0.494762	0.636694	0.492119	-0.144575	0.00648531	down-regulation	0	0
WBGene00044484	hot-9	0.42392	0.481785	0.52943	0.358559	0.341411	0.30116	0.478379	0.33371	-0.144669	0.000466513	down-regulation	0	0
WBGene00044488	Y54G2A.45	0.39128	0.390904	0.351975	0.257579	0.275134	0.22479	0.378053	0.252501	-0.125552	6.99887e-06	down-regulation	0	0
WBGene00044533	F41F3.8	0.838548	0.890479	0.872362	0.685468	0.710744	0.645582	0.86713	0.680598	-0.186532	9.84325e-12	down-regulation	0	0
WBGene00044553	T23B12.11	0.614279	0.634929	0.649691	0.529181	0.504935	0.520992	0.632966	0.518369	-0.114597	6.83348e-05	down-regulation	0	0
WBGene00044564	ZK813.6	0.668281	0.667569	0.731477	0.589581	0.565353	0.577369	0.689109	0.577434	-0.111675	0.00452113	down-regulation	0	0
WBGene00044620	bus-4	0.700842	0.737025	0.75115	0.614023	0.589746	0.556977	0.729672	0.586915	-0.142757	4.06873e-06	down-regulation	0	0
WBGene00044686	flp-28	0.44028	0.487045	0.478026	0.346808	0.339966	0.32547	0.46845	0.337415	-0.131036	0.000326664	down-regulation	0	0
WBGene00044701	AH9.6	0.304082	0.346431	0.380136	0.238386	0.220653	0.220872	0.34355	0.226637	-0.116913	0.000218165	down-regulation	0	0
WBGene00044723	K11H12.11	0.589501	0.661459	0.555212	0.439248	0.471235	0.44958	0.602057	0.453354	-0.148703	8.30651e-06	down-regulation	0	0
WBGene00045050	ZC15.10	0.385403	0.473509	0.481041	0.354485	0.304662	0.294202	0.446651	0.317783	-0.128868	0.00239135	down-regulation	0	0
WBGene00045460	C15C8.8	0.284784	0.367623	0.287561	0.211359	0.165851	0.213435	0.313323	0.196882	-0.116441	0.00690127	down-regulation	0	0
WBGene00045461	C25F9.14	0.524381	0.604146	0.55894	0.448257	0.407366	0.40064	0.562489	0.418754	-0.143735	0.000643884	down-regulation	0	0
WBGene00045497	K03A11.6	0.358482	0.43793	0.48001	0.332785	0.316296	0.316353	0.425474	0.321812	-0.103662	0.00631114	down-regulation	0	0
WBGene00077691	T06E4.14	0.619282	0.510635	0.529748	0.350176	0.319987	0.314514	0.553222	0.328226	-0.224996	3.6131e-10	down-regulation	0	0
WBGene00077693	T04C12.11	0.445442	0.485807	0.464779	0.356913	0.313729	0.358257	0.465342	0.342966	-0.122376	0.00109733	down-regulation	0	0
WBGene00077697	F58E6.13	0.857767	0.88607	0.86554	0.796475	0.752066	0.705158	0.869792	0.751233	-0.118559	2.51746e-08	down-regulation	0	0
WBGene00138711	R07B1.13	0.53391	0.578854	0.596938	0.458284	0.425018	0.439024	0.569901	0.440776	-0.129125	7.42121e-05	down-regulation	0	0
WBGene00195176	Y43F8B.24	0.370076	0.397865	0.384103	0.253427	0.216962	0.244462	0.384015	0.238284	-0.145731	0.000416905	down-regulation	0	0
WBGene00219436	C49H3.16	0.718631	0.789001	0.772886	0.565844	0.596566	0.554338	0.760173	0.572249	-0.187923	1.00713e-07	down-regulation	0	0
WBGene00235340	C45G7.13	0.415025	0.451002	0.453276	0.355503	0.329455	0.333547	0.439768	0.339502	-0.100266	4.70048e-06	down-regulation	0	0
WBGene00000001	aap-1	0.587516	0.590301	0.58496	0.650529	0.601701	0.608397	0.587592	0.620209	0.0326167	0.0603916	/	0	0
WBGene00000002	aat-1	0.855305	0.844071	0.820324	0.84011	0.858942	0.8495	0.8399	0.849517	0.00961742	0.658209	/	0	0
WBGene00000003	aat-2	0.696633	0.678088	0.671823	0.675832	0.67239	0.681088	0.682181	0.676437	-0.00574452	0.778491	/	0	0
WBGene00000004	aat-3	0.951954	0.947096	0.946771	0.953467	0.95274	0.954818	0.948607	0.953675	0.00506801	0.446426	/	0	0
WBGene00000005	aat-4	0.170346	0.213706	0.167143	0.18441	0.186392	0.22391	0.183732	0.198238	0.014506	0.980251	/	0	0
WBGene00000006	aat-5	0.413437	0.441643	0.455735	0.374775	0.368691	0.366333	0.436938	0.369933	-0.0670052	0.00178004	/	0	0
WBGene00000007	aat-6	0.0595616	0.107974	0.109234	0	0.0457354	0	0.0922565	0.0152451	-0.0770114	0.199707	/	0	0
WBGene00000009	aat-8	0.212357	0.256864	0.213152	0.114062	0.162	0.109236	0.227458	0.128433	-0.0990254	0.00525431	/	0	0
WBGene00000010	aat-9	0.50945	0.490912	0.466365	0.455621	0.471155	0.464774	0.488909	0.46385	-0.0250593	0.377365	/	0	0
WBGene00000012	abf-1	0.186547	0.294764	0.202205	0.203682	0.132633	0.0163135	0.227839	0.117543	-0.110296	0.302961	/	0	0
WBGene00000013	abf-2	0	0.0418439	0.0492623	0.10568	0.0984514	0.0380648	0.0303687	0.0807319	0.0503632	0.615584	/	0	0
WBGene00000017	abf-6	0	0.106969	0	0.0551508	0.0288053	0	0.0356563	0.0279854	-0.00767092	0.988229	/	0	0
WBGene00000018	abl-1	0.815994	0.845464	0.829526	0.847004	0.845623	0.84926	0.830328	0.847296	0.0169678	0.121105	/	0	0
WBGene00000020	abt-2	0.163358	0.214556	0.1934	0.182765	0.163364	0.171291	0.190438	0.172473	-0.0179646	0.133103	/	0	0
WBGene00000022	abt-4	0.162166	0.139686	0.148025	0.169918	0.168579	0.159936	0.149959	0.166144	0.0161852	0.979944	/	0	0
WBGene00000027	abu-4	0.0349428	0.0343414	0.0859115	0.0730905	0.0019257	0.0042383	0.0517319	0.0264182	-0.0253137	0.696072	/	0	0
WBGene00000035	ace-1	0.571633	0.597958	0.540616	0.520407	0.512477	0.50036	0.570069	0.511081	-0.0589874	0.011091	/	0	0
WBGene00000036	ace-2	0.768663	0.759997	0.7901	0.714297	0.702399	0.722191	0.77292	0.712962	-0.0599575	0.00809486	/	0	0
WBGene00000037	ace-3	0.824492	0.842989	0.843091	0.798668	0.813127	0.758017	0.836857	0.789937	-0.0469197	0.0109199	/	0	0
WBGene00000038	ace-4	0.208227	0.264212	0.274314	0.294085	0.255155	0.306917	0.248918	0.285386	0.0364681	0.544778	/	0	0
WBGene00000039	acn-1	0.978717	0.978498	0.970411	0.968664	0.977774	0.971931	0.975875	0.97279	-0.00308525	0.343182	/	0	0
WBGene00000040	aco-1	0.88318	0.870446	0.857449	0.868155	0.888229	0.885086	0.870358	0.88049	0.0101318	0.542829	/	0	0
WBGene00000041	aco-2	0.973396	0.976255	0.971601	0.961065	0.965337	0.956897	0.973751	0.9611	-0.0126505	1.30221e-07	/	0	0
WBGene00000042	acr-2	0.0753653	0.0894114	0.140806	0.0824128	0.0968467	0.0309476	0.101861	0.070069	-0.0317918	0.439625	/	0	0
WBGene00000043	acr-3	0.0582116	0.121432	0.144217	0.0944771	0.0130787	0.0239904	0.107954	0.0438487	-0.0641049	0.208556	/	0	0
WBGene00000044	acr-5	0.0155654	0.0907263	0.0276059	0	0.0292065	0.0295082	0.0446325	0.0195715	-0.025061	0.542479	/	0	0
WBGene00000045	acr-6	0	0	0	0.0162162	0	0.00911635	0	0.00844419	0.00844419	0.0665705	/	0	0
WBGene00000046	acr-7	0.277557	0.280377	0.286213	0.267528	0.231886	0.279088	0.281383	0.259501	-0.0218815	0.285718	/	0	0
WBGene00000048	acr-9	0.205368	0.2704	0.250198	0.205405	0.129343	0.172571	0.241989	0.169106	-0.0728825	0.0242526	/	0	0
WBGene00000049	acr-10	0.0925191	0.142161	0.109472	0.0383862	0.036829	0.0364654	0.114717	0.0372269	-0.0774904	0.049439	/	0	0
WBGene00000050	acr-11	0.217757	0.285869	0.251785	0.20517	0.180855	0.171132	0.251804	0.185719	-0.0660846	0.0289042	/	0	0
WBGene00000051	acr-12	0.291693	0.314796	0.309297	0.268155	0.263901	0.269812	0.305262	0.267289	-0.0379727	0.0318694	/	0	0
WBGene00000053	acr-14	0.16717	0.221053	0.158575	0.187544	0.179973	0.164014	0.182266	0.177177	-0.00508906	0.640278	/	0	0
WBGene00000054	acr-15	0.270886	0.296079	0.292797	0.300979	0.315333	0.307957	0.286587	0.30809	0.0215025	0.769534	/	0	0
WBGene00000055	acr-16	0.153034	0.192436	0.193559	0.132237	0.137126	0.120992	0.179676	0.130118	-0.0495579	0.0629075	/	0	0
WBGene00000056	acr-17	0	0.00224302	0.0380771	0.0192714	0	0.00335866	0.01344	0.00754337	-0.00589667	0.930681	/	0	0
WBGene00000058	acr-19	0.177255	0.225307	0.217436	0.148453	0.141298	0.169292	0.206666	0.153014	-0.0536519	0.0479624	/	0	0
WBGene00000059	acr-20	0.0360546	0.0838425	0.0508488	0	0	0	0.0569153	0	-0.0569153	6.65858e-06	/	0	0
WBGene00000060	acr-21	0.00293837	0.0592467	0.0362526	0	0.00922731	0	0.0328125	0.00307577	-0.0297368	0.296811	/	0	0
WBGene00000061	lgc-11	0.146601	0.153918	0.104871	0.139914	0.129182	0.165534	0.13513	0.144877	0.00974691	0.942672	/	0	0
WBGene00000062	acr-23	0	0.0441643	0.0323655	0	0	0	0.0255099	0	-0.0255099	0.0230679	/	0	0
WBGene00000063	act-1	0.935276	0.940444	0.952562	0.901136	0.910936	0.905958	0.942761	0.90601	-0.0367509	1.03998e-06	/	0	0
WBGene00000064	act-2	0.987135	0.983757	0.984214	0.986839	0.9866	0.986325	0.985035	0.986588	0.00155294	0.965909	/	0	0
WBGene00000065	act-3	0.948221	0.954443	0.95994	0.93302	0.934847	0.934986	0.954201	0.934284	-0.0199171	1.22117e-05	/	0	0
WBGene00000066	act-4	0.999444	0.999536	0.999445	0.999452	0.999438	0.99952	0.999475	0.99947	-4.85747e-06	0.498585	/	0	0
WBGene00000067	act-5	0.98499	0.987161	0.984452	0.973913	0.978737	0.973051	0.985534	0.975234	-0.0103007	3.32791e-09	/	0	0
WBGene00000068	acy-1	0.649222	0.673911	0.656116	0.642068	0.578753	0.538105	0.65975	0.586309	-0.0734411	0.0909915	/	0	0
WBGene00000069	acy-2	0.183609	0.220899	0.192369	0.1566	0.185991	0.168573	0.198959	0.170388	-0.028571	0.123681	/	0	0
WBGene00000070	acy-3	0.615708	0.640885	0.640885	0.600705	0.574982	0.563535	0.632493	0.579741	-0.0527523	0.0533097	/	0	0
WBGene00000071	acy-4	0.199095	0.233583	0.209345	0.244497	0.221456	0.253419	0.214008	0.23979	0.0257827	0.707979	/	0	0
WBGene00000072	add-1	0.308053	0.335679	0.334761	0.318057	0.315654	0.282207	0.326164	0.305306	-0.0208583	0.233979	/	0	0
WBGene00000073	add-2	0.456401	0.498414	0.463351	0.407207	0.427024	0.427349	0.472722	0.420527	-0.0521953	0.0269244	/	0	0
WBGene00000074	adm-2	0.524857	0.55944	0.57433	0.541716	0.514884	0.519392	0.552876	0.525331	-0.0275449	0.410774	/	0	0
WBGene00000075	adm-4	0.37222	0.325238	0.345232	0.422092	0.364359	0.37457	0.347564	0.387007	0.0394432	0.239304	/	0	0
WBGene00000079	adr-1	0.821712	0.811509	0.79835	0.838151	0.831341	0.836785	0.810524	0.835426	0.024902	0.0389621	/	0	0
WBGene00000080	adr-2	0.704971	0.71591	0.7076	0.754877	0.750782	0.780088	0.709494	0.761916	0.052422	0.000910573	/	0	0
WBGene00000081	ads-1	0.930511	0.936113	0.927257	0.904505	0.911498	0.903319	0.931294	0.90644	-0.0248532	8.62553e-07	/	0	0
WBGene00000083	adt-2	0.312659	0.325625	0.332857	0.316255	0.319185	0.337705	0.323714	0.324382	0.000668108	0.689315	/	0	0
WBGene00000084	aex-1	0.199571	0.261118	0.203871	0.196945	0.201155	0.161535	0.22152	0.186545	-0.0349751	0.116101	/	0	0
WBGene00000085	aex-2	0.182656	0.193209	0.189672	0.088445	0.156784	0.0982807	0.188512	0.114503	-0.0740089	0.0809542	/	0	0
WBGene00000086	aex-3	0.652954	0.675768	0.666825	0.584567	0.606916	0.611755	0.665182	0.60108	-0.0641028	0.00288469	/	0	0
WBGene00000088	aex-5	0.214819	0.244566	0.20641	0.18065	0.17909	0.0853259	0.221932	0.148355	-0.0735763	0.060716	/	0	0
WBGene00000090	age-1	0.48094	0.476216	0.479216	0.497297	0.477092	0.473491	0.478791	0.482627	0.00383577	0.756337	/	0	0
WBGene00000092	ags-3	0.813374	0.788537	0.806759	0.825852	0.829736	0.819112	0.80289	0.8249	0.0220102	0.184106	/	0	0
WBGene00000093	agt-1	0.327589	0.339392	0.331588	0.339679	0.383535	0.396961	0.332856	0.373392	0.0405354	0.447522	/	0	0
WBGene00000094	agt-2	0.539787	0.534457	0.539505	0.575558	0.587659	0.563455	0.537917	0.575557	0.0376409	0.0627702	/	0	0
WBGene00000095	aha-1	0.851811	0.86101	0.846898	0.856796	0.854529	0.851419	0.85324	0.854248	0.00100855	0.976948	/	0	0
WBGene00000096	ahr-1	0.415422	0.41782	0.406632	0.40235	0.377357	0.410716	0.413292	0.396808	-0.0164839	0.4993	/	0	0
WBGene00000097	aip-1	0.907957	0.915925	0.899968	0.917274	0.885983	0.879488	0.90795	0.894248	-0.0137022	0.377058	/	0	0
WBGene00000100	ajm-1	0.980702	0.981746	0.979534	0.978927	0.978978	0.979768	0.980661	0.979224	-0.00143648	0.0265093	/	0	0
WBGene00000101	aka-1	0.762945	0.753191	0.75123	0.800783	0.756479	0.772251	0.755788	0.776505	0.0207163	0.139034	/	0	0
WBGene00000102	akt-1	0.761436	0.786758	0.768126	0.723149	0.752949	0.743942	0.772107	0.740013	-0.0320934	0.162697	/	0	0
WBGene00000103	akt-2	0.523507	0.577926	0.583135	0.500744	0.503009	0.511395	0.561523	0.50505	-0.056473	0.0403172	/	0	0
WBGene00000105	alg-1	0.937262	0.937737	0.939394	0.947513	0.944877	0.946901	0.938131	0.94643	0.00829941	0.106704	/	0	0
WBGene00000106	alg-2	0.893821	0.878258	0.896954	0.91226	0.918639	0.92379	0.889678	0.91823	0.0285521	0.00303579	/	0	0
WBGene00000107	alh-1	0.889136	0.881043	0.863478	0.848257	0.880847	0.870052	0.877885	0.866385	-0.0115	0.553352	/	0	0
WBGene00000109	alh-3	0.95783	0.956841	0.93273	0.936467	0.946722	0.932827	0.949134	0.938672	-0.010462	0.11604	/	0	0
WBGene00000110	alh-4	0.807973	0.772914	0.769237	0.776498	0.786007	0.772971	0.783375	0.778492	-0.00488272	0.938781	/	0	0
WBGene00000111	alh-5	0.337119	0.321603	0.274076	0.340071	0.366685	0.367053	0.310932	0.357936	0.0470039	0.260697	/	0	0
WBGene00000112	alh-6	0.772713	0.811045	0.784071	0.814023	0.762337	0.758737	0.789276	0.778365	-0.010911	0.865256	/	0	0
WBGene00000113	alh-7	0.583545	0.590533	0.593051	0.548374	0.549627	0.598641	0.589043	0.565547	-0.0234957	0.724693	/	0	0
WBGene00000114	alh-8	0.972522	0.973935	0.975884	0.971406	0.97304	0.973611	0.974114	0.972686	-0.00142812	0.36171	/	0	0
WBGene00000115	alh-9	0.909228	0.907031	0.881088	0.885625	0.90885	0.890924	0.899116	0.895133	-0.00398286	0.774202	/	0	0
WBGene00000116	alh-10	0.535975	0.511254	0.465731	0.527301	0.562385	0.565134	0.50432	0.551607	0.0472867	0.0917876	/	0	0
WBGene00000117	alh-11	0.493726	0.500425	0.49643	0.556052	0.526278	0.535466	0.496861	0.539265	0.0424045	0.0132374	/	0	0
WBGene00000118	alh-12	0.507465	0.533839	0.494209	0.438386	0.448447	0.460376	0.511838	0.44907	-0.0627678	0.00879336	/	0	0
WBGene00000120	aly-1	0.951477	0.948875	0.947327	0.9566	0.958517	0.956737	0.949226	0.957285	0.00805872	0.157666	/	0	0
WBGene00000121	aly-2	0.680591	0.647614	0.641837	0.732785	0.705207	0.744502	0.656681	0.727498	0.0708175	0.00539761	/	0	0
WBGene00000122	aly-3	0.899063	0.907882	0.903697	0.933647	0.924497	0.931307	0.903547	0.929817	0.0262699	6.07142e-07	/	0	0
WBGene00000123	ama-1	0.779463	0.760693	0.757496	0.785664	0.803659	0.786405	0.765884	0.791909	0.0260252	0.0424862	/	0	0
WBGene00000134	amt-2	0.110546	0.214943	0.136443	0.187622	0.13504	0.0944422	0.153977	0.139035	-0.0149427	0.647841	/	0	0
WBGene00000135	amt-3	0.0572586	0.109367	0.117722	0.0481003	0.0426061	0.0243103	0.0947823	0.0383389	-0.0564434	0.121192	/	0	0
WBGene00000137	amx-1	0.553764	0.56555	0.563858	0.627575	0.594239	0.628149	0.561058	0.616654	0.0555967	0.000245499	/	0	0
WBGene00000138	amx-2	0.309482	0.30768	0.272569	0.331375	0.302736	0.336585	0.296577	0.323565	0.0269884	0.522661	/	0	0
WBGene00000139	amx-3	0.341248	0.341635	0.307949	0.352213	0.371179	0.396801	0.330277	0.373398	0.0431203	0.23652	/	0	0
WBGene00000140	anc-1	0.29614	0.291438	0.29486	0.311477	0.29054	0.294042	0.294146	0.298686	0.00454041	0.604379	/	0	0
WBGene00000142	aos-1	0.79757	0.807332	0.791686	0.824207	0.821632	0.817113	0.798863	0.820984	0.0221211	0.124149	/	0	0
WBGene00000143	apc-2	0.432814	0.448913	0.442012	0.492989	0.481826	0.484046	0.441247	0.486287	0.0450406	0.00987324	/	0	0
WBGene00000144	apc-10	0.172093	0.170469	0.100032	0.193106	0.147717	0.234706	0.147532	0.191843	0.0443116	0.681618	/	0	0
WBGene00000145	apc-11	0.580051	0.594091	0.619229	0.624599	0.614619	0.679008	0.59779	0.639409	0.0416185	0.180709	/	0	0
WBGene00000146	ape-1	0.910816	0.914224	0.913454	0.9085	0.898098	0.895562	0.912831	0.90072	-0.0121114	0.0106959	/	0	0
WBGene00000147	aph-1	0.690756	0.671436	0.682056	0.741559	0.698788	0.742663	0.681416	0.72767	0.0462539	0.0235906	/	0	0
WBGene00000148	aph-2	0.663437	0.655503	0.62859	0.716804	0.705368	0.751379	0.649177	0.724517	0.0753404	6.21408e-05	/	0	0
WBGene00000149	apl-1	0.99182	0.992575	0.991591	0.991148	0.991013	0.991044	0.991995	0.991068	-0.00092723	0.01186	/	0	0
WBGene00000150	apm-1	0.914231	0.922036	0.912185	0.908108	0.909412	0.905318	0.916151	0.907613	-0.00853794	0.111558	/	0	0
WBGene00000151	apn-1	0.563612	0.558048	0.510789	0.587152	0.57755	0.581687	0.544149	0.58213	0.0379804	0.0883731	/	0	0
WBGene00000155	app-1	0.421776	0.442416	0.416548	0.435723	0.408168	0.413035	0.426913	0.418975	-0.00793801	0.75488	/	0	0
WBGene00000156	apr-1	0.783752	0.777864	0.790021	0.821308	0.815053	0.840704	0.783879	0.825688	0.0418095	0.0013099	/	0	0
WBGene00000157	aps-2	0.930829	0.923892	0.937966	0.930513	0.929632	0.930668	0.930896	0.930271	-0.000624869	0.736984	/	0	0
WBGene00000158	apg-1	0.912166	0.917086	0.907425	0.912652	0.912782	0.914114	0.912226	0.913183	0.000956953	0.990763	/	0	0
WBGene00000159	aps-1	0.879288	0.868435	0.858242	0.893694	0.886785	0.885406	0.868655	0.888628	0.0199729	0.17485	/	0	0
WBGene00000160	apb-1	0.943933	0.945549	0.936062	0.939522	0.941988	0.939304	0.941848	0.940272	-0.00157631	0.47549	/	0	0
WBGene00000161	apa-2	0.907243	0.918478	0.907504	0.911947	0.907647	0.908357	0.911075	0.909317	-0.00175829	0.691958	/	0	0
WBGene00000162	apd-3	0.763977	0.782969	0.766064	0.784489	0.786729	0.782647	0.771003	0.784621	0.0136184	0.107572	/	0	0
WBGene00000163	apb-3	0.844663	0.858071	0.850468	0.879671	0.867046	0.863735	0.851067	0.870151	0.0190832	0.0153181	/	0	0
WBGene00000164	apm-3	0.83553	0.825973	0.83849	0.860165	0.85469	0.868293	0.833331	0.861049	0.0277181	0.0297386	/	0	0
WBGene00000165	aps-3	0.921061	0.918787	0.92805	0.946338	0.93565	0.943303	0.922633	0.941763	0.0191305	0.0153448	/	0	0
WBGene00000166	apt-9	0.171935	0.24302	0.221244	0.178143	0.146995	0.151699	0.212066	0.158946	-0.0531201	0.0531765	/	0	0
WBGene00000168	apx-1	0.22141	0.226236	0.254879	0.293694	0.271684	0.298201	0.234175	0.28786	0.0536847	0.138703	/	0	0
WBGene00000169	aqp-1	0.238961	0.289736	0.28415	0.20235	0.214154	0.213994	0.270949	0.210166	-0.0607831	0.050451	/	0	0
WBGene00000170	aqp-2	0.999603	0.999613	0.999524	0.999608	0.999599	0.9996	0.99958	0.999602	2.23484e-05	0.866288	/	0	0
WBGene00000173	aqp-5	0	0.0407611	0.0475171	0.0496671	0.0266389	0.00127949	0.029426	0.0258618	-0.00356425	0.915866	/	0	0
WBGene00000174	aqp-6	0.164152	0.175574	0.15921	0.163572	0.187034	0.186325	0.166312	0.178977	0.0126651	0.97204	/	0	0
WBGene00000175	aqp-7	0.872379	0.863408	0.868396	0.829612	0.834229	0.806717	0.868061	0.82352	-0.0445414	0.000701031	/	0	0
WBGene00000177	aqp-9	0.147633	0.143863	0.182294	0.140619	0.0874589	0.12619	0.15793	0.118089	-0.039841	0.402635	/	0	0
WBGene00000178	aqp-10	0.927176	0.922654	0.921545	0.938817	0.930595	0.933067	0.923792	0.934159	0.0103675	0.249925	/	0	0
WBGene00000179	aqp-11	0.84244	0.842911	0.838966	0.840893	0.855492	0.880448	0.841439	0.858944	0.0175055	0.352498	/	0	0
WBGene00000180	arc-1	0.665264	0.633846	0.65802	0.685076	0.62842	0.647421	0.652377	0.653639	0.0012625	0.610294	/	0	0
WBGene00000181	ard-1	0.858799	0.835099	0.874346	0.861966	0.864479	0.861655	0.856081	0.8627	0.00661878	0.848983	/	0	0
WBGene00000182	arf-1	0.994838	0.995514	0.99532	0.995848	0.994624	0.994962	0.995224	0.995145	-7.91726e-05	0.571351	/	0	0
WBGene00000183	arf-5	0.993091	0.99273	0.993337	0.993811	0.991736	0.992403	0.993052	0.99265	-0.000402367	0.116903	/	0	0
WBGene00000184	arf-6	0.89001	0.902467	0.890132	0.924873	0.90556	0.914274	0.894203	0.914902	0.0206996	0.029902	/	0	0
WBGene00000186	ark-1	0.8071	0.849254	0.806045	0.775558	0.769799	0.754898	0.820799	0.766752	-0.0540478	0.000995945	/	0	0
WBGene00000187	arl-1	0.844187	0.863795	0.870934	0.863298	0.86135	0.858217	0.859639	0.860955	0.00131619	0.97528	/	0	0
WBGene00000188	arl-3	0.822586	0.835563	0.841345	0.791383	0.757923	0.704038	0.833165	0.751115	-0.08205	0.0063898	/	0	0
WBGene00000189	arl-5	0.626191	0.625957	0.58607	0.63823	0.611811	0.653898	0.61274	0.634646	0.0219068	0.347552	/	0	0
WBGene00000192	arl-8	0.923602	0.923737	0.919483	0.931845	0.923293	0.92547	0.922274	0.926869	0.00459508	0.785396	/	0	0
WBGene00000193	arl-6	0.680035	0.716451	0.745756	0.659146	0.641098	0.669412	0.714081	0.656552	-0.0575288	0.253186	/	0	0
WBGene00000195	arr-1	0.76628	0.749246	0.773203	0.804387	0.770601	0.781687	0.76291	0.785558	0.0226487	0.199241	/	0	0
WBGene00000196	aars-1	0.47276	0.490835	0.45875	0.50568	0.480703	0.492363	0.474115	0.492915	0.0188002	0.297472	/	0	0
WBGene00000197	aars-2	0.884212	0.869595	0.868872	0.845358	0.862794	0.85006	0.874227	0.852737	-0.0214891	0.0782327	/	0	0
WBGene00000198	art-1	0.911452	0.91113	0.905283	0.918919	0.916232	0.927309	0.909288	0.92082	0.0115317	0.240334	/	0	0
WBGene00000199	arx-1	0.911213	0.914533	0.912423	0.911242	0.912621	0.910356	0.912723	0.911406	-0.00131682	0.732875	/	0	0
WBGene00000200	arx-2	0.852446	0.846237	0.854355	0.86134	0.863917	0.857017	0.851013	0.860758	0.00974526	0.459215	/	0	0
WBGene00000201	arx-3	0.912484	0.910511	0.913851	0.912417	0.90532	0.913395	0.912282	0.910377	-0.00190492	0.764694	/	0	0
WBGene00000202	exos-4.2	0.652081	0.66231	0.59908	0.657814	0.632191	0.668772	0.637823	0.652926	0.0151027	0.456022	/	0	0
WBGene00000203	arx-5	0.8723	0.867352	0.875297	0.887035	0.887186	0.881727	0.87165	0.885316	0.0136661	0.278097	/	0	0
WBGene00000204	arx-6	0.917884	0.910589	0.913137	0.930983	0.920485	0.927069	0.91387	0.926179	0.0123091	0.225776	/	0	0
WBGene00000205	arx-7	0.821315	0.808338	0.808028	0.832041	0.838482	0.826949	0.81256	0.832491	0.0199303	0.3	/	0	0
WBGene00000206	asb-1	0.498729	0.521618	0.473187	0.509675	0.535104	0.49996	0.497845	0.514913	0.017068	0.558908	/	0	0
WBGene00000207	asb-2	0.97697	0.976487	0.980089	0.97501	0.972799	0.971771	0.977848	0.973194	-0.00465492	0.0105688	/	0	0
WBGene00000208	trip-4	0.698459	0.662155	0.690148	0.677399	0.699029	0.717473	0.683587	0.697967	0.0143798	0.372814	/	0	0
WBGene00000209	asg-1	0.874365	0.86712	0.87498	0.861731	0.891278	0.872451	0.872155	0.875153	0.00299841	0.893516	/	0	0
WBGene00000210	asg-2	0.934085	0.93766	0.940584	0.922209	0.92899	0.917233	0.937443	0.922811	-0.0146321	0.0272017	/	0	0
WBGene00000211	asm-1	0.123968	0.134968	0.116373	0.151665	0.187114	0.185846	0.125103	0.174875	0.0497719	0.368609	/	0	0
WBGene00000212	asm-2	0.0873571	0.0641194	0.0836903	0.0383079	0.0598572	0.0283886	0.0783889	0.0421846	-0.0362044	0.332301	/	0	0
WBGene00000214	asp-1	0.976572	0.981978	0.983103	0.94908	0.943433	0.92539	0.980551	0.939301	-0.0412508	2.19988e-23	/	0	0
WBGene00000216	asp-3	0.937818	0.944079	0.940743	0.860243	0.871941	0.82551	0.94088	0.852565	-0.0883153	3.58592e-21	/	0	0
WBGene00000217	asp-4	0.962754	0.956454	0.964382	0.971876	0.972719	0.980088	0.961197	0.974894	0.0136976	0.00773669	/	0	0
WBGene00000220	atf-2	0.985705	0.983061	0.985007	0.987779	0.984354	0.985686	0.984591	0.985939	0.00134827	0.964342	/	1	0
WBGene00000221	atf-4	0.945283	0.946864	0.95169	0.943752	0.935409	0.931228	0.947945	0.936796	-0.0111491	0.0059785	/	0	0
WBGene00000222	atf-6	0.739755	0.734628	0.732905	0.750098	0.740432	0.773371	0.735763	0.754633	0.0188708	0.169047	/	0	0
WBGene00000223	atf-7	0.946395	0.940057	0.942884	0.962632	0.943914	0.947781	0.943112	0.951442	0.00833032	0.372973	/	0	0
WBGene00000224	atgp-1	0.981734	0.980586	0.977788	0.975245	0.978095	0.97473	0.980036	0.976023	-0.004013	0.016625	/	0	0
WBGene00000225	atgp-2	0.841566	0.866424	0.856656	0.793576	0.809516	0.768493	0.854882	0.790528	-0.0643537	2.47703e-06	/	0	0
WBGene00000226	atl-1	0.392313	0.390982	0.384023	0.477556	0.425499	0.420712	0.389106	0.441256	0.0521498	0.004913	/	0	0
WBGene00000227	atm-1	0.474349	0.475752	0.468348	0.481551	0.458798	0.4499	0.472816	0.463416	-0.00940006	0.737598	/	0	0
WBGene00000228	atn-1	0.825365	0.862016	0.85372	0.763572	0.773169	0.776889	0.847034	0.77121	-0.0758238	3.97597e-08	/	0	0
WBGene00000229	atp-2	0.99452	0.99505	0.994764	0.993498	0.993501	0.992963	0.994778	0.99332	-0.00145773	0.00187945	/	0	0
WBGene00000230	atp-3	0.974666	0.974708	0.977074	0.974305	0.972479	0.972731	0.975483	0.973171	-0.00231157	0.116298	/	0	0
WBGene00000231	atx-2	0.916375	0.901617	0.908298	0.916255	0.92562	0.918433	0.908763	0.920103	0.0113394	0.289515	/	0	0
WBGene00000232	avr-14	0.376906	0.473277	0.428209	0.395691	0.358662	0.348581	0.426131	0.367645	-0.0584861	0.0725407	/	0	0
WBGene00000235	baf-1	0.824333	0.792482	0.82072	0.866588	0.850197	0.881248	0.812512	0.866011	0.0534991	0.0125957	/	0	0
WBGene00000236	bag-1	0.889692	0.875628	0.872838	0.910537	0.877156	0.883407	0.879386	0.890367	0.0109803	0.516181	/	0	0
WBGene00000237	bam-2	0.764295	0.802382	0.806521	0.762476	0.771484	0.758816	0.791066	0.764259	-0.0268074	0.213597	/	0	0
WBGene00000238	bar-1	0.441074	0.467786	0.457481	0.486722	0.498435	0.507397	0.455447	0.497518	0.0420714	0.0232041	/	0	0
WBGene00000239	bas-1	0.453304	0.483873	0.483659	0.377282	0.388831	0.381527	0.473612	0.382547	-0.0910653	3.13728e-05	/	0	0
WBGene00000241	bbs-1	0.478637	0.460128	0.458115	0.435958	0.422852	0.39912	0.465627	0.41931	-0.046317	0.0548008	/	0	0
WBGene00000242	bbs-2	0.496823	0.525253	0.507933	0.502546	0.491535	0.484926	0.510003	0.493002	-0.0170008	0.592574	/	0	0
WBGene00000244	bbs-8	0.418202	0.411091	0.420831	0.415119	0.368451	0.340744	0.416708	0.374771	-0.041937	0.203188	/	0	0
WBGene00000245	bca-1	0.30432	0.343491	0.324211	0.322993	0.300168	0.302279	0.324007	0.30848	-0.0155274	0.453391	/	0	0
WBGene00000247	bec-1	0.867217	0.861087	0.843487	0.893772	0.868651	0.869892	0.857264	0.877438	0.0201744	0.143326	/	0	0
WBGene00000248	ben-1	0.96196	0.963416	0.964541	0.959264	0.956832	0.961216	0.963305	0.959104	-0.00420163	0.0662385	/	0	0
WBGene00000249	bir-1	0.757703	0.755743	0.766619	0.801018	0.789698	0.807837	0.760022	0.799518	0.0394958	0.0207272	/	0	0
WBGene00000250	bir-2	0.189803	0.232733	0.166984	0.243948	0.205889	0.202959	0.196507	0.217599	0.0210923	0.921242	/	0	0
WBGene00000252	bli-2	0	0	0	0.0420682	0	0	0	0.0140227	0.0140227	0.483502	/	0	0
WBGene00000253	bli-3	0.635721	0.67074	0.596383	0.543909	0.586937	0.547461	0.634281	0.559436	-0.0748455	0.012641	/	0	0
WBGene00000254	bli-4	0.869203	0.874855	0.880771	0.853741	0.837118	0.846541	0.874943	0.8458	-0.0291429	0.000179479	/	0	0
WBGene00000255	bli-5	0	0.0606389	0.129462	0	0	0.0219112	0.063367	0.00730375	-0.0560633	0.475034	/	0	0
WBGene00000259	bpl-1	0.388104	0.403279	0.393622	0.420525	0.379202	0.385446	0.395002	0.395058	5.60139e-05	0.938619	/	0	0
WBGene00000262	bra-1	0.796935	0.751025	0.802396	0.859459	0.809596	0.836545	0.783452	0.8352	0.0517487	0.0541437	/	0	0
WBGene00000263	F23H11.5	0.961881	0.957151	0.960019	0.948061	0.954505	0.947701	0.959683	0.950089	-0.00959428	0.0379399	/	0	0
WBGene00000264	brc-1	0.306861	0.30652	0.275821	0.387387	0.397497	0.402479	0.296401	0.395788	0.0993867	3.85863e-06	/	0	0
WBGene00000266	bre-1	0.950286	0.95893	0.953118	0.937799	0.931076	0.919552	0.954111	0.929476	-0.0246354	2.67115e-11	/	0	0
WBGene00000267	bre-2	0.363405	0.424163	0.386879	0.408304	0.373345	0.388085	0.391482	0.389911	-0.00157117	0.920158	/	0	0
WBGene00000268	bre-3	0.516677	0.542965	0.509519	0.491344	0.472198	0.47437	0.523054	0.479304	-0.0437502	0.0541938	/	0	0
WBGene00000269	bre-4	0.520886	0.54196	0.542757	0.52832	0.517131	0.509796	0.535201	0.518415	-0.0167857	0.721749	/	0	0
WBGene00000270	bre-5	0.332513	0.32779	0.311836	0.40517	0.351922	0.369852	0.324046	0.375648	0.0516019	0.0780384	/	0	0
WBGene00000271	brf-1	0.642551	0.623173	0.626527	0.700509	0.686512	0.668453	0.63075	0.685158	0.0544078	0.000245508	/	0	0
WBGene00000272	bro-1	0.803685	0.829144	0.839917	0.854837	0.834711	0.868852	0.824249	0.8528	0.0285515	0.223183	/	0	0
WBGene00000273	brp-1	0.935038	0.942378	0.935824	0.8604	0.865281	0.831188	0.937747	0.852289	-0.0854572	1.2474e-28	/	0	0
WBGene00000274	btf-1	0.357608	0.364684	0.34793	0.407364	0.38867	0.404718	0.356741	0.400251	0.0435103	0.00130443	/	0	0
WBGene00000276	byn-1	0.908513	0.899219	0.904411	0.920407	0.914066	0.92555	0.904048	0.920008	0.01596	0.083715	/	0	0
WBGene00000277	cab-1	0.707672	0.706861	0.740362	0.668233	0.659793	0.672771	0.718298	0.666932	-0.0513655	0.0606024	/	0	0
WBGene00000279	cah-1	0.323459	0.445742	0.40568	0.381042	0.330819	0.355618	0.391627	0.355826	-0.0358008	0.355196	/	0	0
WBGene00000280	cah-2	0.331321	0.368629	0.384579	0.298002	0.297039	0.292363	0.36151	0.295802	-0.0657081	0.0110175	/	0	0
WBGene00000281	cah-3	0.183212	0.212159	0.242504	0.140071	0.14868	0.173611	0.212625	0.15412	-0.0585042	0.11807	/	0	0
WBGene00000282	cah-4	0.537881	0.564932	0.575599	0.478888	0.526839	0.536745	0.559471	0.514157	-0.0453131	0.302609	/	0	0
WBGene00000285	cal-1	0.304797	0.35548	0.373711	0.35425	0.329134	0.365214	0.344663	0.349533	0.00487017	0.932221	/	0	0
WBGene00000286	cal-2	0.420187	0.44319	0.414247	0.342812	0.357779	0.357617	0.425875	0.352736	-0.0731387	0.0123357	/	0	0
WBGene00000287	cal-3	0.286452	0.295228	0.327701	0.270505	0.27024	0.252059	0.303127	0.264268	-0.0388587	0.185157	/	0	0
WBGene00000288	cal-4	0.160896	0.212468	0.224734	0.189581	0.153013	0.112515	0.199366	0.151703	-0.0476631	0.198412	/	0	0
WBGene00000289	cam-1	0.937103	0.9423	0.946613	0.943987	0.94255	0.94946	0.942005	0.945333	0.00332724	0.868578	/	0	0
WBGene00000292	cap-1	0.961007	0.958079	0.958432	0.962162	0.959079	0.959456	0.959173	0.960232	0.00105968	0.987614	/	0	0
WBGene00000293	cap-2	0.96053	0.960631	0.960892	0.963651	0.955468	0.958337	0.960684	0.959152	-0.00153261	0.459068	/	0	0
WBGene00000294	cas-1	0.800111	0.773842	0.796446	0.790364	0.805023	0.816793	0.790133	0.80406	0.0139271	0.448959	/	0	0
WBGene00000295	cat-1	0.26493	0.299018	0.29248	0.22546	0.19257	0.209916	0.285476	0.209315	-0.0761604	0.000860872	/	0	0
WBGene00000296	cat-2	0.10332	0.128858	0.0885293	0	0.0257562	0	0.106902	0.00858541	-0.0983167	0.0929251	/	0	0
WBGene00000298	cat-4	0.445203	0.401578	0.409329	0.386212	0.416192	0.436385	0.418703	0.41293	-0.00577346	0.87544	/	0	0
WBGene00000301	cav-1	0.990311	0.989017	0.990877	0.995535	0.995426	0.996881	0.990069	0.995947	0.00587892	1.60719e-06	/	0	0
WBGene00000366	cbp-1	0.939406	0.942455	0.941694	0.959812	0.948648	0.947461	0.941185	0.951974	0.0107886	0.0185654	/	0	0
WBGene00000367	cca-1	0.390963	0.412793	0.416072	0.376263	0.36147	0.403679	0.406609	0.380471	-0.0261385	0.140662	/	0	0
WBGene00000368	ccb-1	0.839104	0.856447	0.866096	0.805719	0.789296	0.791443	0.853882	0.795486	-0.058396	4.25394e-06	/	0	0
WBGene00000369	ccf-1	0.936071	0.934952	0.937014	0.943126	0.939019	0.941623	0.936012	0.941256	0.00524384	0.615138	/	0	0
WBGene00000370	ccg-1	0.641518	0.616134	0.590512	0.526596	0.544492	0.521871	0.616055	0.530986	-0.0850687	0.00586425	/	0	0
WBGene00000371	cox-5B	0.965295	0.966355	0.966445	0.966549	0.964856	0.963934	0.966032	0.965113	-0.000918375	0.301888	/	0	0
WBGene00000373	cyp-14A5	0.385086	0.311393	0.222434	0.303329	0.211506	0.207997	0.306304	0.240944	-0.0653601	0.150405	/	0	0
WBGene00000376	ccr-4	0.919711	0.912136	0.916944	0.926439	0.921528	0.929868	0.916264	0.925945	0.0096815	0.308502	/	0	0
WBGene00000377	cct-1	0.974349	0.970686	0.974933	0.975401	0.967825	0.966813	0.973322	0.970013	-0.0033093	0.14419	/	0	0
WBGene00000378	cct-2	0.977049	0.97494	0.97636	0.977987	0.968547	0.967453	0.976116	0.971329	-0.00478761	0.0536253	/	0	0
WBGene00000379	cct-4	0.978081	0.97115	0.975964	0.975793	0.967584	0.965134	0.975065	0.969504	-0.00556137	0.0694592	/	0	0
WBGene00000380	cct-5	0.982449	0.980122	0.981279	0.986056	0.976731	0.978968	0.981283	0.980585	-0.000698326	0.352495	/	0	0
WBGene00000381	cct-6	0.97419	0.970067	0.973743	0.974853	0.964054	0.966413	0.972667	0.96844	-0.00422659	0.112229	/	0	0
WBGene00000382	cdc-6	0.58553	0.571738	0.572029	0.66745	0.627136	0.642383	0.576433	0.645656	0.0692239	0.000121061	/	0	0
WBGene00000383	cdc-14	0.807497	0.818161	0.81842	0.86698	0.862312	0.867893	0.814692	0.865728	0.051036	1.99992e-12	/	0	0
WBGene00000386	cdc-25.1	0.422332	0.376595	0.402665	0.483196	0.462489	0.463335	0.400531	0.469673	0.0691425	0.00203585	/	0	0
WBGene00000387	cdc-25.2	0.922411	0.917472	0.923846	0.946808	0.941828	0.956417	0.921243	0.948351	0.0271079	0.000398091	/	1	0
WBGene00000389	cdc-25.4	0.0927573	0.160801	0.132794	0.17877	0.0372302	0.0610156	0.128784	0.0923386	-0.0364455	0.670389	/	0	0
WBGene00000390	cdc-42	0.971331	0.975791	0.974774	0.977595	0.975447	0.977289	0.973965	0.976777	0.00281187	0.515562	/	0	0
WBGene00000391	cdd-1	0.54614	0.532678	0.534825	0.496827	0.539116	0.542103	0.537881	0.526015	-0.0118658	0.90088	/	0	0
WBGene00000392	cdd-2	0.391916	0.399335	0.404093	0.399922	0.463131	0.446142	0.398448	0.436398	0.0379502	0.399824	/	0	0
WBGene00000393	cdf-1	0.696156	0.695955	0.699667	0.706306	0.681377	0.67477	0.697259	0.687484	-0.00977489	0.85105	/	0	0
WBGene00000395	cdh-3	0.673523	0.694021	0.699984	0.68257	0.702319	0.711076	0.689176	0.698655	0.00947859	0.133482	/	0	0
WBGene00000396	cdh-4	0.801779	0.807796	0.824131	0.835801	0.820027	0.846222	0.811236	0.834017	0.022781	0.0831595	/	0	0
WBGene00000397	cdh-5	0.852764	0.858612	0.847454	0.80235	0.805745	0.779928	0.852943	0.796008	-0.0569355	1.88891e-09	/	1	0
WBGene00000401	cdh-9	0.826874	0.834094	0.84785	0.807912	0.789617	0.80096	0.836273	0.799496	-0.0367764	0.00667388	/	1	1
WBGene00000402	cdh-10	0	0.0017016	0	0.0125343	0	0.00695722	0.0005672	0.00649716	0.00592996	0.862512	/	0	0
WBGene00000403	casy-1	0.937421	0.941449	0.942012	0.906228	0.901147	0.886765	0.940294	0.898047	-0.042247	1.37978e-20	/	0	0
WBGene00000407	cdk-5	0.701001	0.654188	0.707679	0.692284	0.690604	0.696202	0.687623	0.69303	0.00540717	0.628296	/	0	0
WBGene00000408	cdk-7	0.519377	0.530126	0.498017	0.584802	0.553478	0.598001	0.51584	0.57876	0.0629203	0.00441037	/	0	0
WBGene00000409	cdk-8	0.696236	0.722948	0.688323	0.757618	0.758967	0.743623	0.702502	0.753403	0.0509001	0.000421782	/	0	0
WBGene00000410	cdk-9	0.65224	0.673679	0.687847	0.739209	0.70946	0.738505	0.671255	0.729058	0.0578025	0.00107289	/	0	0
WBGene00000412	cdr-1	0.0680591	0.0775002	0.0645724	0.0209949	0.0567279	0.0640544	0.0700439	0.0472591	-0.0227848	0.68122	/	0	0
WBGene00000414	cec-1	0.953304	0.961018	0.958988	0.970153	0.968788	0.97489	0.95777	0.971277	0.013507	0.000382467	/	0	0
WBGene00000415	ced-1	0.648189	0.662387	0.632873	0.662515	0.675921	0.677169	0.647816	0.671868	0.0240517	0.0143046	/	0	0
WBGene00000416	ced-2	0.660816	0.703225	0.688482	0.758402	0.726551	0.708277	0.684174	0.731076	0.0469019	0.028802	/	0	0
WBGene00000417	ced-3	0.459975	0.439013	0.472473	0.542421	0.517452	0.565534	0.457154	0.541802	0.0846483	9.93428e-05	/	0	0
WBGene00000418	ced-4	0.636833	0.638564	0.635888	0.744458	0.705609	0.680368	0.637095	0.710145	0.0730496	0.00023522	/	0	0
WBGene00000419	ced-5	0.496506	0.475133	0.477312	0.552213	0.526037	0.542263	0.482984	0.540171	0.0571872	1.41905e-05	/	0	0
WBGene00000420	ced-6	0.624047	0.594787	0.622481	0.629769	0.628099	0.653739	0.613772	0.637202	0.0234304	0.115872	/	0	0
WBGene00000421	ced-7	0.663914	0.66842	0.645248	0.682021	0.656263	0.64934	0.659194	0.662541	0.00334741	0.32886	/	0	0
WBGene00000423	ced-9	0.769933	0.748086	0.790576	0.791618	0.779347	0.803599	0.769532	0.791521	0.0219894	0.316957	/	0	0
WBGene00000424	ced-10	0.902637	0.919483	0.90679	0.920251	0.910375	0.92475	0.909637	0.918458	0.00882172	0.348019	/	0	0
WBGene00000425	ced-11	0.486261	0.513265	0.476202	0.497846	0.520581	0.543463	0.491909	0.52063	0.0287205	0.157251	/	0	0
WBGene00000426	ced-12	0.677732	0.715369	0.692369	0.705836	0.690363	0.705638	0.695156	0.700612	0.00545611	0.359477	/	0	0
WBGene00000427	ced-13	0	0	0	0.0402664	0	0.0107157	0	0.016994	0.016994	0.44639	/	0	0
WBGene00000428	ceh-1	0.0991105	0.190966	0.125892	0.15942	0.141619	0.0791683	0.138656	0.126736	-0.0119204	0.792281	/	0	0
WBGene00000429	ceh-2	0.533037	0.539408	0.560447	0.55707	0.581963	0.57569	0.544297	0.571574	0.0272769	0.272826	/	0	0
WBGene00000430	ceh-5	0.551461	0.565782	0.570284	0.591618	0.580839	0.623671	0.562509	0.598709	0.0362	0.214627	/	0	0
WBGene00000431	ceh-6	0.439009	0.399799	0.4505	0.478183	0.464013	0.496122	0.429769	0.479439	0.04967	0.07751	/	0	0
WBGene00000432	ceh-7	0.00325604	0.0972233	0.0692527	0.092832	0.03041	0.0178329	0.0565774	0.0470249	-0.00955241	0.909797	/	0	0
WBGene00000433	ceh-8	0.487532	0.479697	0.5	0.524481	0.488967	0.547141	0.489076	0.520196	0.0311203	0.304656	/	0	0
WBGene00000434	ceh-9	0.156607	0.162967	0.205537	0.131453	0.121801	0.12427	0.175037	0.125841	-0.0491958	0.415213	/	0	0
WBGene00000435	ceh-10	0.490391	0.475597	0.465969	0.494555	0.494022	0.514274	0.477319	0.500951	0.0236317	0.395002	/	0	0
WBGene00000437	ceh-13	0.693297	0.728053	0.675472	0.753231	0.758084	0.793043	0.698941	0.768119	0.0691786	0.00300602	/	0	0
WBGene00000438	ceh-14	0.494917	0.525563	0.531969	0.432041	0.447485	0.457337	0.517483	0.445621	-0.0718622	0.0199525	/	0	0
WBGene00000439	ceh-16	0.428288	0.415268	0.427178	0.478339	0.509027	0.555058	0.423578	0.514141	0.0905635	0.0195934	/	0	0
WBGene00000440	ceh-17	0.489676	0.453245	0.471918	0.500509	0.467945	0.470132	0.471613	0.479529	0.00791584	0.828621	/	0	0
WBGene00000441	ceh-18	0.300111	0.345193	0.308187	0.234391	0.240873	0.222071	0.31783	0.232445	-0.0853852	1.13103e-05	/	0	0
WBGene00000442	ceh-19	0.280098	0.290896	0.291131	0.287427	0.286769	0.239184	0.287375	0.271127	-0.0162488	0.542059	/	0	0
WBGene00000443	ceh-20	0.968075	0.966509	0.966048	0.973678	0.97312	0.97585	0.966877	0.974216	0.00733861	0.0435917	/	0	0
WBGene00000444	ceh-21	0.420267	0.420992	0.407822	0.482335	0.426141	0.455338	0.41636	0.454605	0.0382446	0.0761242	/	0	0
WBGene00000445	ceh-22	0.634212	0.602831	0.677693	0.677477	0.643745	0.655178	0.638245	0.6588	0.0205549	0.349278	/	1	1
WBGene00000447	ceh-24	0.474508	0.512801	0.506505	0.453349	0.448126	0.379688	0.497938	0.427055	-0.0708832	0.0990666	/	0	0
WBGene00000448	pros-1	0.854828	0.875938	0.871331	0.856169	0.871139	0.891483	0.867366	0.87293	0.0055646	0.678176	/	0	0
WBGene00000449	ceh-27	0.697109	0.675458	0.715056	0.796396	0.76346	0.813754	0.695875	0.791204	0.095329	6.74834e-05	/	0	0
WBGene00000450	ceh-28	0.0765565	0.0436229	0.129383	0.0658833	0.0539998	0.0808477	0.0831874	0.0669103	-0.0162772	0.728107	/	0	0
WBGene00000451	ceh-30	0.413358	0.405909	0.401951	0.457188	0.468266	0.484686	0.407073	0.470047	0.0629738	0.0205266	/	0	0
WBGene00000452	ceh-31	0.35999	0.344187	0.386562	0.358715	0.354971	0.370412	0.36358	0.361366	-0.00221404	0.807712	/	0	0
WBGene00000453	ceh-32	0.877065	0.882125	0.89624	0.901528	0.890797	0.907557	0.885143	0.89996	0.0148171	0.164964	/	1	0
WBGene00000454	ceh-33	0.168361	0.208137	0.193797	0.119467	0.0657948	0.111395	0.190098	0.0988858	-0.0912122	0.055564	/	0	0
WBGene00000455	ceh-34	0.873094	0.838657	0.875139	0.885233	0.864399	0.887565	0.862297	0.879066	0.0167688	0.42811	/	0	0
WBGene00000457	ceh-36	0.425985	0.383943	0.391084	0.497219	0.48977	0.482367	0.400337	0.489785	0.0894481	0.00398152	/	0	0
WBGene00000458	ceh-37	0.799079	0.772604	0.786451	0.80188	0.799246	0.819352	0.786045	0.806826	0.0207814	0.316225	/	0	0
WBGene00000459	ceh-38	0.851652	0.866347	0.871648	0.898472	0.882211	0.886525	0.863216	0.88907	0.025854	0.00161854	/	0	0
WBGene00000460	ceh-39	0.483084	0.497486	0.47993	0.548061	0.50999	0.521471	0.486834	0.526507	0.0396737	0.0640178	/	0	0
WBGene00000461	ceh-40	0.293123	0.309073	0.286927	0.343987	0.359865	0.365294	0.296374	0.356382	0.0600081	0.0860393	/	0	0
WBGene00000462	ceh-41	0.51223	0.494006	0.495161	0.601488	0.566477	0.561136	0.500466	0.576367	0.0759013	0.000648165	/	0	0
WBGene00000463	ceh-43	0.866741	0.873308	0.884023	0.908813	0.89874	0.92491	0.874691	0.910821	0.0361304	0.00365407	/	0	0
WBGene00000464	ceh-44	0.839342	0.853817	0.851499	0.848649	0.846907	0.858457	0.84822	0.851337	0.00311779	0.842669	/	0	0
WBGene00000465	cpg-1	0.124762	0.158326	0.115897	0.0987857	0.170986	0.216074	0.132995	0.161948	0.0289534	0.710435	/	0	0
WBGene00000466	cel-1	0.69298	0.691623	0.66984	0.717901	0.697906	0.717953	0.684814	0.711253	0.0264387	0.0331906	/	0	0
WBGene00000467	cep-1	0.216645	0.228633	0.217119	0.260791	0.22972	0.22519	0.220799	0.238567	0.0177678	0.936718	/	0	0
WBGene00000469	ces-2	0.916693	0.884059	0.903855	0.956208	0.944636	0.969292	0.901536	0.956712	0.0551764	4.77133e-06	/	0	0
WBGene00000472	cey-1	0.999524	0.999459	0.999603	0.99953	0.999519	0.99944	0.999528	0.999496	-3.22294e-05	0.632295	/	0	0
WBGene00000473	cey-2	0.238723	0.293836	0.223862	0.218958	0.276498	0.335546	0.25214	0.277001	0.0248607	0.797203	/	0	0
WBGene00000474	cey-3	0.318615	0.301338	0.317547	0.319311	0.359304	0.388405	0.3125	0.355673	0.0431728	0.361922	/	0	0
WBGene00000475	cey-4	0.977525	0.974244	0.977154	0.981669	0.981144	0.982567	0.976308	0.981793	0.00548556	0.12416	/	0	0
WBGene00000476	cfi-1	0.896601	0.914611	0.90806	0.895104	0.883736	0.877489	0.906424	0.885443	-0.0209809	0.00519754	/	1	1
WBGene00000478	cfz-2	0.85197	0.846933	0.864668	0.838386	0.848431	0.8499	0.854523	0.845573	-0.00895092	0.516889	/	0	0
WBGene00000479	cgh-1	0.813771	0.803233	0.809614	0.853584	0.826607	0.82599	0.808873	0.835393	0.0265207	0.0710095	/	0	0
WBGene00000480	cgp-1	0.816471	0.79836	0.783912	0.80329	0.780149	0.772571	0.799581	0.785337	-0.0142443	0.564483	/	0	0
WBGene00000482	chd-3	0.881353	0.868126	0.869745	0.894869	0.899783	0.907397	0.873075	0.900683	0.0276085	0.00402732	/	0	0
WBGene00000483	che-1	0.127224	0.0309382	0.0502142	0.0683118	0.0387547	0.166174	0.0694587	0.09108	0.0216213	0.905182	/	0	0
WBGene00000484	che-2	0.466645	0.480702	0.505315	0.453741	0.43569	0.440544	0.484221	0.443325	-0.0408962	0.0824089	/	0	0
WBGene00000485	che-3	0.389454	0.405213	0.371728	0.367098	0.344058	0.327309	0.388798	0.346155	-0.0426431	0.00130138	/	0	0
WBGene00000487	che-6	0.0795743	0.0894887	0.0589402	0.0751273	0.0442109	0.0365454	0.0760011	0.0519612	-0.0240399	0.532234	/	0	0
WBGene00000488	che-7	0.289231	0.345889	0.335317	0.308892	0.246971	0.222551	0.323479	0.259471	-0.0640078	0.0515212	/	0	0
WBGene00000490	che-11	0.46609	0.483951	0.480089	0.432354	0.415069	0.394322	0.47671	0.413915	-0.0627948	0.000650549	/	0	0
WBGene00000491	che-12	0.339263	0.37443	0.364509	0.342421	0.321512	0.331228	0.359401	0.33172	-0.0276806	0.0402808	/	0	0
WBGene00000492	che-13	0.544473	0.578699	0.581548	0.541402	0.54377	0.506437	0.56824	0.530536	-0.0377036	0.352401	/	0	0
WBGene00000493	che-14	0.508021	0.586047	0.536729	0.511085	0.520822	0.516513	0.543599	0.51614	-0.0274588	0.463678	/	0	0
WBGene00000496	chs-1	0.0628971	0.0768814	0.0806759	0.0897767	0.100538	0.10124	0.0734848	0.0971846	0.0236998	0.744688	/	0	0
WBGene00000499	chk-2	0.231893	0.297935	0.246391	0.252096	0.239188	0.297001	0.25874	0.262762	0.00402201	0.838615	/	0	0
WBGene00000500	chn-1	0.642392	0.708253	0.717198	0.786056	0.749739	0.741064	0.689281	0.758953	0.0696718	0.0108758	/	0	0
WBGene00000501	cho-1	0.11555	0.118416	0.0974139	7.83392e-05	0.0267993	0.0077569	0.11046	0.0115449	-0.098915	0.00680132	/	0	0
WBGene00000502	chp-1	0.905972	0.879418	0.893384	0.896514	0.853085	0.863814	0.892925	0.871138	-0.021787	0.228156	/	0	0
WBGene00000506	cic-1	0.626032	0.650321	0.62613	0.639875	0.666292	0.644462	0.634161	0.65021	0.0160484	0.285718	/	0	0
WBGene00000507	cit-1.1	0.516518	0.568257	0.539426	0.545241	0.556527	0.567213	0.541401	0.556327	0.0149266	0.402132	/	0	0
WBGene00000508	cit-1.2	0.852367	0.870601	0.865144	0.88821	0.853647	0.873331	0.862704	0.871729	0.00902542	0.466529	/	0	0
WBGene00000509	cka-1	0.626271	0.62472	0.603046	0.570074	0.601862	0.584246	0.618012	0.585394	-0.0326181	0.471896	/	0	0
WBGene00000510	cka-2	0.552335	0.526491	0.545534	0.464081	0.468427	0.460136	0.541453	0.464215	-0.0772385	0.000664	/	0	0
WBGene00000511	ckb-1	0.29749	0.332508	0.288751	0.351508	0.325925	0.344662	0.30625	0.340698	0.0344482	0.44092	/	0	0
WBGene00000512	ckb-2	0.27033	0.266687	0.271141	0.32926	0.32761	0.339384	0.269386	0.332085	0.0626984	0.0425109	/	0	0
WBGene00000513	ckb-3	0.0609117	0.132183	0.130731	0.145398	0.0552034	0.0839664	0.107942	0.0948558	-0.0130864	0.771009	/	0	0
WBGene00000514	ckb-4	0.555353	0.522082	0.54133	0.608147	0.571612	0.567613	0.539588	0.582457	0.0428693	0.0611372	/	0	0
WBGene00000515	ckc-1	0.317344	0.325315	0.271379	0.300588	0.332504	0.327469	0.304679	0.320187	0.0155075	0.905533	/	0	0
WBGene00000516	cki-1	0.920267	0.886844	0.926622	0.956365	0.94271	0.944022	0.911244	0.947699	0.0364551	0.00436244	/	0	0
WBGene00000517	cki-2	0.559244	0.552556	0.525385	0.578613	0.570328	0.567453	0.545728	0.572132	0.0264032	0.153872	/	0	0
WBGene00000518	ckk-1	0.412484	0.424549	0.424639	0.460948	0.395571	0.401679	0.420558	0.419399	-0.00115817	0.999062	/	0	0
WBGene00000519	cku-70	0.377382	0.381468	0.37736	0.398355	0.405761	0.409596	0.378737	0.404571	0.0258339	0.291835	/	0	0
WBGene00000520	cku-80	0.271363	0.28177	0.233222	0.346964	0.322073	0.356737	0.262118	0.341925	0.0798068	0.00192138	/	0	0
WBGene00000521	cky-1	0.518266	0.521309	0.552991	0.536937	0.479178	0.504438	0.530855	0.506851	-0.0240038	0.567008	/	0	0
WBGene00000522	clc-1	0.33013	0.32516	0.330557	0.251391	0.242879	0.264774	0.328616	0.253015	-0.0756014	0.00872584	/	0	0
WBGene00000523	clc-2	0.553923	0.58945	0.594479	0.541559	0.569365	0.579688	0.579284	0.563537	-0.0157465	0.912885	/	0	0
WBGene00000526	clc-5	0.872141	0.87122	0.830319	0.831571	0.847308	0.805758	0.857893	0.828212	-0.0296811	0.139052	/	0	0
WBGene00000527	cle-1	0.6196	0.651249	0.647945	0.569448	0.580117	0.569532	0.639598	0.573032	-0.0665658	0.00108508	/	0	0
WBGene00000528	clh-1	0.452668	0.473587	0.428526	0.426009	0.414106	0.37585	0.451594	0.405321	-0.0462723	0.070923	/	0	0
WBGene00000529	clh-2	0.064406	0.0903395	0.0933682	0.0520172	0.0083447	0.00119952	0.0827046	0.0205205	-0.0621841	0.0700981	/	0	0
WBGene00000530	clh-3	0.0223952	0	0	0	0	0	0.00746506	0	-0.00746506	0.112011	/	0	0
WBGene00000532	clh-5	0.792884	0.78498	0.76765	0.795221	0.803418	0.792963	0.781838	0.797201	0.0153627	0.294704	/	0	0
WBGene00000533	clh-6	0.416058	0.429964	0.391401	0.432197	0.435048	0.442863	0.412474	0.436703	0.0242285	0.27354	/	0	0
WBGene00000534	cpi-2	0.967043	0.964112	0.965969	0.967959	0.968226	0.966653	0.965708	0.967613	0.00190524	0.964474	/	0	0
WBGene00000535	cpi-1	0.213866	0.350066	0.326908	0.225225	0.291503	0.253019	0.296947	0.256582	-0.0403642	0.38591	/	0	0
WBGene00000536	clk-1	0.732926	0.675149	0.708155	0.712808	0.681939	0.706038	0.70541	0.700262	-0.00514827	0.911097	/	0	0
WBGene00000537	clk-2	0.407084	0.414572	0.390766	0.475049	0.454545	0.437905	0.404141	0.455833	0.0516924	0.00727473	/	0	0
WBGene00000539	cln-3.1	0.277319	0.295382	0.269554	0.252801	0.273931	0.257017	0.280752	0.26125	-0.0195023	0.326599	/	0	0
WBGene00000540	cln-3.2	0.452907	0.420141	0.413533	0.480924	0.451336	0.453259	0.42886	0.46184	0.0329795	0.217515	/	0	0
WBGene00000541	cln-3.3	0.251509	0.355944	0.308266	0.249745	0.260451	0.212395	0.30524	0.240864	-0.0643758	0.0472311	/	0	0
WBGene00000542	clp-1	0.69028	0.718462	0.713311	0.632197	0.639252	0.597041	0.707351	0.62283	-0.0845208	0.000369883	/	0	0
WBGene00000543	clp-2	0.467043	0.475056	0.454625	0.525029	0.509508	0.491323	0.465574	0.50862	0.0430459	0.0169984	/	0	0
WBGene00000544	clp-3	0	0	0	0.0170779	0	0	0	0.00569265	0.00569265	0.283071	/	0	0
WBGene00000545	clp-4	0.534943	0.545827	0.516976	0.490482	0.508866	0.485326	0.532582	0.494891	-0.0376907	0.115562	/	0	0
WBGene00000547	clp-7	0.88993	0.887772	0.870221	0.832902	0.843938	0.801919	0.882641	0.826253	-0.0563875	3.48305e-05	/	0	0
WBGene00000548	clr-1	0.840454	0.855055	0.850547	0.86886	0.851801	0.873411	0.848685	0.864691	0.0160053	0.115891	/	0	0
WBGene00000549	cls-2	0.891518	0.890401	0.88799	0.889933	0.866886	0.872371	0.88997	0.876397	-0.0135731	0.168386	/	0	0
WBGene00000550	clu-1	0.898586	0.911362	0.903221	0.874187	0.892883	0.891803	0.90439	0.886291	-0.0180986	0.0366235	/	0	0
WBGene00000552	cmd-1	0.989835	0.992343	0.990481	0.988876	0.989088	0.986805	0.990886	0.988256	-0.00262984	0.00105496	/	0	0
WBGene00000553	cmk-1	0.767551	0.800681	0.799461	0.727693	0.738747	0.682767	0.789231	0.716402	-0.0728285	0.00398447	/	0	0
WBGene00000554	cnb-1	0.923126	0.931317	0.93749	0.919546	0.916713	0.90036	0.930644	0.912206	-0.018438	0.0105136	/	0	0
WBGene00000556	cnc-2	0.00945044	0	0	0	0	0	0.00315015	0	-0.00315015	1	/	0	0
WBGene00000558	cnc-4	0.309165	0.320442	0.257893	0.293459	0.186392	0.120832	0.295833	0.200227	-0.095606	0.234228	/	0	0
WBGene00000562	cng-1	0.207672	0.239848	0.229811	0.237368	0.217363	0.230548	0.225777	0.228426	0.00264928	0.71424	/	0	0
WBGene00000563	cng-3	0.0583704	0.0717766	0.0189592	0.057501	0.0276017	0.00807677	0.0497021	0.0310598	-0.0186423	0.628748	/	0	0
WBGene00000564	cnk-1	0.759371	0.749942	0.73933	0.794516	0.747653	0.755378	0.749548	0.765849	0.0163012	0.284422	/	0	0
WBGene00000565	cnt-1	0.691788	0.707247	0.735047	0.647082	0.672069	0.6499	0.711361	0.65635	-0.0550104	0.0494836	/	0	0
WBGene00000566	cnt-2	0.849825	0.888622	0.871728	0.865883	0.869935	0.864134	0.870059	0.866651	-0.00340763	0.803471	/	0	0
WBGene00000567	cnx-1	0.974111	0.970531	0.970887	0.979083	0.971275	0.97409	0.971843	0.974816	0.00297333	0.69966	/	0	0
WBGene00000583	cof-2	0.386912	0.413644	0.364112	0.406894	0.386263	0.386325	0.388223	0.393161	0.00493809	0.969755	/	0	0
WBGene00000584	cog-1	0.55027	0.554954	0.549342	0.483666	0.484233	0.477729	0.551522	0.481876	-0.0696457	0.00579167	/	0	0
WBGene00000585	cogc-2	0.694965	0.711037	0.65334	0.704818	0.706331	0.70108	0.686447	0.704076	0.0176287	0.218831	/	0	0
WBGene00000591	coh-1	0.831957	0.811277	0.834285	0.873169	0.86143	0.872611	0.82584	0.86907	0.0432302	0.000237539	/	0	0
WBGene00000592	coh-3	0.184482	0.187872	0.171982	0.205875	0.184225	0.209116	0.181445	0.199739	0.0182937	0.928991	/	0	0
WBGene00000597	col-8	0	0.00703844	0.0103125	0	0.0110728	0.15114	0.00578366	0.0540708	0.0482871	0.67625	/	0	0
WBGene00000598	col-9	0.0150095	0.0236677	0	0	0.041884	0	0.0128924	0.0139613	0.00106891	0.840526	/	0	0
WBGene00000602	col-13	0.0856099	0.017016	0.021339	0	0	0	0.0413217	0	-0.0413217	0.00210136	/	0	0
WBGene00000608	col-19	0	0	0.0156275	0	0	0.0292683	0.00520916	0.0097561	0.00454694	0.99208	/	0	0
WBGene00000609	col-20	0	0	0.0467238	0	0	0.143782	0.0155746	0.0479275	0.0323529	0.821654	/	0	0
WBGene00000612	col-35	0	0.00649702	0	0	0	0	0.00216567	0	-0.00216567	0.473168	/	0	0
WBGene00000613	col-36	0.137627	0.0996984	0.104553	0.15002	0.0509508	0.0252699	0.11396	0.0754134	-0.0385462	0.604636	/	0	0
WBGene00000615	col-38	0	0	0	0.0287505	0	0	0	0.0095835	0.0095835	0.515791	/	0	0
WBGene00000616	col-39	0.31655	0.236677	0.229177	0.147983	0.235256	0.123311	0.260801	0.16885	-0.0919514	0.082764	/	0	0
WBGene00000618	col-41	0.0749682	0.167066	0.0624306	0.162162	0.119554	0.106118	0.101488	0.129278	0.0277895	0.893516	/	0	0
WBGene00000620	col-43	0.0910896	0.0531364	0.101539	0.129181	0.120035	0.153299	0.0819216	0.134172	0.0522501	0.533619	/	0	0
WBGene00000623	col-46	0.256512	0.308144	0.273679	0.315002	0.26358	0.268293	0.279445	0.282292	0.00284636	0.893516	/	0	0
WBGene00000624	col-47	0.0912484	0.110681	0.0224496	0.117665	0.0236701	0.0792483	0.0747932	0.073528	-0.0012652	0.915667	/	0	0
WBGene00000630	col-53	0.314088	0.339547	0.380612	0.332002	0.298002	0.258856	0.344749	0.296287	-0.0484625	0.190742	/	0	0
WBGene00000633	col-56	0.374603	0.455952	0.434476	0.352605	0.337639	0.316753	0.421677	0.335666	-0.0860109	0.0102311	/	0	0
WBGene00000637	col-61	0.0307338	0.0684508	0	0	0	0	0.0330615	0	-0.0330615	0.0671984	/	0	0
WBGene00000639	col-63	0.162961	0.0886379	0.15215	0.225147	0.178047	0.216873	0.134583	0.206689	0.0721063	0.291954	/	0	0
WBGene00000640	col-64	0.0748094	0.154304	0.180549	0.18347	0.164166	0.132667	0.136554	0.160101	0.0235469	0.956312	/	0	0
WBGene00000644	col-68	0.400969	0.426792	0.41036	0.378927	0.37158	0.315474	0.412707	0.355327	-0.0573804	0.0957827	/	0	0
WBGene00000645	col-69	0.351017	0.373501	0.398223	0.269565	0.291021	0.273091	0.374247	0.277892	-0.0963545	0.000218898	/	0	0
WBGene00000647	col-71	0.248571	0.249285	0.261621	0.280141	0.26695	0.27477	0.253159	0.273954	0.0207949	0.853895	/	0	0
WBGene00000650	col-74	0.993647	0.996133	0.994844	0.982609	0.980984	0.970332	0.994874	0.977975	-0.0168996	4.66119e-24	/	0	0
WBGene00000651	col-75	0.316788	0.333436	0.375456	0.282335	0.236941	0.24966	0.341894	0.256312	-0.0855817	0.00592007	/	0	0
WBGene00000652	col-76	0.982687	0.980973	0.975488	0.977438	0.983471	0.980568	0.979716	0.980492	0.000776288	0.893038	/	0	0
WBGene00000656	col-80	0	0	0.013565	0	0	0.0842063	0.00452166	0.0280688	0.0235471	0.87325	/	0	0
WBGene00000658	col-83	0.0597999	0.0324851	0.0486276	0.0162946	0.014523	0.00239904	0.0469709	0.0110722	-0.0358987	0.533598	/	0	0
WBGene00000659	col-84	0.0735388	0.100008	0.0363319	0.143439	0.0700473	0.133786	0.0699595	0.115758	0.0457982	0.60593	/	0	0
WBGene00000660	col-85	0.0740947	0.0599428	0.0913057	0.111555	0.0965257	0.0363854	0.0751144	0.0814887	0.00637435	0.987632	/	0	0
WBGene00000661	col-86	0	0	0.0448199	0	0	0	0.01494	0	-0.01494	0.411042	/	0	0
WBGene00000663	col-88	0.0976811	0.125377	0.0754403	0.100744	0.022306	0.0457417	0.0994995	0.056264	-0.0432355	0.478622	/	0	0
WBGene00000665	col-90	0	0.0025524	0	0	0	0	0.000850801	0	-0.000850801	0.496131	/	0	0
WBGene00000666	col-91	0.141677	0.0944389	0.145407	0.0495104	0.088181	0.0217513	0.127174	0.0531476	-0.0740268	0.166136	/	0	0
WBGene00000667	col-92	0.217837	0.18037	0.180787	0.0783392	0.0788735	0	0.192998	0.0524042	-0.140594	0.055655	/	0	0
WBGene00000668	col-93	0	0	0.00309376	0	0	0	0.00103125	0	-0.00103125	0.5046	/	0	0
WBGene00000669	col-94	0.211086	0.181685	0.202999	0.079436	0.106796	0.0910836	0.19859	0.0924385	-0.106151	0.0109914	/	0	0
WBGene00000670	col-95	0	0	0	0	0.103587	0.109316	0	0.0709676	0.0709676	0.027418	/	0	0
WBGene00000671	col-96	0.271283	0.288963	0.234571	0.250764	0.176763	0.223351	0.264939	0.216959	-0.0479798	0.194958	/	0	0
WBGene00000673	col-98	0.214025	0.187331	0.194352	0.185664	0.168419	0.0957217	0.198569	0.149935	-0.0486344	0.26461	/	0	0
WBGene00000674	col-99	0.759689	0.790471	0.775742	0.77971	0.781834	0.798001	0.7753	0.786515	0.0112146	0.366855	/	0	0
WBGene00000675	col-101	0.0922014	0.0990022	0.165477	0.0689385	0.0866565	0.238864	0.118893	0.131486	0.012593	0.885893	/	0	0
WBGene00000677	col-103	0.136515	0.0473354	0.129224	0.149158	0.129022	0.170892	0.104358	0.14969	0.0453322	0.702423	/	0	0
WBGene00000680	col-106	0	0.0536778	0.106219	0	0.0947605	0.228709	0.053299	0.107823	0.054524	0.71751	/	0	0
WBGene00000684	col-110	0	0.0880965	0.0151515	0.0288288	0.0162882	0.0779688	0.034416	0.0410286	0.0066126	0.893038	/	0	0
WBGene00000685	col-111	0.632306	0.611416	0.686261	0.589033	0.516007	0.50028	0.643328	0.535107	-0.108221	0.0234907	/	0	0
WBGene00000690	col-116	0.0250159	0	0	0	0	0	0.00833863	0	-0.00833863	0.463023	/	0	0
WBGene00000693	col-119	0	0.0258334	0.0721878	0	0.123887	0.208077	0.0326737	0.110654	0.0779807	0.575284	/	0	0
WBGene00000695	col-121	0.989994	0.988398	0.98699	0.989346	0.990051	0.989284	0.988461	0.98956	0.00109952	0.851528	/	0	0
WBGene00000696	col-122	0	0	0.13557	0	0.109604	0.22431	0.0451901	0.111305	0.0661148	0.8361	/	0	0
WBGene00000697	col-123	0	0.0652023	0.00277646	0.0236584	0	0	0.0226596	0.00788615	-0.0147734	0.677637	/	0	0
WBGene00000698	col-124	0	0.0413798	0.0952721	0.0255386	0.0184546	0.106198	0.0455506	0.0500636	0.00451293	0.915771	/	0	0
WBGene00000702	col-128	0.165105	0.194679	0.143582	0.179475	0.167857	0.136345	0.167789	0.161226	-0.00656281	0.68981	/	0	0
WBGene00000706	col-132	0	0	0	0.0412064	0	0.052619	0	0.0312751	0.0312751	0.117858	/	0	0
WBGene00000711	col-138	0.0108005	0.00495011	0.0871014	0.044575	0	0.0122351	0.034284	0.0189367	-0.0153473	0.615584	/	0	0
WBGene00000712	col-139	0	0	0.0698874	0	0	0	0.0232958	0	-0.0232958	0.3206	/	0	0
WBGene00000713	col-140	0	0	0.0592575	0	0.101902	0.164334	0.0197525	0.0887453	0.0689928	0.543864	/	0	0
WBGene00000714	col-141	0.0374841	0.0252146	0.0890052	0.106933	0.0856134	0.0410236	0.050568	0.0778567	0.0272887	0.848054	/	0	0
WBGene00000716	col-143	0	0	0.0158655	0	0.0306507	0.114674	0.00528849	0.0484416	0.0431531	0.576561	/	0	0
WBGene00000718	col-145	0.227287	0.186944	0.243852	0.150646	0.219771	0.159616	0.219361	0.176678	-0.0426835	0.322154	/	0	0
WBGene00000719	col-146	0	0.0628819	0.00848802	0.04481	0.0096285	0.0251899	0.02379	0.0265428	0.00275285	0.878854	/	0	0
WBGene00000720	col-147	0.0340693	0.072318	0.0369665	0	0.0245527	0.0255098	0.0477846	0.0166875	-0.0310971	0.532234	/	0	0
WBGene00000722	col-149	0.066709	0.0506613	0.0375218	0	0.0269598	0.0560576	0.0516307	0.0276725	-0.0239583	0.624728	/	0	0
WBGene00000723	col-150	0.137309	0.0469487	0.155799	0.120486	0.125812	0.143223	0.113352	0.12984	0.016488	0.958468	/	0	0
WBGene00000724	col-151	0	0.0567716	0	0.0110458	0	0	0.0189239	0.00368194	-0.0152419	0.877681	/	0	0
WBGene00000725	col-152	0.226572	0.235904	0.250119	0.297376	0.24649	0.277329	0.237532	0.273731	0.0361997	0.570708	/	0	0
WBGene00000726	col-153	0.177097	0.208756	0.238061	0.169526	0.169863	0.152659	0.207971	0.164016	-0.0439552	0.188888	/	0	0
WBGene00000727	col-154	0.345219	0.303272	0.32786	0.235018	0.230362	0.233427	0.32545	0.232935	-0.0925148	0.00122836	/	0	0
WBGene00000729	col-156	0.0186626	0	0	0	0	0	0.00622088	0	-0.00622088	0.480216	/	0	0
WBGene00000730	col-157	0.137548	0.156547	0.131366	0.0585194	0.0884217	0.0410236	0.14182	0.0626549	-0.0791654	0.121143	/	0	0
WBGene00000731	col-158	0.0509053	0.0963725	0.101142	0.166157	0.123084	0.180088	0.0828067	0.156443	0.0736365	0.264596	/	0	0
WBGene00000732	col-159	0.0227128	0	0.026654	0	0	0	0.0164556	0	-0.0164556	0.0978201	/	0	0
WBGene00000733	col-160	0.164231	0.0776549	0.0914644	0.0187231	0.0967664	0.102759	0.111117	0.0727495	-0.0383674	0.468889	/	0	0
WBGene00000735	col-162	0.00174714	0	0.0118198	0.0875832	0.0127578	0.0287885	0.0045223	0.0430432	0.0385209	0.536479	/	0	0
WBGene00000738	col-165	0.996506	0.998608	0.996906	0.988797	0.989248	0.983207	0.99734	0.987084	-0.0102558	4.85798e-22	/	0	0
WBGene00000747	col-174	0.430035	0.443499	0.456132	0.363651	0.381931	0.382567	0.443222	0.376049	-0.0671727	0.00568324	/	0	0
WBGene00000748	col-175	0	0.0204966	0.0109472	0.0391696	0	0	0.0104812	0.0130565	0.00257529	0.830839	/	0	0
WBGene00000749	col-176	0	0.0389821	0	0	0	0	0.012994	0	-0.012994	0.411042	/	0	0
WBGene00000750	col-177	0.34919	0.388506	0.427574	0.326439	0.285004	0.314594	0.388424	0.308679	-0.0797444	0.00479262	/	0	0
WBGene00000751	col-178	0	0	0.0206251	0	0.0219851	0.156098	0.00687503	0.0593609	0.0524858	0.516577	/	0	0
WBGene00000754	col-181	0.120632	0.109212	0.131604	0.0525656	0.171548	0.291164	0.120483	0.171759	0.0512763	0.427547	/	0	0
WBGene00000757	col-184	0	0	0.0416468	0	0.0653936	0.229748	0.0138823	0.0983806	0.0844983	0.634572	/	0	0
WBGene00000759	col-186	0.359276	0.360198	0.381882	0.311947	0.29407	0.276929	0.367118	0.294315	-0.072803	0.00414416	/	0	0
WBGene00000760	col-187	0.129924	0.188336	0.157861	0.105053	0.0531172	0.0491803	0.158707	0.0691168	-0.0895903	0.0824089	/	0	0
WBGene00000761	coq-1	0.734514	0.760848	0.771141	0.711242	0.701196	0.69892	0.755501	0.703786	-0.0517149	0.044025	/	0	0
WBGene00000762	coq-2	0.597522	0.603991	0.61788	0.599687	0.552114	0.562335	0.606465	0.571379	-0.0350859	0.504888	/	0	0
WBGene00000763	coq-3	0.658116	0.711269	0.715532	0.714689	0.718447	0.685486	0.694973	0.706207	0.0112344	0.518793	/	0	0
WBGene00000764	coq-4	0.436071	0.451234	0.384658	0.485468	0.468025	0.443822	0.423987	0.465772	0.0417845	0.30271	/	0	0
WBGene00000765	coq-5	0.660578	0.648929	0.664208	0.656326	0.676723	0.685886	0.657905	0.672978	0.0150734	0.349401	/	0	0
WBGene00000766	coq-6	0.615152	0.587439	0.585356	0.606424	0.618792	0.604958	0.595983	0.610058	0.0140752	0.355077	/	0	0
WBGene00000767	coq-8	0.665422	0.678552	0.647549	0.640658	0.660756	0.629508	0.663841	0.643641	-0.0202004	0.823751	/	0	0
WBGene00000768	cor-1	0.888501	0.899683	0.885927	0.830474	0.841691	0.789284	0.89137	0.820483	-0.0708871	9.43886e-08	/	0	0
WBGene00000770	cpb-1	0.0260483	0.0194137	0.0464858	0.0333725	0	0.0244702	0.0306493	0.0192809	-0.0113684	0.615252	/	0	0
WBGene00000772	cpb-3	0.0270013	0.0556888	0.0138823	0.0341559	0.0428468	0.0177529	0.0321908	0.0315852	-0.000605563	0.841806	/	0	0
WBGene00000773	cpf-1	0.580448	0.559285	0.558306	0.631492	0.636604	0.654218	0.566013	0.640772	0.0747587	7.81758e-05	/	0	0
WBGene00000774	cpf-2	0.591407	0.5408	0.577899	0.581904	0.602824	0.622071	0.570035	0.602266	0.0322309	0.20429	/	0	0
WBGene00000775	cpin-1	0.6875	0.674994	0.621212	0.641285	0.688438	0.684446	0.661235	0.67139	0.0101541	0.547928	/	0	0
WBGene00000776	cpl-1	0.988008	0.986851	0.986514	0.986369	0.985878	0.988085	0.987125	0.986777	-0.000347313	0.240666	/	0	0
WBGene00000777	cpn-1	0.529781	0.468791	0.512534	0.527693	0.505897	0.516194	0.503702	0.516595	0.0128928	0.697152	/	0	0
WBGene00000778	cpn-2	0.938453	0.938665	0.93987	0.931061	0.929712	0.923311	0.938996	0.928028	-0.0109679	0.00458231	/	0	0
WBGene00000779	cpn-3	0.989676	0.989713	0.990243	0.988954	0.989328	0.987605	0.989877	0.988629	-0.00124808	0.127521	/	0	0
WBGene00000781	cpr-1	0.192662	0.204734	0.111931	0.12691	0.116665	0.151619	0.169775	0.131731	-0.0380441	0.328585	/	0	0
WBGene00000782	cpr-2	0	0.0234357	0	0.00767724	0.0161277	0.00407837	0.0078119	0.00929445	0.00148255	0.56976	/	0	0
WBGene00000784	cpr-4	0.210689	0.170856	0.178962	0.0982374	0.0625853	0.120752	0.186836	0.0938581	-0.0929779	0.0249522	/	0	0
WBGene00000786	cpr-6	0.939962	0.934256	0.93519	0.93114	0.944797	0.943782	0.936469	0.939906	0.00343704	0.89108	/	0	0
WBGene00000787	cps-6	0.575842	0.552943	0.569253	0.585507	0.534221	0.543063	0.566013	0.554264	-0.0117487	0.965762	/	0	0
WBGene00000788	cpz-1	0.93202	0.909119	0.928526	0.948531	0.958357	0.966094	0.923222	0.95766	0.0344387	0.000657876	/	0	0
WBGene00000789	cpz-2	0.875397	0.881893	0.871569	0.793184	0.82757	0.785206	0.876287	0.801987	-0.0742999	1.04098e-07	/	0	0
WBGene00000792	crb-1	0.764851	0.767499	0.767968	0.786369	0.778143	0.808717	0.766773	0.791076	0.0243037	0.0352649	/	0	0
WBGene00000793	crh-1	0.625874	0.609096	0.630255	0.612143	0.59119	0.603439	0.621742	0.602257	-0.0194846	0.861471	/	0	0
WBGene00000795	crn-2	0.572745	0.584423	0.553784	0.560595	0.538153	0.560736	0.570317	0.553161	-0.0171557	0.831716	/	0	0
WBGene00000796	crn-3	0.66709	0.712275	0.661034	0.702154	0.693814	0.721072	0.680133	0.70568	0.0255467	0.103575	/	0	0
WBGene00000797	crn-4	0.0998253	0.074329	0.0575123	0.156443	0.164728	0.220232	0.0772222	0.180468	0.103245	0.0774851	/	0	0
WBGene00000798	crn-5	0.618806	0.636321	0.64509	0.643478	0.645751	0.661895	0.633406	0.650375	0.0169694	0.37597	/	0	0
WBGene00000800	cars-1	0.866661	0.863872	0.870776	0.866197	0.88189	0.884526	0.867103	0.877538	0.0104347	0.372329	/	0	0
WBGene00000802	crt-1	0.999682	0.999691	0.999683	0.999687	0.999679	0.99968	0.999685	0.999682	-3.27522e-06	0.846731	/	0	0
WBGene00000803	csb-1	0.343313	0.3578	0.326908	0.406816	0.374468	0.390964	0.342674	0.390749	0.0480754	0.0131691	/	0	0
WBGene00000812	csk-1	0.868567	0.877098	0.875059	0.884136	0.874348	0.888125	0.873575	0.882203	0.0086281	0.292409	/	0	0
WBGene00000813	csn-1	0.641201	0.61072	0.609313	0.650685	0.685309	0.688365	0.620411	0.674786	0.0543749	0.00620349	/	0	0
WBGene00000814	csn-2	0.793281	0.7972	0.783436	0.833451	0.840488	0.843663	0.791306	0.8392	0.0478944	0.000133083	/	0	0
WBGene00000815	csn-3	0.669155	0.683038	0.657782	0.709362	0.720854	0.718673	0.669992	0.716296	0.0463042	0.00113027	/	0	0
WBGene00000816	csn-4	0.72697	0.674375	0.657385	0.730278	0.672952	0.697001	0.686243	0.700077	0.0138336	0.53536	/	0	0
WBGene00000817	csn-5	0.748015	0.709645	0.728225	0.766549	0.771002	0.77433	0.728628	0.770627	0.0419991	0.0395408	/	0	0
WBGene00000818	csn-6	0.705924	0.722407	0.715374	0.736624	0.754794	0.757697	0.714568	0.749705	0.0351366	0.0200315	/	0	0
WBGene00000822	csq-1	0.916773	0.933096	0.93162	0.853662	0.856375	0.817833	0.927163	0.842623	-0.0845395	1.90565e-16	/	0	0
WBGene00000830	ctl-1	0.596807	0.575605	0.522846	0.481629	0.5542	0.557617	0.565086	0.531149	-0.0339374	0.571445	/	0	0
WBGene00000831	ctl-2	0.876747	0.862557	0.860225	0.850215	0.869694	0.868613	0.86651	0.862841	-0.00366906	0.870648	/	0	0
WBGene00000832	ctn-1	0.894774	0.895352	0.906156	0.882099	0.873385	0.867493	0.898761	0.874326	-0.0244347	0.00248287	/	0	0
WBGene00000833	cts-1	0.985785	0.985304	0.983183	0.983705	0.984033	0.983607	0.984757	0.983782	-0.000975617	0.112555	/	0	0
WBGene00000834	cua-1	0.507783	0.519994	0.490639	0.505053	0.495788	0.487085	0.506139	0.495975	-0.0101634	0.730894	/	0	0
WBGene00000835	cuc-1	0.820203	0.86132	0.852055	0.815903	0.825082	0.834466	0.844526	0.82515	-0.0193754	0.448205	/	0	0
WBGene00000836	cul-1	0.721966	0.702452	0.692131	0.719389	0.713151	0.671971	0.705516	0.701504	-0.00401261	0.814617	/	0	0
WBGene00000837	cul-2	0.881671	0.870292	0.879264	0.881316	0.876274	0.883806	0.877075	0.880465	0.00339	0.774844	/	0	0
WBGene00000838	cul-3	0.90224	0.896821	0.900048	0.91414	0.914146	0.917073	0.899703	0.91512	0.015417	0.0432913	/	0	0
WBGene00000839	cul-4	0.716248	0.713822	0.695066	0.758167	0.740271	0.752579	0.708379	0.750339	0.0419604	0.00109957	/	0	0
WBGene00000840	cul-5	0.676461	0.729832	0.690227	0.724089	0.686592	0.678129	0.69884	0.69627	-0.00256997	0.783116	/	0	0
WBGene00000841	cul-6	0.208386	0.271869	0.219737	0.200078	0.225066	0.187525	0.233331	0.204223	-0.0291076	0.227579	/	0	0
WBGene00000843	cup-2	0.931703	0.916157	0.922577	0.929025	0.928589	0.927789	0.923479	0.928467	0.0049885	0.884846	/	0	0
WBGene00000845	cup-4	0.576874	0.562456	0.565604	0.552761	0.554762	0.561855	0.568311	0.55646	-0.0118519	0.946544	/	1	0
WBGene00000846	cup-5	0.520966	0.5507	0.49413	0.583784	0.547621	0.55002	0.521932	0.560475	0.0385431	0.0581248	/	0	0
WBGene00000853	cut-6	0.893186	0.918323	0.923211	0.852174	0.814009	0.812395	0.911573	0.826193	-0.0853807	1.10912e-10	/	0	0
WBGene00000854	cux-7	0.553526	0.632377	0.564176	0.67027	0.617347	0.604638	0.58336	0.630752	0.0473924	0.0912069	/	0	0
WBGene00000857	cwn-1	0.899381	0.890633	0.898858	0.899569	0.902913	0.909476	0.896291	0.903986	0.00769542	0.532446	/	0	0
WBGene00000858	cwn-2	0.901842	0.906721	0.899175	0.916334	0.924336	0.918992	0.90258	0.919887	0.0173078	0.0207252	/	0	0
WBGene00000861	cwp-3	0	0.0702297	0	0	0	0	0.0234099	0	-0.0234099	0.523932	/	0	0
WBGene00000864	cya-2	0	0	0	0.0122993	0	0	0	0.00409975	0.00409975	1	/	0	0
WBGene00000865	cyb-1	0.84109	0.813907	0.821038	0.90897	0.905159	0.912755	0.825345	0.908961	0.0836167	7.58013e-14	/	0	0
WBGene00000866	cyb-2.1	0.0526525	0.0474901	0.0762335	0.0439483	0.0308914	0.110356	0.0587921	0.0617319	0.00293981	0.959784	/	0	0
WBGene00000867	cyb-2.2	0.00420902	0.0802073	0.0196732	0.0462985	0.0572896	0.077489	0.0346965	0.060359	0.0256625	0.875829	/	0	0
WBGene00000868	cyb-3	0.931306	0.922887	0.928129	0.965609	0.966782	0.970812	0.927441	0.967734	0.0402936	9.70058e-15	/	0	0
WBGene00000869	cyc-1	0.969107	0.968984	0.969776	0.968821	0.965899	0.966733	0.969289	0.967151	-0.00213825	0.0790737	/	0	0
WBGene00000871	cye-1	0.289628	0.306984	0.301999	0.391853	0.39188	0.411595	0.299537	0.398443	0.0989055	9.36262e-07	/	0	0
WBGene00000872	cyk-1	0.56528	0.580169	0.558226	0.585272	0.570087	0.593203	0.567891	0.582854	0.0149627	0.0997111	/	0	0
WBGene00000874	cyk-3	0.672729	0.699435	0.679597	0.719781	0.667977	0.684686	0.68392	0.690815	0.00689429	0.37707	/	0	0
WBGene00000875	cyk-4	0.793837	0.764792	0.770744	0.842146	0.854289	0.866134	0.776458	0.85419	0.0777317	1.04088e-06	/	0	0
WBGene00000876	cyl-1	0.87365	0.879109	0.872918	0.925186	0.895932	0.897561	0.875226	0.906226	0.0310008	0.00280403	/	0	0
WBGene00000877	cyn-1	0.931464	0.931163	0.934714	0.927771	0.926904	0.92483	0.932447	0.926502	-0.0059452	0.234906	/	0	0
WBGene00000878	cyn-2	0.231179	0.319205	0.198239	0.288445	0.27706	0.24974	0.249541	0.271748	0.0222076	0.993194	/	0	0
WBGene00000879	cyn-3	0.969346	0.966664	0.972156	0.969839	0.967263	0.967373	0.969389	0.968159	-0.00123009	0.398679	/	0	0
WBGene00000880	cyn-4	0.687818	0.695027	0.663811	0.723463	0.704405	0.716833	0.682218	0.7149	0.0326819	0.0232546	/	0	0
WBGene00000881	cyn-5	0.99595	0.995359	0.995875	0.997023	0.997192	0.997761	0.995728	0.997325	0.00159721	0.170288	/	0	0
WBGene00000882	cyn-6	0.934244	0.920953	0.942646	0.952605	0.964535	0.967933	0.932614	0.961691	0.0290765	0.00114453	/	0	0
WBGene00000883	cyn-7	0.972363	0.967824	0.971997	0.974383	0.969911	0.970092	0.970728	0.971462	0.000733613	0.833953	/	0	0
WBGene00000884	cyn-8	0.721093	0.687988	0.715612	0.753623	0.761614	0.740024	0.708231	0.751754	0.043523	0.0153227	/	0	0
WBGene00000885	cyn-9	0.170029	0.0812128	0.123592	0.195456	0.140656	0.169532	0.124944	0.168548	0.0436038	0.718992	/	0	0
WBGene00000886	cyn-10	0.626747	0.624101	0.590671	0.726126	0.665971	0.688924	0.61384	0.693674	0.0798342	0.00713087	/	0	0
WBGene00000887	cyn-11	0.707433	0.708639	0.685388	0.759264	0.776057	0.730028	0.700487	0.755116	0.0546293	0.0447738	/	0	0
WBGene00000888	cyn-12	0.722681	0.667956	0.68753	0.719624	0.7162	0.718353	0.692722	0.718059	0.0253367	0.372373	/	0	0
WBGene00000889	cyn-13	0.878097	0.866038	0.887276	0.917195	0.900505	0.903479	0.877137	0.90706	0.029923	0.00700546	/	0	0
WBGene00000890	sig-7	0.585213	0.580323	0.580835	0.647944	0.621279	0.621591	0.582124	0.630271	0.0481478	0.00556738	/	0	0
WBGene00000891	cyn-15	0.608005	0.595483	0.575996	0.670975	0.647838	0.654058	0.593161	0.657624	0.0644625	4.69089e-05	/	0	0
WBGene00000892	cyn-16	0.641121	0.642277	0.628907	0.68633	0.66894	0.684766	0.637435	0.680012	0.0425769	0.00414251	/	0	0
WBGene00000893	cyn-17	0.861499	0.903395	0.915199	0.825695	0.777742	0.795202	0.893365	0.799546	-0.0938182	1.17713e-06	/	1	1
WBGene00000894	dab-1	0.908355	0.921572	0.914247	0.897219	0.892402	0.885166	0.914724	0.891595	-0.023129	4.85107e-06	/	0	0
WBGene00000895	dac-1	0.25818	0.268544	0.215374	0.279671	0.254192	0.217753	0.247366	0.250539	0.00317309	0.866037	/	0	0
WBGene00000896	dad-1	0.946712	0.950808	0.944233	0.951586	0.951537	0.954178	0.947251	0.952434	0.00518263	0.422108	/	0	0
WBGene00000897	daf-1	0.648983	0.669967	0.691258	0.700666	0.665329	0.672531	0.670069	0.679509	0.0094393	0.361051	/	0	0
WBGene00000898	daf-2	0.621029	0.617681	0.62145	0.614336	0.579074	0.605438	0.620054	0.599616	-0.0204375	0.814042	/	0	0
WBGene00000899	daf-3	0.806385	0.818934	0.81604	0.811203	0.794432	0.789604	0.813786	0.798413	-0.0153737	0.228462	/	0	0
WBGene00000900	daf-4	0.71871	0.726197	0.717991	0.710067	0.675359	0.642223	0.720966	0.675883	-0.0450833	0.209803	/	0	0
WBGene00000901	daf-5	0.761198	0.780029	0.798509	0.768743	0.779026	0.794482	0.779912	0.78075	0.000838385	0.876496	/	0	0
WBGene00000903	daf-7	0.132306	0.165133	0.216881	0.0951821	0.16898	0.254698	0.17144	0.172953	0.00151357	0.974432	/	0	0
WBGene00000904	daf-8	0.744123	0.75118	0.738775	0.781982	0.785445	0.781208	0.744693	0.782878	0.0381855	0.00232169	/	0	0
WBGene00000906	daf-10	0.426461	0.434372	0.440901	0.436506	0.431437	0.440704	0.433912	0.436216	0.00230403	0.941501	/	0	0
WBGene00000907	daf-11	0.367376	0.390672	0.369824	0.343047	0.349836	0.34898	0.375957	0.347288	-0.0286696	0.0310855	/	0	0
WBGene00000908	daf-12	0.495553	0.542269	0.528716	0.4481	0.419963	0.440784	0.52218	0.436282	-0.0858972	5.0535e-06	/	0	0
WBGene00000910	daf-14	0.493329	0.573981	0.558385	0.551665	0.561101	0.564734	0.541898	0.559167	0.0172682	0.50316	/	0	0
WBGene00000911	daf-15	0.745632	0.732926	0.720371	0.750255	0.738265	0.738904	0.732976	0.742475	0.00949831	0.290809	/	0	0
WBGene00000912	daf-16	0.770886	0.783974	0.783278	0.812534	0.817299	0.855418	0.779379	0.828417	0.0490377	0.00304348	/	0	0
WBGene00000913	daf-18	0.395966	0.396628	0.380374	0.46557	0.419562	0.457097	0.390989	0.44741	0.0564204	0.00192791	/	0	0
WBGene00000914	daf-19	0.834975	0.849718	0.8726	0.84904	0.834871	0.829428	0.852431	0.83778	-0.0146509	0.348756	/	0	0
WBGene00000915	hsp-90	0.999126	0.998298	0.998175	0.999138	0.998074	0.998641	0.998533	0.998618	8.42707e-05	0.130571	/	0	0
WBGene00000917	daf-25	0.878574	0.84879	0.854831	0.885781	0.838161	0.841903	0.860731	0.855282	-0.00544955	0.855419	/	0	0
WBGene00000920	daf-28	0.174079	0.200557	0.182373	0.158715	0.210704	0.134346	0.18567	0.167922	-0.017748	0.760322	/	0	0
WBGene00000928	dao-2	0.994123	0.993735	0.992702	0.99483	0.995988	0.995282	0.99352	0.995367	0.00184649	0.320581	/	0	0
WBGene00000929	dao-3	0.925905	0.9126	0.923528	0.92926	0.932681	0.938585	0.920678	0.933508	0.0128305	0.306421	/	0	0
WBGene00000930	dao-4	0	0.0165519	0	0	0	0.0509396	0.00551731	0.0169799	0.0114626	0.940293	/	0	0
WBGene00000931	dao-5	0.897475	0.890324	0.885134	0.914924	0.923052	0.928269	0.890978	0.922082	0.0311039	0.000432947	/	0	0
WBGene00000932	dao-6	0.194727	0.1888	0.203792	0.237524	0.199791	0.261415	0.195773	0.23291	0.0371374	0.773661	/	0	0
WBGene00000933	dap-3	0.85602	0.859927	0.846502	0.859773	0.848833	0.857417	0.85415	0.855341	0.00119125	0.987079	/	0	0
WBGene00000934	dat-1	0.119282	0.186171	0.161114	0.0938504	0.0746209	0.077409	0.155522	0.0819601	-0.0735621	0.023679	/	0	0
WBGene00000935	daz-1	0.150175	0.16637	0.15564	0.141794	0.197464	0.182727	0.157395	0.173995	0.0166001	0.948784	/	0	0
WBGene00000936	dbl-1	0.267154	0.311238	0.328018	0.326831	0.275616	0.284846	0.302137	0.295764	-0.00637246	0.65673	/	0	0
WBGene00000937	dbr-1	0.663755	0.662696	0.636284	0.673325	0.690524	0.683487	0.654245	0.682445	0.0282002	0.058105	/	0	0
WBGene00000938	dcp-66	0.91717	0.916931	0.905521	0.930905	0.9188	0.926669	0.913207	0.925458	0.0122507	0.139144	/	0	0
WBGene00000939	dcr-1	0.487294	0.479542	0.471601	0.546338	0.543529	0.553139	0.479479	0.547668	0.0681896	4.34019e-11	/	0	0
WBGene00000940	dcs-1	0.693139	0.693789	0.680232	0.729573	0.720453	0.715474	0.689053	0.721833	0.03278	0.0494389	/	0	0
WBGene00000941	ddp-1	0.812579	0.803929	0.811439	0.773208	0.818743	0.794002	0.809316	0.795318	-0.0139979	0.745846	/	0	0
WBGene00000942	deb-1	0.980543	0.981514	0.978582	0.97595	0.978416	0.972411	0.980213	0.975592	-0.00462075	0.00746929	/	0	0
WBGene00000950	deg-1	0.375238	0.392064	0.371569	0.355973	0.345262	0.34914	0.379624	0.350125	-0.0294987	0.0405157	/	0	0
WBGene00000951	deg-3	0.115867	0.114781	0.109551	0.084763	0.0486239	0.0505398	0.1134	0.0613089	-0.0520907	0.14828	/	0	0
WBGene00000952	del-1	0.248729	0.263129	0.269792	0.209087	0.160716	0.184486	0.26055	0.184763	-0.0757872	0.00209004	/	0	0
WBGene00000953	del-2	0.450842	0.492768	0.485404	0.467763	0.440664	0.431108	0.476338	0.446512	-0.0298261	0.363512	/	0	0
WBGene00000955	des-2	0.138342	0.143167	0.149849	0.0806894	0.106716	0.0982007	0.143786	0.095202	-0.0485839	0.0919593	/	0	0
WBGene00000958	dgk-1	0.738167	0.767422	0.775583	0.725499	0.732247	0.744742	0.760391	0.734163	-0.0262278	0.369395	/	0	0
WBGene00000959	dgk-2	0.84919	0.858226	0.870459	0.848414	0.843457	0.853339	0.859291	0.848403	-0.0108884	0.370129	/	0	0
WBGene00000960	dgk-3	0.237055	0.29894	0.291766	0.195926	0.166332	0.192803	0.27592	0.185021	-0.0909	0.000173326	/	0	0
WBGene00000961	dgn-1	0.921379	0.924975	0.923687	0.915002	0.931236	0.936425	0.923347	0.927555	0.00420773	0.75743	/	0	0
WBGene00000962	dhc-1	0.610626	0.563307	0.583611	0.592714	0.580037	0.6012	0.585848	0.591317	0.00546894	0.411042	/	0	0
WBGene00000964	dhp-2	0.682417	0.660144	0.674679	0.653114	0.724785	0.768573	0.672413	0.715491	0.0430773	0.13324	/	0	0
WBGene00000965	dhs-1	0.524142	0.542501	0.534587	0.557932	0.497713	0.528988	0.533743	0.528211	-0.0055323	0.961814	/	0	0
WBGene00000966	dhs-2	0.281925	0.269704	0.230287	0.249902	0.234213	0.272931	0.260639	0.252349	-0.00828993	0.544095	/	0	0
WBGene00000967	dhs-3	0.660975	0.676541	0.64271	0.538034	0.57442	0.577609	0.660075	0.563354	-0.0967211	0.00242693	/	0	0
WBGene00000968	dhs-4	0.499524	0.42656	0.415516	0.534352	0.490652	0.54898	0.4472	0.524661	0.0774614	0.0419928	/	0	0
WBGene00000969	dhs-5	0.898507	0.889087	0.882754	0.889307	0.898259	0.889404	0.890116	0.892323	0.00220733	0.937532	/	0	0
WBGene00000970	dhs-6	0.890327	0.87965	0.883389	0.873717	0.889914	0.903559	0.884455	0.889063	0.00460782	0.78317	/	0	0
WBGene00000973	dhs-9	0.707751	0.658442	0.694749	0.705445	0.741876	0.773531	0.686981	0.740284	0.0533031	0.0596453	/	0	0
WBGene00000974	dhs-11	0.0932338	0.0679867	0.110662	0.0674501	0.0147637	0.0753299	0.0906274	0.0525145	-0.0381128	0.519535	/	0	0
WBGene00000975	dhs-12	0.399222	0.379612	0.372204	0.415903	0.363717	0.388725	0.383679	0.389448	0.00576893	0.946526	/	0	0
WBGene00000976	dhs-13	0.840851	0.799288	0.815167	0.852096	0.822274	0.827909	0.818436	0.834093	0.0156571	0.554252	/	0	0
WBGene00000977	dhs-14	0.0466169	0.0196458	0.0246708	0	0	0.0142343	0.0303111	0.00474477	-0.0255664	0.359176	/	0	0
WBGene00000978	dhs-15	0.0228717	0.0191817	0.0374425	0.00517039	0	0	0.0264986	0.00172346	-0.0247751	0.328098	/	0	0
WBGene00000979	dhs-16	0.599666	0.591693	0.594955	0.600392	0.605713	0.62479	0.595438	0.610298	0.0148601	0.280998	/	0	0
WBGene00000980	dhs-17	0.385324	0.431279	0.430271	0.439718	0.407767	0.388325	0.415625	0.411937	-0.00368807	0.935024	/	0	0
WBGene00000981	dhs-18	0.662802	0.660608	0.611772	0.566706	0.610768	0.605518	0.645061	0.594331	-0.0507301	0.293726	/	0	0
WBGene00000982	dhs-19	0.446633	0.41666	0.407187	0.442695	0.449892	0.510596	0.423493	0.467727	0.0442341	0.204206	/	0	0
WBGene00000983	dhs-20	0.127065	0.104648	0.06957	0.0918136	0.110006	0.104918	0.100428	0.102246	0.00181796	0.855814	/	0	0
WBGene00000984	dhs-21	0.852208	0.846005	0.833254	0.801958	0.830699	0.818952	0.843822	0.817203	-0.026619	0.140277	/	0	0
WBGene00000985	dhs-22	0.748491	0.739732	0.755037	0.802037	0.775255	0.798321	0.747754	0.791871	0.0441172	0.00950086	/	0	0
WBGene00000987	dhs-24	0.661531	0.702297	0.671744	0.666667	0.673514	0.704678	0.678524	0.681619	0.0030955	0.543882	/	0	0
WBGene00000988	dhs-25	0.753177	0.696187	0.759638	0.767254	0.765065	0.744262	0.736334	0.75886	0.0225264	0.42177	/	0	0
WBGene00000990	dhs-27	0.892392	0.875706	0.888862	0.907951	0.914306	0.933627	0.885653	0.918628	0.0329747	0.0158598	/	0	0
WBGene00000991	dhs-28	0.9456	0.944311	0.938283	0.933255	0.945679	0.944902	0.942732	0.941279	-0.00145291	0.667119	/	0	0
WBGene00000992	dhs-29	0.861182	0.845	0.811518	0.833843	0.859584	0.845422	0.839233	0.846283	0.0070497	0.827231	/	0	0
WBGene00000993	dhs-30	0.495156	0.429268	0.46232	0.488288	0.498596	0.526429	0.462248	0.504438	0.0421903	0.234503	/	0	0
WBGene00000994	ints-6	0.403272	0.453399	0.417817	0.476537	0.463211	0.473171	0.424829	0.470973	0.0461437	0.0313693	/	0	0
WBGene00000995	die-1	0.808847	0.848248	0.841901	0.836976	0.850437	0.87445	0.832999	0.853955	0.020956	0.266571	/	0	0
WBGene00000996	dif-1	0.871665	0.850414	0.851658	0.888523	0.901709	0.918113	0.857912	0.902782	0.0448696	0.00321509	/	0	0
WBGene00000998	dig-1	0.450365	0.44698	0.462954	0.392323	0.350317	0.346821	0.453433	0.363154	-0.0902794	1.22226e-09	/	0	0
WBGene00001000	dim-1	0.976811	0.979658	0.977709	0.971798	0.970232	0.968892	0.978059	0.970307	-0.00775187	3.07173e-13	/	0	0
WBGene00001001	dis-3	0.672411	0.652873	0.640806	0.711868	0.705047	0.702119	0.655363	0.706345	0.0509814	0.000147027	/	0	0
WBGene00001002	div-1	0.562024	0.534225	0.535301	0.631336	0.63861	0.651819	0.54385	0.640588	0.0967386	1.72266e-08	/	0	0
WBGene00001005	dlc-1	0.984514	0.98515	0.985721	0.984019	0.981545	0.980968	0.985128	0.982177	-0.00295098	0.00072888	/	0	0
WBGene00001006	dlg-1	0.981337	0.982443	0.979058	0.984097	0.984193	0.984646	0.980946	0.984312	0.00336632	0.259241	/	0	0
WBGene00001007	dli-1	0.829098	0.825277	0.817785	0.796631	0.826767	0.811435	0.824053	0.811611	-0.0124418	0.522225	/	0	0
WBGene00001008	dlk-1	0.706957	0.735556	0.725448	0.727928	0.690684	0.631987	0.722654	0.683533	-0.0391204	0.441203	/	0	0
WBGene00001016	dna-2	0.303367	0.288344	0.298429	0.379632	0.346385	0.395362	0.296714	0.373793	0.0770795	0.000220904	/	0	0
WBGene00001017	dnc-1	0.721331	0.733622	0.717515	0.745554	0.74324	0.765214	0.724156	0.751336	0.0271799	0.0106879	/	0	0
WBGene00001018	dnc-2	0.807417	0.788924	0.800492	0.84528	0.840809	0.845342	0.798944	0.84381	0.0448658	0.00260807	/	0	0
WBGene00001019	dnj-1	0.843075	0.858999	0.851579	0.87121	0.863356	0.860856	0.851218	0.865141	0.0139229	0.152332	/	0	0
WBGene00001020	dnj-2	0.797332	0.805167	0.772172	0.800548	0.791382	0.807197	0.791557	0.799709	0.00815256	0.67963	/	0	0
WBGene00001021	dnj-3	0.376429	0.388352	0.329208	0.390991	0.360427	0.40072	0.364663	0.384046	0.0193827	0.773916	/	0	0
WBGene00001022	dnj-4	0.312182	0.337304	0.351896	0.369213	0.342052	0.369772	0.333794	0.360346	0.0265518	0.614071	/	0	0
WBGene00001023	dnj-5	0.877621	0.873772	0.882278	0.905053	0.878681	0.89948	0.87789	0.894405	0.0165143	0.106271	/	0	0
WBGene00001025	dnj-7	0.90756	0.907108	0.906394	0.920016	0.915109	0.920912	0.907021	0.918679	0.0116579	0.0868749	/	0	0
WBGene00001026	dnj-8	0.901445	0.901462	0.897033	0.902233	0.889352	0.894202	0.89998	0.895262	-0.00471763	0.528784	/	0	0
WBGene00001027	dnj-9	0.557179	0.584809	0.553149	0.560047	0.558453	0.584806	0.565046	0.567769	0.00272277	0.626449	/	0	0
WBGene00001028	dnj-10	0.718949	0.745611	0.722989	0.75049	0.764904	0.764174	0.729183	0.759856	0.0306733	0.0296682	/	0	0
WBGene00001029	dnj-11	0.762389	0.776626	0.755672	0.790051	0.80414	0.828229	0.764896	0.807473	0.0425777	0.00956246	/	0	0
WBGene00001030	dnj-12	0.976175	0.966973	0.972394	0.980885	0.972398	0.973691	0.971848	0.975658	0.00381038	0.624675	/	0	0
WBGene00001031	dnj-13	0.993885	0.993812	0.994368	0.994438	0.992297	0.994242	0.994022	0.993659	-0.00036257	0.218435	/	0	0
WBGene00001032	dnj-14	0.76906	0.764715	0.765112	0.799452	0.788654	0.805358	0.766296	0.797821	0.0315258	0.044981	/	0	0
WBGene00001033	dnj-15	0.661372	0.661768	0.62851	0.690638	0.633395	0.697161	0.65055	0.673731	0.0231813	0.334274	/	0	0
WBGene00001034	dnj-16	0.744759	0.764096	0.74877	0.772816	0.76675	0.762655	0.752542	0.767407	0.0148652	0.204712	/	0	0
WBGene00001035	dnj-17	0.618409	0.591074	0.538077	0.633294	0.653053	0.631667	0.58252	0.639338	0.0568182	0.026507	/	0	0
WBGene00001036	dnj-18	0.444171	0.426715	0.439235	0.44481	0.420525	0.433906	0.436707	0.43308	-0.0036267	0.947641	/	0	0
WBGene00001037	dnj-19	0.986261	0.982752	0.983897	0.988641	0.98307	0.984246	0.984303	0.985319	0.00101579	0.929967	/	0	0
WBGene00001038	dnj-20	0.971966	0.976023	0.975726	0.976263	0.973281	0.978329	0.974572	0.975958	0.00138591	0.965641	/	0	0
WBGene00001039	dnj-21	0.584657	0.588135	0.584801	0.595926	0.606836	0.57441	0.585864	0.592391	0.00652661	0.679348	/	0	0
WBGene00001040	dnj-22	0.419632	0.469178	0.423211	0.50709	0.496991	0.520672	0.43734	0.508251	0.0709107	0.0117771	/	0	0
WBGene00001041	dnj-23	0.670426	0.663083	0.660241	0.724324	0.711305	0.736825	0.664583	0.724152	0.0595684	0.00226213	/	0	0
WBGene00001042	dnj-24	0.942424	0.952742	0.9363	0.934117	0.919361	0.913075	0.943822	0.922184	-0.0216377	0.00072295	/	0	0
WBGene00001043	dnj-25	0.728081	0.758837	0.750119	0.723541	0.715558	0.708916	0.745679	0.716005	-0.0296739	0.254824	/	0	0
WBGene00001044	dnj-26	0.111658	0.172403	0.165635	0.170466	0.133836	0.14914	0.149899	0.151148	0.00124863	0.826243	/	0	0
WBGene00001045	dnj-27	0.906369	0.883982	0.896081	0.925578	0.922812	0.935306	0.895477	0.927898	0.032421	0.00197589	/	0	0
WBGene00001046	dnj-28	0.151922	0.152989	0.127717	0.236898	0.198748	0.183687	0.144209	0.206444	0.0622348	0.205496	/	0	0
WBGene00001047	dnj-29	0.949253	0.946941	0.94225	0.950646	0.951697	0.954658	0.946148	0.952334	0.00618575	0.31508	/	0	0
WBGene00001048	dnj-30	0.737532	0.726352	0.714422	0.77125	0.762657	0.766174	0.726102	0.766694	0.0405918	0.0445753	/	0	0
WBGene00001050	dom-3	0.417646	0.418439	0.407346	0.443087	0.424617	0.428309	0.414477	0.432004	0.017527	0.534023	/	0	0
WBGene00001051	cks-1	0.830845	0.788769	0.796287	0.903643	0.892963	0.907717	0.805301	0.901441	0.0961403	7.05348e-09	/	0	0
WBGene00001052	dop-1	0	0.113079	0.0728225	0.048492	0	0.0172731	0.0619672	0.0219217	-0.0400455	0.687024	/	0	0
WBGene00001053	dop-2	0.0935515	0.13373	0.136205	0.0773208	0.0710904	0.0243902	0.121162	0.0576005	-0.0635618	0.0636543	/	0	0
WBGene00001055	dpf-2	0.391439	0.348519	0.366809	0.317039	0.344941	0.320272	0.368922	0.327417	-0.0415052	0.0388055	/	0	0
WBGene00001056	dpf-3	0.724269	0.738959	0.706172	0.687113	0.714194	0.723231	0.723133	0.708179	-0.014954	0.90815	/	0	0
WBGene00001057	dpf-4	0.73364	0.716993	0.667143	0.709597	0.714515	0.707477	0.705925	0.71053	0.00460423	0.661489	/	0	0
WBGene00001058	dpf-5	0.5081	0.488437	0.488418	0.523698	0.482147	0.482047	0.494985	0.495964	0.000978835	0.863739	/	0	0
WBGene00001059	dpf-6	0.324412	0.361358	0.392115	0.312417	0.272968	0.297401	0.359295	0.294262	-0.0650332	0.0041091	/	0	0
WBGene00001060	dpf-7	0.550826	0.569959	0.554894	0.592949	0.603948	0.581767	0.55856	0.592888	0.0343283	0.0188972	/	0	0
WBGene00001061	dpl-1	0.590216	0.609947	0.592575	0.670035	0.66557	0.656457	0.597579	0.664021	0.0664417	2.29067e-06	/	0	0
WBGene00001064	dpy-2	0.991661	0.990409	0.98818	0.990756	0.990612	0.989764	0.990084	0.990377	0.000293839	0.614214	/	0	0
WBGene00001065	dpy-3	0.991423	0.989404	0.988894	0.989738	0.990532	0.989124	0.989907	0.989798	-0.000109027	0.455929	/	0	0
WBGene00001066	dpy-4	0.0477287	0.036043	0.0887673	0.0388562	0.0183744	0	0.057513	0.0190769	-0.0384361	0.46052	/	0	0
WBGene00001067	dpy-5	0.412008	0.343646	0.339204	0.357148	0.343818	0.310516	0.364952	0.337161	-0.0277918	0.400997	/	0	0
WBGene00001069	dpy-7	0.990391	0.989249	0.988736	0.989503	0.98981	0.989364	0.989458	0.989559	0.000100472	0.501077	/	0	0
WBGene00001070	dpy-8	0.0242217	0.055302	0.00452166	0	0.022627	0	0.0280151	0.00754233	-0.0204728	0.38793	/	0	0
WBGene00001071	dpy-9	0.38175	0.329956	0.335079	0.329338	0.351922	0.371691	0.348928	0.350984	0.00205543	0.902484	/	0	0
WBGene00001072	dpy-10	0.995314	0.994044	0.992781	0.994673	0.994945	0.994722	0.994047	0.99478	0.000733328	0.909789	/	0	0
WBGene00001073	dpy-11	0.979034	0.980045	0.978344	0.981904	0.982669	0.985446	0.979141	0.983339	0.00419845	0.210224	/	0	0
WBGene00001074	dpy-13	0.145807	0.174878	0.132715	0.0971406	0.0960443	0.148021	0.151133	0.113735	-0.037398	0.399187	/	0	0
WBGene00001075	dpy-14	0.999841	0.999845	0.999841	0.999843	0.99984	0.99984	0.999843	0.999841	-1.63761e-06	0.0299571	/	0	0
WBGene00001076	dpy-17	0.999921	0.999923	0.999921	1	1	1	0.999921	1	7.86961e-05	0.0824089	/	0	0
WBGene00001077	dpy-18	0.961245	0.9522	0.947565	0.957932	0.962128	0.963695	0.95367	0.961251	0.0075813	0.314166	/	0	0
WBGene00001078	dpy-19	0.59371	0.596179	0.584563	0.634391	0.642462	0.656377	0.591484	0.64441	0.0529259	0.000327663	/	0	0
WBGene00001080	dpy-21	0.848952	0.863098	0.859987	0.877948	0.873626	0.869972	0.857346	0.873848	0.0165027	0.00425033	/	0	0
WBGene00001081	dpy-22	0.672332	0.652409	0.664842	0.69526	0.691246	0.697321	0.663194	0.694609	0.0314148	0.000418564	/	0	0
WBGene00001082	dpy-23	0.912325	0.926212	0.926067	0.932472	0.926021	0.932427	0.921535	0.930307	0.00877167	0.319811	/	0	0
WBGene00001085	dpy-26	0.805511	0.796891	0.805251	0.840658	0.837439	0.844542	0.802551	0.84088	0.0383285	0.00016411	/	0	0
WBGene00001086	dpy-27	0.896919	0.894346	0.891718	0.926831	0.905079	0.915154	0.894328	0.915688	0.0213604	0.00420827	/	0	0
WBGene00001087	dpy-28	0.589025	0.585737	0.56608	0.630396	0.643826	0.638225	0.580281	0.637482	0.0572014	3.91023e-07	/	0	0
WBGene00001088	dpy-30	0.9375	0.935726	0.938839	0.937877	0.941587	0.942023	0.937355	0.940496	0.00314092	0.946894	/	0	0
WBGene00001089	dre-1	0.957592	0.962487	0.958512	0.951508	0.953863	0.954738	0.95953	0.95337	-0.0061606	0.0235944	/	0	0
WBGene00001090	drh-1	0.405575	0.410395	0.390925	0.417626	0.385621	0.387285	0.402298	0.396844	-0.0054541	0.747493	/	0	0
WBGene00001092	dro-1	0.610149	0.608864	0.591702	0.681394	0.621359	0.617033	0.603572	0.639929	0.0363571	0.226853	/	0	0
WBGene00001093	drp-1	0.738802	0.737644	0.741631	0.761457	0.719249	0.710676	0.739359	0.730461	-0.00889854	0.970584	/	0	0
WBGene00001094	dars-1	0.900572	0.884678	0.885293	0.892754	0.903153	0.890604	0.890181	0.895504	0.00532278	0.759011	/	0	0
WBGene00001095	dars-2	0.358323	0.367082	0.351341	0.385977	0.374789	0.402319	0.358915	0.387695	0.0287802	0.30775	/	0	0
WBGene00001096	dsc-1	0.28669	0.237219	0.244804	0.27309	0.2838	0.248221	0.256238	0.26837	0.0121329	0.971426	/	0	0
WBGene00001101	dsh-1	0.743726	0.760074	0.766381	0.77454	0.765225	0.77409	0.756727	0.771285	0.0145579	0.111804	/	0	0
WBGene00001103	dsl-1	0	0	0	0	0	0.000559776	0	0.000186592	0.000186592	1	/	0	0
WBGene00001104	dsl-2	0	0	0	0	0.0828051	0.0919632	0	0.0582561	0.0582561	0.0437028	/	0	0
WBGene00001108	dsl-6	0.952351	0.949957	0.945899	0.946729	0.96269	0.963295	0.949402	0.957571	0.00816888	0.338398	/	0	0
WBGene00001109	dsl-7	0.469107	0.489133	0.442884	0.445828	0.45599	0.441823	0.467042	0.44788	-0.0191611	0.56173	/	0	0
WBGene00001110	duo-1	0.223316	0.2267	0.214977	0.301606	0.251705	0.251499	0.221664	0.26827	0.0466058	0.220459	/	0	0
WBGene00001112	duo-3	0.462595	0.449996	0.399968	0.522914	0.456471	0.460936	0.43752	0.480107	0.0425871	0.141419	/	0	0
WBGene00001115	dyb-1	0.738485	0.730683	0.730684	0.728163	0.709059	0.685086	0.733284	0.707436	-0.0258479	0.479172	/	0	0
WBGene00001116	dyc-1	0.514215	0.596721	0.587419	0.481786	0.49314	0.459176	0.566118	0.478034	-0.0880842	0.00210954	/	0	0
WBGene00001117	dyf-1	0.511436	0.528424	0.497858	0.49479	0.471476	0.47421	0.512573	0.480159	-0.032414	0.176703	/	0	0
WBGene00001118	dyf-2	0.515565	0.513651	0.526099	0.50756	0.471957	0.47549	0.518439	0.485002	-0.0334364	0.111559	/	0	0
WBGene00001119	dyf-3	0.484355	0.456338	0.496034	0.440658	0.412661	0.393842	0.478909	0.415721	-0.0631884	0.0385938	/	0	0
WBGene00001121	dyf-5	0.502859	0.525408	0.532048	0.513905	0.500522	0.512755	0.520105	0.509061	-0.0110445	0.829361	/	0	0
WBGene00001122	dyf-6	0.442186	0.471962	0.44106	0.410654	0.367167	0.35066	0.451736	0.37616	-0.0755756	0.00502311	/	0	0
WBGene00001123	dyf-7	0.918123	0.914843	0.915675	0.919389	0.925861	0.934346	0.916213	0.926532	0.0103185	0.284583	/	0	0
WBGene00001127	dyf-11	0.528272	0.502436	0.502776	0.514297	0.512397	0.495082	0.511162	0.507259	-0.00390306	0.972083	/	0	0
WBGene00001129	dyf-13	0.320124	0.362518	0.359432	0.342734	0.320709	0.305878	0.347358	0.323107	-0.0242511	0.252885	/	0	0
WBGene00001130	dyn-1	0.873412	0.882048	0.880692	0.845437	0.850838	0.85094	0.878717	0.849072	-0.0296456	3.76508e-05	/	0	0
WBGene00001131	dys-1	0.90351	0.906103	0.89156	0.891422	0.891519	0.889164	0.900391	0.890702	-0.00968907	0.18726	/	0	0
WBGene00001132	alp-1	0.894854	0.909274	0.899016	0.851939	0.841531	0.782807	0.901048	0.825426	-0.0756224	1.10556e-07	/	1	1
WBGene00001134	eat-3	0.738564	0.731843	0.73822	0.768508	0.729198	0.742503	0.736209	0.746736	0.0105273	0.348019	/	0	0
WBGene00001136	eat-5	0.287643	0.314719	0.331033	0.258754	0.23325	0.256297	0.311132	0.249434	-0.0616974	0.00784366	/	0	0
WBGene00001137	eat-6	0.991979	0.993348	0.991671	0.987387	0.987483	0.983926	0.992333	0.986266	-0.00606706	1.03356e-13	/	0	0
WBGene00001145	eat-16	0.844743	0.869441	0.85142	0.860635	0.829977	0.818792	0.855201	0.836468	-0.0187332	0.204311	/	0	0
WBGene00001147	eat-18	0.236658	0.242169	0.246153	0.237838	0.232528	0.183527	0.24166	0.217964	-0.0236956	0.528341	/	0	0
WBGene00001148	eat-20	0.803764	0.837652	0.848168	0.752996	0.755276	0.782247	0.829861	0.763506	-0.0663548	0.000247218	/	1	0
WBGene00001149	bcat-1	0.372856	0.409544	0.406552	0.366471	0.422531	0.387445	0.396318	0.392149	-0.00416871	0.874147	/	0	0
WBGene00001150	ech-1.1	0.393901	0.366463	0.360781	0.336232	0.372142	0.397841	0.373715	0.368738	-0.00497672	0.801349	/	0	0
WBGene00001151	ech-2	0.500874	0.471576	0.497462	0.527458	0.511594	0.513874	0.48997	0.517642	0.027672	0.311129	/	0	0
WBGene00001152	ech-3	0.469584	0.465852	0.476995	0.458206	0.448929	0.442463	0.47081	0.449866	-0.0209443	0.59138	/	0	0
WBGene00001153	ech-4	0.888104	0.869209	0.874187	0.849432	0.884618	0.879088	0.877166	0.871046	-0.00612011	0.792507	/	1	0
WBGene00001154	ech-5	0.535419	0.567097	0.56132	0.562867	0.528605	0.563375	0.554612	0.551616	-0.00299667	0.857325	/	0	0
WBGene00001155	ech-6	0.988564	0.990487	0.989529	0.987074	0.988687	0.988645	0.989526	0.988135	-0.00139146	0.088495	/	0	0
WBGene00001156	ech-7	0.229987	0.246887	0.328098	0.304975	0.280591	0.231987	0.268324	0.272517	0.00419347	0.877681	/	0	0
WBGene00001157	ech-8	0.458386	0.414881	0.416786	0.433764	0.463372	0.486685	0.430018	0.461274	0.031256	0.367543	/	0	0
WBGene00001159	eff-1	0.60459	0.654266	0.607885	0.541481	0.582845	0.554818	0.622247	0.559715	-0.0625323	0.0556563	/	0	0
WBGene00001160	efk-1	0.902001	0.868281	0.881802	0.918136	0.856214	0.89892	0.884028	0.89109	0.00706205	0.734078	/	0	0
WBGene00001162	efl-2	0.484117	0.537319	0.528479	0.563494	0.537431	0.547941	0.516638	0.549622	0.0329836	0.176684	/	0	0
WBGene00001163	efn-2	0.877303	0.9085	0.908218	0.913984	0.908529	0.931547	0.898007	0.91802	0.0200128	0.150118	/	0	0
WBGene00001165	efn-4	0.703304	0.728285	0.767174	0.745789	0.750381	0.772491	0.732921	0.75622	0.0232994	0.31573	/	0	0
WBGene00001166	eftu-2	0.794393	0.772217	0.743773	0.831649	0.839685	0.845022	0.770128	0.838786	0.0686576	8.10758e-05	/	0	0
WBGene00001167	eef-2	0.998094	0.997757	0.997541	0.998042	0.998155	0.998561	0.997797	0.998252	0.000454924	0.232612	/	0	0
WBGene00001168	eef-1A.1	0.999762	0.999768	0.999762	0.999765	0.999759	0.99976	0.999764	0.999761	-2.45642e-06	0.410658	/	0	0
WBGene00001169	eef-1A.2	0.998809	0.998762	0.998731	0.999217	0.999278	0.99928	0.998767	0.999258	0.000490919	0.472039	/	0	0
WBGene00001170	egl-1	0.342043	0.344652	0.407266	0.471524	0.426382	0.426789	0.364654	0.441565	0.0769115	0.102805	/	0	0
WBGene00001171	egl-2	0.464501	0.519916	0.498969	0.445593	0.394127	0.385366	0.494462	0.408362	-0.0861002	0.00141339	/	0	0
WBGene00001173	egl-4	0.901366	0.915152	0.901238	0.877634	0.879323	0.873091	0.905918	0.876683	-0.0292359	6.5548e-07	/	0	0
WBGene00001174	egl-5	0.475222	0.49331	0.481755	0.473404	0.462569	0.513075	0.483429	0.483016	-0.000412961	0.937033	/	0	0
WBGene00001175	egl-6	0.187818	0.175806	0.194035	0.23917	0.195699	0.206238	0.185886	0.213702	0.0278159	0.777461	/	0	0
WBGene00001177	egl-8	0.816788	0.829608	0.815009	0.780729	0.760892	0.740904	0.820468	0.760841	-0.0596269	4.73381e-06	/	0	0
WBGene00001178	egl-9	0.620632	0.565318	0.583452	0.610576	0.535425	0.552499	0.589801	0.566167	-0.0236344	0.75488	/	0	0
WBGene00001179	egl-10	0.642471	0.706938	0.707441	0.677556	0.668298	0.67541	0.685617	0.673755	-0.0118621	0.994079	/	0	0
WBGene00001184	egl-15	0.632465	0.680408	0.615659	0.544066	0.571692	0.553778	0.642844	0.556512	-0.086332	0.000498619	/	0	0
WBGene00001185	egl-17	0.249365	0.249362	0.307552	0.293459	0.298564	0.273171	0.26876	0.288398	0.0196382	0.938781	/	0	0
WBGene00001186	egl-18	0.959895	0.964808	0.961685	0.962946	0.964615	0.967133	0.962129	0.964898	0.00276869	0.748402	/	0	0
WBGene00001187	egl-19	0.839978	0.8549	0.844756	0.79718	0.802455	0.790564	0.846545	0.796733	-0.0498117	4.5336e-11	/	0	0
WBGene00001188	egl-20	0.574571	0.579705	0.5637	0.498786	0.503892	0.490044	0.572659	0.497574	-0.0750848	0.000272994	/	0	0
WBGene00001190	egl-23	0.18885	0.237373	0.210614	0.165139	0.167215	0.107077	0.212279	0.146477	-0.0658021	0.0267104	/	0	0
WBGene00001193	egl-26	0.730464	0.747699	0.745121	0.731453	0.751504	0.802319	0.741095	0.761759	0.0206642	0.323567	/	0	0
WBGene00001194	egl-27	0.876509	0.899374	0.902665	0.890247	0.902271	0.906357	0.892849	0.899625	0.00677572	0.563217	/	0	0
WBGene00001196	egl-30	0.986499	0.989172	0.987784	0.987857	0.987242	0.987445	0.987818	0.987515	-0.000303303	0.158044	/	0	0
WBGene00001202	egl-36	0.093472	0.177121	0.144693	0.0477086	0.0272005	0.04998	0.138429	0.0416297	-0.096799	0.0141236	/	0	0
WBGene00001204	egl-38	0.807656	0.79109	0.806917	0.798982	0.786408	0.793523	0.801888	0.792971	-0.00891695	0.757597	/	0	0
WBGene00001207	egl-43	0.812976	0.828448	0.847295	0.820838	0.822434	0.827669	0.829573	0.823647	-0.00592585	0.729892	/	0	0
WBGene00001208	egl-44	0.878891	0.886998	0.869903	0.892362	0.89521	0.902199	0.878598	0.89659	0.0179927	0.0454277	/	0	0
WBGene00001209	egl-45	0.921855	0.911594	0.910201	0.917901	0.916794	0.918593	0.91455	0.917762	0.00321202	0.889795	/	0	0
WBGene00001210	egl-46	0.964184	0.964653	0.972791	0.977203	0.977213	0.982487	0.967209	0.978968	0.0117585	0.0107803	/	0	0
WBGene00001214	ego-1	0.149619	0.137056	0.123116	0.150725	0.140897	0.160576	0.136597	0.150732	0.0141355	0.992955	/	0	0
WBGene00001215	ego-2	0.579574	0.623559	0.576868	0.593184	0.581481	0.587125	0.593334	0.587264	-0.00607037	0.770704	/	0	0
WBGene00001223	ehn-3	0.424714	0.381623	0.351103	0.413239	0.397737	0.45006	0.385813	0.420346	0.0345324	0.478507	/	0	0
WBGene00001224	ehs-1	0.788278	0.784051	0.795098	0.774461	0.752387	0.733547	0.789142	0.753465	-0.0356774	0.0652181	/	0	0
WBGene00001225	eif-3.B	0.903193	0.899064	0.893225	0.903956	0.895691	0.910756	0.898494	0.903468	0.00497367	0.727582	/	0	0
WBGene00001226	eif-3.C	0.880956	0.886689	0.86673	0.867372	0.883335	0.884926	0.878125	0.878544	0.000419097	0.97469	/	0	0
WBGene00001227	eif-3.D	0.865629	0.865187	0.87617	0.854132	0.88173	0.880768	0.868995	0.87221	0.00321472	0.804379	/	0	0
WBGene00001228	eif-3.E	0.889215	0.893263	0.88093	0.882178	0.883174	0.894282	0.887803	0.886545	-0.00125799	0.942767	/	0	0
WBGene00001229	eif-3.F	0.929003	0.927063	0.932096	0.933177	0.936693	0.942103	0.929387	0.937324	0.00793695	0.503394	/	0	0
WBGene00001230	eif-3.G	0.923999	0.921726	0.929399	0.929573	0.925219	0.929228	0.925041	0.928007	0.0029652	0.946953	/	0	0
WBGene00001231	eif-3.H	0.869361	0.874004	0.863795	0.868312	0.875953	0.879168	0.869054	0.874478	0.00542408	0.660944	/	0	0
WBGene00001232	eif-3.I	0.897395	0.884368	0.905204	0.898629	0.896895	0.896921	0.895656	0.897482	0.00182586	0.997303	/	0	0
WBGene00001233	eif-3.K	0.919393	0.918168	0.918214	0.909988	0.924416	0.923711	0.918592	0.919372	0.000779921	0.987107	/	0	0
WBGene00001234	eif-6	0.873253	0.862789	0.86324	0.874266	0.872984	0.878449	0.866427	0.875233	0.00880552	0.522676	/	0	0
WBGene00001235	elb-1	0.843472	0.837265	0.816516	0.868547	0.86817	0.862695	0.832418	0.866471	0.0340528	0.0599766	/	0	0
WBGene00001236	elc-1	0.9402	0.954211	0.943995	0.958167	0.952981	0.960896	0.946136	0.957348	0.0112123	0.05481	/	0	0
WBGene00001239	elo-1	0.627621	0.602444	0.610424	0.597415	0.56752	0.57409	0.613496	0.579675	-0.0338211	0.537529	/	0	0
WBGene00001240	elo-2	0.803526	0.811741	0.828494	0.755582	0.745888	0.716593	0.814587	0.739354	-0.0752329	0.000419102	/	0	0
WBGene00001241	elo-3	0.923046	0.937195	0.937887	0.887897	0.89192	0.895162	0.93271	0.89166	-0.04105	9.77487e-10	/	0	0
WBGene00001243	elo-5	0.130321	0.149199	0.1297	0.0873482	0.0808794	0.035026	0.136407	0.0677512	-0.0686556	0.177975	/	0	0
WBGene00001244	elo-6	0.841804	0.820636	0.850151	0.84716	0.860708	0.883886	0.83753	0.863918	0.0263878	0.22225	/	1	1
WBGene00001245	elo-7	0.0324809	0.0890247	0.00745677	0.10803	0.0379523	0.0240704	0.0429875	0.0566842	0.0136967	0.965081	/	0	0
WBGene00001247	elo-9	0.6929	0.710109	0.719895	0.61747	0.637006	0.605358	0.707635	0.619944	-0.0876905	0.00134809	/	0	0
WBGene00001248	elp-1	0.712992	0.700286	0.672616	0.648179	0.710423	0.651499	0.695298	0.670034	-0.0252646	0.760007	/	0	0
WBGene00001249	elt-1	0.630321	0.627581	0.588371	0.634469	0.650245	0.657897	0.615424	0.647537	0.0321127	0.0602576	/	0	0
WBGene00001250	elt-2	0.704495	0.700209	0.710297	0.682178	0.732649	0.743543	0.705	0.719456	0.0144562	0.361618	/	0	0
WBGene00001251	elt-3	0.898825	0.893959	0.881564	0.891108	0.913424	0.915074	0.891449	0.906535	0.015086	0.275407	/	0	0
WBGene00001252	elt-4	0.210769	0.178204	0.26067	0.179005	0.189842	0.240624	0.216547	0.203157	-0.0133905	0.703474	/	0	0
WBGene00001253	elt-6	0.712198	0.775234	0.752419	0.69244	0.691407	0.719872	0.746617	0.70124	-0.0453776	0.211831	/	0	0
WBGene00001258	emb-4	0.64946	0.626576	0.60844	0.666197	0.66541	0.69924	0.628159	0.676949	0.0487901	0.002068	/	0	0
WBGene00001259	emb-5	0.879924	0.876557	0.863002	0.891344	0.88839	0.888605	0.873161	0.889446	0.0162852	0.0511887	/	0	0
WBGene00001262	emb-8	0.86547	0.844613	0.83135	0.843557	0.849073	0.852299	0.847144	0.84831	0.00116525	0.990666	/	0	0
WBGene00001263	emb-9	0.988485	0.988476	0.985483	0.983314	0.985637	0.984086	0.987481	0.984346	-0.00313526	0.00660205	/	0	0
WBGene00001281	emb-27	0.606099	0.603604	0.595748	0.668939	0.665249	0.648061	0.601817	0.660749	0.0589323	3.75876e-05	/	0	0
WBGene00001284	emb-30	0.584578	0.605461	0.60138	0.635801	0.644869	0.654538	0.597139	0.645069	0.0479299	0.000172277	/	0	0
WBGene00001303	sec-61.G	0.980464	0.98136	0.980803	0.983862	0.984675	0.984406	0.980875	0.984314	0.00343889	0.415026	/	0	0
WBGene00001309	emr-1	0.725699	0.698353	0.683087	0.727536	0.73971	0.75082	0.70238	0.739355	0.0369755	0.154901	/	0	0
WBGene00001310	end-1	0	0	0	0	0.0247934	0.0760496	0	0.0336143	0.0336143	0.188151	/	0	0
WBGene00001311	end-3	0	0	0.00118991	0	0	0	0.000396637	0	-0.000396637	0.537529	/	0	0
WBGene00001320	ent-1	0.815835	0.789543	0.791131	0.813709	0.808473	0.826549	0.798837	0.816244	0.0174074	0.370692	/	0	0
WBGene00001324	eor-1	0.651366	0.642741	0.646518	0.702859	0.67576	0.670132	0.646875	0.682917	0.0360423	0.0047216	/	0	0
WBGene00001325	eor-2	0.741344	0.737335	0.748136	0.788876	0.77012	0.77465	0.742271	0.777882	0.0356104	0.00181743	/	0	0
WBGene00001328	epi-1	0.801223	0.775775	0.762494	0.815825	0.848993	0.860376	0.779831	0.841731	0.0619003	0.000858708	/	0	0
WBGene00001329	epn-1	0.968631	0.969603	0.967555	0.969056	0.967905	0.969612	0.968596	0.968858	0.000261313	0.450021	/	0	0
WBGene00001330	eps-8	0.973555	0.976796	0.971759	0.967411	0.969349	0.964894	0.974037	0.967218	-0.00681875	0.000122629	/	0	0
WBGene00001331	erd-2.1	0.904066	0.90618	0.909091	0.92785	0.930675	0.940024	0.906446	0.932849	0.0264038	0.000903352	/	0	0
WBGene00001332	eri-1	0.27303	0.309459	0.299619	0.364826	0.340769	0.37385	0.294036	0.359815	0.0657786	0.0106975	/	0	0
WBGene00001333	erm-1	0.967598	0.969835	0.962558	0.963416	0.968146	0.965774	0.966664	0.965778	-0.000885417	0.443575	/	0	0
WBGene00001334	ero-1	0.885245	0.884136	0.872521	0.88351	0.880446	0.869012	0.880634	0.877656	-0.00297798	0.851539	/	0	0
WBGene00001335	F35A5.8	0.675905	0.68211	0.708076	0.707246	0.668378	0.686845	0.688697	0.68749	-0.00120693	0.653826	/	0	0
WBGene00001336	qars-1	0.77859	0.76603	0.776297	0.801175	0.790741	0.805678	0.773639	0.799198	0.025559	0.0431753	/	0	0
WBGene00001337	ears-1	0.862611	0.852734	0.835237	0.867763	0.868009	0.868053	0.850194	0.867942	0.0177477	0.145083	/	0	0
WBGene00001338	ears-2	0.584975	0.641736	0.628669	0.617391	0.620798	0.657497	0.61846	0.631895	0.0134356	0.398679	/	0	0
WBGene00001340	etr-1	0.856258	0.882899	0.864826	0.903094	0.880526	0.90092	0.867994	0.894847	0.0268524	0.00576395	/	0	0
WBGene00001345	fos-1	0.792805	0.800371	0.774314	0.751273	0.762497	0.705958	0.789163	0.739909	-0.0492541	0.0523751	/	0	0
WBGene00001352	evl-14	0.715693	0.7197	0.686023	0.724246	0.733772	0.72443	0.707138	0.727483	0.0203444	0.0661277	/	0	0
WBGene00001358	evl-20	0.618567	0.585196	0.549183	0.622718	0.64856	0.607677	0.584315	0.626318	0.0420029	0.203617	/	0	0
WBGene00001365	exc-4	0.953701	0.963802	0.947644	0.957854	0.959961	0.961295	0.955049	0.959703	0.00465448	0.670823	/	0	0
WBGene00001366	exc-5	0.819647	0.833707	0.785261	0.778378	0.803739	0.735866	0.812872	0.772661	-0.0402108	0.157852	/	0	0
WBGene00001368	exc-7	0.870235	0.889937	0.892512	0.857423	0.856054	0.852779	0.884228	0.855418	-0.0288095	0.00171139	/	0	0
WBGene00001371	exl-1	0.508259	0.482404	0.483341	0.472542	0.463612	0.441743	0.491335	0.459299	-0.0320356	0.434015	/	0	0
WBGene00001373	exp-1	0.0862452	0.151675	0.146676	0.134038	0.154297	0.0461415	0.128199	0.111492	-0.0167064	0.733912	/	0	0
WBGene00001374	exp-2	0.365232	0.414108	0.39386	0.37595	0.330899	0.347461	0.391067	0.351437	-0.0396298	0.0984173	/	1	1
WBGene00001377	eya-1	0.797808	0.805553	0.818658	0.84763	0.827329	0.84982	0.80734	0.841593	0.0342533	0.018514	/	0	0
WBGene00001385	far-1	0.999285	0.999304	0.999286	0.99859	0.998235	0.996401	0.999292	0.997742	-0.0015497	1.08831e-08	/	0	0
WBGene00001387	far-3	0.807338	0.837806	0.88918	0.747748	0.850758	0.87437	0.844775	0.824292	-0.0204827	0.824249	/	0	0
WBGene00001389	far-5	0.445124	0.42192	0.361495	0.406737	0.464736	0.47517	0.409513	0.448881	0.0393682	0.470351	/	0	0
WBGene00001390	far-6	0.281449	0.252688	0.267254	0.199452	0.170344	0.20008	0.26713	0.189959	-0.0771714	0.022932	/	0	0
WBGene00001391	far-7	0	0.0327945	0	0	0	0	0.0109315	0	-0.0109315	0.523932	/	0	0
WBGene00001392	far-8	0	0	0	0	0	0.0308677	0	0.0102892	0.0102892	0.535784	/	0	0
WBGene00001393	fat-1	0.70918	0.649702	0.716326	0.675441	0.661478	0.664774	0.691736	0.667231	-0.0245052	0.739615	/	0	0
WBGene00001394	fat-2	0.55432	0.451543	0.465175	0.505758	0.430153	0.419832	0.490346	0.451914	-0.0384318	0.468356	/	0	0
WBGene00001395	fat-3	0.617376	0.5268	0.548945	0.634234	0.623686	0.683567	0.564374	0.647162	0.0827885	0.0133152	/	0	0
WBGene00001396	fat-4	0.672888	0.648155	0.674044	0.744928	0.714836	0.74994	0.665029	0.736568	0.0715388	8.02689e-05	/	0	0
WBGene00001397	fat-5	0.170982	0.080362	0.116532	0.15425	0.102864	0.167693	0.122625	0.141602	0.0189773	0.987632	/	1	1
WBGene00001398	fat-6	0.204416	0.137443	0.111455	0.150176	0.112493	0.122031	0.151104	0.128233	-0.022871	0.331343	/	0	0
WBGene00001400	fax-1	0.562262	0.558125	0.593844	0.53443	0.554602	0.553858	0.57141	0.54763	-0.0237803	0.617428	/	0	0
WBGene00001401	fbf-1	0.103637	0.0940521	0.0981279	0.0886016	0.0777501	0.0759696	0.0986057	0.0807738	-0.0178319	0.492953	/	0	0
WBGene00001402	fbf-2	0.137389	0.141697	0.135888	0.116177	0.120918	0.108117	0.138324	0.115071	-0.0232539	0.305486	/	0	0
WBGene00001403	fbl-1	0.443139	0.494238	0.447644	0.392871	0.369012	0.331148	0.461673	0.364344	-0.0973298	0.000226803	/	0	0
WBGene00001404	fbp-1	0.949492	0.949803	0.943836	0.935135	0.937575	0.928908	0.94771	0.933873	-0.0138373	0.00148864	/	0	0
WBGene00001405	fce-1	0.880003	0.882976	0.874425	0.88445	0.886063	0.890044	0.879135	0.886852	0.00771736	0.450021	/	0	0
WBGene00001406	fce-2	0.602684	0.582876	0.613279	0.659538	0.602503	0.662055	0.599613	0.641365	0.0417523	0.0748843	/	0	0
WBGene00001411	fem-1	0.660022	0.642896	0.65564	0.67121	0.622643	0.614554	0.652853	0.636136	-0.0167169	0.975038	/	0	0
WBGene00001412	fem-2	0.498968	0.482249	0.489846	0.530278	0.481987	0.498361	0.490354	0.503542	0.0131875	0.518503	/	0	0
WBGene00001413	fem-3	0.198142	0.254157	0.206727	0.282413	0.248897	0.268693	0.219675	0.266667	0.0469921	0.360872	/	0	0
WBGene00001414	fer-1	0	0	0	0.0363494	0	0.0135946	0	0.016648	0.016648	0.140516	/	0	0
WBGene00001423	fib-1	0.982926	0.984608	0.984531	0.98394	0.987403	0.988405	0.984022	0.986583	0.00256091	0.653995	/	0	0
WBGene00001425	fis-2	0.68345	0.714363	0.715294	0.757148	0.720773	0.74978	0.704369	0.742567	0.0381983	0.106853	/	0	0
WBGene00001426	fkb-1	0.939168	0.94261	0.941139	0.942186	0.944074	0.942423	0.940972	0.942894	0.00192222	0.93917	/	0	0
WBGene00001427	fkb-2	0.982529	0.980896	0.984135	0.985742	0.985397	0.985606	0.98252	0.985582	0.003062	0.657585	/	0	0
WBGene00001428	fkb-3	0.961404	0.961946	0.967238	0.964982	0.959801	0.965374	0.963529	0.963386	-0.000143556	0.743354	/	0	0
WBGene00001429	fkb-4	0.752621	0.70191	0.713549	0.673952	0.779106	0.784086	0.722693	0.745715	0.0230215	0.463908	/	0	0
WBGene00001430	fkb-5	0.901207	0.907572	0.910519	0.91602	0.940464	0.933866	0.906433	0.930117	0.0236842	0.0223624	/	0	0
WBGene00001431	fkb-6	0.981179	0.977338	0.97882	0.985116	0.979539	0.980728	0.979112	0.981794	0.00268226	0.802892	/	0	0
WBGene00001432	fkb-7	0.956957	0.959162	0.950341	0.958715	0.963011	0.962895	0.955486	0.96154	0.0060537	0.365511	/	0	0
WBGene00001433	fkb-8	0.444012	0.437544	0.455656	0.462593	0.421728	0.438145	0.445737	0.440822	-0.00491518	0.944326	/	0	0
WBGene00001438	fkh-6	0.201477	0.308609	0.214025	0.249432	0.236861	0.269732	0.24137	0.252008	0.0106382	0.887367	/	0	0
WBGene00001439	fkh-7	0.705448	0.698507	0.707282	0.737485	0.722619	0.728509	0.703746	0.729538	0.0257918	0.0129594	/	0	0
WBGene00001440	fkh-8	0.724905	0.688916	0.718864	0.719311	0.687876	0.696042	0.710895	0.701076	-0.00981894	0.97464	/	1	0
WBGene00001442	fkh-10	0.255083	0.267461	0.308583	0.275284	0.228436	0.253179	0.277042	0.2523	-0.0247426	0.417859	/	0	0
WBGene00001443	fli-1	0.740073	0.735401	0.718229	0.754955	0.735778	0.745862	0.731235	0.745532	0.014297	0.160545	/	0	0
WBGene00001445	flp-2	0.240073	0.179132	0.191179	0.10709	0.0157266	0.0602959	0.203461	0.0610374	-0.142424	0.0214387	/	0	0
WBGene00001446	flp-3	0.227446	0.253616	0.263684	0.156522	0.143063	0.121311	0.248249	0.140299	-0.10795	0.0119741	/	0	0
WBGene00001447	flp-4	0.205448	0.101013	0.207758	0.165766	0.190243	0.0965214	0.171406	0.150843	-0.020563	0.682844	/	0	0
WBGene00001448	flp-5	0.340931	0.355403	0.358877	0.290717	0.249779	0.228389	0.351737	0.256295	-0.0954418	0.0114158	/	0	0
WBGene00001449	flp-6	0.239041	0.302344	0.201412	0.185037	0.208377	0.146182	0.247599	0.179865	-0.0677336	0.127686	/	0	0
WBGene00001450	flp-7	0.19028	0.184856	0.194669	0.116334	0.0316136	0.0341463	0.189935	0.0606979	-0.129237	0.0240096	/	0	0
WBGene00001452	flp-9	0.417011	0.426406	0.383706	0.321034	0.337479	0.311156	0.409041	0.323223	-0.0858181	0.00491539	/	0	0
WBGene00001453	flp-10	0.54344	0.52943	0.53189	0.484606	0.501163	0.521072	0.53492	0.50228	-0.0326395	0.485598	/	0	0
WBGene00001455	flp-12	0.246426	0.201794	0.210931	0.126439	0.11811	0	0.219717	0.0815164	-0.138201	0.114001	/	1	0
WBGene00001456	flp-13	0.34371	0.353624	0.332143	0.292832	0.27032	0.244542	0.343159	0.269231	-0.0739277	0.0229094	/	0	0
WBGene00001457	flp-14	0.23777	0.28556	0.228939	0.228202	0.209901	0.191363	0.250756	0.209822	-0.0409338	0.226495	/	0	0
WBGene00001458	flp-15	0.486341	0.45688	0.41274	0.435018	0.438418	0.392243	0.451987	0.421893	-0.030094	0.567008	/	0	0
WBGene00001459	flp-16	0.319012	0.357491	0.346422	0.273482	0.251705	0.178888	0.340975	0.234692	-0.106283	0.0159641	/	0	0
WBGene00001460	flp-17	0	0	0	0	0	0.00447821	0	0.00149274	0.00149274	1	/	0	0
WBGene00001462	flp-19	0.401684	0.433444	0.521656	0.379005	0.338522	0.347141	0.452261	0.354889	-0.097372	0.0379399	/	0	0
WBGene00001463	flp-20	0.0609911	0.142238	0.0427574	0.0101841	0.0696462	0	0.0819956	0.0266101	-0.0553856	0.470143	/	0	0
[truncated: 12,517 more rows]

## Sheet: c
WormBase-ID	Public-name	wt-rep-1 (percentilerank of TPM)	wt-rep-2 (percentilerank of TPM)	wt-rep-3 (percentilerank of TPM)	mir-1-rep-1 (percentilerank of TPM)	mir-1-rep-2 (percentilerank of TPM)	mir-1-rep-3 (percentilerank of TPM)	wt-mean	mir-1-mean	Percentile-rank-change-(mir-1 vs wt)	Q-value	Differential-expression
WBGene00020237	phat-4	0.736896	0.758527	0.760114	0.51696	0.518896	0.458137	0.751846	0.497998	-0.253848	1.55726e-17	down-regulation
WBGene00016732	phat-1	0.654066	0.70222	0.695383	0.423345	0.45936	0.421671	0.68389	0.434792	-0.249098	1.22981e-17	down-regulation
WBGene00016733	phat-2	0.845696	0.877639	0.882516	0.701371	0.720533	0.631587	0.868617	0.684497	-0.18412	4.62396e-12	down-regulation
WBGene00020242	phat-5	0.891916	0.920334	0.926464	0.748531	0.774372	0.711315	0.912904	0.74474	-0.168165	6.36825e-19	down-regulation
WBGene00011683	phat-6	0	0.0569263	0	0	0	0	0.0189754	0	-0.0189754	0.473168	non-expression
WBGene00011869	dod-6	0.951715	0.958001	0.96113	0.929651	0.922089	0.887005	0.956949	0.912915	-0.0440335	1.73201e-07	slight down-regulation
WBGene00020239	T05B4.8	0.416931	0.487354	0.493971	0.317979	0.333788	0.2998	0.466086	0.317189	-0.148897	2.6999e-05	down-regulation
WBGene00018303	F41G3.10	0.325365	0.353314	0.351579	0.243243	0.225708	0.230148	0.343419	0.233033	-0.110386	0.000372854	down-regulation
WBGene00015218	B0507.1	0.858561	0.839199	0.855069	0.812456	0.810399	0.761695	0.850943	0.79485	-0.0560929	0.00216569	slight down-regulation
WBGene00010926	M153.3	0.309006	0.372805	0.313343	0.267058	0.234855	0.17409	0.331718	0.225335	-0.106383	0.00978801	down-regulation
WBGene00017204	F07C4.11	0.304717	0.299404	0.323814	0.232511	0.245045	0.202399	0.309312	0.226652	-0.0826602	0.0172823	/
WBGene00020244	T05B4.13	0	0	0	0	0	0.0266293	0	0.00887645	0.00887645	0.535784	non-expression
WBGene00016782	phat-3	0	0	0	0	0	0	0	0	0	NA	non-expression
