# Supplementary material for: A lineage-resolved cartography of microRNA promoter activity in C. elegans empowers multidimensional developmental analysis
Source: Nat Commun. 2024 Mar 30;15:2783. doi: 10.1038/s41467-024-47055-4 (PMC10981687; doi:10.1038/s41467-024-47055-4)
Supplement: Supplementary file 14 — Supplementary Dataset 11 [file 41467_2024_47055_MOESM14_ESM.xlsx]

## Sheet: a
Cells-with-miR-1-expression	WT-1	WT-2	WT-3	WT-4	WT-5	WT-6	WT-7	WT-8	mir-1(n4101)-1	mir-1(n4101)-2	mir-1(n4101)-3	mir-1(n4101)-4	mir-1(n4101)-5	mir-1(n4101)-6	mir-1(n4101)-7	mir-1(n4101)-8
ABalpaaaa	0	0	0	0	0	0	0	0	0	0	0	0	0	0	0	0
ABalpaaap	0	0	0	0	0	0	0	0	0	0	0	0	0	0	0	0
ABalpaapa	0	0	0	0	0	0	0	0	0	0	0	0	0	0	0	1
ABalpaapp	0	0	0	0	0	0	0	0	0	0	0	0	0	0	0	0
ABalpappa	0	0	0	0	0	0	0	0	0	0	0	0	0	0	0	0
ABalpappp	0	0	0	0	0	0	0	0	0	0	0	0	0	0	0	0
ABaraaaaa	0	0	0	0	0	0	0	0	0	0	0	0	0	0	0	0
ABaraaaap	0	0	0	0	0	0	0	0	0	0	0	0	0	0	0	0
ABaraaapa	0	0	0	0	0	0	0	0	0	0	0	1	0	0	0	0
ABaraaapp	0	0	0	0	0	0	0	0	0	0	0	0	0	0	0	0
ABaraapaa	0	0	0	0	0	0	0	0	0	0	0	0	0	0	0	1
ABaraapap	0	0	0	0	0	0	0	0	0	0	0	0	0	0	0	1
ABaraappa	0	0	0	0	0	0	0	0	0	0	0	0	0	0	0	0
ABaraappp	0	0	0	0	0	0	0	0	0	0	0	0	0	0	0	0
ABarapaaa	0	0	0	0	0	0	0	0	0	0	0	0	0	0	0	0
ABarapaap	0	0	0	0	0	0	0	0	0	0	0	0	0	0	0	1
ABarapapa	0	0	0	0	0	0	0	0	0	0	0	0	0	0	0	0
ABarapapp	0	0	0	0	0	0	0	0	0	0	0	0	0	0	0	0
MSaaaaa	0	0	0	0	0	0	0	0	0	0	0	0	0	0	0	0
MSaaaap	0	0	0	0	0	0	0	0	0	0	0	0	0	0	0	0
MSaaapa	0	0	0	0	0	0	0	0	0	0	0	0	0	0	0	0
MSaapaa	0	0	0	0	0	0	0	0	0	0	0	0	0	0	0	0
MSaapap	0	0	0	0	0	0	0	0	0	0	0	0	0	0	0	0
MSpaaaa	0	0	0	0	0	0	0	0	0	0	0	0	0	0	0	0
MSpaaap	0	0	0	0	0	0	0	0	0	0	0	0	0	0	0	0
MSpaapa	0	0	0	0	0	0	0	0	0	0	0	0	0	0	0	1
MSpapaa	0	0	0	0	0	0	0	0	0	0	0	0	0	0	0	0
MSpapap	0	0	0	0	0	0	0	0	0	0	0	0	0	0	0	0

## Sheet: b
Cells-with-miR-1-expression	WT-1	WT-2	WT-3	WT-4	WT-5	WT-6	WT-7	WT-8	mir-1(n4101)-1	mir-1(n4101)-2	mir-1(n4101)-3	mir-1(n4101)-4	mir-1(n4101)-5	mir-1(n4101)-6	mir-1(n4101)-7	mir-1(n4101)-8
ABalpaaaa	0	0	0	0	0	0	0	0	0	0	0	0	0	0	0	0
ABalpaaap	0	0	0	0	0	0	0	0	0	0	0	0	0	0	0	0
ABalpaapa	0	0	0	0	0	0	0	0	0	0	0	0	0	0	0	0
ABalpaapp	0	0	0	0	0	0	0	0	0	0	0	0	0	0	0	0
ABalpappa	0	0	0	0	0	0	0	0	0	0	0	0	0	0	0	0
ABalpappp	0	0	0	0	0	0	0	0	0	0	0	0	0	0	0	0
ABaraaaaa	0	0	0	0	0	0	0	0	0	0	0	0	0	0	0	0
ABaraaaap	0	0	0	0	0	0	0	0	0	0	0	0	0	0	0	0
ABaraaapa	0	0	0	0	0	0	0	0	0	0	0	0	0	0	0	0
ABaraaapp	0	0	0	0	0	0	0	0	0	0	0	0	0	0	0	0
ABaraapaa	0	0	0	0	0	0	0	0	0	0	0	0	0	0	0	0
ABaraapap	0	0	0	0	0	0	0	0	0	0	0	0	0	0	0	0
ABaraappa	0	0	0	0	0	0	0	0	0	0	0	0	0	0	0	0
ABaraappp	0	0	0	0	0	0	0	0	0	0	0	0	0	0	0	0
ABarapaaa	0	0	0	0	0	0	0	0	0	0	0	0	0	0	0	0
ABarapaap	0	0	0	0	0	0	0	0	0	0	0	0	0	0	0	0
ABarapapa	0	0	0	0	0	0	0	0	0	0	0	0	0	0	0	0
ABarapapp	0	0	0	0	0	0	0	0	0	0	0	0	0	0	0	0
MSaaaaa	0	0	0	0	0	0	0	0	0	0	0	0	0	0	0	0
MSaaaap	0	0	0	0	0	0	0	0	0	0	0	0	0	0	0	0
MSaaapa	0	0	0	0	0	0	0	0	0	0	0	0	0	0	0	0
MSaapaa	0	0	0	0	0	0	0	0	0	0	0	0	0	0	0	0
MSaapap	0	0	0	0	0	0	0	0	0	0	0	0	0	0	0	0
MSpaaaa	0	0	0	0	0	0	0	0	0	0	0	0	0	0	0	0
MSpaaap	0	0	0	0	0	0	0	0	0	0	0	0	0	0	0	0
MSpaapa	0	0	0	0	0	0	0	0	0	0	0	0	0	0	0	0
MSpapaa	0	0	0	0	0	0	0	0	0	0	0	0	0	0	0	0
MSpapap	0	0	0	0	0	0	0	0	0	0	0	0	0	0	0	0

## Sheet: c
Pharynx-progenitor-cells-at-the-350-cell stage	WT-1	WT-2	WT-3	WT-4	WT-5	WT-6	WT-7	WT-8	mir-1(n4101)-1	mir-1(n4101)-2	mir-1(n4101)-3	mir-1(n4101)-4	mir-1(n4101)-5	mir-1(n4101)-6	mir-1(n4101)-7	mir-1(n4101)-8
ABalpaaaaa	295.0, 216.0, 22.5	115.0, 195.0, 45.0	167.0, 283.0, 36.0	411.0, 288.0, 40.5	326.0, 384.0, 40.5	81.0, 102.0, 22.5	208.0, 288.0, 103.5	415.0, 365.0, 22.5	227.0, 107.0, 40.5	110.0, 365.0, 40.5	285.0, 51.0, 31.5	193.0, 149.0, 108.0	316.0, 257.0, 90.0	249.0, 253.0, 27.0	161.0, 68.0, 22.5	77.0, 247.0, 108.0
ABalpaaaap	292.0, 200.0, 18.0	122.0, 197.0, 31.5	170.0, 266.0, 40.5	403.0, 271.0, 36.0	316.0, 373.0, 36.0	98.0, 115.0, 18.0	202.0, 304.0, 108.0	413.0, 345.0, 27.0	237.0, 98.0, 36.0	119.0, 348.0, 36.0	296.0, 62.0, 31.5	210.0, 135.0, 108.0	321.0, 269.0, 103.5	239.0, 265.0, 22.5	173.0, 80.0, 27.0	86.0, 260.0, 108.0
ABalpaaapa	278.0, 207.0, 36.0	108.0, 202.0, 31.5	160.0, 261.0, 54.0	396.0, 278.0, 54.0	303.0, 385.0, 45.0	107.0, 109.0, 27.0	190.0, 296.0, 90.0	402.0, 352.0, 36.0	232.0, 96.0, 54.0	112.0, 338.0, 54.0	302.0, 67.0, 49.5	219.0, 145.0, 99.0	340.0, 271.0, 108.0	228.0, 270.0, 36.0	177.0, 67.0, 40.5	97.0, 263.0, 90.0
ABalpaaapp	276.0, 191.0, 40.5	119.0, 214.0, 27.0	155.0, 253.0, 58.5	397.0, 259.0, 54.0	293.0, 387.0, 58.5	119.0, 112.0, 40.5	189.0, 310.0, 81.0	397.0, 342.0, 40.5	253.0, 105.0, 45.0	116.0, 328.0, 58.5	311.0, 73.0, 54.0	225.0, 153.0, 85.5	322.0, 290.0, 90.0	229.0, 281.0, 49.5	187.0, 77.0, 45.0	93.0, 275.0, 85.5
ABalpaapaa	316.0, 218.0, 31.5	99.0, 199.0, 40.5	178.0, 301.0, 45.0	435.0, 288.0, 54.0	338.0, 371.0, 54.0	72.0, 104.0, 45.0	228.0, 284.0, 90.0	429.0, 376.0, 40.5	214.0, 97.0, 58.5	114.0, 383.0, 58.5	262.0, 46.0, 45.0	181.0, 152.0, 94.5	332.0, 258.0, 81.0	255.0, 236.0, 45.0	138.0, 68.0, 31.5	68.0, 229.0, 94.5
ABalpaapap	301.0, 217.0, 36.0	109.0, 215.0, 36.0	159.0, 292.0, 49.5	417.0, 287.0, 49.5	322.0, 382.0, 54.0	88.0, 107.0, 36.0	210.0, 286.0, 85.5	410.0, 372.0, 40.5	230.0, 110.0, 49.5	109.0, 368.0, 58.5	279.0, 43.0, 49.5	195.0, 152.0, 94.5	316.0, 268.0, 81.0	247.0, 256.0, 45.0	157.0, 60.0, 36.0	80.0, 251.0, 90.0
ABalpappaa	278.0, 187.0, 18.0	118.0, 227.0, 22.5	167.0, 252.0, 36.0	387.0, 262.0, 40.5	293.0, 378.0, 40.5	124.0, 104.0, 22.5	193.0, 317.0, 99.0	391.0, 337.0, 27.0	254.0, 120.0, 40.5	115.0, 326.0, 40.5	312.0, 71.0, 36.0	234.0, 148.0, 103.5	328.0, 299.0, 103.5	219.0, 282.0, 27.0	183.0, 83.0, 27.0	104.0, 267.0, 108.0
ABalpappap	272.0, 178.0, 27.0	124.0, 238.0, 27.0	162.0, 240.0, 40.5	376.0, 249.0, 45.0	279.0, 392.0, 45.0	129.0, 115.0, 27.0	187.0, 327.0, 99.0	387.0, 323.0, 31.5	269.0, 114.0, 45.0	124.0, 313.0, 40.5	318.0, 82.0, 36.0	249.0, 152.0, 99.0	331.0, 315.0, 99.0	209.0, 295.0, 31.5	200.0, 85.0, 27.0	114.0, 282.0, 103.5
ABalpapppa	264.0, 188.0, 36.0	114.0, 248.0, 36.0	156.0, 242.0, 49.5	390.0, 250.0, 54.0	279.0, 381.0, 54.0	133.0, 130.0, 27.0	178.0, 324.0, 85.5	384.0, 328.0, 45.0	270.0, 126.0, 54.0	122.0, 320.0, 49.5	316.0, 90.0, 49.5	237.0, 148.0, 90.0	330.0, 307.0, 90.0	220.0, 294.0, 40.5	197.0, 92.0, 40.5	103.0, 283.0, 90.0
ABalpapppp	255.0, 172.0, 36.0	129.0, 255.0, 31.5	163.0, 220.0, 45.0	376.0, 232.0, 45.0	264.0, 398.0, 45.0	152.0, 132.0, 27.0	163.0, 329.0, 94.5	375.0, 308.0, 36.0	292.0, 127.0, 45.0	125.0, 297.0, 45.0	332.0, 97.0, 40.5	261.0, 150.0, 90.0	335.0, 327.0, 94.5	204.0, 308.0, 36.0	216.0, 84.0, 36.0	117.0, 291.0, 94.5
ABaraaaaaa	323.0, 216.0, 31.5	89.0, 199.0, 40.5	184.0, 304.0, 54.0	434.0, 287.0, 49.5	338.0, 359.0, 58.5	70.0, 120.0, 31.5	237.0, 285.0, 90.0	438.0, 375.0, 36.0	212.0, 110.0, 49.5	130.0, 385.0, 54.0	255.0, 52.0, 54.0	177.0, 133.0, 99.0	329.0, 248.0, 85.5	244.0, 226.0, 40.5	129.0, 80.0, 31.5	77.0, 217.0, 90.0
ABaraaaaap	324.0, 198.0, 27.0	76.0, 215.0, 36.0	201.0, 294.0, 49.5	441.0, 259.0, 40.5	327.0, 345.0, 54.0	79.0, 143.0, 36.0	244.0, 308.0, 90.0	446.0, 356.0, 31.5	215.0, 136.0, 54.0	144.0, 374.0, 49.5	259.0, 80.0, 54.0	188.0, 115.0, 94.5	357.0, 256.0, 81.0	226.0, 227.0, 31.5	132.0, 96.0, 40.5	97.0, 217.0, 99.0
ABaraaaapa	325.0, 207.0, 45.0	88.0, 203.0, 54.0	187.0, 295.0, 67.5	443.0, 276.0, 67.5	337.0, 358.0, 67.5	69.0, 128.0, 45.0	238.0, 296.0, 72.0	443.0, 361.0, 54.0	215.0, 117.0, 63.0	138.0, 373.0, 67.5	256.0, 59.0, 67.5	183.0, 126.0, 76.5	337.0, 251.0, 63.0	232.0, 229.0, 54.0	134.0, 76.0, 54.0	87.0, 222.0, 76.5
ABaraaaapp	314.0, 206.0, 67.5	98.0, 215.0, 67.5	175.0, 286.0, 81.0	433.0, 271.0, 81.0	325.0, 367.0, 85.5	87.0, 131.0, 63.0	221.0, 298.0, 54.0	428.0, 353.0, 67.5	227.0, 114.0, 76.5	132.0, 355.0, 85.5	273.0, 59.0, 81.0	197.0, 132.0, 63.0	342.0, 267.0, 58.5	224.0, 242.0, 67.5	155.0, 75.0, 63.0	97.0, 239.0, 58.5
ABaraaapaa	319.0, 202.0, 36.0	86.0, 208.0, 31.5	192.0, 290.0, 45.0	437.0, 272.0, 40.5	327.0, 356.0, 49.5	78.0, 129.0, 22.5	234.0, 304.0, 90.0	434.0, 358.0, 27.0	215.0, 121.0, 45.0	132.0, 376.0, 40.5	264.0, 63.0, 40.5	187.0, 131.0, 99.0	346.0, 254.0, 94.5	235.0, 233.0, 31.5	142.0, 87.0, 31.5	87.0, 219.0, 94.5
ABaraaapap	308.0, 192.0, 27.0	86.0, 221.0, 36.0	195.0, 271.0, 49.5	426.0, 257.0, 49.5	315.0, 350.0, 49.5	94.0, 143.0, 31.5	228.0, 310.0, 94.5	425.0, 345.0, 31.5	227.0, 131.0, 45.0	135.0, 357.0, 45.0	272.0, 77.0, 40.5	200.0, 119.0, 90.0	350.0, 266.0, 94.5	219.0, 240.0, 36.0	153.0, 96.0, 31.5	98.0, 232.0, 94.5
ABaraapaaa	311.0, 214.0, 54.0	97.0, 213.0, 49.5	176.0, 288.0, 54.0	428.0, 277.0, 67.5	325.0, 373.0, 72.0	81.0, 122.0, 45.0	224.0, 289.0, 72.0	425.0, 366.0, 54.0	236.0, 109.0, 67.5	125.0, 366.0, 63.0	271.0, 49.0, 67.5	196.0, 137.0, 85.5	324.0, 263.0, 63.0	242.0, 243.0, 54.0	149.0, 76.0, 40.5	83.0, 240.0, 81.0
ABaraapaap	299.0, 201.0, 54.0	104.0, 228.0, 49.5	178.0, 274.0, 63.0	414.0, 262.0, 72.0	309.0, 378.0, 76.5	92.0, 121.0, 58.5	214.0, 303.0, 72.0	419.0, 352.0, 49.5	248.0, 121.0, 63.0	123.0, 352.0, 67.5	281.0, 63.0, 67.5	207.0, 130.0, 76.5	332.0, 280.0, 67.5	231.0, 258.0, 54.0	162.0, 80.0, 49.5	96.0, 249.0, 76.5
ABaraapapa	288.0, 194.0, 54.0	113.0, 224.0, 58.5	166.0, 268.0, 72.0	403.0, 266.0, 72.0	296.0, 383.0, 67.5	106.0, 115.0, 54.0	197.0, 304.0, 67.5	405.0, 343.0, 54.0	262.0, 125.0, 67.5	118.0, 336.0, 72.0	294.0, 67.0, 67.5	218.0, 144.0, 76.5	330.0, 295.0, 72.0	224.0, 271.0, 54.0	178.0, 76.0, 54.0	97.0, 264.0, 72.0
ABaraapapp	268.0, 189.0, 58.5	114.0, 249.0, 58.5	159.0, 249.0, 72.0	393.0, 251.0, 76.5	277.0, 379.0, 76.5	124.0, 121.0, 58.5	183.0, 317.0, 63.0	395.0, 330.0, 63.0	282.0, 122.0, 76.5	116.0, 318.0, 76.5	310.0, 77.0, 67.5	232.0, 133.0, 67.5	332.0, 311.0, 63.0	214.0, 284.0, 67.5	189.0, 87.0, 63.0	108.0, 274.0, 67.5
ABaraappaa	317.0, 193.0, 54.0	81.0, 220.0, 54.0	195.0, 281.0, 67.5	436.0, 251.0, 67.5	317.0, 357.0, 67.5	84.0, 142.0, 45.0	231.0, 318.0, 72.0	439.0, 343.0, 45.0	230.0, 131.0, 63.0	141.0, 361.0, 63.0	272.0, 70.0, 58.5	199.0, 116.0, 76.5	352.0, 265.0, 67.5	222.0, 241.0, 49.5	150.0, 95.0, 49.5	103.0, 229.0, 76.5
ABaraappap	304.0, 181.0, 49.5	88.0, 233.0, 58.5	192.0, 264.0, 67.5	418.0, 246.0, 67.5	301.0, 361.0, 67.5	99.0, 139.0, 54.0	212.0, 322.0, 67.5	426.0, 334.0, 54.0	247.0, 139.0, 67.5	139.0, 346.0, 67.5	279.0, 85.0, 63.0	214.0, 117.0, 72.0	351.0, 283.0, 72.0	211.0, 250.0, 54.0	163.0, 98.0, 54.0	112.0, 245.0, 81.0
ABaraapppa	292.0, 170.0, 49.5	95.0, 244.0, 49.5	179.0, 252.0, 63.0	410.0, 234.0, 63.0	284.0, 359.0, 63.0	115.0, 145.0, 45.0	202.0, 334.0, 76.5	417.0, 320.0, 49.5	259.0, 148.0, 58.5	138.0, 331.0, 63.0	293.0, 89.0, 63.0	226.0, 114.0, 81.0	353.0, 300.0, 76.5	206.0, 266.0, 49.5	178.0, 102.0, 54.0	123.0, 259.0, 81.0
ABaraapppp	282.0, 142.0, 63.0	104.0, 276.0, 54.0	188.0, 227.0, 67.5	398.0, 211.0, 67.5	263.0, 357.0, 67.5	132.0, 151.0, 49.5	191.0, 352.0, 67.5	420.0, 295.0, 54.0	275.0, 167.0, 67.5	149.0, 313.0, 67.5	307.0, 104.0, 63.0	247.0, 113.0, 76.5	367.0, 322.0, 72.0	192.0, 275.0, 54.0	190.0, 116.0, 58.5	145.0, 263.0, 72.0
ABarapaaaa	296.0, 185.0, 18.0	102.0, 229.0, 22.5	186.0, 264.0, 36.0	410.0, 254.0, 36.0	301.0, 361.0, 40.5	101.0, 129.0, 22.5	209.0, 317.0, 103.5	415.0, 336.0, 22.5	238.0, 121.0, 36.0	129.0, 344.0, 36.0	286.0, 75.0, 36.0	222.0, 126.0, 103.5	342.0, 288.0, 99.0	227.0, 253.0, 22.5	170.0, 99.0, 27.0	104.0, 249.0, 108.0
ABarapaaap	283.0, 175.0, 18.0	111.0, 239.0, 22.5	193.0, 248.0, 40.5	398.0, 246.0, 40.5	287.0, 364.0, 36.0	118.0, 127.0, 22.5	200.0, 328.0, 103.5	404.0, 324.0, 22.5	250.0, 135.0, 31.5	127.0, 328.0, 36.0	301.0, 83.0, 36.0	239.0, 106.0, 103.5	359.0, 292.0, 99.0	211.0, 266.0, 22.5	189.0, 97.0, 22.5	118.0, 252.0, 108.0
ABarapaapa	297.0, 178.0, 31.5	89.0, 243.0, 27.0	183.0, 258.0, 45.0	421.0, 245.0, 45.0	296.0, 359.0, 49.5	109.0, 143.0, 27.0	208.0, 321.0, 90.0	421.0, 323.0, 27.0	248.0, 137.0, 40.5	134.0, 336.0, 45.0	291.0, 82.0, 45.0	219.0, 121.0, 99.0	349.0, 285.0, 90.0	209.0, 253.0, 31.5	170.0, 100.0, 31.5	111.0, 250.0, 94.5
ABarapaapp	287.0, 163.0, 36.0	95.0, 252.0, 36.0	192.0, 242.0, 54.0	406.0, 237.0, 49.5	280.0, 363.0, 49.5	122.0, 143.0, 36.0	200.0, 339.0, 85.5	408.0, 317.0, 36.0	260.0, 147.0, 49.5	143.0, 324.0, 49.5	299.0, 97.0, 45.0	238.0, 127.0, 85.5	348.0, 301.0, 90.0	204.0, 267.0, 36.0	181.0, 106.0, 40.5	121.0, 262.0, 85.5
ABarapapaa	278.0, 161.0, 18.0	106.0, 253.0, 22.5	184.0, 233.0, 40.5	400.0, 237.0, 36.0	274.0, 372.0, 36.0	130.0, 142.0, 22.5	195.0, 341.0, 103.5	399.0, 311.0, 22.5	266.0, 151.0, 36.0	145.0, 315.0, 36.0	304.0, 101.0, 36.0	241.0, 132.0, 99.0	351.0, 305.0, 99.0	200.0, 276.0, 27.0	182.0, 114.0, 27.0	119.0, 263.0, 103.5
ABarapapap	260.0, 159.0, 22.5	119.0, 266.0, 22.5	174.0, 216.0, 36.0	386.0, 225.0, 36.0	257.0, 377.0, 36.0	151.0, 143.0, 22.5	167.0, 351.0, 103.5	385.0, 297.0, 27.0	283.0, 159.0, 36.0	142.0, 296.0, 40.5	323.0, 110.0, 36.0	259.0, 132.0, 103.5	353.0, 326.0, 103.5	191.0, 295.0, 27.0	196.0, 121.0, 27.0	129.0, 274.0, 108.0
ABarapappa	274.0, 147.0, 31.5	106.0, 267.0, 31.5	195.0, 221.0, 49.5	395.0, 225.0, 49.5	261.0, 368.0, 45.0	139.0, 154.0, 31.5	184.0, 348.0, 90.0	409.0, 301.0, 31.5	278.0, 139.0, 36.0	156.0, 311.0, 49.5	311.0, 108.0, 49.5	252.0, 116.0, 94.5	361.0, 319.0, 85.5	193.0, 281.0, 31.5	196.0, 108.0, 36.0	134.0, 268.0, 99.0
ABarapappp	255.0, 143.0, 31.5	113.0, 279.0, 27.0	182.0, 202.0, 36.0	371.0, 217.0, 40.5	247.0, 384.0, 45.0	163.0, 160.0, 36.0	168.0, 364.0, 99.0	397.0, 285.0, 36.0	300.0, 156.0, 40.5	143.0, 287.0, 45.0	328.0, 130.0, 45.0	278.0, 124.0, 99.0	368.0, 339.0, 94.5	181.0, 306.0, 36.0	211.0, 108.0, 31.5	142.0, 291.0, 103.5
MSaaaaaa	325.0, 215.0, 63.0	89.0, 198.0, 67.5	181.0, 299.0, 81.0	442.0, 282.0, 76.5	341.0, 368.0, 81.0	66.0, 125.0, 63.0	235.0, 291.0, 54.0	443.0, 367.0, 63.0	214.0, 121.0, 81.0	130.0, 378.0, 81.0	257.0, 55.0, 81.0	180.0, 136.0, 63.0	335.0, 248.0, 54.0	237.0, 227.0, 67.5	134.0, 74.0, 58.5	79.0, 230.0, 67.5
MSaaaaap	315.0, 206.0, 81.0	101.0, 206.0, 76.5	173.0, 287.0, 94.5	433.0, 270.0, 90.0	327.0, 371.0, 99.0	82.0, 123.0, 76.5	215.0, 298.0, 40.5	429.0, 360.0, 72.0	228.0, 121.0, 94.5	123.0, 364.0, 94.5	274.0, 57.0, 90.0	199.0, 137.0, 49.5	331.0, 265.0, 45.0	232.0, 243.0, 81.0	144.0, 75.0, 76.5	89.0, 238.0, 49.5
MSaaaapa	299.0, 204.0, 85.5	101.0, 222.0, 85.5	167.0, 271.0, 103.5	425.0, 255.0, 108.0	309.0, 375.0, 103.5	100.0, 127.0, 85.5	205.0, 311.0, 31.5	426.0, 345.0, 90.0	246.0, 119.0, 103.5	132.0, 348.0, 99.0	291.0, 55.0, 94.5	216.0, 133.0, 40.5	342.0, 282.0, 40.5	221.0, 255.0, 85.5	153.0, 76.0, 85.5	103.0, 247.0, 45.0
MSaaaapp	283.0, 190.0, 90.0	112.0, 242.0, 90.0	165.0, 248.0, 103.5	401.0, 245.0, 117.0	291.0, 382.0, 103.5	118.0, 128.0, 85.5	181.0, 326.0, 36.0	417.0, 326.0, 93.0	270.0, 129.0, 99.0	128.0, 326.0, 103.5	312.0, 75.0, 99.0	235.0, 129.0, 40.5	344.0, 305.0, 40.5	206.0, 270.0, 90.0	171.0, 85.0, 99.0	112.0, 263.0, 40.5
MSaaapaa	292.0, 199.0, 72.0	115.0, 227.0, 72.0	158.0, 271.0, 85.5	411.0, 261.0, 90.0	304.0, 384.0, 90.0	111.0, 118.0, 72.0	200.0, 304.0, 49.5	415.0, 341.0, 72.0	245.0, 114.0, 90.0	116.0, 344.0, 90.0	305.0, 65.0, 85.5	217.0, 142.0, 58.5	328.0, 286.0, 49.5	220.0, 267.0, 72.0	169.0, 76.0, 72.0	92.0, 259.0, 58.5
MSaaapap	279.0, 184.0, 72.0	108.0, 250.0, 72.0	159.0, 249.0, 85.5	404.0, 244.0, 103.5	286.0, 389.0, 90.0	121.0, 136.0, 67.5	185.0, 320.0, 49.5	408.0, 327.0, 76.5	266.0, 125.0, 90.0	122.0, 325.0, 85.5	323.0, 74.0, 85.5	233.0, 141.0, 49.5	337.0, 305.0, 54.0	204.0, 278.0, 76.5	188.0, 88.0, 76.5	108.0, 272.0, 54.0
MSaapaaa	266.0, 181.0, 49.5	121.0, 248.0, 49.5	165.0, 236.0, 67.5	385.0, 244.0, 72.0	274.0, 396.0, 72.0	131.0, 123.0, 49.5	176.0, 324.0, 72.0	390.0, 325.0, 49.5	284.0, 132.0, 63.0	122.0, 312.0, 67.5	324.0, 87.0, 63.0	246.0, 139.0, 76.5	334.0, 314.0, 76.5	209.0, 289.0, 54.0	202.0, 88.0, 54.0	111.0, 285.0, 76.5
MSaapaap	256.0, 162.0, 58.5	136.0, 261.0, 58.5	155.0, 217.0, 67.5	371.0, 237.0, 81.0	252.0, 393.0, 76.5	148.0, 124.0, 58.5	161.0, 333.0, 63.0	388.0, 312.0, 67.5	294.0, 143.0, 76.5	135.0, 296.0, 76.5	338.0, 105.0, 72.0	261.0, 137.0, 63.0	349.0, 331.0, 67.5	196.0, 301.0, 63.0	215.0, 103.0, 63.0	127.0, 291.0, 67.5
MSaapapa	252.0, 159.0, 49.5	131.0, 268.0, 49.5	168.0, 201.0, 58.5	354.0, 229.0, 76.5	253.0, 396.0, 67.5	153.0, 113.0, 49.5	158.0, 346.0, 81.0	380.0, 309.0, 54.0	300.0, 142.0, 63.0	136.0, 286.0, 67.5	347.0, 109.0, 63.0	273.0, 134.0, 81.0	338.0, 335.0, 72.0	191.0, 310.0, 49.5	222.0, 102.0, 49.5	133.0, 297.0, 76.5
MSaapapp	235.0, 152.0, 45.0	143.0, 283.0, 45.0	155.0, 186.0, 58.5	343.0, 218.0, 63.0	233.0, 402.0, 63.0	175.0, 118.0, 45.0	140.0, 350.0, 76.5	364.0, 298.0, 49.5	319.0, 147.0, 63.0	126.0, 268.0, 58.5	362.0, 120.0, 58.5	289.0, 143.0, 81.0	348.0, 350.0, 76.5	187.0, 331.0, 45.0	240.0, 107.0, 49.5	142.0, 314.0, 81.0
MSpaaaaa	329.0, 195.0, 63.0	79.0, 214.0, 67.5	199.0, 288.0, 81.0	448.0, 257.0, 72.0	322.0, 347.0, 81.0	77.0, 146.0, 58.5	236.0, 311.0, 58.5	447.0, 346.0, 58.5	224.0, 134.0, 76.5	145.0, 371.0, 76.5	260.0, 80.0, 72.0	186.0, 117.0, 67.5	352.0, 256.0, 54.0	218.0, 227.0, 67.5	135.0, 89.0, 63.0	98.0, 221.0, 63.0
MSpaaaap	311.0, 186.0, 76.5	86.0, 234.0, 76.5	193.0, 273.0, 90.0	433.0, 243.0, 85.5	304.0, 355.0, 90.0	100.0, 142.0, 67.5	216.0, 318.0, 45.0	436.0, 337.0, 72.0	238.0, 139.0, 90.0	147.0, 355.0, 85.5	279.0, 79.0, 85.5	204.0, 118.0, 54.0	360.0, 277.0, 49.5	203.0, 242.0, 72.0	149.0, 95.0, 72.0	110.0, 234.0, 58.5
MSpaaapa	307.0, 182.0, 85.5	87.0, 246.0, 85.5	183.0, 263.0, 99.0	424.0, 239.0, 94.5	288.0, 345.0, 90.0	108.0, 151.0, 76.5	211.0, 338.0, 40.5	444.0, 323.0, 67.5	251.0, 140.0, 94.5	151.0, 343.0, 94.5	288.0, 78.0, 94.5	217.0, 108.0, 54.0	350.0, 287.0, 49.5	201.0, 253.0, 76.5	166.0, 105.0, 81.0	126.0, 240.0, 49.5
MSpaaapp	286.0, 174.0, 85.5	104.0, 260.0, 90.0	184.0, 242.0, 99.0	404.0, 224.0, 103.5	280.0, 362.0, 99.0	124.0, 148.0, 85.5	192.0, 339.0, 36.0	424.0, 311.0, 85.5	268.0, 147.0, 99.0	148.0, 327.0, 99.0	308.0, 92.0, 94.5	236.0, 114.0, 45.0	363.0, 303.0, 40.5	189.0, 266.0, 81.0	189.0, 97.0, 90.0	126.0, 258.0, 45.0
MSpaapaa	305.0, 170.0, 63.0	80.0, 253.0, 72.0	183.0, 254.0, 81.0	424.0, 230.0, 81.0	285.0, 361.0, 81.0	111.0, 159.0, 67.5	209.0, 335.0, 54.0	430.0, 319.0, 63.0	250.0, 152.0, 81.0	152.0, 337.0, 85.5	282.0, 99.0, 81.0	225.0, 102.0, 58.5	365.0, 291.0, 63.0	190.0, 254.0, 63.0	166.0, 109.0, 72.0	121.0, 247.0, 67.5
MSpaapap	291.0, 153.0, 67.5	94.0, 268.0, 67.5	197.0, 240.0, 76.5	414.0, 218.0, 81.0	270.0, 351.0, 81.0	132.0, 161.0, 67.5	199.0, 348.0, 58.5	429.0, 301.0, 67.5	265.0, 159.0, 81.0	154.0, 320.0, 85.5	299.0, 106.0, 81.0	240.0, 102.0, 63.0	371.0, 306.0, 58.5	176.0, 264.0, 63.0	181.0, 119.0, 67.5	136.0, 255.0, 67.5
MSpapaaa	273.0, 152.0, 40.5	112.0, 265.0, 45.0	183.0, 219.0, 58.5	389.0, 227.0, 63.0	268.0, 376.0, 67.5	143.0, 146.0, 40.5	179.0, 349.0, 74.52	403.0, 304.0, 49.5	284.0, 153.0, 58.5	148.0, 306.0, 63.0	318.0, 107.0, 58.5	259.0, 123.0, 81.0	360.0, 320.0, 83.25	187.0, 288.0, 45.0	200.0, 109.0, 49.5	140.0, 280.0, 85.5
MSpapaap	259.0, 146.0, 54.0	121.0, 280.0, 54.0	172.0, 204.0, 72.0	379.0, 214.0, 72.0	250.0, 376.0, 63.0	157.0, 146.0, 54.0	166.0, 356.0, 67.5	396.0, 292.0, 58.5	300.0, 165.0, 72.0	157.0, 285.0, 67.5	336.0, 124.0, 63.0	269.0, 114.0, 67.5	368.0, 342.0, 72.0	171.0, 303.0, 49.5	211.0, 122.0, 54.0	153.0, 282.0, 72.0
MSpapapa	258.0, 132.0, 45.0	120.0, 290.0, 49.5	187.0, 196.0, 54.0	370.0, 211.0, 63.0	235.0, 369.0, 63.0	169.0, 139.0, 45.0	167.0, 367.0, 81.0	384.0, 290.0, 45.0	302.0, 169.0, 58.5	161.0, 278.0, 58.5	342.0, 123.0, 54.0	278.0, 111.0, 81.0	363.0, 353.0, 85.5	171.0, 317.0, 36.0	224.0, 117.0, 45.0	150.0, 290.0, 85.5
MSpapapp	239.0, 128.0, 36.0	131.0, 300.0, 40.5	186.0, 178.0, 49.5	362.0, 195.0, 58.5	220.0, 377.0, 54.0	180.0, 149.0, 40.5	153.0, 375.0, 81.0	376.0, 275.0, 40.5	318.0, 170.0, 58.5	159.0, 263.0, 58.5	345.0, 142.0, 54.0	293.0, 120.0, 76.5	367.0, 364.0, 81.0	164.0, 323.0, 49.5	239.0, 131.0, 45.0	162.0, 302.0, 85.5
