# Supplementary material for: A lineage-resolved cartography of microRNA promoter activity in C. elegans empowers multidimensional developmental analysis
Source: Nat Commun. 2024 Mar 30;15:2783. doi: 10.1038/s41467-024-47055-4 (PMC10981687; doi:10.1038/s41467-024-47055-4)
Supplement: Supplementary file 16 — Supplementary Dataset 13 [file 41467_2024_47055_MOESM16_ESM.xlsx]

## Sheet: pha-4_miR-1-pr
Cell-track-name	PHA-4 expression status	WT-1	WT-2	pha-4(zu225)-1	pha-4(zu225)-2
ABalaaaala	0	0.19	0.037	0.083	0.198
ABalaaaalp	0	0.15	0.103	0.153	0.143
ABalaaaarl	0	0.2	0.18	0.18	0.182
ABalaaaarr	0	0.197	0.09	0.193	0.167
ABalaaapal	0	0.263	0.24	0.235	0.185
ABalaaapar	0	0.223	0.375	0.3	0.267
ABalaaappl	0	0.22	0.27	0.365	0.19
ABalaaappr	0	0.117	0.255	0.22	0.275
ABalaapaaa	0	0.32	0.335	0.215	0.22
ABalaapaap	0	0.28	0.285	0.14	0.133
ABalaapapa	0	0.345	0.305	0.28	0.383
ABalaapapp	0	0.065	0.215	0.18	0.25
ABalaappaa	0	0.397	0.31	0.237	0.375
ABalaappap	0	0.17	0.225	0.12	0.185
ABalaapppa	0	0.16	0.305	0.14	0.455
ABalaapppp	0	0.117	0.105	0.13	0.405
ABalapaaaa	0	0.134	0.184	0.158	0.222
ABalapaaap	0	0.082	0.172	0.185	0.17
ABalapaapa	0	0.162	0.222	0.302	0.192
ABalapaapp	0	0.204	0.196	0.22	0.188
ABalapapaa	0	0.272	0.274	0.435	0.478
ABalapapap	0	0.176	0.322	0.245	0.205
ABalapappa	0	0.1	0.144	0.12	0.255
ABalapappp	0	0.174	0.234	0.185	0.26
ABalappaaa	0	0.278	0.348	0.233	0.2
ABalappaap	0	0.155	0.202	0.267	0.227
ABalappapa	0	0.51	0.21	0.207	0.31
ABalappapp	0	0.52	0.265	0.267	0.253
ABalapppaa	0	0.12	0.267	0.27	0.273
ABalapppap	0	0.145	0.25	0.367	0.177
ABalappppa	0	0.153	0.095	0.267	0.223
ABalappppp	0	0.192	0.185	0.243	0.2
ABalpaaaaa	1	1.8	1.72	0.633	0.95
ABalpaaaap	1	1.77	1.863	0.863	0.983
ABalpaaapa	1	2.645	1.423	0.743	1.177
ABalpaaapp	1	3.24	1.607	0.457	1.433
ABalpaapaa	1	2.637	3.84	2.373	0.57
ABalpaapap	1	0.947	1.385	1.727	0.327
ABalpaappa	1	1.413	3.2	1.633	0.18
ABalpaappp	1	1.327	2.95	1.713	0.197
ABalpapaaa	1	0.66	0.563	0.1	0.147
ABalpapaap	1	0.515	0.34	0.105	0.177
ABalpapapa	1	0.895	0.783	0.155	0.197
ABalpapapp	1	1.045	0.94	0.18	0.127
ABalpappaa	1	2.33	1.745	0.05	1.06
ABalpappap	1	2.23	1.7	0.03	0.88
ABalpapppa	1	3.25	3.5	0.02	0.77
ABalpapppp	1	1.72	2.51	0.1	0.27
ABalppaaaa	0	0.182	0.462	0.272	0.312
ABalppaaap	0	0.143	0.267	0.198	0.205
ABalppaapa	0	0.25	0.245	0.268	0.363
ABalppaapp	0	0.16	0.17	0.094	0.165
ABalppapaa	0	0.09	0.103	0.064	0.05
ABalppapap	0	0.077	0.055	0.094	0.062
ABalppappa	0	0.015	0.058	0.058	0.042
ABalppappp	0	0.035	0.045	0.04	0.075
ABalpppaaa	0	0.45	0.193	0.37	0.247
ABalpppaap	0	0.505	0.337	0.363	0.287
ABalpppapa	0	0.105	0.073	0.077	0.223
ABalpppapp	0	0.27	0.17	0.173	0.317
ABalppppaa	0	0.24	0.38	0.19	0.232
ABalppppap	0	0.29	0.275	0.122	0.218
ABalpppppa	0	0.195	0.31	0.132	0.112
ABalpppppp	0	0.21	0.26	0.115	0.092
ABaraaaaaa	1	0.855	7.43	0.725	1.74
ABaraaaaap	1	0.908	7.275	1.14	1.533
ABaraaaapa	1	1.578	5.575	0.595	2.173
ABaraaaapp	1	3.048	7.26	0.995	1.727
ABaraaapaa	1	2.807	6.075	1.82	3.97
ABaraaapap	1	1.967	4.535	1.375	3.07
ABaraaappa	1	2.163	4.565	2.2	3.695
ABaraaappp	1	2.067	4.1	2.065	3.47
ABaraapaaa	1	1.84	5.67	0.1	4.85
ABaraapaap	1	1.93	6.475	0.06	3.67
ABaraapapa	1	2.37	4.18	1.45	6.6
ABaraapapp	1	3.895	3.85	1.91	7.7
ABaraappaa	1	1.9	6.17	1.425	0.68
ABaraappap	1	4.49	4.695	1.13	0.25
ABaraapppa	1	2.82	5.93	3.085	0.715
ABaraapppp	1	3.03	7.445	3.56	0.795
ABarapaaaa	1	1.745	1.297	0.17	0.63
ABarapaaap	1	1.755	1.433	0.15	0.66
ABarapaapa	1	2.79	1.677	0.093	0.795
ABarapaapp	1	2.28	1.827	0.03	0.8
ABarapapaa	1	0.845	3.035	1.02	0.043
ABarapapap	1	0.76	3.175	0.62	0.027
ABarapappa	1	2.63	4.735	0.125	0.06
ABarapappp	1	1.55	3.065	0.14	0.143
ABarappaaa	0	0.15	0.03	0.21	0.135
ABarappaap	0	0.16	0.15	0	0.22
ABarappapa	0	0.145	0.06	0.19	0.09
ABarappapp	0	0.18	0	0.27	0.195
ABarapppaa	0	0.08	0.12	0.125	0.215
ABarapppap	0	0.2	0.09	0.205	0.19
ABarappppa	0	0.13	0.07	0.27	0.19
ABarappppp	0	0.08	0.125	0.08	0.235
ABarpaaaaa	0	0.307	0.303	0.325	0.437
ABarpaaaap	1	0.493	0.36	0.555	0.227
ABarpaaapa	0	0.447	0.42	0.415	0.443
ABarpaaapp	0	0.587	0.743	0.245	0.477
ABarpaapaa	0	0.33	0.317	0.25	0.337
ABarpaapap	0	0.223	0.233	0.212	0.257
ABarpaappa	0	0.323	0.183	0.2	0.283
ABarpaappp	0	0.327	0.283	0.268	0.23
ABarpapaaa	0	0.34	0.267	0.303	0.3
ABarpapaap	0	0.263	0.27	0.317	0.213
ABarpapapa	0	0.367	0.37	0.563	0.28
ABarpapapp	0	0.223	0.36	0.48	0.177
ABarpappaa	0	0.6	0.37	0.443	0.393
ABarpappap	0	0.55	0.375	0.443	0.28
ABarpapppa	0	0.6	0.48	0.4	0.3
ABarpapppp	0	0.38	0.155	0.47	0.2
ABarppaaaa	0	0.423	0.242	0.42	0.535
ABarppaaap	0	0.377	0.35	0.302	0.478
ABarppaapa	0	0.317	0.195	0.248	0.315
ABarppaapp	0	0.39	0.308	0.318	0.375
ABarppapaa	0	0.223	0.205	0.388	0.45
ABarppapap	0	0.207	0.115	0.196	0.255
ABarppappa	0	0.303	0.158	0.154	0.258
ABarppappp	0	0.207	0.128	0.11	0.21
ABarpppaaa	0	0.36	0.36	0.44	0.47
ABarpppaap	0	0.353	0.287	0.272	0.27
ABarpppapa	0	0.28	0.227	0.372	0.32
ABarpppapp	0	0.48	0.39	0.41	0.367
ABarppppaa	0	0.447	0.483	0.278	0.157
ABarppppap	0	0.403	0.397	0.248	0.063
ABarpppppa	0	0.237	0.483	0.315	0.13
ABarpppppp	0	0.237	0.27	0.16	0.157
ABplaaaaaa	0	0.197	0.205	0.24	0.237
ABplaaaaap	0	0.103	0.173	0.36	0.302
ABplaaaapa	1	0.253	0.342	0.282	0.18
ABplaaaapp	1	0.163	0.142	0.284	0.2
ABplaaapaa	0	0.193	0.203	0.448	0.258
ABplaaapap	0	0.107	0.2	0.382	0.313
ABplaaappa	0	0.213	0.232	0.238	0.265
ABplaaappp	0	0.222	0.207	0.168	0.287
ABplaapaaa	0	0.184	0.222	0.242	0.198
ABplaapaap	0	0.17	0.17	0.322	0.105
ABplaapapp	0	0.15	0.146	0.194	0.178
ABplaappaa	0	0.166	0.186	0.206	0.253
ABplaappap	0	0.128	0.072	0.134	0.175
ABplaapppa	0	0.096	0.046	0.1	0.233
ABplaapppp	0	0.074	0.046	0.076	0.25
ABplapaaaa	0	0.227	0.252	0.31	0.29
ABplapaaap	0	0.248	0.2	0.338	0.255
ABplapaapa	0	0.315	0.244	0.392	0.142
ABplapaapp	0	0.253	0.136	0.382	0.177
ABplapapaa	0	0.16	0.178	0.346	0.242
ABplapapap	0	0.152	0.16	0.26	0.258
ABplapappa	0	0.115	0.154	0.262	0.208
ABplapappp	0	0.103	0.164	0.248	0.238
ABplappaaa	0	0.07	0.088	0.136	0.163
ABplappaap	0	0.062	0.06	0.18	0.188
ABplappapa	0	0.127	0.082	0.212	0.157
ABplappapp	0	0.085	0.075	0.146	0.143
ABplapppaa	0	0.125	0.125	0.14	0.138
ABplapppap	0	0.1	0.15	0.192	0.12
ABplappppa	0	0.065	0.17	0.238	0.178
ABplappppp	0	0.07	0.082	0.256	0.15
ABplpaaaaa	0	0.09	0.12	0.144	0.158
ABplpaaaap	0	0.097	0.112	0.114	0.164
ABplpaaapa	0	0.11	0.115	0.132	0.188
ABplpaaapp	0	0.093	0.128	0.155	0.212
ABplpaapaa	0	0.133	0.148	0.122	0.198
ABplpaapap	0	0.18	0.14	0.164	0.166
ABplpaappa	0	0.033	0.103	0.158	0.146
ABplpaappp	0	0.097	0.092	0.11	0.186
ABplpapaaa	0	0.12	0.09	0.136	0.068
ABplpapaap	0	0.085	0.083	0.098	0.08
ABplpapapa	0	0.08	0.077	0.118	0.06
ABplpapapp	0	0.03	0.063	0.106	0.068
ABplpappaa	0	0.1	0	0.082	0.046
ABplpappap	0	0.44	0.095	0.345	0.084
ABplpapppa	1	0.08	0.08	0.164	0.104
ABplpapppp	1	0.09	0	0.164	0.056
ABplppaaaa	0	0.188	0.1	0.12	0.104
ABplppaaap	0	0.24	0.17	0.188	0.162
ABplppaapa	0	0.082	0.114	0.17	0.12
ABplppaapp	0	0.11	0.108	0.265	0.08
ABplppapaa	0	0.17	0.112	0.148	0.154
ABplppapap	0	0.103	0.068	0.175	0.216
ABplppappa	0	0.118	0.1	0.162	0.176
ABplppappp	0	0.14	0.062	0.192	0.192
ABplpppaaa	0	0.065	0.06	0.21	0.165
ABplpppaap	0	0.053	0.027	0.192	0.12
ABplpppapa	0	0.1	0	0.18	0.29
ABplpppapp	0	0.158	0.13	0.198	0.238
ABplppppaa	0	0.057	0.067	0.088	0.067
ABplppppap	0	0.05	0.03	0.09	0.107
ABplpppppa	0	0.058	0.023	0.113	0.103
ABplpppppp	0	0.062	0.067	0.108	0.087
ABpraaaaaa	0	0.26	0.232	0.158	0.183
ABpraaaaap	0	0.393	0.298	0.228	0.265
ABpraaaapa	0	0.157	0.172	0.098	0.092
ABpraaaapp	0	0.317	0.115	0.165	0.172
ABpraaapaa	0	0.167	0.175	0.17	0.112
ABpraaapap	0	0.187	0.228	0.15	0.195
ABpraaappa	0	0.11	0.185	0.228	0.132
ABpraaappp	0	0.077	0.122	0.122	0.115
ABpraapaaa	0	0.263	0.288	0.273	0.343
ABpraapaap	0	0.213	0.162	0.263	0.33
ABpraapapa	0	0.24	0.178	0.397	0.283
ABpraapapp	0	0.17	0.13	0.363	0.19
ABpraappaa	0	0.375	0.343	0.49	0.345
ABpraappap	0	0.2	0.157	0.25	0.195
ABpraapppa	0	0.14	0.127	0.135	0.08
ABpraapppp	0	0.09	0	0.085	0.035
ABprapaaaa	0	0.24	0.23	0.27	0.24
ABprapaaap	0	0.17	0.233	0.33	0.215
ABprapaapa	0	0.253	0.233	0.273	0.3
ABprapaapp	0	0.263	0.167	0.31	0.125
ABprapapaa	0	0.143	0.213	0.15	0.13
ABprapapap	0	0.177	0.09	0.253	0.132
ABprapappa	0	0.183	0.07	0.233	0.155
ABprapappp	0	0.167	0.07	0.217	0.072
ABprappaaa	0	0.09	0.065	0.27	0.07
ABprappaap	0	0.077	0.06	0.19	0.03
ABprappapa	0	0.137	0.195	0.19	0.165
ABprappapp	0	0.133	0.15	0.25	0.2
ABprapppaa	0	0.103	0.087	0.14	0.13
ABprapppap	0	0.068	0.183	0.157	0.143
ABprappppa	0	0.095	0.17	0.183	0.16
ABprappppp	0	0.07	0.087	0.1	0.107
ABprpaaaaa	0	0.17	0.29	0.063	0.083
ABprpaaaap	0	0.22	0.085	0.103	0.087
ABprpaaapa	0	0.095	0.225	0.133	0.203
ABprpaaapp	0	0.155	0.21	0.123	0.107
ABprpaapaa	0	0.05	0.12	0.255	0.335
ABprpaapap	0	0.107	0.077	0.28	0.24
ABprpaappa	0	0.077	0.183	0.155	0.13
ABprpaappp	0	0.077	0.15	0.195	0.135
ABprpapaaa	0	0.105	0.04	0.085	0.39
ABprpapaap	0	0.085	0	0.025	0.17
ABprpapapa	0	0.025	0.06	0.19	0.02
ABprpapapp	0	0.075	0.18	0.29	0.05
ABprpappaa	0	0.13	0	0.125	0.01
ABprpappap	0	0.18	0.05	0.075	0.12
ABprpapppa	1	0.115	0.06	0.18	0.085
ABprpapppp	1	0.105	0.01	0.225	0.03
ABprppaaaa	0	0.185	0.165	0.093	0.135
ABprppaaap	0	0.26	0.315	0.14	0.175
ABprppaapa	0	0.175	0.2	0.123	0.135
ABprppaapp	0	0.13	0.17	0.107	0.115
ABprppapaa	0	0.045	0.1	0.183	0.34
ABprppapap	0	0.06	0.22	0.123	0.16
ABprppappa	0	0.12	0.225	0.117	0.095
ABprppappp	0	0.127	0.155	0.063	0.04
ABprpppaaa	0	0.105	0.05	0.14	0.125
ABprpppaap	0	0.1	0.23	0.07	0.25
ABprpppapa	0	0.07	0.07	0.09	0.09
ABprpppapp	0	0.24	0.24	0.213	0.125
ABprppppaa	0	0.02	0.065	0.105	0.07
ABprppppap	0	0.06	0.045	0.1	0.07
ABprpppppa	0	0.05	0.06	0.085	0.073
ABprpppppp	0	0.12	0.015	0.15	0.083
MSaaaaaa	1	2.475	2.685	0.275	0.157
MSaaaaap	1	1.28	1.875	0.425	0.033
MSaaaapa	1	4.32	2.99	0.315	0.223
MSaaaapp	1	4.11	2.935	0.16	0.287
MSaaapaa	1	2.627	5.085	0.23	0.21
MSaaapap	1	3.937	5.16	0.28	0.115
MSaaapp	1	2.53	6.42	0.11	0.05
MSaapaaa	1	3.81	1.99	0.285	0.385
MSaapaap	1	3.725	2.005	0.085	0.26
MSaapapa	1	4.73	3.8	0.12	0.64
MSaapapp	1	4.35	2.255	0.025	0.235
MSaappa	1	2.47	0.96	0.11	0.12
MSaappp	1	2.88	0.43	0.01	0
MSapaaaa	0	0.065	0.275	0.073	0.245
MSapaaap	0	0.1	0.145	0.05	0.09
MSapaap	0	0.05	0	0.03	0.07
MSapapaa	0	0.095	0.015	0.165	0.157
MSapapap	0	0.06	0	0.125	0.143
MSapapp	0	0.04	0.05	0.19	0.125
MSappaa	0	0.08	0.045	0.09	0.06
MSappap	0	0.12	0.04	0.05	0.03
MSapppa	0	0.16	0.03	0.065	0.07
MSapppp	0	0.085	0.04	0.075	0.46
MSpaaaaa	1	1.96	3.52	0.34	0.21
MSpaaaap	1	1.13	1.125	0.13	0.08
MSpaaapa	1	2.573	1.825	0.285	0.205
MSpaaapp	1	2.877	0.855	0.275	0.095
MSpaapa	1	0.265	1.33	0.08	0.04
MSpaapp	1	1.395	3.54	0.79	0.83
MSpapaaa	1	2.085	3.52	0.02	0
MSpapaap	1	1.875	3.72	0.09	0.01
MSpapapa	1	3.175	1.73	0.085	0.03
MSpapapp	1	2.72	1.535	0	0.12
MSpappa	1	1.065	1.67	0.07	0.01
MSpappp	1	0.79	1.49	0.09	0
MSppaaaa	0	0.02	0	0.155	0.105
MSppaaap	0	0.103	0.37	0.145	0.13
MSppaap	0	0.03	0.01	0.08	0.13
MSppapaa	0	0.083	0.1	0.19	0.125
MSppapap	0	0.08	0.04	0.065	0.15
MSppappa	0	0.17	0.105	0.34	0.145
MSppappp	0	0.13	0.42	0.145	0.155
MSpppaa	0	0.02	0.06	0.045	0.06
MSpppap	0	0.01	0.05	0.02	0.055
MSppppa	0	0.15	0.07	0.07	0.06
MSppppp	0	0.13	0.29	0.06	0.14
Ealaa	1	0.03	0.07	0.055	0.025
Ealap	1	0.06	0.02	0.175	0.145
Ealpa	1	0.05	0.015	0	0.03
Ealpp	1	0.03	0.04	0.06	0.035
Earaa	1	0.065	0.11	0.055	0.02
Earap	1	0.055	0.45	0.085	0.06
Earpa	1	0.01	0.03	0	0.01
Earpp	1	0	0	0	0.105
Eplaa	1	0.15	0.24	0.41	0.05
Eplap	1	0.035	0.045	0.15	0.17
Eplpa	1	0	0.02	0.15	0.03
Eplpp	1	0	0	0	0
Epraa	1	0.075	0.185	0.28	0.16
Eprap	1	0.145	0.135	0.34	0.04
Eprpa	1	0.115	0.025	0.05	0.2
Eprpp	1	0	0	0	0
Caaaaa	0	0.15	0.265	0.158	0.147
Caaaap	0	0.162	0.215	0.19	0.167
Caaapa	0	0.128	0.213	0.154	0.168
Caaapp	0	0.07	0.105	0.076	0.117
Caapa	0	0.082	0.143	0.122	0.096
Caappd	0	0.07	0.163	0.088	0.082
Caappv	0	0.056	0.183	0.146	0.107
Capaa	0	0.058	0.045	0.07	0.084
Capap	0	0.058	0.045	0.06	0.055
Cappaa	0	0.04	0.063	0.148	0.072
Cappap	0	0.06	0	0.088	0.08
Capppa	0	0.1	0.087	0.088	0.037
Capppp	0	0.048	0.033	0.11	0.053
Cpaaaa	0	0.272	0.243	0.17	0.132
Cpaaap	0	0.213	0.23	0.245	0.11
Cpaapa	0	0.175	0.383	0.21	0.13
Cpaapp	1	0.175	0.187	0.185	0.116
Cpapaa	0	0.115	0.05	0.105	0.096
Cpapap	0	0.148	0.057	0.167	0.12
Cpappd	0	0.048	0.07	0.08	0.136
Cpappv	0	0.05	0.07	0.108	0.128
Cppaaa	0	0.047	0.02	0.018	0.05
Cppaap	0	0.02	0.02	0.013	0.043
Cppapa	0	0.025	0	0.066	0.064
Cppapp	0	0.02	0.01	0.04	0.035
Cpppaa	0	0	0	0.05	0
Cpppap	0	0.06	0.02	0.024	0
Cppppa	0	0.067	0.17	0.062	0.05
Cppppp	0	0.047	0.08	0.038	0.055
Daaa	0	0.02	0.04	0.045	0.095
Daap	0	0.08	0.03	0.05	0.05
Dapa	0	0.07	0.04	0.055	0.22
Dapp	0	0.11	0	0.105	0.06
Dpaa	0	0.01	0	0.07	0
Dpap	0	0.04	0.05	0.01	0.04
Dppa	0	0.09	0.1	0.1	0.06
Dppp	0	0.03	0.23	0.01	0.06
Z3	0	0	0	0	0
Z2	0	0	0	0.02	0

## Sheet: pha-4_miR-73-74-pr
Cell-track-name	PHA-4-expression-status	WT-1	WT-2	pha-4(zu225)-1	pha-4(zu225)-2
ABalpaaaaa	1	50.317	46.785	28.102	29.052
ABalpaaaap	1	51.87	50.227	28.095	28.512
ABalpaaapa	1	56.188	55.09	40.795	36.188
ABalpaaapp	1	62.293	61.678	38.463	34.442
ABalpaapaa	1	82.027	87.267	34.862	27.17
ABalpaapap	1	61.382	70.448	33.91	26.17
ABalpaappa	1	66.848	68.155	39.013	29.91
ABalpaappp	1	66.38	72.703	38.108	29.657
ABalpapaaa	1	32.563	36.062	31.63	19.71
ABalpapaap	1	33.362	37.397	32.922	20.212
ABalpapapa	1	33.382	34.417	27.325	18.81
ABalpapapp	1	34.835	37.17	28.635	19.41
ABalpappaa	1	37.437	43.738	24.673	21.315
ABalpappap	1	34.737	41.085	21.995	18.74
ABalpapppa	1	45.12	52.035	27.027	20.253
ABalpapppp	1	37.003	41.342	23.398	18.43
ABaraaaaaa	1	47.595	69.77	32.178	40.285
ABaraaaaap	1	52.415	67.727	29.083	44.137
ABaraaaapa	1	64.493	107.583	33.648	32.31
ABaraaaapp	1	78.285	114.258	37.707	32.902
ABaraaapaa	1	47.345	54.117	30.623	32.138
ABaraaapap	1	36.795	44.635	28.262	24.422
ABaraaappa	1	39.518	45.525	33.147	23.517
ABaraaappp	1	38.585	44.885	34.138	24.095
ABaraapaaa	1	48.048	77.408	34.237	26.94
ABaraapaap	1	50.132	71.572	32.145	26.45
ABaraapapa	1	45.172	62.778	29.608	28.09
ABaraapapp	1	48.383	62.4	32.752	27.587
ABaraappaa	1	59.083	72.482	32.758	28.842
ABaraappap	1	53.627	64.662	30.062	27.61
ABaraapppa	1	47.433	61.088	31.073	27.572
ABaraapppp	1	57.507	71.11	27.5	29.253
ABarapaaaa	1	27.875	34.973	25.475	17.77
ABarapaaap	1	28.013	35.263	26.018	18.142
ABarapaapa	1	28.783	39.908	29.143	17.58
ABarapaapp	1	27.73	44.072	27.482	17.262
ABarapapaa	1	26.612	38.872	24.742	17.165
ABarapapap	1	25.733	35.093	24.505	17.38
ABarapappa	1	34.022	37.312	24.572	16.678
ABarapappp	1	25.63	31.23	22.687	15.963
ABarpaaaap	1	44.207	39.558	49.595	32.895
ABplaaaapa	1	33.37	78.213	28.418	23.383
ABplaaaapp	1	26.39	34.942	25.497	21.083
ABplpapppa	1	38.232	38.895	31.225	22.138
ABplpapppp	1	38.868	39.953	31.903	21.853
ABprpapppa	1	23.41	25.088	18.937	16.56
ABprpapppp	1	23.147	25.855	19.047	16.688
MSaaaaaa	1	111.6	182.427	63.025	43.763
MSaaaaap	1	93.8	141.203	57.057	36.037
MSaaaapa	1	94.608	152.713	58.183	37.4
MSaaaapp	1	94.117	82.612	50.48	44.043
MSaaapaa	1	98.082	129.383	64.723	57.27
MSaaapap	1	111.285	111.343	55.512	63.91
MSaaapp	1	77.824	78.052	51.166	46.492
MSaapaaa	1	120.345	133.965	52.898	57.652
MSaapaap	1	117.917	120.693	49.427	52.827
MSaapapa	1	134.037	144.968	47.405	51.833
MSaapapp	1	113.493	124.363	49.773	45.978
MSaappa	1	74.2	72.984	33.126	25.882
MSaappp	1	62.764	62.232	35.706	25.962
MSpaaaaa	1	151.343	180.193	57.533	62.422
MSpaaaap	1	109.943	135.408	48.618	51.997
MSpaaapa	1	110.533	135.982	55.843	54.052
MSpaaapp	1	108.962	114.255	46.92	50.47
MSpaapa	1	66.976	68.306	41.544	44.134
MSpaapp	1	111.01	96.64	53.616	57.84
MSpapaaa	1	103.332	120.903	46.647	39.592
MSpapaap	1	103.66	130.57	47.898	39.382
MSpapapa	1	106.437	132.047	42.078	38.407
MSpapapp	1	94.153	115.283	48.407	38.235
MSpappa	1	52.722	71.1	30.474	28.712
MSpappp	1	51.568	62.358	28.18	29.258
Ealaa	1	51.368	62.976	43.658	38.478
Ealap	1	43.754	54.132	39.328	30.65
Ealpa	1	55.242	60.55	43.818	36.026
Ealpp	1	57.14	60.978	44.524	35.596
Earaa	1	40.93	60.978	49.632	40.514
Earap	1	46.606	57.896	42.854	37.494
Earpa	1	48.37	71.356	43.356	35.314
Earpp	1	52.25	66.11	45.206	33.378
Eplaa	1	49.02	52.096	33.298	29.372
Eplap	1	51.698	52.044	42.158	29.988
Eplpa	1	57.982	50.352	39.22	31.454
Eplpp	1	60.022	60.13	47.032	30.356
Epraa	1	49.296	53.128	31.698	27.24
Eprap	1	49.718	49.362	33.176	28.072
Eprpa	1	53.296	59.224	39.654	30.33
Eprpp	1	55.386	61.126	39.648	32.726
Cpaapp	1	35.078	43.482	23.958	29.063
ABalaaaala	0	40.373	56.173	77.262	50.39
ABalaaaalp	0	43.27	54.843	73.515	49.068
ABalaaaarl	0	37.55	53.66	72.163	46.483
ABalaaaarr	0	39.242	54.13	72.083	49.53
ABalaaapal	0	50.74	70.48	83.205	51.75
ABalaaapar	0	52.425	68.238	86.968	56.96
ABalaaappl	0	55.69	66.295	64.317	60.408
ABalaaappr	0	51.493	63.478	69.61	52.607
ABalaapaaa	0	36.862	54.493	53.285	37.457
ABalaapaap	0	36.132	49.388	49.667	34.74
ABalaapapa	0	41.45	60.083	60.608	41.513
ABalaapapp	0	41.715	59.953	54.248	36.132
ABalaappaa	0	54.22	74.652	66.632	57.267
ABalaappap	0	44.445	70.15	56.267	44.253
ABalaapppa	0	52.835	71.682	62.3	48.352
ABalaapppp	0	46.483	64.78	54.865	45.105
ABalapaaaa	0	53.08	80.125	58.313	42.153
ABalapaaap	0	46.017	75.41	53.727	35.052
ABalapaapa	0	47.172	78.473	49.042	35.66
ABalapaapp	0	43.612	72.692	46.8	31.377
ABalapapaa	0	47.725	73.29	56.643	35.897
ABalapapap	0	35.873	61.733	38.642	23.462
ABalapappa	0	31.407	63.865	34.392	22.837
ABalapappp	0	29.327	52.658	32.735	24.292
ABalappaaa	0	54.722	68.33	74.803	44.562
ABalappaap	0	46.202	53.277	64.587	37.355
ABalappapa	0	43.818	61.793	46.45	33.723
ABalappapp	0	42.648	60.972	48.607	31.48
ABalapppaa	0	30.743	52.217	34.428	33.255
ABalapppap	0	30.548	40.523	31.273	32.03
ABalappppa	0	32.4	40.705	32.92	35.692
ABalappppp	0	30.337	37.362	29.908	30.265
ABalppaaaa	0	47.712	62.72	66.405	32.443
ABalppaaap	0	40.765	50.637	53.743	27.585
ABalppaapa	0	46.112	56.55	56.74	30.505
ABalppaapp	0	42.31	51.535	50.71	25.775
ABalppapaa	0	29.458	40.088	35.803	18.772
ABalppapap	0	27.823	38.528	35.725	19.173
ABalppappa	0	29.253	36.58	31.465	18.918
ABalppappp	0	28.077	37.565	27.788	17.163
ABalpppaaa	0	40.362	55.132	46.2	27.783
ABalpppaap	0	41.677	57.485	45.993	26.963
ABalpppapa	0	39.335	48.483	45.525	23.732
ABalpppapp	0	37.598	46.55	43.437	22.462
ABalppppaa	0	36.535	51.587	36.09	21.213
ABalppppap	0	35.113	50.038	34.277	21.202
ABalpppppa	0	35.235	41.1	32.785	22.397
ABalpppppp	0	30.172	35.795	31.015	17.793
ABarappaaa	0	24.405	28.54	20.327	14.312
ABarappaap	0	23.785	28.753	20.388	15.198
ABarappapa	0	23.018	27.44	20.223	13.877
ABarappapp	0	23.927	27.802	20.415	13.813
ABarapppaa	0	25.333	30.683	29.47	16.56
ABarapppap	0	25.3	31.05	28.485	16.363
ABarappppa	0	25.202	31.783	27.243	17.195
ABarappppp	0	25.44	33.82	26.973	15.173
ABarpaaaaa	0	55.088	45.177	57.402	42.027
ABarpaaapa	0	34.015	36.608	43.928	30.975
ABarpaaapp	0	46.59	46.227	50.603	31.297
ABarpaapaa	0	40.91	35.807	34.043	31.658
ABarpaapap	0	30.993	28.02	28.97	26.11
ABarpaappa	0	28.527	26.472	26.572	27.158
ABarpaappp	0	28.73	27.292	27.485	24.605
ABarpapaaa	0	51.672	37.673	52.9	32.238
ABarpapaap	0	40.888	30.07	43.082	29.7
ABarpapapa	0	32.17	29.362	32.825	25.803
ABarpapapp	0	30.767	29.185	28.685	25.98
ABarpappaa	0	46.407	31.085	39.518	29.375
ABarpappap	0	34.257	30.845	32.497	29.178
ABarpapppa	0	39.525	30.35	31.38	25.598
ABarpapppp	0	36.175	25.38	30.177	26.013
ABarppaaaa	0	20.597	18.93	17.302	19.188
ABarppaaap	0	19.518	17.023	17.493	17.3
ABarppaapa	0	20.878	16.773	14.3	18.455
ABarppaapp	0	19.64	18.057	18.555	20.385
ABarppapaa	0	23.92	19.848	18.535	19.595
ABarppapap	0	25.957	21.938	19.592	21.238
ABarppappa	0	24.567	26.983	24.7	20.555
ABarppappp	0	29.968	28.755	27.262	24.272
ABarpppaaa	0	20.557	21.93	22.308	26.393
ABarpppaap	0	17.783	21.482	21.028	23.245
ABarpppapa	0	18.472	20.42	17.567	19.058
ABarpppapp	0	19.873	24.417	19.87	28.313
ABarppppaa	0	19.152	28.385	25.05	32.245
ABarppppap	0	23.597	30.823	26.832	31.213
ABarpppppa	0	23.455	30.562	23.8	29.057
ABarpppppp	0	26.922	36.235	29.015	32.505
ABplaaaaaa	0	39.55	48.745	40.103	27.357
ABplaaaaap	0	28.957	39.638	29.743	23.587
ABplaaapaa	0	26.267	38.222	26.438	20.992
ABplaaapap	0	22.825	33.237	24.312	17.407
ABplaaappa	0	26.337	34.975	23.357	18.753
ABplaaappp	0	21.262	29.958	21.32	17.79
ABplaapaaa	0	48.37	67.912	56.692	31.802
ABplaapaap	0	40.703	55.392	47.135	25.837
ABplaapapp	0	39.32	44.995	46.57	24.128
ABplaappaa	0	67.905	83.523	55.267	41.1
ABplaappap	0	49.662	59.543	52.915	31.563
ABplaapppa	0	45.472	51.728	53.53	33.597
ABplaapppp	0	52.158	53.602	54.333	39.078
ABplapaaaa	0	19.012	32.378	21.682	20.592
ABplapaaap	0	21.912	32.747	19.28	21.277
ABplapaapa	0	34.422	38.482	24.853	27.528
ABplapaapp	0	33.213	41.383	24.83	25.642
ABplapapaa	0	31.785	48.532	28.697	23.205
ABplapapap	0	38.023	54.397	35.585	28.54
ABplapappa	0	42.447	47.457	32.358	28.755
ABplapappp	0	37.767	41.22	30.958	26.758
ABplappaaa	0	43.287	50.423	37.72	35.483
ABplappaap	0	45.73	50.593	36.918	34.422
ABplappapa	0	49.937	50.047	34.93	33.507
ABplappapp	0	47.377	50.63	34.565	34.427
ABplapppaa	0	43.205	47.9	35.875	29.793
ABplapppap	0	38.287	41.932	32.22	26.617
ABplappppa	0	35.912	37.188	26.05	26.522
ABplappppp	0	32.893	35.187	26.012	22.412
ABplpaaaaa	0	44.997	55.745	45.915	30.268
ABplpaaaap	0	45.308	53.003	44.823	29.193
ABplpaaapa	0	49.393	64.562	50.573	28.377
ABplpaaapp	0	52.273	62.168	48.442	29.033
ABplpaapaa	0	50.277	53	52.603	31.492
ABplpaapap	0	52.095	54.885	56.57	29.805
ABplpaappa	0	49.935	52.91	47.603	33.107
ABplpaappp	0	51.545	54.68	46.432	32.53
ABplpapaaa	0	38.83	40.225	42.04	26.212
ABplpapaap	0	37.618	43.867	39.77	24.297
ABplpapapa	0	35.582	44.172	31.352	21.047
ABplpapapp	0	36.245	43.17	31.123	21.202
ABplpappaa	0	32.807	33.828	27.27	17.852
ABplpappap	0	47.445	47.472	37.432	24.423
ABplppaaaa	0	36.352	41.995	33.748	20.832
ABplppaaap	0	49.485	55.558	47.765	27.392
ABplppaapa	0	31.362	33.838	30.268	20.648
ABplppaapp	0	30.94	33.032	28.073	20.477
ABplppapaa	0	41.423	39.308	38.608	25.563
ABplppapap	0	44.268	39.488	38.012	25.94
ABplppappa	0	43.692	37.243	36.902	26.582
ABplppappp	0	43.352	38.405	35.053	26.523
ABplpppaaa	0	35.225	40.377	29.432	25.075
ABplpppaap	0	35.505	40.403	28.525	24.995
ABplpppapa	0	32.467	38.443	29.633	23.277
ABplpppapp	0	38.625	43.08	32.807	26.378
ABplppppaa	0	30.77	37.077	25.74	21.477
ABplppppap	0	29.865	36.122	25.318	20.462
ABplpppppa	0	28.577	34.592	25.687	19.22
ABplpppppp	0	29.33	33.76	25.925	19.753
ABpraaaaaa	0	60.388	52.803	54.473	50.205
ABpraaaaap	0	65.618	59.822	59.798	56.052
ABpraaaapa	0	56.96	54.598	52.982	46.012
ABpraaaapp	0	58.763	55.373	54	44.918
ABpraaapaa	0	54.913	54.562	45.698	45.508
ABpraaapap	0	55.562	54.255	47.273	43.515
ABpraaappa	0	52.435	50.133	43.715	37.6
ABpraaappp	0	48.218	44.095	41.185	36.325
ABpraapaaa	0	71.588	75.128	58.763	60.568
ABpraapaap	0	64.63	62.858	55.932	51.447
ABpraapapa	0	58.205	73.985	56.337	53.025
ABpraapapp	0	54.957	58.895	47.315	46.792
ABpraappaa	0	81.743	83.515	73.178	76.397
ABpraappap	0	65.682	72.847	54.528	61.155
ABpraapppa	0	58.708	67.228	49.487	53.355
ABpraapppp	0	56.288	65.407	48.003	51.025
ABprapaaaa	0	46.347	47.028	30.183	39.053
ABprapaaap	0	44.253	44.963	28.853	38.385
ABprapaapa	0	56.217	49.16	42.292	48.773
ABprapaapp	0	51.858	50.64	40.817	44.677
ABprapapaa	0	53.132	57.885	35.523	44.79
ABprapapap	0	57.618	64.313	41.88	47.015
ABprapappa	0	58.14	71.753	39.77	43.053
ABprapappp	0	52.585	60.523	34.448	42.247
ABprappaaa	0	59.438	56.815	50.197	46.115
ABprappaap	0	56.617	55.42	48.407	44.885
ABprappapa	0	64.762	60.58	50.663	43.877
ABprappapp	0	64.562	60.218	50.172	43.737
ABprapppaa	0	51.568	51.068	48.958	35.757
ABprapppap	0	48.73	48.215	44.918	34.138
ABprappppa	0	41.853	50.59	36.79	33.725
ABprappppp	0	38.518	43.762	34.34	30.555
ABprpaaaaa	0	33.422	32.7	34.515	30.79
ABprpaaaap	0	33.77	32.295	33.792	31.672
ABprpaaapa	0	43.173	41.68	36.818	34.447
ABprpaaapp	0	40.172	38.432	36.32	32.938
ABprpaapaa	0	41.383	44.318	37.003	39.13
ABprpaapap	0	45.835	46.597	39.263	40.76
ABprpaappa	0	42.532	41.32	37.085	38.477
ABprpaappp	0	42.018	40.988	34.812	35.827
ABprpapaaa	0	23.478	28.685	24.793	24.157
ABprpapaap	0	24.918	31.018	26.227	22.735
ABprpapapa	0	25.195	25.553	18.823	18.45
ABprpapapp	0	26.128	25.183	19.288	18.8
ABprpappaa	0	24.293	25.773	21.117	18.177
ABprpappap	0	24.548	25.73	20.303	16.255
ABprppaaaa	0	37.78	41.962	36.147	23.253
ABprppaaap	0	46.572	56.723	47.747	26.368
ABprppaapa	0	35.14	38.82	30.847	20.933
ABprppaapp	0	34.5	35.585	30.462	20.953
ABprppapaa	0	37.808	39.3	33.358	25.715
ABprppapap	0	41.072	43.628	35.037	26.417
ABprppappa	0	40.732	43.682	34.53	27.61
ABprppappp	0	37.347	42.792	36.625	26.838
ABprpppaaa	0	31.518	39.913	30.597	21.205
ABprpppaap	0	31.628	41.495	31.322	21.257
ABprpppapa	0	30.402	38.16	29.058	21.905
ABprpppapp	0	36.767	44.865	32.247	23.813
ABprppppaa	0	24.803	29.477	24.457	17.655
ABprppppap	0	23.363	27.918	23.207	17.32
ABprpppppa	0	23.592	28.415	19.983	17.385
ABprpppppp	0	24.623	28.302	21.103	17.408
MSapaaaa	0	61.757	85.985	67.998	65.218
MSapaaap	0	68.305	82.073	65.122	57.273
MSapaap	0	53.748	68.704	51.194	51.58
MSapapaa	0	65.422	80.758	67.863	60.097
MSapapap	0	64.333	76.147	62.31	56.118
MSapapp	0	55.674	63.674	50.258	46.506
MSappaa	0	49.184	59.672	44.266	43.086
MSappap	0	50.278	63.676	47.674	44.866
MSapppa	0	55.082	69.45	49.37	46.338
MSapppp	0	52.836	65.11	45.418	43.984
MSppaaaa	0	55.535	78.143	45.002	44.408
MSppaaap	0	54.603	76.388	43.728	41.548
MSppaap	0	49.188	64.478	40.034	37.506
MSppapaa	0	65.752	74.228	45.5	44.832
MSppapap	0	60.568	75.06	47.952	41.333
MSppappa	0	68.787	84.878	40.47	43.737
MSppappp	0	60.835	77.712	40.65	41.34
MSpppaa	0	42.322	58.878	28.29	27.698
MSpppap	0	45.544	60.81	28.616	25.97
MSppppa	0	48.982	61.446	29.82	32.456
MSppppp	0	47.884	60.958	29.048	30.69
Caaaaa	0	30.728	28.933	18.497	16.567
Caaaap	0	31.483	28.94	17.367	17.117
Caaapa	0	48.1	44.882	31.427	24.745
Caaapp	0	57.06	55.228	39.123	31.832
Caapa	0	44.26	48.354	33.942	28.716
Caappd	0	49.973	52.773	38.645	27.675
Caappv	0	44.327	49.28	33.775	25.367
Capaa	0	38.532	40.772	37.514	22.628
Capap	0	42.564	39.494	37.26	23.702
Cappaa	0	68.312	59.99	58.28	29.643
Cappap	0	66.615	63.968	54.883	31.045
Capppa	0	69.567	59.498	56.453	29.383
Capppp	0	58.845	51.242	50.053	26.583
Cpaaaa	0	25.128	27.097	13.945	23.842
Cpaaap	0	25.553	27.285	14.932	25.078
Cpaapa	0	28.153	33.623	15.142	23.682
Cpapaa	0	47.138	54.035	41.95	34.803
Cpapap	0	46.593	55.258	47.508	36.005
Cpappd	0	46.613	62.592	47.417	33.515
Cpappv	0	40.292	52.465	34.827	28.248
Cppaaa	0	44.457	57.482	37.932	32.257
Cppaap	0	41.79	54.213	36.005	29.57
Cppapa	0	47.952	65.522	38.93	32.002
Cppapp	0	43.518	59.528	36.742	30.285
Cpppaa	0	61.397	66.33	46.498	38.498
Cpppap	0	59.572	66.527	45.538	38.192
Cppppa	0	56.34	65.092	40.375	38.077
Cppppp	0	50.627	61.748	37.257	33.235
Daaa	0	50.028	37.814	27.662	17.148
Daap	0	51.288	35.786	25.464	16.742
Dapa	0	50.342	35.986	26.688	16.536
Dapp	0	43.586	32.692	23.756	15.26
Dpaa	0	46.56	34.518	21.846	14.856
Dpap	0	42.768	31.672	19.9	13.852
Dppa	0	44.84	36.986	23.182	13.948
Dppp	0	41.278	33.39	20.282	13.66
Z3	0	7.97	17.52	7.23	6.44
Z2	0	8.417	14.687	6.523	7.013

## Sheet: elt-1_miR-79-pr
Cell-track-name	ELT-1-expression-status	WT-1	WT-2	elt-1(ok1002)-1	elt-1(ok1002)-2
ABalapaaaa	1	2.47	2.165	0.317	1.202
ABalapaaap	1	2.162	1.573	0.288	1.1
ABalppppaa	1	2.522	2.63	0.4	0.487
ABalppppap	1	1.892	2	0.28	0.487
ABalpppppa	1	2.838	1.81	0.288	0.467
ABalpppppp	1	2.018	1.546	0.255	0.363
ABarpaaaaa	1	6.635	5.522	0.514	1.05
ABarpaaaap	1	6.658	5.132	0.458	1.173
ABarpaaapa	1	6.087	5.455	0.558	1.082
ABarpaaapp	1	7.255	6.517	0.7	1.187
ABarpaapaa	1	12.307	10.088	0.2	0.895
ABarpaapap	1	10.118	8.41	0.176	0.67
ABarpaappa	1	10.77	9.388	0.228	0.575
ABarpaappp	1	10.82	8.458	0.27	0.543
ABarpapaaa	1	5.737	5.218	0.568	1.063
ABarpapaap	1	5.28	4.79	0.382	0.898
ABarpapapa	1	5.463	4.468	0.4	0.837
ABarpapapp	1	5.262	4.312	0.294	0.683
ABarpappaa	1	11.657	7.218	0.87	0.747
ABarpappap	1	8.798	6.655	0.88	0.62
ABarpapppa	1	8.862	6.643	0.77	0.583
ABarpapppp	1	8.945	5.533	0.53	0.51
ABarppaaaa	1	6.402	10.982	0.535	0.265
ABarppaaap	1	4.713	8.858	0.452	0.272
ABarppaapa	1	4.362	7.247	0.25	0.407
ABarppaapp	1	5.628	8.788	0.342	0.305
ABarppapaa	1	11.92	13.697	0.18	0.21
ABarppapap	1	13.99	14.517	0.258	0.267
ABarppappa	1	12.105	13.297	0.345	0.263
ABarppappp	1	17.197	17.047	0.475	0.235
ABarpppaaa	1	9.5	9.265	0.348	0.482
ABarpppaap	1	7.213	7.255	0.328	0.473
ABarpppapa	1	7.088	6.292	0.262	0.303
ABarpppapp	1	8.282	7.247	0.365	0.278
ABarppppaa	1	12.837	13.573	0.397	0.237
ABarppppap	1	17.047	15.098	0.302	0.207
ABarpppppa	1	15.433	12.312	0.27	0.255
ABarpppppp	1	20.617	16.427	0.382	0.367
ABplaaaaaa	1	1.778	2.703	0.48	1.575
ABplaaaaap	1	1.627	2.483	0.505	1.433
ABplaaaapa	1	1.747	2.137	0.553	1.39
ABplaaaapp	1	1.68	2.163	0.58	1.365
ABplaaapaa	1	5.415	4.262	0.482	1.407
ABplaaapap	1	4.443	3.508	0.382	1.333
ABplaaappa	1	4.142	3.53	0.287	1.17
ABplaaappp	1	3.918	3.158	0.217	1.105
ABplaapaaa	1	1.507	3.38	0.417	0.933
ABplaapaap	1	1.443	2.87	0.358	0.897
ABplaapapp	1	1.368	2.725	0.377	0.84
ABplaappaa	1	12.092	14.45	0.432	0.792
ABplaappap	1	10.057	12.513	0.33	0.69
ABplaapppa	1	16.112	15.945	0.238	0.615
ABplaapppp	1	17.737	16.98	0.268	0.655
ABplapaaaa	1	1.372	1.052	0.464	1.5
ABplapaaap	1	1.188	1.017	0.466	1.413
ABplapaapa	1	1.553	1.677	0.572	1.327
ABplapaapp	1	1.072	1.328	0.54	1.447
ABplapapaa	1	7.817	5.838	0.276	0.88
ABplapapap	1	9.553	6.54	0.326	0.87
ABplapappa	1	7.365	3.475	0.432	1.195
ABplapappp	1	5.945	3.207	0.508	1.192
ABplappaaa	1	9.707	15.813	0.27	1.387
ABplappaap	1	9.502	15.272	0.352	1.408
ABplappapa	1	7.403	12.43	0.412	1.407
ABplappapp	1	8.045	12.048	0.392	1.502
ABplapppaa	1	5.897	4.212	0.556	1.173
ABplapppap	1	6.172	3.3	0.52	1.115
ABplappppa	1	8.925	5.48	0.608	1.268
ABplappppp	1	6.388	3.978	0.726	1.152
ABplppaaap	1	1.675	3.055	1.122	1.302
ABpraaaaaa	1	3.082	3.86	1.352	1.272
ABpraaaaap	1	2.868	3.35	1.462	1.257
ABpraaaapa	1	2.933	3.625	1.326	1.202
ABpraaaapp	1	3.017	3.123	1.028	1.082
ABpraaapaa	1	3.505	3.97	1.002	0.767
ABpraaapap	1	3.123	3.527	0.996	0.798
ABpraaappa	1	3.21	5.047	1.162	0.74
ABpraaappp	1	2.598	3.897	1.114	0.663
ABpraapaaa	1	4.12	2.078	0.822	0.917
ABpraapaap	1	3.89	1.833	0.784	0.712
ABpraapapa	1	4.762	2.062	1.108	0.768
ABpraapapp	1	4.565	1.457	0.942	0.6
ABpraappaa	1	17.75	12.743	0.846	0.673
ABpraappap	1	14.725	9.97	0.726	0.537
ABpraapppa	1	21.915	9.468	0.596	0.425
ABpraapppp	1	19.935	8.642	0.562	0.415
ABprapaaaa	1	2.163	2.065	0.772	1.148
ABprapaaap	1	2.02	1.87	0.946	1.148
ABprapaapa	1	2.868	3.227	1.15	1.052
ABprapaapp	1	2.963	2.662	1.17	1.24
ABprapapaa	1	8.182	6.603	0.582	0.743
ABprapapap	1	9.625	8.8	0.598	0.755
ABprapappa	1	8.247	8.487	0.694	0.91
ABprapappp	1	8.047	6.217	0.678	0.995
ABprappaaa	1	10.748	12.395	0.706	0.727
ABprappaap	1	9.948	11.808	0.774	0.842
ABprappapa	1	9.07	8.313	0.914	0.768
ABprappapp	1	9.437	9.118	0.932	0.948
ABprapppaa	1	5.138	3.265	0.346	0.69
ABprapppap	1	5.497	2.793	0.354	0.777
ABprappppa	1	5.85	2.783	0.542	0.848
ABprappppp	1	4.72	1.852	0.56	0.888
ABprppaaap	1	3.435	2.447	1.292	1.698
Caaaaa	1	7	9.062	0.298	0.46
Caaaap	1	7.305	8.58	0.266	0.415
Caaapa	1	17.025	10.302	0.324	0.422
Caaapp	1	22.547	17.53	0.32	0.54
Caapa	1	8.414	9.336	0.71	1.004
Caappd	1	20.248	15.91	0.533	0.997
Caappv	1	20.593	21.09	0.665	1.013
Cpaaaa	1	7.697	8.68	0.788	0.59
Cpaaap	1	7.832	9.244	0.846	0.578
Cpaapa	1	11.065	9.076	0.68	0.532
Cpaapp	1	16.938	14.106	0.816	0.573
Cpapaa	1	27.128	27.344	0.792	0.725
Cpapap	1	28.687	28.16	0.846	0.777
Cpappd	1	24.167	26.876	0.916	0.983
Cpappv	1	19.423	21.646	0.948	0.937
ABalaaaala	0	2.11	1.218	0.423	1.125
ABalaaaalp	0	1.827	1.258	0.443	1.078
ABalaaaarl	0	2.177	1.528	0.548	1.338
ABalaaaarr	0	2.175	1.442	0.488	1.273
ABalaaapal	0	2.002	1.252	0.478	0.86
ABalaaapar	0	2.215	1.295	0.447	0.947
ABalaaappl	0	1.885	1.358	0.317	1.047
ABalaaappr	0	1.735	1.223	0.367	0.89
ABalaapaaa	0	1.763	1.263	0.517	0.832
ABalaapaap	0	1.555	1.268	0.477	0.78
ABalaapapa	0	1.567	1.532	0.552	1.17
ABalaapapp	0	1.448	1.415	0.452	0.845
ABalaappaa	0	1.66	1.262	0.627	1.09
ABalaappap	0	1.348	1.035	0.435	0.835
ABalaapppa	0	1.283	0.698	0.433	0.857
ABalaapppp	0	1.145	0.623	0.37	0.683
ABalapaapa	0	2.257	2.285	0.563	1.285
ABalapaapp	0	2.122	1.705	0.493	1.187
ABalapapaa	0	2.277	2.513	0.205	1.242
ABalapapap	0	2.003	1.828	0.19	0.99
ABalapappa	0	1.893	1.71	0.117	0.798
ABalapappp	0	1.927	1.745	0.145	0.762
ABalappaaa	0	3.048	2.742	0.702	1.115
ABalappaap	0	2.33	1.668	0.226	0.883
ABalappapa	0	2.478	2.088	0.136	0.967
ABalappapp	0	2.133	1.348	0.222	0.867
ABalapppaa	0	2.038	1.608	0.14	0.68
ABalapppap	0	1.735	1.023	0.132	0.607
ABalappppa	0	1.618	0.743	0.11	0.593
ABalappppp	0	1.55	0.628	0.11	0.597
ABalpaaaaa	0	1.567	2.772	0.636	0.84
ABalpaaaap	0	1.605	2.44	0.674	0.948
ABalpaaapa	0	1.665	1.8	0.744	0.68
ABalpaaapp	0	1.658	1.692	0.76	0.692
ABalpaapaa	0	0.947	1.308	0.296	0.487
ABalpaapap	0	0.82	1.112	0.268	0.365
ABalpaappa	0	1.04	1.672	0.466	0.538
ABalpaappp	0	0.823	1.348	0.42	0.362
ABalpapaaa	0	0.95	1.356	0.568	0.503
ABalpapaap	0	0.99	1.424	0.5	0.587
ABalpapapa	0	1.207	1.03	0.424	0.572
ABalpapapp	0	1.163	1.048	0.434	0.633
ABalpappaa	0	0.75	1.008	0.506	0.49
ABalpappap	0	0.573	0.942	0.438	0.443
ABalpapppa	0	0.708	0.826	0.502	0.472
ABalpapppp	0	0.575	0.626	0.408	0.38
ABalppaaaa	0	2.402	3.042	1.25	0.937
ABalppaaap	0	2.033	2.368	0.804	0.717
ABalppaapa	0	2.172	3.536	0.78	1.062
ABalppaapp	0	1.778	2.63	0.866	0.71
ABalppapaa	0	1.42	1.748	0.394	0.552
ABalppapap	0	1.057	1.59	0.522	0.527
ABalppappa	0	1.013	1.408	0.496	0.558
ABalppappp	0	1.063	1.404	0.382	0.612
ABalpppaaa	0	1.523	2.05	0.284	0.622
ABalpppaap	0	1.188	2.076	0.206	0.705
ABalpppapa	0	1.34	1.796	0.328	0.722
ABalpppapp	0	1.372	1.83	0.268	0.797
ABaraaaaaa	0	1.657	2.282	0.463	0.893
ABaraaaaap	0	1.862	2.113	0.458	1.04
ABaraaaapa	0	1.488	1.767	0.47	1.27
ABaraaaapp	0	1.613	1.695	0.447	1.235
ABaraaapaa	0	0.865	1.185	0.442	0.785
ABaraaapap	0	0.787	0.91	0.373	0.742
ABaraaappa	0	1.185	1.642	0.402	0.883
ABaraaappp	0	1.07	1.308	0.412	0.93
ABaraapaaa	0	0.96	1.115	0.347	0.768
ABaraapaap	0	0.845	0.97	0.32	0.652
ABaraapapa	0	0.693	0.872	0.393	0.597
ABaraapapp	0	0.702	1.025	0.423	0.592
ABaraappaa	0	0.798	0.718	0.302	0.693
ABaraappap	0	0.777	0.625	0.4	0.593
ABaraapppa	0	0.617	0.505	0.327	0.583
ABaraapppp	0	0.575	0.62	0.387	0.613
ABarapaaaa	0	1.205	1.315	0.492	0.945
ABarapaaap	0	1.278	1.377	0.398	0.917
ABarapaapa	0	1.143	0.97	0.412	0.8
ABarapaapp	0	1.167	1.035	0.41	0.777
ABarapapaa	0	0.992	0.993	0.31	0.977
ABarapapap	0	1.053	0.982	0.372	0.993
ABarapappa	0	1.15	0.888	0.387	0.967
ABarapappp	0	1.015	0.742	0.305	0.838
ABarappaaa	0	1.117	0.897	0.552	0.795
ABarappaap	0	1.173	0.95	0.43	0.727
ABarappapa	0	0.983	0.867	0.455	0.742
ABarappapp	0	1.135	0.712	0.567	0.795
ABarapppaa	0	0.963	1.2	0.39	0.825
ABarapppap	0	1.078	0.905	0.38	0.772
ABarappppa	0	1.027	0.857	0.293	0.623
ABarappppp	0	0.922	0.785	0.335	0.565
ABplpaaaaa	0	0.992	1.034	1.048	1.153
ABplpaaaap	0	1.065	1.054	0.992	1.177
ABplpaaapa	0	0.993	1.124	1.408	1.21
ABplpaaapp	0	0.958	1.142	1.112	1.132
ABplpaapaa	0	1.007	1.254	0.86	0.98
ABplpaapap	0	1.363	1.104	0.91	1.01
ABplpaappa	0	1.035	1.1	0.888	1.092
ABplpaappp	0	1.052	1.018	0.782	1.032
ABplpapaaa	0	0.903	0.662	0.69	1.068
ABplpapaap	0	0.88	0.642	0.695	1.082
ABplpapapa	0	0.922	0.774	0.62	1.108
ABplpapapp	0	1.02	0.81	0.735	1.132
ABplpappaa	0	0.763	0.392	0.605	0.822
ABplpappap	0	1.062	0.656	0.675	0.913
ABplpapppa	0	0.795	0.636	0.818	1.018
ABplpapppp	0	0.802	0.48	0.832	0.967
ABplppaaaa	0	1.447	1.002	0.888	1.242
ABplppaapa	0	1.432	1.093	0.98	1.362
ABplppaapp	0	1.578	1.142	1.013	1.44
ABplppapaa	0	1.105	0.74	0.682	1.108
ABplppapap	0	1.288	0.882	0.725	1.205
ABplppappa	0	1.207	0.83	0.617	1.073
ABplppappp	0	1.4	0.77	0.698	1.177
ABplpppaaa	0	1.495	0.887	0.955	1.085
ABplpppaap	0	1.557	0.908	1.023	1.02
ABplpppapa	0	1.578	0.745	1.023	1.142
ABplpppapp	0	1.455	0.782	1.22	1.172
ABplppppaa	0	1.46	0.755	0.712	1.083
ABplppppap	0	1.283	0.785	0.713	0.948
ABplpppppa	0	1.3	0.725	0.992	1.187
ABplpppppp	0	1.237	0.8	0.917	1.193
ABprpaaaaa	0	0.933	1.135	0.853	0.843
ABprpaaaap	0	0.937	1.088	0.927	0.735
ABprpaaapa	0	1.012	1.032	0.838	0.69
ABprpaaapp	0	0.91	0.923	0.627	0.538
ABprpaapaa	0	0.918	1.005	0.702	0.555
ABprpaapap	0	0.887	1.405	0.928	0.527
ABprpaappa	0	0.753	0.712	0.592	0.418
ABprpaappp	0	0.825	0.78	0.605	0.45
ABprpapaaa	0	0.705	0.452	0.653	0.557
ABprpapaap	0	0.707	0.585	0.625	0.502
ABprpapapa	0	0.662	0.625	0.568	0.53
ABprpapapp	0	0.852	0.597	0.532	0.513
ABprpappaa	0	0.685	0.585	0.478	0.397
ABprpappap	0	0.675	0.532	0.582	0.437
ABprpapppa	0	0.54	0.592	0.46	0.428
ABprpapppp	0	0.435	0.458	0.498	0.462
ABprppaaaa	0	1.525	0.883	0.923	1.1
ABprppaapa	0	1.798	1.093	0.897	1.272
ABprppaapp	0	1.832	1.427	0.9	1.245
ABprppapaa	0	1.472	0.743	0.932	0.828
ABprppapap	0	1.455	0.827	1.115	0.902
ABprppappa	0	1.523	1.578	0.78	0.893
ABprppappp	0	1.432	1.237	0.94	0.85
ABprpppaaa	0	1.368	0.865	0.907	0.988
ABprpppaap	0	1.228	0.822	0.968	0.952
ABprpppapa	0	1.713	0.742	0.847	0.99
ABprpppapp	0	1.453	1.057	0.885	1.027
ABprppppaa	0	0.915	0.632	0.728	0.643
ABprppppap	0	0.875	0.68	0.72	0.552
ABprpppppa	0	0.967	0.59	0.673	0.748
ABprpppppp	0	0.848	0.58	0.69	0.635
MSaaaaaa	0	0.535	0.912	0.597	0.878
MSaaaaap	0	0.372	0.6	0.347	0.617
MSaaaapa	0	0.385	0.435	0.387	0.668
MSaaaapp	0	0.352	0.503	0.435	0.678
MSaaapaa	0	0.388	0.348	0.295	0.558
MSaaapap	0	0.455	0.402	0.325	0.612
MSaaapp	0	0.616	0.636	0.43	0.744
MSaapaaa	0	0.395	0.568	0.385	0.63
MSaapaap	0	0.398	0.522	0.352	0.635
MSaapapa	0	0.568	0.7	0.477	0.783
MSaapapp	0	0.535	0.522	0.63	0.67
MSaappa	0	0.744	0.638	0.476	0.698
MSaappp	0	0.476	0.548	0.46	0.634
MSapaaaa	0	0.825	1.033	0.487	1.445
MSapaaap	0	0.545	0.875	0.568	1.19
MSapaap	0	0.656	0.786	0.482	1.288
MSapapaa	0	0.425	0.86	0.535	1.322
MSapapap	0	0.455	0.69	0.523	1.19
MSapapp	0	0.456	0.794	0.45	1.352
MSappaa	0	0.75	0.99	0.606	1.628
MSappap	0	0.874	0.988	0.678	1.656
MSapppa	0	0.638	1.004	0.482	1.412
MSapppp	0	0.686	0.868	0.504	1.336
MSpaaaaa	0	0.713	0.552	0.36	1.153
MSpaaaap	0	0.547	0.387	0.278	0.967
MSpaaapa	0	0.535	0.368	0.305	1.068
MSpaaapp	0	0.493	0.33	0.353	0.948
MSpaapa	0	0.498	0.432	0.41	0.982
MSpaapp	0	1.106	0.626	0.532	1.682
MSpapaaa	0	0.523	0.533	0.447	0.678
MSpapaap	0	0.508	0.445	0.392	0.69
MSpapapa	0	0.668	0.7	0.538	0.835
MSpapapp	0	0.897	0.658	0.543	0.703
MSpappa	0	0.606	0.66	0.432	0.73
MSpappp	0	0.522	0.588	0.348	0.712
MSppaaaa	0	0.657	0.645	0.672	1.172
MSppaaap	0	0.612	0.628	0.467	1.063
MSppaap	0	0.736	0.662	0.614	1.06
MSppapaa	0	0.557	0.663	0.437	0.875
MSppapap	0	0.56	0.56	0.458	0.975
MSppappa	0	0.44	0.493	0.507	0.738
MSppappp	0	0.438	0.477	0.49	0.877
MSpppaa	0	0.644	0.662	0.462	0.808
MSpppap	0	0.678	0.744	0.47	0.878
MSppppa	0	0.516	0.67	0.346	1.048
MSppppp	0	0.54	0.584	0.386	0.95
Ealaa	0	0.5	1.556	0.982	1.124
Ealap	0	0.45	1.402	1	1.194
Ealpa	0	0.52	1.862	1.052	0.952
Ealpp	0	0.558	2.022	1.088	1.094
Earaa	0	0.328	1.376	0.868	0.94
Earap	0	0.322	1.352	0.85	1.022
Earpa	0	0.534	1.42	0.912	1.024
Earpp	0	0.426	1.204	0.95	1.02
Eplaa	0	0.716	1.298	1.182	1.762
Eplap	0	0.862	1.732	1.336	1.71
Eplpa	0	0.772	1.534	1.23	1.422
Eplpp	0	0.808	1.372	1.316	1.454
Epraa	0	0.716	1.376	1.148	1.372
Eprap	0	0.84	1.386	1.208	1.554
Eprpa	0	0.812	1.508	1.132	1.474
Eprpp	0	0.804	1.604	0.898	1.456
Capaa	0	1.06	0.518	0.39	0.756
Capap	0	1.14	0.536	0.416	0.754
Cappaa	0	0.918	0.482	0.398	0.775
Cappap	0	0.83	0.457	0.41	0.722
Capppa	0	0.798	0.51	0.44	0.773
Capppp	0	0.902	0.545	0.56	0.828
Cppaaa	0	1.103	0.764	1.014	0.74
Cppaap	0	1.177	0.858	1.1	0.745
Cppapa	0	1.203	0.716	0.888	0.848
Cppapp	0	1.07	0.742	0.936	0.817
Cpppaa	0	0.993	0.612	0.936	0.788
Cpppap	0	1.053	0.636	1.036	0.722
Cppppa	0	1.078	0.686	1.132	0.818
Cppppp	0	1.178	0.77	1.192	0.903
Daaa	0	0.88	0.68	0.752	0.844
Daap	0	0.938	0.624	0.8	0.882
Dapa	0	0.95	0.594	0.768	0.752
Dapp	0	0.92	0.588	0.746	0.722
Dpaa	0	0.872	0.624	0.834	0.786
Dpap	0	0.84	0.692	0.794	0.834
Dppa	0	0.858	0.59	0.672	0.766
Dppp	0	0.814	0.596	0.646	0.746
Z3	0	1.523	1.227	0.923	1.163
Z2	0	1.453	1.197	0.943	1.117

## Sheet: elt-1_miR-231-pr
Cell-track-name	ELT-1-expression-status	WT-1	WT-2	elt-1(ok1002)-1	elt-1(ok1002)-2
ABalapaaaa	1	0.23	0.397	0.237	0.725
ABalapaaap	1	0.19	0.257	0.157	0.465
ABalppppaa	1	0.07	0.097	0.1	0.09
ABalppppap	1	0.135	0.163	0.17	0.037
ABalpppppa	1	0.18	0.17	0.327	0.067
ABalpppppp	1	0.285	0.067	0.283	0.067
ABarpaaaaa	1	0.225	0.208	0.073	0.17
ABarpaaaap	1	0.285	0.23	0.032	0.107
ABarpaaapa	1	0.228	0.22	0.02	0.12
ABarpaaapp	1	0.34	0.49	0.128	0.057
ABarpaapaa	1	0.223	0.212	0.285	0.03
ABarpaapap	1	0.107	0.11	0.105	0.04
ABarpaappa	1	0.11	0.213	0	0.02
ABarpaappp	1	0.11	0.173	0.115	0.04
ABarpapaaa	1	1.775	0.277	0.11	0.07
ABarpapaap	1	1.26	0.307	0.03	0.067
ABarpapapa	1	1.635	0.557	0	0.08
ABarpapapp	1	1.405	0.357	0	0.073
ABarpappaa	1	0.595	0.553	0.16	0.34
ABarpappap	1	0.23	0.383	0.06	0.105
ABarpapppa	1	0.42	0.41	0.21	0.1
ABarpapppp	1	0.285	0.263	0.02	0.12
ABarppaaaa	1	45.687	28.125	0.285	0.385
ABarppaaap	1	39.4	21.63	0.15	0.09
ABarppaapa	1	35.387	19.865	0.12	0
ABarppaapp	1	44.783	24.298	0.1	0.35
ABarppapaa	1	57.737	52.062	1.125	2.425
ABarppapap	1	62.967	65.457	1.39	2.125
ABarppappa	1	47.9	72.875	0.72	0.09
ABarppappp	1	71.653	82.532	0.705	0.23
ABarpppaaa	1	18.438	32.63	0.695	0.04
ABarpppaap	1	17.898	28.36	0.27	0
ABarpppapa	1	10.545	20.185	0.05	0.21
ABarpppapp	1	17.15	30.862	0.18	0.71
ABarppppaa	1	92.25	49.515	0.11	5.8
ABarppppap	1	94.162	60.43	0.08	5.61
ABarpppppa	1	72.282	38.58	0.57	0.195
ABarpppppp	1	86.56	48.925	1.13	0.095
ABplaaaaaa	1	0.192	0.28	0.495	0.04
ABplaaaaap	1	0.162	0.207	0.275	0.097
ABplaaaapa	1	0.128	0.243	0.635	0.107
ABplaaaapp	1	0.28	0.127	0.49	0.027
ABplaaapaa	1	0.353	0.467	0.313	0.275
ABplaaapap	1	0.14	0.427	0.163	0.145
ABplaaappa	1	0.085	0.423	0.197	0.23
ABplaaappp	1	0.072	0.263	0.277	0.08
ABplaapaaa	1	0.242	0.23	0.457	0.17
ABplaapaap	1	0.16	0.137	0.467	0.095
ABplaapapp	1	0.148	0.257	0.6	0.07
ABplaappaa	1	0.298	0.177	0.66	0.09
ABplaappap	1	0.06	0.07	0.855	0.01
ABplaapppa	1	0.038	0.087	0.61	0.08
ABplaapppp	1	0.035	0.057	0.845	0.08
ABplapaaaa	1	7.024	3.196	0.463	0.653
ABplapaaap	1	6.36	3.196	0.66	0.397
ABplapaapa	1	7.416	4.75	0.633	0.22
ABplapaapp	1	6.462	3.728	0.28	0.077
ABplapapaa	1	8.508	8.78	0.29	0.12
ABplapapap	1	10.7	10.782	0.173	0.04
ABplapappa	1	10.148	8.774	0.12	0.16
ABplapappp	1	9.162	8.658	0.233	0.07
ABplappaaa	1	8.23	3.456	0.287	0.08
ABplappaap	1	7.878	3.364	0.36	0.135
ABplappapa	1	7.508	2.198	0.36	0.123
ABplappapp	1	8.572	3.368	0.443	0.097
ABplapppaa	1	4.677	1.886	0.533	0.19
ABplapppap	1	3.995	1.592	0.31	0.21
ABplappppa	1	5.187	1.904	0.53	0.215
ABplappppp	1	4.272	1.674	0.32	0.255
ABplppaaap	1	0.37	0.152	0.66	0.233
ABpraaaaaa	1	0.23	0.17	0.358	0.353
ABpraaaaap	1	0.223	0.333	0.17	0.2
ABpraaaapa	1	0.183	0.16	0.205	0.245
ABpraaaapp	1	0.203	0.243	0.145	0.205
ABpraaapaa	1	0.165	0.215	0.05	0.22
ABpraaapap	1	0.25	0.19	0.14	0.213
ABpraaappa	1	0.31	0.33	0.1	0.092
ABpraaappp	1	0.01	0.21	0.03	0.06
ABpraapaaa	1	0.27	0.285	0.154	0.177
ABpraapaap	1	0.18	0.325	0.202	0.175
ABpraapapa	1	0.227	0.22	0.156	0.208
ABpraapapp	1	0.097	0.225	0.14	0.15
ABpraappaa	1	0.5	0.2	0.112	0.105
ABpraappap	1	0.155	0.19	0.138	0.087
ABpraapppa	1	0.03	0.05	0.13	0.062
ABpraapppp	1	0.03	0.06	0.132	0.05
ABprapaaaa	1	5.055	12.893	0.057	0.228
ABprapaaap	1	3.887	11.507	0.037	0.202
ABprapaapa	1	7.262	16.823	0	0.192
ABprapaapp	1	5.935	15.997	0.065	0.276
ABprapapaa	1	7.075	11.303	0.095	0.064
ABprapapap	1	8.317	15.03	0.095	0.086
ABprapappa	1	8.778	17.107	0.06	0.124
ABprapappp	1	8.71	16.403	0.13	0.192
ABprappaaa	1	6.81	5.703	0.052	0.212
ABprappaap	1	6.14	5.238	0.088	0.268
ABprappapa	1	5.76	5.938	0.08	0.228
ABprappapp	1	5.983	6.395	0.142	0.218
ABprapppaa	1	3.817	3.16	0.093	0.342
ABprapppap	1	3.41	2.595	0.09	0.266
ABprappppa	1	3.977	2.525	0.117	0.166
ABprappppp	1	3.557	2.358	0.053	0.316
ABprppaaap	1	0.213	0.493	0.428	0.262
Caaaaa	1	0.328	0.154	0.08	0
Caaaap	1	0.155	0.186	0.115	0.03
Caaapa	1	0.408	0.448	0.12	0.17
Caaapp	1	1.56	0.992	0.195	0.19
Caapa	1	0.133	0.918	0.16	0.03
Caappd	1	0.115	1.412	0.333	0.14
Caappv	1	0.468	1.552	0.333	0.3
Cpaaaa	1	0.407	0.494	1.15	0
Cpaaap	1	0.277	0.712	1.375	0.12
Cpaapa	1	1.24	0.87	0.475	0
Cpaapp	1	3.387	2.152	0.4	0.18
Cpapaa	1	4.883	2.248	0.615	2.53
Cpapap	1	6.07	1.912	0.695	2.8
Cpappd	1	4.18	2.11	1.035	6.28
Cpappv	1	3.697	1.646	0.735	4.07
ABalaaaala	0	0.113	0.333	0.18	0.355
ABalaaaalp	0	0.093	0.187	0.148	0.328
ABalaaaarl	0	0.143	0.33	0.39	0.35
ABalaaaarr	0	0.157	0.313	0.488	0.25
ABalaaapal	0	0.2	0.233	0.143	0.34
ABalaaapar	0	0.27	0.303	0.14	0.362
ABalaaappl	0	0.26	0.287	0.213	0.225
ABalaaappr	0	0.125	0.183	0.213	0.125
ABalaapaaa	0	0.123	0.61	0.25	0.3
ABalaapaap	0	0.137	0.39	0.17	0.308
ABalaapapa	0	0.463	1.45	0.305	0.4
ABalaapapp	0	0.173	0.565	0.37	0.22
ABalaappaa	0	0.28	1.01	0.438	0.418
ABalaappap	0	0.435	0.3	0.262	0.168
ABalaapppa	0	0.22	0.255	0.078	0.213
ABalaapppp	0	0.16	0.36	0.098	0.153
ABalapaapa	0	0.257	0.233	0.203	0.4
ABalapaapp	0	0.253	0.197	0.193	0.16
ABalapapaa	0	0.527	0.61	0.32	0.22
ABalapapap	0	0.303	0.227	0.07	0.1
ABalapappa	0	0.227	0.167	0.26	0.15
ABalapappp	0	0.207	0.297	0.26	0.12
ABalappaaa	0	0.657	0.67	0.805	0.272
ABalappaap	0	0.093	0.347	0.215	0.045
ABalappapa	0	0.143	0.447	0.215	0.095
ABalappapp	0	0.087	0.28	0.175	0.028
ABalapppaa	0	0.243	0.34	0.09	0.075
ABalapppap	0	0.227	0.257	0.065	0.028
ABalappppa	0	0.177	0.237	0.49	0.023
ABalappppp	0	0.167	0.247	0.03	0.025
ABalpaaaaa	0	0.027	0.2	0.377	0.813
ABalpaaaap	0	0.063	0.14	0.397	0.577
ABalpaaapa	0	0.05	0.047	0.42	0.44
ABalpaaapp	0	0.015	0.06	0.233	0.463
ABalpaapaa	0	0.043	0.045	0.23	0.355
ABalpaapap	0	0.04	0	0.135	0.305
ABalpaappa	0	0.09	0.045	0.165	0.415
ABalpaappp	0	0	0.015	0.285	0.25
ABalpapaaa	0	0.07	0.02	0.26	0.23
ABalpapaap	0	0.055	0.04	0.5	0.363
ABalpapapa	0	0.03	0.02	0.267	0.23
ABalpapapp	0	0.18	0.05	0.453	0.27
ABalpappaa	0	0.03	0.04	0.347	0.497
ABalpappap	0	0.02	0	0.357	0.423
ABalpapppa	0	0.07	0.04	0.5	0.363
ABalpapppp	0	0	0.01	0.353	0.313
ABalppaaaa	0	0.275	0.523	0.5	0.503
ABalppaaap	0	0.085	0.06	0.267	0.523
ABalppaapa	0	0.462	0.347	0.483	0.377
ABalppaapp	0	0.108	0.127	0.51	0.183
ABalppapaa	0	0.05	0.095	0.585	0.395
ABalppapap	0	0.1	0	0.36	0.315
ABalppappa	0	0.04	0.06	0.485	0.33
ABalppappp	0	0.033	0	0.46	0.165
ABalpppaaa	0	0.17	0.187	0.58	0.665
ABalpppaap	0	0.103	0.147	0.325	0.225
ABalpppapa	0	0.103	0.083	0.81	0.48
ABalpppapp	0	0.133	0.11	0.18	0.38
ABaraaaaaa	0	0.245	0.12	0.28	0.266
ABaraaaaap	0	0.165	0.1	0.348	0.254
ABaraaaapa	0	0.085	0.033	0.414	0.302
ABaraaaapp	0	0.19	0.217	0.236	0.27
ABaraaapaa	0	0	0.125	0.152	0.162
ABaraaapap	0	0	0	0.114	0.15
ABaraaappa	0	0.06	0.2	0.252	0.434
ABaraaappp	0	0.05	0.09	0.21	0.408
ABaraapaaa	0	0.02	0.05	0.21	0.368
ABaraapaap	0	0	0.05	0.238	0.304
ABaraapapa	0	0.11	0.05	0.198	0.33
ABaraapapp	0	0.04	0.05	0.254	0.288
ABaraappaa	0	0.115	0.095	0.238	0.308
ABaraappap	0	0.045	0.04	0.208	0.282
ABaraapppa	0	0.045	0	0.266	0.338
ABaraapppp	0	0.025	0	0.27	0.316
ABarapaaaa	0	0.06	0.057	0.304	0.476
ABarapaaap	0	0.075	0.08	0.31	0.308
ABarapaapa	0	0.06	0.055	0.29	0.362
ABarapaapp	0	0.02	0.055	0.228	0.31
ABarapapaa	0	0.11	0.095	0.448	0.292
ABarapapap	0	0.03	0.04	0.334	0.25
ABarapappa	0	0	0.01	0.304	0.296
ABarapappp	0	0	0	0.398	0.26
ABarappaaa	0	0.11	0.105	0.332	0.304
ABarappaap	0	0.13	0.075	0.406	0.336
ABarappapa	0	0.16	0.34	0.414	0.272
ABarappapp	0	0.11	0.22	0.348	0.264
ABarapppaa	0	0.055	0.24	0.324	0.286
ABarapppap	0	0.225	0.1	0.27	0.242
ABarappppa	0	0.07	0.095	0.298	0.248
ABarappppp	0	0.03	0.045	0.25	0.302
ABplpaaaaa	0	0.065	0.045	0.593	0.04
ABplpaaaap	0	0.09	0.03	0.52	0.11
ABplpaaapa	0	0.045	0.16	0.593	0.09
ABplpaaapp	0	0.048	0.07	0	0
ABplpaapaa	0	0.09	0.03	0.57	0.09
ABplpaapap	0	0.098	0.04	0.543	0.065
ABplpaappa	0	0.1	0.093	0.57	0.22
ABplpaappp	0	0.135	0.05	0.54	0.17
ABplpapaaa	0	0	0.03	0.8	0.27
ABplpapaap	0	0.01	0	0.833	0.12
ABplpapapa	0	0.035	0.03	0.713	0.24
ABplpapapp	0	0	0.04	0.643	0.21
ABplpappaa	0	0.06	0	0.687	0.32
ABplpappap	0	0.25	0.29	0.597	0.405
ABplpapppa	0	0	0.055	0.53	0.275
ABplpapppp	0	0.03	0.055	0.657	0.315
ABplppaaaa	0	0.086	0.244	0.637	0.047
ABplppaapa	0	0.1	0.12	0.577	0.17
ABplppaapp	0	0.094	0.086	0.553	0.253
ABplppapaa	0	0.11	0.162	0.6	0.215
ABplppapap	0	0.058	0.236	0.607	0.11
ABplppappa	0	0.146	0.108	0.68	0.145
ABplppappp	0	0.132	0.102	0.673	0.23
ABplpppaaa	0	0.062	0.074	0.55	0.405
ABplpppaap	0	0.076	0.064	0.603	0.325
ABplpppapa	0	0.054	0.034	0.53	0.29
ABplpppapp	0	0.138	0.172	0.567	0.73
ABplppppaa	0	0.027	0.047	0.543	0.26
ABplppppap	0	0.02	0.047	0.553	0.095
ABplpppppa	0	0.032	0.043	0.757	0.207
ABplpppppp	0	0.03	0.06	0.817	0.253
ABprpaaaaa	0	0.115	0.115	0.28	0.315
ABprpaaaap	0	0.07	0.12	0.246	0.387
ABprpaaapa	0	0.17	0.07	0.244	0.42
ABprpaaapp	0	0.2	0.1	0.126	0.332
ABprpaapaa	0	0.41	0.073	0.214	0.317
ABprpaapap	0	0.08	0.137	0.204	0.278
ABprpaappa	0	0.05	0.09	0.086	0.338
ABprpaappp	0	0.03	0.12	0.126	0.285
ABprpapaaa	0	0.17	0.01	0.352	0.285
ABprpapaap	0	0.02	0.03	0.232	0.29
ABprpapapa	0	0.08	0.24	0.404	0.36
ABprpapapp	0	0.03	0.02	0.246	0.29
ABprpappaa	0	0.04	0.14	0.252	0.213
ABprpappap	0	0.04	0	0.302	0.308
ABprpapppa	0	0	0.075	0.3	0.342
ABprpapppp	0	0.035	0.065	0.2	0.302
ABprppaaaa	0	0.02	0.06	0.182	0.134
ABprppaapa	0	0.057	0.077	0.23	0.24
ABprppaapp	0	0.05	0.133	0.265	0.188
ABprppapaa	0	0.01	0.135	0.145	0.064
ABprppapap	0	0.16	0.155	0.238	0.13
ABprppappa	0	0.075	0.215	0.132	0.172
ABprppappp	0	0.135	0.225	0.175	0.11
ABprpppaaa	0	0.105	0.155	0.283	0.322
ABprpppaap	0	0.175	0.185	0.213	0.33
ABprpppapa	0	0.075	0.025	0.297	0.26
ABprpppapp	0	0.405	0.275	0.477	0.392
ABprppppaa	0	0.07	0.105	0.467	0.184
ABprppppap	0	0	0.095	0.28	0.224
ABprpppppa	0	0.04	0.05	0.497	0.198
ABprpppppp	0	0.04	0.13	0.6	0.222
MSaaaaaa	0	0.095	0.095	0.208	0.114
MSaaaaap	0	0.015	0.115	0.128	0.126
MSaaaapa	0	0.04	0.195	0.088	0.09
MSaaaapp	0	0.04	0.195	0.185	0.098
MSaaapaa	0	0.09	0	0.045	0.078
MSaaapap	0	0.15	0.21	0.07	0.1
MSaaapp	0	0.06	0.12	0.09	0.14
MSaapaaa	0	0	0	0.45	0.176
MSaapaap	0	0	0	0.395	0.244
MSaapapa	0	0.21	0.03	0.728	0.454
MSaapapp	0	0.08	0.01	0.588	0.304
MSaappa	0	0	0.05	0.697	0.31
MSaappp	0	0	0	0.42	0.288
MSapaaaa	0	0.05	0.073	0.192	0.222
MSapaaap	0	0.162	0.11	0.225	0.182
MSapaap	0	0.063	0.085	0.27	0.16
MSapapaa	0	0.09	0.07	0.325	0.165
MSapapap	0	0.01	0.163	0.218	0.11
MSapapp	0	0.045	0.105	0.163	0.07
MSappaa	0	0.03	0.045	0.257	0.137
MSappap	0	0	0.07	0.33	0.19
MSapppa	0	0.11	0.07	0.16	0.103
MSapppp	0	0.06	0.18	0.12	0.093
MSpaaaaa	0	0.045	0.11	0.135	0.122
MSpaaaap	0	0	0.1	0.105	0.138
MSpaaapa	0	0.24	0.127	0.114	0.148
MSpaaapp	0	0.07	0.057	0.084	0.122
MSpaapa	0	0	0	0.134	0.133
MSpaapp	0	0.81	0.59	0.16	0.287
MSpapaaa	0	0.03	0	0.325	0.505
MSpapaap	0	0	0.14	0.267	0.562
MSpapapa	0	0.01	0.16	0.42	0.668
MSpapapp	0	0	0	0.507	0.585
MSpappa	0	0.02	0.22	0.318	0.433
MSpappp	0	0.03	0	0.186	0.397
MSppaaaa	0	0.185	0.11	0.397	0.242
MSppaaap	0	0.2	0.133	0.197	0.2
MSppaap	0	0.23	0.135	0.248	0.14
MSppapaa	0	0.1	0.455	0.205	0.226
MSppapap	0	0.04	0.195	0.232	0.234
MSppappa	0	0.075	0.075	0.252	0.132
MSppappp	0	0.225	0.11	0.278	0.172
MSpppaa	0	0	0.01	0.218	0.232
MSpppap	0	0.1	0.09	0.236	0.23
MSppppa	0	0.04	0.085	0.17	0.098
MSppppp	0	0.26	0.035	0.154	0.098
Ealaa	0	0.22	0.565	0.217	0.517
Ealap	0	0.36	1.295	0.157	0.823
Ealpa	0	0.245	0.99	0.227	1.147
Ealpp	0	0.5	0.78	0.153	1.33
Earaa	0	0.1	0.61	0.11	0.48
Earap	0	0.08	0.445	0.127	0.43
Earpa	0	0	0.85	0.313	0.89
Earpp	0	0.045	0.79	0.277	0.71
Eplaa	0	0.67	1.813	0.203	2.25
Eplap	0	0.705	1.74	0.23	2.707
Eplpa	0	0.46	2.323	0.34	2.817
Eplpp	0	0.185	2.94	0.473	2.69
Epraa	0	0.375	2.09	0.58	2.57
Eprap	0	0.505	2.14	0.353	2.857
Eprpa	0	0.655	1.613	0.467	3.1
Eprpp	0	0.355	1.38	0.493	3.263
Capaa	0	0.053	0.25	0.2	0.085
Capap	0	0.05	0.272	0.265	0.135
Cappaa	0	0.113	0.932	0.33	0.31
Cappap	0	0.06	1.62	0.4	0.38
Capppa	0	0.06	0.918	0.493	0.87
Capppp	0	0.06	1.268	0.313	1.155
Cppaaa	0	0.335	1.536	0.24	0.485
Cppaap	0	0.322	1.6	0.54	0.72
Cppapa	0	0.53	1.876	0.33	0.38
Cppapp	0	0.58	1.714	0.98	0.395
Cpppaa	0	1.502	3.518	0.093	0.405
Cpppap	0	1.718	3.802	0.107	0.26
Cppppa	0	2.468	4.334	0.277	0.465
Cppppp	0	2.498	3.388	0.563	0.695
Daaa	0	0.153	0.253	0.967	2.697
Daap	0	0.203	0.193	0.61	2.52
Dapa	0	0.05	0.4	0.933	2.473
Dapp	0	0.065	0.31	0.52	2.277
Dpaa	0	0.86	0.52	0.827	1.793
Dpap	0	0.44	0.255	0.75	1.417
Dppa	0	1.73	0.38	1.303	1.22
Dppp	0	1.08	0.455	0.933	1.117
Z3	0	0.01	0.015	0.155	0.15
Z2	0	0.05	0.015	0.095	0.12

## Sheet: elt-1_miR-43-44-pr
Cell-track-name	ELT-1-expression-status	WT-1	WT-2	elt-1(ok1002)-1	elt-1(ok1002)-2
ABalapaaaa	1	9.206	6.793	2.304	4.055
ABalapaaap	1	7.424	5.987	2.184	4.35
ABalppppaa	1	9.243	11.115	1.054	2.672
ABalppppap	1	6.88	9.995	1.588	2.226
ABalpppppa	1	8.56	10.003	1.758	4.268
ABalpppppp	1	7.785	6.717	1.042	3.824
ABarpaaaaa	1	1.732	3.972	1.138	1.662
ABarpaaaap	1	1.24	2.64	0.546	1.355
ABarpaaapa	1	0.928	0.87	0.51	1.402
ABarpaaapp	1	0.916	1.155	0.66	1.252
ABarpaapaa	1	0.698	1.522	0.5	0.898
ABarpaapap	1	0.55	0.502	0.524	0.87
ABarpaappa	1	0.316	0.73	0.544	0.675
ABarpaappp	1	0.486	0.9	0.514	0.962
ABarpapaaa	1	5.554	7.225	2.768	2.163
ABarpapaap	1	3.786	4.262	2.02	4.34
ABarpapapa	1	1.62	1.718	3.545	1.947
ABarpapapp	1	1.764	1.575	1.78	1.813
ABarpappaa	1	3.74	6.21	1.78	1.833
ABarpappap	1	2.308	4.788	1.122	1.54
ABarpapppa	1	2.328	4.11	1.642	1.99
ABarpapppp	1	2.452	5.055	0.96	1.553
ABarppaaaa	1	1.328	1.452	0.63	0.514
ABarppaaap	1	0.678	0.95	0.71	0.548
ABarppaapa	1	0.575	0.806	0.578	0.932
ABarppaapp	1	0.682	1.18	0.553	0.654
ABarppapaa	1	1.002	0.944	0.447	0.456
ABarppapap	1	1.743	1.156	0.508	0.42
ABarppappa	1	1.055	0.442	0.48	0.318
ABarppappp	1	1.612	1.42	0.575	0.398
ABarpppaaa	1	1.135	1.238	1.357	0.57
ABarpppaap	1	1.588	1.996	0.973	0.866
ABarpppapa	1	0.682	0.596	1.345	0.488
ABarpppapp	1	1.03	1.208	0.765	0.62
ABarppppaa	1	1.382	1.478	0.657	0.838
ABarppppap	1	1.485	2.384	0.818	0.832
ABarpppppa	1	1.67	1.028	0.937	0.68
ABarpppppp	1	2.642	1.476	0.84	0.688
ABplaaaaaa	1	2.982	5.404	2.27	3.024
ABplaaaaap	1	1.743	3.646	1.886	2.458
ABplaaaapa	1	0.82	2.532	2.068	3.848
ABplaaaapp	1	0.957	2.078	1.592	3.622
ABplaaapaa	1	1.423	5.346	1.902	4.746
ABplaaapap	1	1.242	3.776	1.696	3.902
ABplaaappa	1	1.397	2.7	1.42	6.604
ABplaaappp	1	1.103	2.348	1.7	6.588
ABplaapaaa	1	5.435	7.652	3.5	4.55
ABplaapaap	1	4.472	5.508	2.478	4.622
ABplaapapp	1	3.635	4.294	2.546	4.872
ABplaappaa	1	4.147	13.104	0.888	3.28
ABplaappap	1	2.737	8.394	0.876	2.322
ABplaapppa	1	1.485	5.064	0.91	3.506
ABplaapppp	1	2.058	6.07	1.106	3.3
ABplapaaaa	1	6.017	7.894	0.916	0.652
ABplapaaap	1	4.523	7.812	0.718	0.357
ABplapaapa	1	4.345	8.28	0.776	0.685
ABplapaapp	1	5.663	8.424	0.666	0.655
ABplapapaa	1	3.305	5.798	0.62	0.505
ABplapapap	1	5.035	7.466	0.726	0.378
ABplapappa	1	3.77	6.926	0.74	0.573
ABplapappp	1	3.397	6.702	0.864	0.83
ABplappaaa	1	2.04	4.086	0.696	0.765
ABplappaap	1	1.717	4.016	0.936	0.893
ABplappapa	1	1.283	1.646	1.172	0.88
ABplappapp	1	1.555	2.448	1.18	1.075
ABplapppaa	1	2.89	5.67	1.36	0.678
ABplapppap	1	2.655	4.952	1.424	0.7
ABplappppa	1	2.07	4.582	1.026	0.698
ABplappppp	1	2.04	3.066	1.176	0.923
ABplppaaap	1	11.38	14.238	8.433	7.052
ABpraaaaaa	1	12.638	16.382	9.175	8.865
ABpraaaaap	1	13.657	19.102	9.372	9.315
ABpraaaapa	1	12.958	16.112	8.402	9.412
ABpraaaapp	1	13.06	16.055	7.908	9.495
ABpraaapaa	1	18.318	21.092	12.862	13.093
ABpraaapap	1	18.105	22.118	11.03	10.545
ABpraaappa	1	21.628	22.96	13.47	12.382
ABpraaappp	1	18.91	20.195	11.53	9.048
ABpraapaaa	1	9.285	12.977	10.3	3.668
ABpraapaap	1	10.07	12.867	8.737	3.258
ABpraapapa	1	11.398	10.91	12.493	4.662
ABpraapapp	1	11.282	8.27	9.267	3.095
ABpraappaa	1	14.34	10.553	5.897	2.475
ABpraappap	1	9.755	9.183	5.673	2.332
ABpraapppa	1	6.118	7.707	11.763	4.855
ABpraapppp	1	6.67	7.053	11.053	5.218
ABprapaaaa	1	10.592	17.978	1.442	0.55
ABprapaaap	1	8.56	15.378	1.04	0.626
ABprapaapa	1	10.412	13.828	1.36	0.812
ABprapaapp	1	10.22	13.41	1.302	0.968
ABprapapaa	1	4.596	7.45	0.832	0.97
ABprapapap	1	6.236	8.905	0.91	1.078
ABprapappa	1	5.69	7.12	1.342	0.884
ABprapappp	1	5.32	6.028	0.94	1.166
ABprappaaa	1	3.484	4.503	1.52	2.158
ABprappaap	1	3.008	4.497	1.533	1.936
ABprappapa	1	2.402	2.53	2.705	1.84
ABprappapp	1	2.63	3.42	2.388	2.822
ABprapppaa	1	5.252	6.61	3.215	2.128
ABprapppap	1	4.264	4.907	2.8	1.554
ABprappppa	1	3.206	3.51	2.515	2.154
ABprappppp	1	2.692	3.1	2.883	2.706
ABprppaaap	1	19.928	16.548	14.458	17.255
Caaaaa	1	0.368	0.558	0.438	0.338
Caaaap	1	0.4	0.542	0.537	0.48
Caaapa	1	0.393	0.578	0.542	0.442
Caaapp	1	0.478	0.553	0.545	0.8
Caapa	1	0.906	0.91	0.568	0.416
Caappd	1	1.057	1.387	0.68	1.883
Caappv	1	1.302	1.762	0.685	1.595
Cpaaaa	1	0.383	0.37	0.263	0.554
Cpaaap	1	0.455	0.344	0.24	0.426
Cpaapa	1	0.385	0.294	0.307	0.74
Cpaapp	1	0.56	0.382	0.273	0.55
Cpapaa	1	1.552	1.262	0.26	0.49
Cpapap	1	2.057	1.3	0.24	0.472
Cpappd	1	1.488	0.916	0.387	1.566
Cpappv	1	1.213	0.966	0.247	1.338
ABalaaaala	0	2.89	2.702	1.416	1.502
ABalaaaalp	0	2.262	2.315	1.474	1.698
ABalaaaarl	0	3.248	3.387	1.586	1.812
ABalaaaarr	0	3.335	3.29	2.188	1.908
ABalaaapal	0	2.628	1.915	0.85	1.398
ABalaaapar	0	3.2	5.23	1.69	1.338
ABalaaappl	0	3.615	1.29	0.852	0.698
ABalaaappr	0	2.292	1.302	0.888	0.747
ABalaapaaa	0	3.295	3.14	1.696	3.34
ABalaapaap	0	2.502	1.955	1.426	2.327
ABalaapapa	0	3.037	1.743	1.56	1.977
ABalaapapp	0	2.082	1.513	1.27	1.06
ABalaappaa	0	8.288	2.205	2.648	2.63
ABalaappap	0	7.64	2.295	1.246	3.413
ABalaapppa	0	6.508	5.733	2.894	9.02
ABalaapppp	0	3.692	6.028	2.216	8.553
ABalapaapa	0	8.484	4.643	1.912	3.622
ABalapaapp	0	5.748	3.075	1.738	3.142
ABalapapaa	0	6.282	3.245	0.548	0.532
ABalapapap	0	2.938	1.81	0.374	0.688
ABalapappa	0	1.604	1.417	0.468	0.538
ABalapappp	0	1.58	1.24	0.484	0.438
ABalappaaa	0	15.188	7.637	1.71	2.277
ABalappaap	0	10.52	8.492	0.82	0.81
ABalappapa	0	11.648	9.478	2.078	1.323
ABalappapp	0	7.974	8.695	1.5	0.943
ABalapppaa	0	9.264	6.777	1.16	1.443
ABalapppap	0	6.716	6.093	0.724	0.853
ABalappppa	0	4.614	3.55	0.45	0.887
ABalappppp	0	4.09	3.213	0.408	0.907
ABalpaaaaa	0	2.055	3.093	1.57	1.042
ABalpaaaap	0	2.078	2.985	1.61	1.115
ABalpaaapa	0	1.87	2.725	1.215	0.98
ABalpaaapp	0	1.685	2.502	1.31	0.975
ABalpaapaa	0	1.768	3.412	1.108	0.625
ABalpaapap	0	1.062	2.272	0.708	0.36
ABalpaappa	0	1.825	3.715	1.195	0.808
ABalpaappp	0	1.72	2.888	1.065	0.45
ABalpapaaa	0	2.28	2.375	1.65	0.667
ABalpapaap	0	2.463	2.323	1.71	0.45
ABalpapapa	0	1.42	1.713	1.052	0.707
ABalpapapp	0	1.763	2.078	0.93	0.79
ABalpappaa	0	1.807	1.578	1.198	0.81
ABalpappap	0	1.62	1.355	0.895	0.677
ABalpapppa	0	2.21	2.14	1.125	0.627
ABalpapppp	0	1.447	1.427	0.748	0.447
ABalppaaaa	0	5.39	10.805	2.446	1.33
ABalppaaap	0	3.43	7.2	1.734	1.676
ABalppaapa	0	4.555	8.398	3.16	3.192
ABalppaapp	0	3.07	6.722	1.942	1.83
ABalppapaa	0	5.252	13.165	5.45	3.764
ABalppapap	0	4.84	8.898	5.352	3.438
ABalppappa	0	4.795	11.588	6.47	3.906
ABalppappp	0	4.64	10.068	5.646	4.274
ABalpppaaa	0	7.545	14.075	3.438	4.04
ABalpppaap	0	7.642	14.393	1.504	2.704
ABalpppapa	0	8.53	14.535	2.768	3.944
ABalpppapp	0	8.398	12.802	2.922	4.118
ABaraaaaaa	0	2.378	3.485	1.267	0.95
ABaraaaaap	0	2.11	3.258	0.813	1.123
ABaraaaapa	0	1.47	2.54	0.803	1.03
ABaraaaapp	0	1.542	3.33	1.02	1.017
ABaraaapaa	0	1.408	2.173	1.117	1.393
ABaraaapap	0	1.058	1.74	0.387	1.007
ABaraaappa	0	1.482	2.235	1.07	1.997
ABaraaappp	0	1.345	2.055	0.64	1.58
ABaraapaaa	0	1.937	3.395	0.577	1.46
ABaraapaap	0	1.573	2.638	0.717	0.733
ABaraapapa	0	1.567	3.1	0.267	0.953
ABaraapapp	0	1.727	3.378	0.37	1.26
ABaraappaa	0	1.71	3.28	0.917	0.483
ABaraappap	0	1.203	2.843	0.867	0.553
ABaraapppa	0	0.833	2.537	0.563	0.83
ABaraapppp	0	1.347	3.358	0.603	0.663
ABarapaaaa	0	2.15	1.515	1.267	1.657
ABarapaaap	0	2.32	1.57	1.17	1.543
ABarapaapa	0	1.98	1.52	0.81	1.463
ABarapaapp	0	1.71	1.412	0.81	1.45
ABarapapaa	0	1.903	1.535	0.97	1.857
ABarapapap	0	1.703	1.525	0.8	1.8
ABarapappa	0	2.067	2.045	0.99	1.977
ABarapappp	0	1.46	1.55	0.443	1.62
ABarappaaa	0	3.285	2.785	1.633	3.19
ABarappaap	0	3.412	3.165	1.357	3.1
ABarappapa	0	3.28	3.383	1.89	4.1
ABarappapp	0	3.157	3.503	1.683	3.957
ABarapppaa	0	5.538	5.075	3.83	11.47
ABarapppap	0	4.652	5.318	3.477	12.15
ABarappppa	0	6.005	5.355	3.677	11.277
ABarappppp	0	5.678	5.088	3.03	10.737
ABplpaaaaa	0	17.664	19.692	4.722	13.03
ABplpaaaap	0	17.744	17.606	4.827	13.122
ABplpaaapa	0	20.972	22.486	3.852	13.753
ABplpaaapp	0	20.434	20.08	3.302	13.858
ABplpaapaa	0	19.56	23.724	4.968	17.498
ABplpaapap	0	24.654	23.418	3.89	16.84
ABplpaappa	0	20.222	18.946	5.183	12.572
ABplpaappp	0	18.08	18.744	4.958	14.07
ABplpapaaa	0	9.046	11.354	7.945	4.438
ABplpapaap	0	9.134	11.55	7.072	4.978
ABplpapapa	0	6.214	7.842	7.87	3.518
ABplpapapp	0	6.186	7.522	7.638	4.037
ABplpappaa	0	3.884	3.616	4.767	3.118
ABplpappap	0	5.514	4.958	6.48	4.918
ABplpapppa	0	4.872	4.858	7.027	3.58
ABplpapppp	0	5.034	4.688	6.823	3.82
ABplppaaaa	0	7.197	8.75	7.428	4.944
ABplppaapa	0	5.723	8.974	8.75	6.178
ABplppaapp	0	5.145	9.212	8.267	6.68
ABplppapaa	0	7.292	8.852	3.283	4.578
ABplppapap	0	7.728	10.332	2.973	4.772
ABplppappa	0	6.857	9.862	3.222	4.166
ABplppappp	0	6.808	10.374	3.578	4.554
ABplpppaaa	0	7.212	15.862	4.302	6.174
ABplpppaap	0	7.065	15.462	5.54	6.444
ABplpppapa	0	6.285	11.062	4.458	4.52
ABplpppapp	0	8.453	12.632	7.978	5.93
ABplppppaa	0	4.867	10.86	4.253	4.49
ABplppppap	0	4.545	10.646	5.543	4.546
ABplpppppa	0	4.153	8.926	5.103	2.708
ABplpppppp	0	3.937	9.266	6.205	2.944
ABprpaaaaa	0	25.038	18.075	10.798	15.343
ABprpaaaap	0	21.63	15.915	9.9	15.535
ABprpaaapa	0	25.142	18.987	9.22	18.482
ABprpaaapp	0	23.97	18.61	10.158	19.498
ABprpaapaa	0	24.482	25.388	12.093	15.028
ABprpaapap	0	24.917	26.768	12.355	15.87
ABprpaappa	0	21.482	25.17	15.302	19.803
ABprpaappp	0	21.31	23.942	16.245	17.778
ABprpapaaa	0	11.828	13.555	8.53	14.77
ABprpapaap	0	11.435	13.168	10.843	15.407
ABprpapapa	0	8.912	12.225	13.073	11.632
ABprpapapp	0	9.102	12.222	12.21	12.798
ABprpappaa	0	6.275	8.865	6.813	4.96
ABprpappap	0	6.533	8.32	7.033	5.265
ABprpapppa	0	6.538	7.66	6.91	5.74
ABprpapppp	0	6.545	8.055	6.513	6.443
ABprppaaaa	0	15.282	10.585	9.832	14.045
ABprppaapa	0	12.598	10.115	11.582	14.64
ABprppaapp	0	12.272	9.692	12.668	13.212
ABprppapaa	0	17.238	9.285	6.575	10.08
ABprppapap	0	17.21	10.898	5.703	10.337
ABprppappa	0	16.858	9.567	6.63	10.492
ABprppappp	0	16.588	9.438	6.642	10.565
ABprpppaaa	0	11.59	10.97	15.325	25.267
ABprpppaap	0	12.14	11.878	15.822	28.367
ABprpppapa	0	8.26	8.508	12.91	18.997
ABprpppapp	0	10.352	11.205	16.97	27.167
ABprppppaa	0	9.183	7.732	9.952	20.013
ABprppppap	0	8.32	7.392	10.817	21.88
ABprpppppa	0	6.255	5.392	7.315	17.057
ABprpppppp	0	6.325	5.74	5.502	19.697
MSaaaaaa	0	4.292	3.44	1.568	0.54
MSaaaaap	0	2.782	1.99	0.72	0.32
MSaaaapa	0	2.61	1.74	0.78	0.547
MSaaaapp	0	2.472	1.423	0.898	0.767
MSaaapaa	0	2.238	1.56	0.822	0.27
MSaaapap	0	2.082	1.483	0.698	0.407
MSaaapp	0	2.93	1.67	0.673	0.37
MSaapaaa	0	2.902	1.547	0.682	0.62
MSaapaap	0	3.018	1.23	0.445	0.323
MSaapapa	0	3.738	1.767	1.55	1.063
MSaapapp	0	3.09	1.523	1.222	0.587
MSaappa	0	3.18	2.25	1.377	0.51
MSaappp	0	2.62	1.055	1.187	0.45
MSapaaaa	0	2.242	1.492	1.345	1.043
MSapaaap	0	2.332	0.982	0.975	0.897
MSapaap	0	0.613	0.852	0.853	0.285
MSapapaa	0	0.99	1.664	1.048	0.683
MSapapap	0	0.762	1.218	0.81	0.397
MSapapp	0	0.777	0.862	0.603	0.33
MSappaa	0	0.923	1.61	0.467	0.175
MSappap	0	1	2.13	0.773	0.21
MSapppa	0	0.603	1.283	0.323	0.235
MSapppp	0	0.76	1.215	0.397	0.175
MSpaaaaa	0	1.56	1.987	0.715	0.613
MSpaaaap	0	0.802	1.05	0.565	0.437
MSpaaapa	0	0.862	2.247	1.17	0.787
MSpaaapp	0	0.678	1.99	0.742	0.693
MSpaapa	0	0.483	0.925	0.673	0.175
MSpaapp	0	1.127	2.39	1.507	0.905
MSpapaaa	0	0.78	1.582	1.763	0.81
MSpapaap	0	0.663	1.21	1.612	0.44
MSpapapa	0	1.373	1.862	1.978	1.55
MSpapapp	0	1.057	1.208	1.808	0.875
MSpappa	0	1.245	1.403	1.78	0.73
MSpappp	0	0.92	1.173	1.737	0.67
MSppaaaa	0	1.402	1.953	0.91	1.257
MSppaaap	0	1.12	1.333	0.852	1.357
MSppaap	0	0.637	1.055	0.937	0.585
MSppapaa	0	0.49	0.97	2	0.86
MSppapap	0	0.392	1.19	0.948	0.923
MSppappa	0	0.673	0.777	0.75	0.567
MSppappp	0	0.75	1.38	0.615	0.593
MSpppaa	0	0.343	1.115	0.807	0.67
MSpppap	0	0.493	0.51	0.8	0.48
MSppppa	0	0.387	0.205	0.903	0.615
MSppppp	0	0.447	0.615	1.09	0.505
Ealaa	0	0.12	0.163	0.097	0.02
Ealap	0	0.118	0.223	0.043	0.02
Ealpa	0	0.06	0.147	0.147	0.02
Ealpp	0	0.082	0.15	0.1	0.015
Earaa	0	0.05	0.825	0	0.085
Earap	0	0.075	0.14	0.05	0.03
Earpa	0	0.068	0.185	0.08	0
Earpp	0	0.065	0.3	0	0.035
Eplaa	0	0.087	0.46	0.093	0.077
Eplap	0	0.113	0.365	0.123	0.133
Eplpa	0	0.077	0.105	0.12	0.047
Eplpp	0	0.053	0.135	0.09	0.06
Epraa	0	0.1	0.123	0.03	0.05
Eprap	0	0.06	0.137	0.03	0.09
Eprpa	0	0.16	0.027	0.065	0.15
Eprpp	0	0.055	0.047	0.055	0.115
Capaa	0	0.736	0.772	0.826	0.212
Capap	0	0.818	0.77	1.276	0.478
Cappaa	0	1.157	1.127	0.578	0.593
Cappap	0	1.028	1.597	0.493	0.627
Capppa	0	1.155	1.635	0.608	0.773
Capppp	0	1.005	1.52	0.69	1.037
Cppaaa	0	0.8	0.708	0.232	0.864
Cppaap	0	0.582	0.442	0.237	1.108
Cppapa	0	0.642	0.678	0.348	1.144
Cppapp	0	0.737	0.452	0.477	0.86
Cpppaa	0	0.558	0.522	0.33	0.584
Cpppap	0	0.495	0.428	0.313	0.418
Cppppa	0	0.832	0.652	0.583	0.534
Cppppp	0	0.553	0.41	0.588	0.752
Daaa	0	0.372	0.35	0.462	0.507
Daap	0	0.37	0.355	0.536	0.473
Dapa	0	0.395	0.555	0.504	0.323
Dapp	0	0.298	0.462	0.498	0.297
Dpaa	0	0.372	0.607	0.27	0.67
Dpap	0	0.32	0.612	0.35	0.597
Dppa	0	0.485	0.448	0.208	0.8
Dppp	0	0.372	0.308	0.16	0.57
Z3	0	0.023	0.137	0.097	0.03
Z2	0	0.07	0.14	0.12	0.01

## Sheet: cnd-1_miR-54-56-pr
Cell-track-name	CND-1-expression-status	WT-1	WT-2	cnd-1(ju29)-1	cnd-1(ju29)-2
ABalaaaala	1	0.43	1.487	0.383	0.397
ABalaaaalp	1	0.158	0.863	0.24	0.47
ABalaaaarl	1	0.368	0.81	0.763	0.408
ABalaaaarr	1	0.475	0.613	0.687	0.33
ABalaaapal	1	0.37	1.42	0.74	0.83
ABalaaapar	1	0.663	0.797	0.877	0.572
ABalaaappl	1	0.413	0.577	0.88	0.552
ABalaaappr	1	0.543	0.56	0.66	0.488
ABalaapaaa	1	1.113	1.94	1.133	1.377
ABalaapaap	1	1.113	1.917	1.13	1.507
ABalaapapa	1	1.277	1.187	1.357	1.273
ABalaapapp	1	0.653	1.567	0.83	0.86
ABalaappaa	1	1.573	0.793	1.323	0.963
ABalaappap	1	0.673	1.393	0.53	0.5
ABalaapppa	1	0.567	0.877	0.627	0.593
ABalaapppp	1	0.613	0.57	0.42	0.66
ABalapaaaa	0	0.932	0.99	0.56	0.44
ABalapaaap	0	0.568	0.692	0.26	0.648
ABalapaapa	0	0.605	0.883	0.567	1.155
ABalapaapp	0	0.53	0.837	0.24	0.678
ABalapapaa	0	1.862	0.878	0.877	1.005
ABalapapap	0	0.635	0.545	0.477	0.56
ABalapappa	0	1.05	0.87	0.373	0.415
ABalapappp	0	0.945	0.708	0.653	0.308
ABalappaaa	0	3.39	3.513	1.797	1.575
ABalappaap	1	1.29	2.02	0.847	1.06
ABalappapa	0	1.937	2.143	1.48	1.488
ABalappapp	0	1.93	1.023	1.207	1.165
ABalapppaa	0	1.82	1.083	1.273	0.885
ABalapppap	0	1.253	1.13	0.75	0.752
ABalappppa	0	1.833	0.587	0.753	0.597
ABalappppp	0	1.417	0.947	0.83	0.8
ABalpaaaaa	0	0.57	0.207	0.135	0.098
ABalpaaaap	0	0.57	0.307	0.112	0.1
ABalpaaapa	0	0.407	0.287	0.05	0.055
ABalpaaapp	0	0.41	0.103	0.042	0.065
ABalpaapaa	0	0.765	0.783	0.56	0.22
ABalpaapap	0	0.12	0.333	0.18	0.035
ABalpaappa	0	0.8	0.84	0.523	0.463
ABalpaappp	0	0.853	0.717	0.217	0.173
ABalpapaaa	1	0.95	0.85	1.025	1.05
ABalpapaap	1	1.14	0.57	0.725	0.79
ABalpapapa	1	0.7	0.583	0.625	0.595
ABalpapapp	1	0.635	0.843	0.325	0.26
ABalpappaa	0	0.34	0.83	0.2	0.425
ABalpappap	0	0.175	0.385	0.085	0.155
ABalpapppa	0	0.435	1.075	0.2	0.19
ABalpapppp	0	0.06	0.225	0.01	0.06
ABalppaaaa	0	0.678	0.86	0.59	0.796
ABalppaaap	0	0.277	0.52	0.415	0.28
ABalppaapa	0	0.852	0.856	0.468	0.986
ABalppaapp	0	0.5	0.534	0.328	0.644
ABalppapaa	1	0.903	1.24	0.485	0.498
ABalppapap	1	0.983	1.012	0.208	0.208
ABalppappa	1	1.087	1.452	0.827	0.872
ABalppappp	1	0.957	1.23	0.817	0.675
ABalpppaaa	0	4.56	1.096	1.193	1.016
ABalpppaap	0	4.33	0.938	1.642	1.222
ABalpppapa	0	5.415	1.768	1.572	1.282
ABalpppapp	0	5.195	1.722	1.13	0.976
ABalppppaa	0	5.705	1.696	2.517	2.156
ABalppppap	0	4.16	1.084	1.793	1.71
ABalpppppa	0	3.36	1.066	1.477	1.424
ABalpppppp	0	1.55	0.254	0.77	0.654
ABaraaaaaa	0	0.487	1.015	1.09	0.285
ABaraaaaap	0	0.267	0.7	0.595	0.47
ABaraaaapa	0	0.18	0.485	0.28	0.43
ABaraaaapp	0	0.567	0.38	0.56	0.105
ABaraaapaa	0	0.675	0.835	0.487	1.2
ABaraaapap	0	0.125	0.17	0.127	0.32
ABaraaappa	0	0.6	1.11	0.547	1.24
ABaraaappp	0	0.57	0.78	0.313	0.935
ABaraapaaa	0	0.595	0.44	0.125	0.18
ABaraapaap	0	0.25	0.055	0.15	0.175
ABaraapapa	0	0.225	0.115	0.12	0.1
ABaraapapp	0	0.22	0.125	0.08	0.22
ABaraappaa	0	0.28	0.41	0.12	0.24
ABaraappap	0	0.39	0.285	0.095	0.355
ABaraapppa	0	0.27	0.065	0.13	0.08
ABaraapppp	0	0.32	0.135	0.29	0.11
ABarapaaaa	0	0.395	0.223	0.083	0.11
ABarapaaap	0	0.14	0.3	0.07	0.255
ABarapaapa	0	0.05	0.157	0.115	0.075
ABarapaapp	0	0	0.127	0.04	0.05
ABarapapaa	0	0.16	0.423	0.165	0.155
ABarapapap	0	0.215	0.433	0.09	0.18
ABarapappa	0	0.46	0.285	0.04	0.1
ABarapappp	0	0.15	0.06	0.06	0.05
ABarappaaa	1	1.927	1.39	0.29	0.19
ABarappaap	1	1.923	1.565	0.12	0.36
ABarappapa	1	1.943	1.88	0.54	0.655
ABarappapp	1	1.813	1.68	0.64	0.675
ABarapppaa	1	1.915	1.21	0.53	1.045
ABarapppap	1	1.77	0.935	0.45	0.65
ABarappppa	1	1.95	1.42	2.2	1.66
ABarappppp	1	1.795	1.23	1.58	1.33
ABarpaaaaa	0	0.48	0.488	0.434	0.943
ABarpaaaap	0	0.545	0.405	0.362	0.947
ABarpaaapa	0	0.572	0.538	0.484	0.767
ABarpaaapp	0	0.66	0.653	0.568	1.067
ABarpaapaa	0	0.412	0.415	0.496	0.573
ABarpaapap	0	0.328	0.312	0.444	0.407
ABarpaappa	0	0.392	0.4	0.51	0.463
ABarpaappp	0	0.475	0.425	0.424	0.557
ABarpapaaa	0	1.023	0.432	0.62	0.58
ABarpapaap	0	0.777	0.4	0.48	0.41
ABarpapapa	0	0.803	0.438	0.55	0.393
ABarpapapp	0	0.657	0.368	0.623	0.33
ABarpappaa	0	1.58	0.662	0.455	0.873
ABarpappap	0	1.32	0.562	0.51	0.537
ABarpapppa	0	0.563	0.408	0.315	0.317
ABarpapppp	0	0.557	0.532	0.248	0.333
ABarppaaaa	0	0.974	0.598	1.138	0.616
ABarppaaap	0	0.672	0.552	0.58	0.502
ABarppaapa	0	0.566	0.474	0.64	0.478
ABarppaapp	0	0.816	0.544	0.908	0.496
ABarppapaa	0	0.6	0.336	0.755	0.41
ABarppapap	0	0.544	0.442	0.642	0.52
ABarppappa	0	0.664	0.452	0.81	0.424
ABarppappp	0	0.946	0.516	0.893	0.542
ABarpppaaa	0	0.564	0.715	0.66	0.995
ABarpppaap	0	0.478	0.562	0.57	1.297
ABarpppapa	0	0.522	0.82	0.45	0.532
ABarpppapp	0	1.012	0.882	0.667	1.332
ABarppppaa	0	0.514	0.698	1.157	1.408
ABarppppap	0	0.318	0.51	0.643	1.108
ABarpppppa	0	1.082	0.622	0.83	0.638
ABarpppppp	0	1.176	0.622	1.14	0.908
ABplaaaaaa	0	0.4	0.432	0.36	0.43
ABplaaaaap	0	0.334	0.398	0.28	0.368
ABplaaaapa	0	0.402	0.36	0.565	0.506
ABplaaaapp	0	0.378	0.368	0.36	0.4
ABplaaapaa	0	0.622	0.442	0.795	0.428
ABplaaapap	0	0.402	0.418	0.638	0.586
ABplaaappa	0	0.432	0.544	0.482	0.362
ABplaaappp	0	0.448	0.442	0.473	0.316
ABplaapaaa	0	2.03	0.773	0.42	0.526
ABplaapaap	0	1.264	0.778	0.488	0.408
ABplaapapp	1	0.94	0.545	0.675	0.568
ABplaappaa	0	1.146	0.407	0.832	0.624
ABplaappap	0	0.57	0.265	0.458	0.394
ABplaapppa	0	0.296	0.28	0.385	0.264
ABplaapppp	0	0.238	0.255	0.505	0.392
ABplapaaaa	0	0.604	0.588	0.708	0.71
ABplapaaap	0	0.45	0.602	0.834	0.342
ABplapaapa	0	0.566	0.578	1.17	0.412
ABplapaapp	0	0.448	0.475	0.82	0.587
ABplapapaa	0	0.46	0.398	0.292	0.402
ABplapapap	0	0.474	0.358	0.422	0.587
ABplapappa	0	0.702	0.323	0.462	0.54
ABplapappp	0	0.624	0.317	0.486	0.432
ABplappaaa	0	0.256	0.408	0.648	0.402
ABplappaap	0	0.198	0.43	0.636	0.547
ABplappapa	0	0.336	0.445	0.49	0.528
ABplappapp	0	0.38	0.44	0.4	0.423
ABplapppaa	0	0.946	0.377	0.614	0.833
ABplapppap	0	0.698	0.59	0.5	0.68
ABplappppa	0	0.622	0.982	0.538	0.553
ABplappppp	0	0.534	0.713	0.402	0.475
ABplpaaaaa	1	6.31	3.764	1.182	1.292
ABplpaaaap	1	5.717	3.654	1.012	1.24
ABplpaaapa	1	6.373	3.952	0.55	1.065
ABplpaaapp	1	6.328	3.832	0.326	0.9
ABplpaapaa	1	2.425	2.846	0.652	0.653
ABplpaapap	1	2.788	3.212	0.67	0.617
ABplpaappa	1	2.305	1.556	0.86	0.988
ABplpaappp	1	1.952	1.826	0.47	0.61
ABplpapaaa	0	0.458	0.562	0.4	0.788
ABplpapaap	0	0.915	0.486	0.536	0.685
ABplpapapa	0	0.482	0.656	0.6	0.695
ABplpapapp	0	0.615	0.7	0.434	0.59
ABplpappaa	0	0.073	0.092	0.04	0.125
ABplpappap	0	0.75	0.256	0.327	0.36
ABplpapppa	0	0.457	0.398	0.085	0.472
ABplpapppp	0	0.377	0.4	0.115	0.325
ABplppaaaa	0	0.722	0.458	0.244	0.262
ABplppaaap	0	1.16	0.652	0.524	0.478
ABplppaapa	0	0.746	0.496	0.558	0.422
ABplppaapp	0	0.722	0.52	0.47	0.444
ABplppapaa	1	1.282	0.522	0.722	0.496
ABplppapap	1	1.188	0.508	0.526	0.534
ABplppappa	1	0.484	0.57	0.534	0.616
ABplppappp	1	0.476	0.618	0.6	0.642
ABplpppaaa	0	0.818	0.67	0.416	0.598
ABplpppaap	0	0.782	0.6	0.362	0.474
ABplpppapa	0	0.782	0.48	0.27	0.534
ABplpppapp	0	1.094	0.678	0.412	0.794
ABplppppaa	0	0.898	0.412	0.188	0.318
ABplppppap	0	0.918	0.354	0.143	0.312
ABplpppppa	0	0.985	0.444	0.152	0.314
ABplpppppp	0	0.89	0.52	0.218	0.366
ABpraaaaaa	0	1.48	2.46	2.753	1.273
ABpraaaaap	0	2.007	3.003	3.7	1.597
ABpraaaapa	0	1.443	1.977	2.143	1.613
ABpraaaapp	0	1.04	1.773	1.91	1.44
ABpraaapaa	0	5.85	3.067	4.455	2.12
ABpraaapap	0	5.58	2.053	3.955	1.857
ABpraaappa	0	3.06	2.5	2.235	0.987
ABpraaappp	0	1.66	1.493	0.96	0.443
ABpraapaaa	0	3.687	1.963	0.887	1.377
ABpraapaap	0	3.383	1.62	0.853	0.723
ABpraapapa	1	2.763	2.66	1.03	1.413
ABpraapapp	1	1.873	1.633	0.813	0.813
ABpraappaa	0	1.407	1.133	1.057	1.265
ABpraappap	0	0.787	0.5	0.543	0.56
ABpraapppa	0	0.62	0.627	0.593	1.175
ABpraapppp	0	0.767	0.613	1.173	0.84
ABprapaaaa	0	0.76	1.045	0.667	0.957
ABprapaaap	0	0.74	0.83	0.597	1.007
ABprapaapa	0	1.675	1.082	0.847	1.37
ABprapaapp	0	0.97	1.18	0.597	0.963
ABprapapaa	0	0.522	0.402	0.48	0.31
ABprapapap	0	0.812	0.648	0.23	0.303
ABprapappa	0	0.732	0.495	0.685	0.563
ABprapappp	0	1.045	0.54	0.625	0.28
ABprappaaa	0	1.015	0.52	0.257	0.51
ABprappaap	0	0.97	0.603	0.303	0.637
ABprappapa	0	1.795	0.503	0.523	1.077
ABprappapp	0	1.14	0.667	0.197	0.927
ABprapppaa	0	1.5	1.638	0.928	1.703
ABprapppap	0	1.123	1.205	0.678	0.947
ABprappppa	0	0.92	1.03	0.548	1.093
ABprappppp	0	0.983	0.88	0.372	0.94
ABprpaaaaa	1	10.763	5.627	1.855	0.978
ABprpaaaap	1	9.573	5.03	1.51	0.952
ABprpaaapa	1	12.097	6.893	1.055	0.778
ABprpaaapp	1	11.833	6.273	0.835	0.692
ABprpaapaa	1	14.515	3.303	0.845	1.707
ABprpaapap	1	14.37	4.12	0.715	1.737
ABprpaappa	1	11.125	3.14	1.615	1.47
ABprpaappp	1	9.405	2.583	0.855	0.927
ABprpapaaa	0	2.115	1.667	0.775	1.6
ABprpapaap	0	2.145	1.527	0.58	1.533
ABprpapapa	0	2.085	1.597	0.9	1.493
ABprpapapp	0	2.05	1.39	0.86	1.483
ABprpappaa	0	1.95	1.96	2.35	1.705
ABprpappap	0	1.57	1.79	1.98	1.575
ABprpapppa	0	1.305	0.785	0.625	1.06
ABprpapppp	0	1.105	0.98	0.875	1.055
ABprppaaaa	0	1	1.38	0.177	0.452
ABprppaaap	0	1.537	2.23	0.753	0.805
ABprppaapa	0	1.287	1.38	0.627	0.615
ABprppaapp	0	1.133	1.485	0.617	0.57
ABprppapaa	1	1.337	2.285	0.327	0.368
ABprppapap	1	1.697	2.05	0.423	0.373
ABprppappa	1	1.283	1.855	0.343	0.38
ABprppappp	1	1.643	1.635	0.48	0.585
ABprpppaaa	0	1.2	1.537	0.97	0.92
ABprpppaap	0	0.99	1.633	0.683	0.927
ABprpppapa	0	1.125	1.01	0.81	1.123
ABprpppapp	0	1.9	1.593	1.297	1.12
ABprppppaa	0	0.865	1.295	0.515	0.955
ABprppppap	0	0.68	1.225	0.24	0.875
ABprpppppa	0	1.045	1.2	0.48	1.67
ABprpppppp	0	0.91	1.285	0.675	1.58
MSaaaaaa	0	1.31	0.89	0.35	1.11
MSaaaaap	0	0.67	0.42	0.15	0.565
MSaaaapa	0	0.495	0.71	0.28	0.635
MSaaaapp	0	0.365	0.645	0.233	0.645
MSaaapaa	0	0.58	0.297	0.26	0.325
MSaaapap	0	0.36	0.393	0.28	0.41
MSaaapp	0	1.1	0.56	0.57	0.43
MSaapaaa	0	0.5	1.14	0.185	0.165
MSaapaap	0	0.38	0.65	0.165	0.24
MSaapapa	1	0.43	0.47	0.215	0.44
MSaapapp	1	0.35	0.325	0.42	0.2
MSaappa	0	0.8	0.795	0.105	0.6
MSaappp	0	0.49	0.38	0.035	0.18
MSapaaaa	0	0.98	1.627	0.905	1.447
MSapaaap	0	0.94	0.947	0.635	1.523
MSapaap	0	0.61	0.545	0.43	1.15
MSapapaa	0	4.61	0.68	3.9	1.97
MSapapap	0	4.6	1.03	2.055	1.757
MSapapp	0	0.93	0.4	1.44	0.335
MSappaa	0	0.33	0.335	0.26	0.235
MSappap	0	0.595	0.59	0.53	0.305
MSapppa	0	0.33	0.55	0.195	0.485
MSapppp	0	0.55	0.58	0.365	0.55
MSpaaaaa	0	2.465	0.703	0.58	0.925
MSpaaaap	0	0.57	0.5	0.085	0.36
MSpaaapa	0	1.32	1.133	0.505	1.28
MSpaaapp	0	1.26	0.537	0.595	0.57
MSpaapa	0	0.36	0.305	0.04	0.09
MSpaapp	0	3.94	2.14	1.31	2.02
MSpapaaa	0	1.605	0.323	0.62	0.145
MSpapaap	0	1.185	0.37	0.15	0.235
MSpapapa	1	2.52	0.38	0.195	0.775
MSpapapp	1	2.275	0.343	0.095	0.635
MSpappa	0	2.05	1.08	1.58	2.2
MSpappp	0	1.34	0.625	0.49	1.05
MSppaaaa	0	1.153	0.46	0.525	0.85
MSppaaap	0	1.153	0.393	0.425	0.425
MSppaap	0	1.07	0.54	0.11	0.94
MSppapaa	0	3.217	3.33	1.673	2.033
MSppapap	0	2.637	2.55	1.017	2.27
MSppappa	0	2.257	1.935	0.973	1.3
MSppappp	0	2.09	1.85	0.603	1.91
MSpppaa	0	0.885	0.61	0.71	0.49
MSpppap	0	1.12	0.635	0.96	0.665
MSppppa	0	0.875	0.245	0.42	1.6
MSppppp	0	0.7	0.405	0.6	1.29
Ealaa	0	0.395	1.105	0.415	0.727
Ealap	0	0.735	0.735	0.5	0.503
Ealpa	0	0.38	1.605	0.545	0.477
Ealpp	0	0.55	1.595	1.015	0.437
Earaa	0	1.515	1.145	1.055	0.273
Earap	0	1.48	0.96	0.925	0.18
Earpa	0	1.495	0.615	1.94	0.39
Earpp	0	1.025	0.51	2.045	0.4
Eplaa	0	1.515	1.035	0.663	0.785
Eplap	0	1.385	1.705	0.337	0.775
Eplpa	0	2.085	1.735	0.653	1.14
Eplpp	0	2.865	3.165	1.087	1.685
Epraa	0	2.995	0.5	0.16	0.293
Eprap	0	3.41	0.37	0.378	0.48
Eprpa	0	1.25	0.525	0.368	0.523
Eprpp	0	0.705	0.89	0.148	0.293
Caaaaa	0	0.37	0.426	0.394	0.425
Caaaap	0	0.35	0.348	0.284	0.488
Caaapa	0	0.375	0.582	0.338	0.292
Caaapp	0	0.255	0.566	0.322	0.2
Caapa	0	0.803	0.712	0.54	0.617
Caappd	0	0.955	0.844	0.684	0.768
Caappv	0	1.182	0.95	0.996	0.922
Capaa	0	0.303	0.628	0.462	0.823
Capap	0	0.33	0.62	0.455	1.063
Cappaa	0	1.542	0.756	1.132	0.448
Cappap	0	1.485	0.69	1.264	0.415
Capppa	0	2.36	0.54	1.762	0.9
Capppp	0	2.2	0.6	1.676	0.758
Cpaaaa	0	0.424	0.51	0.298	0.3
Cpaaap	0	0.46	0.455	0.284	0.255
Cpaapa	0	0.586	0.51	0.196	0.492
Cpaapp	0	0.704	0.762	0.174	0.54
Cpapaa	0	0.746	1.205	0.3	0.245
Cpapap	0	0.738	1.21	0.336	0.64
Cpappd	0	0.99	1.418	0.382	0.588
Cpappv	0	1.104	1.47	0.588	0.482
Cppaaa	0	0.788	1.365	0.92	1.13
Cppaap	0	1.168	1.175	0.978	1.21
Cppapa	0	0.974	1.54	1.154	1.295
Cppapp	0	0.698	1.602	1.128	1.365
Cpppaa	0	1.094	1.215	0.46	2.088
Cpppap	0	1.094	0.995	0.706	1.918
Cppppa	0	0.838	1.015	0.558	1.192
Cppppp	0	1.25	0.865	0.708	0.978
Daaa	0	1.02	0.263	0.177	0.2
Daap	0	1.09	0.147	0.09	0.293
Dapa	0	0.865	0.313	0.355	0.128
Dapp	0	0.555	0.163	0.205	0.095
Dpaa	0	0.415	0.345	0.48	0.123
Dpap	0	0.485	0.325	0.27	0.083
Dppa	0	0.545	0.193	1.21	0.293
Dppp	0	0.22	0.197	0.71	0.253
Z3	0	0.02	0.02	0	0
Z2	0	0.02	0.035	0.02	0.045

## Sheet: cnd-1_miR-43-44-pr
Cell-track-name	CND-1-expression-status	WT-1	WT-2	cnd-1(ju29)-1	cnd-1(ju29)-2
ABalaaaala	1	1.16	0.72	0.81	0.77
ABalaaaalp	1	1.037	0.87	1.026	0.597
ABalaaaarl	1	0.897	0.99	1.628	1.393
ABalaaaarr	1	0.953	1	1.494	1.357
ABalaaapal	1	0.777	0.798	2.47	1.665
ABalaaapar	1	1.16	1.042	1.268	1.65
ABalaaappl	1	0.98	0.817	1.09	0.935
ABalaaappr	1	1.107	0.835	0.904	0.59
ABalaapaaa	1	1.3	1.628	1.416	2.213
ABalaapaap	1	1.18	1.418	1.246	2.003
ABalaapapa	1	1.67	1.425	1.532	2.567
ABalaapapp	1	1.133	1.125	0.7	1.463
ABalaappaa	1	1.97	1.425	2.338	3.18
ABalaappap	1	0.7	0.665	1.266	0.875
ABalaapppa	1	2.08	1.888	3.672	4.43
ABalaapppp	1	2.22	1.84	2.838	3.635
ABalappaap	1	3.682	4.25	6.57	4.68
ABalpapaaa	1	2.08	2.35	1.777	3.63
ABalpapaap	1	2.08	2.49	1.68	3.543
ABalpapapa	1	1.783	1.91	1.75	3.243
ABalpapapp	1	1.83	2.03	1.62	3.027
ABalppapaa	1	2.002	1.942	2.958	1.938
ABalppapap	1	2.05	1.882	2.574	1.947
ABalppappa	1	1.73	1.528	3.198	1.988
ABalppappp	1	1.614	1.428	2.632	1.825
ABarappaaa	1	1.883	3.923	2.47	2.067
ABarappaap	1	1.993	3.927	2.43	1.927
ABarappapa	1	1.847	3.877	2.667	2.32
ABarappapp	1	1.923	3.78	2.643	2.257
ABarapppaa	1	2.903	4.953	2.297	1.29
ABarapppap	1	2.667	4.683	2.29	1.057
ABarappppa	1	2.8	4.553	2.547	1.667
ABarappppp	1	2.78	4.43	2.467	1.33
ABplaapapp	1	1.002	1.098	1.125	2.138
ABplpaaaaa	1	4.785	9.235	9.398	8.54
ABplpaaaap	1	4.352	8.205	9.114	8.678
ABplpaaapa	1	5.618	9.372	10.332	9.21
ABplpaaapp	1	5.153	9.175	9.782	9.484
ABplpaapaa	1	7.143	7.198	10.226	12.222
ABplpaapap	1	7.157	7.917	9.948	12.374
ABplpaappa	1	6.345	6.272	10.622	12.282
ABplpaappp	1	5.937	7.13	11.464	12.096
ABplppapaa	1	3.264	2.644	8.662	4.436
ABplppapap	1	3.328	3.452	9.648	4.496
ABplppappa	1	3.266	2.97	9.498	4.062
ABplppappp	1	3.216	2.904	8.13	3.812
ABpraapapa	1	4.31	3.45	6.055	3.902
ABpraapapp	1	3.69	3.267	6.445	2.848
ABprpaaaaa	1	10.58	5.795	10.587	17.225
ABprpaaaap	1	10.98	5.6	9.778	16.99
ABprpaaapa	1	14.257	6.995	9.725	20.045
ABprpaaapp	1	12.427	7.078	9.765	20.505
ABprpaapaa	1	14.757	8.317	13.602	18.115
ABprpaapap	1	16.327	9.532	13.225	18.803
ABprpaappa	1	16.707	8.26	14.368	17.48
ABprpaappp	1	15.81	7.302	13.718	17.602
ABprppapaa	1	7.57	4.55	6.457	8.605
ABprppapap	1	7.91	4.747	6.593	8.508
ABprppappa	1	8.123	5.167	6.547	8.905
ABprppappp	1	8.638	5.187	6.45	9.02
MSaapapa	1	0.92	0.535	0.767	0.405
MSaapapp	1	0.74	0.335	0.483	0.325
MSpapapa	1	0.84	1.123	1.015	0.945
MSpapapp	1	0.433	0.677	0.63	0.76
ABalapaaaa	0	1.513	2.48	5.477	3.457
ABalapaaap	0	2.2	2.037	4.362	2.93
ABalapaapa	0	1.923	2.903	4.588	2.543
ABalapaapp	0	1.55	2.587	3.24	2.373
ABalapapaa	0	2.22	2.023	5.81	2.98
ABalapapap	0	1.027	1.247	2.512	1.193
ABalapappa	0	0.62	0.63	1.415	0.863
ABalapappp	0	0.747	0.663	1.098	0.497
ABalappaaa	0	4.948	7.383	10.252	8.973
ABalappapa	0	3.768	6.337	7.087	5.93
ABalappapp	0	2.895	5.633	6.877	5.323
ABalapppaa	0	2.988	2.953	5.96	3.117
ABalapppap	0	2.69	2.457	4.12	1.857
ABalappppa	0	1.38	1.703	3.617	2.14
ABalappppp	0	1.228	1.37	2.82	2.197
ABalpaaaaa	0	1.917	2.432	1.76	2.022
ABalpaaaap	0	1.91	2.412	1.57	2.082
ABalpaaapa	0	1.407	2.042	1.502	1.468
ABalpaaapp	0	1.4	2.093	1.518	1.493
ABalpaapaa	0	1.373	1.61	1.935	1.34
ABalpaapap	0	0.643	1.178	1.47	0.622
ABalpaappa	0	1.347	1.655	1.995	1.642
ABalpaappp	0	1.157	1.255	1.54	1.197
ABalpappaa	0	1.337	1.34	1.113	2.5
ABalpappap	0	0.883	1.013	1.003	2.24
ABalpapppa	0	0.793	1.47	0.79	2.563
ABalpapppp	0	0.493	0.953	0.46	1.577
ABalppaaaa	0	1.874	2.478	5.804	3.345
ABalppaaap	0	0.912	1.68	2.746	3.012
ABalppaapa	0	1.722	2.374	3.23	3.49
ABalppaapp	0	0.904	1.594	2.738	3.302
ABalpppaaa	0	2.468	2.155	3.508	3.362
ABalpppaap	0	2.588	2.002	3.718	3.912
ABalpppapa	0	2.53	2.222	3.738	3.225
ABalpppapp	0	2.18	2.038	4.043	4.047
ABalppppaa	0	2.158	2.51	3.688	5.57
ABalppppap	0	2.185	2.362	2.678	4.587
ABalpppppa	0	2.485	2.705	3.7	5.713
ABalpppppp	0	1.6	1.492	2.318	3.837
ABaraaaaaa	0	0.69	1.083	0.792	0.733
ABaraaaaap	0	0.828	1.17	0.798	0.773
ABaraaaapa	0	0.572	0.69	0.735	0.173
ABaraaaapp	0	0.452	1.213	0.77	0.153
ABaraaapaa	0	0.82	0.877	0.7	0.935
ABaraaapap	0	0.365	0.4	0.462	0.54
ABaraaappa	0	1.072	1.123	0.792	1.58
ABaraaappp	0	0.87	0.933	0.65	0.865
ABaraapaaa	0	0.507	0.652	0.838	0.46
ABaraapaap	0	0.53	0.478	0.61	0.395
ABaraapapa	0	0.39	0.335	0.402	0.2
ABaraapapp	0	0.873	0.355	0.435	0.44
ABaraappaa	0	0.703	0.61	0.812	0.65
ABaraappap	0	0.567	0.478	0.665	0.62
ABaraapppa	0	0.59	0.405	0.248	0.345
ABaraapppp	0	0.717	0.558	0.525	0.55
ABarapaaaa	0	1.363	1.96	0.773	2.01
ABarapaaap	0	1.337	2.04	0.88	2.177
ABarapaapa	0	0.877	1.623	0.623	1.537
ABarapaapp	0	0.7	1.367	0.4	1.22
ABarapapaa	0	1.547	2.123	0.987	1.443
ABarapapap	0	1.74	2.13	0.783	1.753
ABarapappa	0	1.413	1.737	0.84	1.913
ABarapappp	0	1.06	1.343	0.577	1.243
ABarpaaaaa	0	1.14	1.25	1.968	2.557
ABarpaaaap	0	0.955	1.007	1.67	2.067
ABarpaaapa	0	0.655	1.207	0.61	0.66
ABarpaaapp	0	0.883	1.26	1.028	1.44
ABarpaapaa	0	0.335	0.6	0.438	1.12
ABarpaapap	0	0.288	0.283	0.326	0.715
ABarpaappa	0	0.28	0.4	0.292	0.66
ABarpaappp	0	0.49	0.4	0.312	0.86
ABarpapaaa	0	1.307	1.823	2.72	6.307
ABarpapaap	0	1.087	1.417	1.985	4.203
ABarpapapa	0	0.74	1.33	0.865	0.94
ABarpapapp	0	0.553	0.597	0.648	0.74
ABarpappaa	0	0.677	1.147	1.812	2.467
ABarpappap	0	0.953	0.96	1.17	0.997
ABarpapppa	0	0.883	0.8	1.292	1
ABarpapppp	0	0.7	0.763	1.238	0.717
ABarppaaaa	0	0.592	0.514	0.51	0.718
ABarppaaap	0	0.485	0.45	0.357	0.472
ABarppaapa	0	0.315	0.394	0.425	0.602
ABarppaapp	0	0.61	0.548	0.298	0.755
ABarppapaa	0	0.462	0.378	0.397	0.682
ABarppapap	0	0.26	0.38	0.302	0.54
ABarppappa	0	0.175	0.352	0.395	0.548
ABarppappp	0	0.478	0.346	0.39	0.483
ABarpppaaa	0	0.56	0.484	0.572	0.722
ABarpppaap	0	0.46	0.478	0.622	0.325
ABarpppapa	0	0.515	0.34	0.355	0.35
ABarpppapp	0	0.42	0.34	0.505	0.425
ABarppppaa	0	0.512	0.488	0.665	0.397
ABarppppap	0	0.473	0.49	0.63	0.32
ABarpppppa	0	0.54	0.418	0.367	0.753
ABarpppppp	0	0.76	0.662	0.563	0.812
ABplaaaaaa	0	2.458	0.866	1.637	1.916
ABplaaaaap	0	1.708	0.902	1.183	1.27
ABplaaaapa	0	1.178	0.646	0.835	0.978
ABplaaaapp	0	1.168	0.736	0.85	0.668
ABplaaapaa	0	2.596	0.746	1.298	2.026
ABplaaapap	0	1.818	0.594	1.113	1.656
ABplaaappa	0	1.37	0.494	1.392	1.092
ABplaaappp	0	1.22	0.506	0.873	0.774
ABplaapaaa	0	2.936	2.012	2.018	3.874
ABplaapaap	0	1.878	1.634	1.158	2.33
ABplaappaa	0	2.778	1.84	2.485	4.554
ABplaappap	0	1.79	0.634	1.273	2.69
ABplaapppa	0	1.1	0.418	1.538	1.072
ABplaapppp	0	1.17	0.468	1.217	1.518
ABplapaaaa	0	2.254	2.18	3.808	4.092
ABplapaaap	0	2.578	1.684	3.53	3.492
ABplapaapa	0	4.402	2.088	3.058	4.323
ABplapaapp	0	3.53	2.48	3.832	3.773
ABplapapaa	0	2.902	1.106	3.23	2.395
ABplapapap	0	3.852	2.134	4.61	2.937
ABplapappa	0	3.524	1.484	5.06	2.743
ABplapappp	0	3.14	1.44	5.145	2.475
ABplappaaa	0	0.866	0.734	0.992	0.64
ABplappaap	0	0.728	0.684	0.795	0.537
ABplappapa	0	0.488	0.422	0.617	0.475
ABplappapp	0	0.606	0.666	0.62	0.573
ABplapppaa	0	1.802	1.376	2.135	1.54
ABplapppap	0	1.342	1.234	1.912	1.113
ABplappppa	0	1.42	1.524	1.157	1.09
ABplappppp	0	1.118	1.154	0.925	1.123
ABplpapaaa	0	2.467	4.51	9.48	3.83
ABplpapaap	0	2.253	4.19	8.834	3.994
ABplpapapa	0	2.102	3.907	6.28	3.84
ABplpapapp	0	2.15	4.087	6.074	3.942
ABplpappaa	0	1.438	2.52	3.046	2.198
ABplpappap	0	2.348	3.527	5	3.246
ABplpapppa	0	1.9	3.48	4.244	2.994
ABplpapppp	0	1.852	3.48	4.09	2.88
ABplppaaaa	0	3.876	2.576	7.612	4.786
ABplppaaap	0	5.69	3.892	12.654	8.184
ABplppaapa	0	3.594	2.206	7.852	4.476
ABplppaapp	0	3.526	2.232	7.374	3.996
ABplpppaaa	0	4.308	2.52	10.174	4.286
ABplpppaap	0	4.146	2.588	8.574	4.41
ABplpppapa	0	3.954	2.29	5.324	3.152
ABplpppapp	0	4.878	3.42	6.35	4.454
ABplppppaa	0	3.53	2.01	5.638	2.784
ABplppppap	0	3.294	1.902	4.758	2.636
ABplpppppa	0	2.754	1.708	3.832	2.36
ABplpppppp	0	2.93	1.796	3.752	2.468
ABpraaaaaa	0	8.53	6.272	14.67	11.525
ABpraaaaap	0	10.192	7.832	15.782	10.7
ABpraaaapa	0	9.21	5.345	12.09	9.067
ABpraaaapp	0	8.5	6.283	11.792	10.112
ABpraaapaa	0	9.407	5.21	13.592	10.722
ABpraaapap	0	10.21	5.155	13.002	8.878
ABpraaappa	0	7.688	5.203	12.702	9.09
ABpraaappp	0	6.998	4.36	11.41	7.783
ABpraapaaa	0	5.345	3.18	7.852	4.69
ABpraapaap	0	4.502	3.3	5.742	4.622
ABpraappaa	0	7.142	5.59	9.96	7.37
ABpraappap	0	4.46	3.637	8.445	5.688
ABpraapppa	0	3.312	2.013	5.765	3.588
ABpraapppp	0	2.41	2.083	5.453	3.03
ABprapaaaa	0	5.673	4.618	11.057	5.88
ABprapaaap	0	5.27	4.23	10.43	5.963
ABprapaapa	0	7.3	4.703	13.037	10.043
ABprapaapp	0	5.687	3.502	10.923	9.28
ABprapapaa	0	4.047	1.688	5.367	7.743
ABprapapap	0	4.887	2.512	6.987	8.69
ABprapappa	0	4.367	2.968	5.51	10.663
ABprapappp	0	3.98	2.915	5.247	8.36
ABprappaaa	0	2.397	1.66	3.257	3.453
ABprappaap	0	2.38	1.853	2.78	3.567
ABprappapa	0	1.867	1.353	2.473	2.65
ABprappapp	0	1.583	1.337	2.267	2.497
ABprapppaa	0	4.09	1.487	3.95	3.547
ABprapppap	0	3.807	1.283	3.32	2.973
ABprappppa	0	3.043	1.757	2.407	2.567
ABprappppp	0	2.457	1.607	2.34	2.077
ABprpapaaa	0	6.277	6.93	6.947	9.64
ABprpapaap	0	6.563	7.007	6.993	9.347
ABprpapapa	0	6.063	5.993	7.117	7.697
ABprpapapp	0	6.137	6.08	7.047	7.313
ABprpappaa	0	4.857	5.563	5.867	6.54
ABprpappap	0	5.047	5.783	5.917	6.773
ABprpapppa	0	5.003	5.953	5.317	6.617
ABprpapppp	0	5.283	5.893	5.53	6.777
ABprppaaaa	0	6.375	5.02	9.263	7.317
ABprppaaap	0	10.422	6.877	13.013	10.175
ABprppaapa	0	5.52	5.317	8.66	6.755
ABprppaapp	0	5.325	5.357	8.347	6.782
ABprpppaaa	0	6.62	6.457	7.23	10.107
ABprpppaap	0	6.928	6.687	7.467	11.297
ABprpppapa	0	5.422	5.007	5.687	7.873
ABprpppapp	0	6.682	6.49	7.8	10.153
ABprppppaa	0	4.978	4.213	6.467	7.383
ABprppppap	0	4.533	4.087	6.04	6.89
ABprpppppa	0	4.127	3.867	4.72	5.78
ABprpppppp	0	4.392	4.203	4.707	6.1
MSaaaaaa	0	0.847	0.237	1.04	0.86
MSaaaaap	0	0.42	0.203	0.675	0.427
MSaaaapa	0	0.693	0.26	0.6	0.663
MSaaaapp	0	0.717	0.16	0.9	0.693
MSaaapaa	0	0.363	0.365	0.265	0.195
MSaaapap	0	0.623	0.235	0.445	0.465
MSaaapp	0	1.105	0.39	0.92	0.69
MSaapaaa	0	0.398	0.25	0.297	0.19
MSaapaap	0	0.528	0.205	0.313	0.29
MSaappa	0	1.067	0.41	1.145	0.61
MSaappp	0	0.663	0.205	0.2	0.195
MSapaaaa	0	0.405	0.663	1.66	0.788
MSapaaap	0	0.425	0.477	1.205	1.36
MSapaap	0	0.263	0.33	0.533	0.563
MSapapaa	0	0.36	0.395	0.505	0.515
MSapapap	0	0.235	0.24	0.562	0.5
MSapapp	0	0.27	0.62	0.44	0.337
MSappaa	0	0.433	0.02	0.69	0.22
MSappap	0	0.647	0.11	0.69	0.293
MSapppa	0	0.45	0.205	0.485	0.203
MSapppp	0	0.397	0.23	0.65	0.47
MSpaaaaa	0	0.6	0.518	0.887	1.227
MSpaaaap	0	0.247	0.188	0.327	0.503
MSpaaapa	0	0.683	0.568	0.7	0.91
MSpaaapp	0	0.543	0.35	0.503	0.643
MSpaapa	0	0.835	0.143	0.34	0.24
MSpaapp	0	1.54	0.733	1.385	1.635
MSpapaaa	0	0.35	0.46	0.485	0.14
MSpapaap	0	0.293	0.57	0.355	0.39
MSpappa	0	0.73	1.335	0.93	0.66
MSpappp	0	0.53	1.04	0.565	0.415
MSppaaaa	0	0.945	0.605	0.33	0.507
MSppaaap	0	0.865	0.48	0.437	0.21
MSppaap	0	0.723	0.46	0.135	0.295
MSppapaa	0	0.63	0.267	0.167	0.69
MSppapap	0	1.125	0.27	0.333	0.285
MSppappa	0	0.982	0.423	0.397	0.43
MSppappp	0	1.07	0.32	0.383	0.77
MSpppaa	0	0.48	0.44	0.15	0.09
MSpppap	0	0.66	0.56	0.26	0.16
MSppppa	0	0.54	0.385	0.31	0.15
MSppppp	0	0.507	0.66	0.375	0.27
Ealaa	0	0.06	0.05	0.095	0.05
Ealap	0	0.1	0.045	0.22	0.03
Ealpa	0	0.05	0	0.145	0
Ealpp	0	0.07	0	0.155	0.02
Earaa	0	0.085	0.075	0.205	0.1
Earap	0	0.045	0.145	0.02	0.04
Earpa	0	0.045	0	0	0
Earpp	0	0.07	0.07	0.085	0
Eplaa	0	0.23	0.08	0.207	0.055
Eplap	0	0.15	0.08	0.24	0.04
Eplpa	0	0.03	0.295	0.253	0
Eplpp	0	0.05	0.055	0.13	0
Epraa	0	0.123	0.14	0.13	0.04
Eprap	0	0.08	0.105	0.075	0.04
Eprpa	0	0.123	0.09	0.34	0
Eprpp	0	0.08	0.05	0.035	0
Caaaaa	0	0.448	0.288	0.385	0.322
Caaaap	0	0.47	0.246	0.395	0.375
Caaapa	0	0.335	0.282	0.478	0.36
Caaapp	0	0.395	0.248	0.36	0.312
Caapa	0	0.793	0.503	0.917	0.617
Caappd	0	0.742	0.48	1.002	0.44
Caappv	0	1.11	0.72	1.453	0.918
Capaa	0	0.803	0.09	0.807	0.255
Capap	0	0.683	0.14	0.897	0.325
Cappaa	0	0.54	0.218	1.382	0.472
Cappap	0	0.788	0.24	1.092	0.402
Capppa	0	0.6	0.294	0.92	0.544
Capppp	0	0.45	0.256	1.005	0.372
Cpaaaa	0	0.403	0.24	0.27	0.45
Cpaaap	0	0.457	0.265	0.258	0.478
Cpaapa	0	0.28	0.26	0.296	0.455
Cpaapp	0	0.297	0.4	0.274	0.442
Cpapaa	0	0.463	0.578	0.632	0.83
Cpapap	0	0.57	0.785	0.788	1.14
Cpappd	0	0.57	0.95	0.618	0.74
Cpappv	0	0.64	1.065	0.788	1.015
Cppaaa	0	0.16	0.408	0.38	0.854
Cppaap	0	0.203	0.532	0.344	0.608
Cppapa	0	0.267	0.365	0.438	0.846
Cppapp	0	0.157	0.285	0.37	0.598
Cpppaa	0	0.4	0.23	0.182	0.318
Cpppap	0	0.403	0.3	0.334	0.282
Cppppa	0	0.197	0.22	0.278	0.316
Cppppp	0	0.327	0.305	0.272	0.208
Daaa	0	0.218	0.09	0.278	0.113
Daap	0	0.195	0.083	0.178	0.047
Dapa	0	0.162	0.17	0.292	0.043
Dapp	0	0.092	0.07	0.278	0.1
Dpaa	0	0.61	0.06	0.86	0.32
Dpap	0	0.507	0.085	0.735	0.135
Dppa	0	0.713	0.215	0.98	0.46
Dppp	0	0.533	0.095	0.555	0.255
Z3	0	0.023	0.015	0.097	0.07
Z2	0	0.063	0.03	0.123	0.06

## Sheet: pal-1_miR-2-pr
Cell-track-name-(only C and D lineages were traced)	PAL-1-expression-status	WT-1	WT-2	pal-1(RNAi)-1	pal-1(RNAi)-2
Caaaaa	1	0.218	0.24	0.098	0.364
Caaaap	1	0.226	0.275	0.183	0.422
Caaapa	1	0.238	0.215	0.14	0.3
Caaapp	1	0.18	0.07	0.122	0.274
Caapaa	1	0.148	0.105	0.23	0.478
Caapap	1	0.638	0.178	0.142	0.432
Caappd	1	0.838	0.09	0.243	0.264
Caappv	1	0.45	0.13	0.228	0.368
Capaaa	1	3.358	5.698	0.305	0.316
Capaap	1	3.266	5.61	0.333	0.292
Capapa	1	4.7	5.108	0.388	0.302
Capapp	1	4.488	4.818	0.353	0.438
Cappaa	1	2.886	4.88	0.242	0.282
Cappap	1	2.368	5.405	0.223	0.286
Capppa	1	2.318	6.808	0.147	0.202
Capppp	1	2.382	5.675	0.242	0.166
Cpaaaa	1	0.35	0.24	0.254	0.56
Cpaaap	1	0.318	0.212	0.41	0.498
Cpaapa	1	0.155	0.24	0.246	0.362
Cpaapp	1	0.198	0.375	0.248	0.194
Cpapaa	1	0.065	0.085	0.38	0.222
Cpapap	1	0.145	0.055	0.33	0.286
Cpappd	1	0.062	0.088	0.292	0.312
Cpappv	1	0.092	0.1	0.414	0.254
Cppaaa	1	4.518	8.58	0.26	0.175
Cppaap	1	4.588	8.08	0.12	0.167
Cppapa	1	5.078	9.023	0.067	0.19
Cppapp	1	4.73	7.647	0.103	0.18
Cpppaa	1	3.55	6.13	0.242	1.27
Cpppap	1	4.045	6.48	0.132	0.993
Cppppa	1	6.833	8.227	0.15	0.773
Cppppp	1	7.23	6.35	0.095	0.833
Daaaa	1	15.387	9.492	0.098	0.252
Daaap	1	14.34	8.488	0.118	0.218
Daapa	1	16.963	11.01	0.18	0.345
Daapp	1	15.547	11.433	0.078	0.335
Dapaa	1	16.44	13.26	0.082	0.338
Dapap	1	12.51	10.695	0.098	0.185
Dappa	1	9.23	6.428	0.178	0.325
Dappp	1	8	5.692	0.13	0.25
Dpaaa	1	7.575	7.48	0.597	0.488
Dpaap	1	7.6	6.61	0.307	0.525
Dpapa	1	6.625	7.215	0.413	0.668
Dpapp	1	8.25	8.372	0.337	0.485
Dppaa	1	7.25	9.17	0.543	0.322
Dppap	1	7.16	10.51	0.61	0.292
Dpppa	1	5.475	6.215	0.69	0.388
Dpppp	1	4.86	5.725	0.78	0.372

## Sheet: pal-1_miR-54-56-pr
Cell-track-name-(only C and D lineages were traced)	PAL-1-expression-status	WT-1	WT-2	pal-1(RNAi)-1	pal-1(RNAi)-2
Caaaaa	1	0.592	0.464	0.765	0.592
Caaaap	1	0.438	0.448	0.467	0.356
Caaapa	1	0.515	0.602	0.782	1.45
Caaapp	1	0.375	0.634	0.567	0.858
Caapaa	1	3.83	2.674	0.428	0.406
Caapap	1	3.642	2.662	0.632	0.316
Caappd	1	1.358	1.022	0.398	0.234
Caappv	1	1.61	1.142	0.428	0.248
Capaaa	1	1.282	1.616	1.253	1.692
Capaap	1	1.568	1.932	1.612	1.138
Capapa	1	1.108	1.576	2.167	0.802
Capapp	1	1.675	1.794	1.083	1.364
Cappaa	1	1.575	0.772	2.848	0.804
Cappap	1	1.82	1.022	2.397	0.604
Capppa	1	2.862	0.702	1.638	1.006
Capppp	1	2.522	0.802	1.31	0.686
Cpaaaa	1	0.448	0.62	0.62	0.75
Cpaaap	1	0.386	0.53	0.743	0.53
Cpaapa	1	0.69	0.52	0.693	0.972
Cpaapp	1	0.816	0.782	0.717	1.035
Cpapaa	1	0.958	1.338	0.703	0.56
Cpapap	1	0.632	1.4	0.855	0.56
Cpappd	1	1.108	1.868	0.507	1.378
Cpappv	1	1.262	1.662	0.905	0.695
Cppaaa	1	1.282	1.76	1.155	0.972
Cppaap	1	1.65	1.978	0.982	1.02
Cppapa	1	1.178	1.968	0.64	0.552
Cppapp	1	1.162	1.988	0.6	0.635
Cpppaa	1	1.35	1.348	0.778	0.908
Cpppap	1	1.82	1.342	1.148	0.55
Cppppa	1	0.91	1.51	0.873	0.95
Cppppp	1	1.478	1.25	0.838	1.032
Daaaa	1	4.055	0.815	1.336	0.688
Daaap	1	2.46	1.082	1.064	0.644
Daapa	1	6.655	1.97	0.75	1.02
Daapp	1	7.195	2.86	0.496	1.124
Dapaa	1	3.49	1.705	0.456	0.566
Dapap	1	1.74	0.965	0.662	0.596
Dappa	1	1.503	0.455	0.356	0.618
Dappp	1	1.873	0.472	0.566	0.744
Dpaaa	1	3.743	2.453	0.89	1.345
Dpaap	1	1.937	2.557	0.918	0.71
Dpapa	1	2.137	3.07	0.904	1.552
Dpapp	1	1.997	2.777	0.94	1.418
Dppaa	1	1.77	1.08	0.442	0.285
Dppap	1	2.603	1.32	0.68	0.572
Dpppa	1	0.767	0.888	0.72	1.36
Dpppp	1	1.07	0.802	0.556	1.358

## Sheet: pal-1_miR-1-pr
Cell-track-name-(only C and D lineages were traced)	PAL-1-expression-status	WT-1	WT-2	pal-1(RNAi)-1	pal-1(RNAi)-2
Caaaaa	1	0.27	0.202	0.082	0.22
Caaaap	1	0.318	0.166	0.09	0.23
Caaapa	1	0.193	0.148	0.13	0.2
Caaapp	1	0.12	0.128	0.112	0.172
Caapaa	1	0.118	0.096	0.214	0.168
Caapap	1	0.13	0.112	0.208	0.19
Caappd	1	0.137	0.066	0.24	0.242
Caappv	1	0.19	0.082	0.254	0.208
Capaaa	1	0.05	0.08	0.196	0.192
Capaap	1	0.137	0.054	0.226	0.248
Capapa	1	0.045	0.154	0.238	0.265
Capapp	1	0.053	0.376	0.248	0.262
Cappaa	1	0.063	0.075	0.248	0.338
Cappap	1	0.073	0.042	0.268	0.355
Capppa	1	0.057	0.205	0.194	0.232
Capppp	1	0.09	0.392	0.214	0.322
Cpaaaa	1	0.303	0.348	0.245	0.293
Cpaaap	1	0.297	0.255	0.225	0.247
Cpaapa	1	0.38	0.178	0.15	0.22
Cpaapp	1	0.247	0.252	0.082	0.223
Cpapaa	1	0.063	0.115	0.148	0.093
Cpapap	1	0.097	0.148	0.2	0.063
Cpappd	1	0.057	0.057	0.123	0.103
Cpappv	1	0.073	0.048	0.153	0.147
Cppaaa	1	0.017	0.13	0.277	0.123
Cppaap	1	0.037	0.387	0.2	0.153
Cppapa	1	0.11	0.068	0.193	0.143
Cppapp	1	0.09	0.2	0.207	0.14
Cpppaa	1	0.13	0.037	0.177	0.17
Cpppap	1	0.33	0.037	0.083	0.137
Cppppa	1	0.17	0.2	0.09	0.157
Cppppp	1	0.11	0.36	0.093	0.13
Daaaa	1	0.535	0.98	0.313	0.21
Daaap	1	0.665	0.79	0.117	0.257
Daapa	1	2.56	8.09	0.15	0.123
Daapp	1	3.055	7.88	0.12	0.217
Dapaa	1	0.285	0.615	0.15	0.137
Dapap	1	1.225	1.425	0.243	0.257
Dappa	1	1.21	1.395	0.067	0.257
Dappp	1	1.36	0.925	0.083	0.453
Dpaaa	1	1.35	4.095	0.13	0.09
Dpaap	1	2.63	2.255	0.05	0.12
Dpapa	1	2.16	0.95	0.07	0.18
Dpapp	1	1.63	1.02	0.055	0.075
Dppaa	1	1.3	0.25	0	0.19
Dppap	1	0.895	1.06	0.055	0.12
Dpppa	1	0.685	2.51	0.03	0.19
Dpppp	1	0.98	2.955	0.075	0.115

[truncated: 1 more sheets: elt-2_miR-75-pr]
