# Supplementary material for: A lineage-resolved cartography of microRNA promoter activity in C. elegans empowers multidimensional developmental analysis
Source: Nat Commun. 2024 Mar 30;15:2783. doi: 10.1038/s41467-024-47055-4 (PMC10981687; doi:10.1038/s41467-024-47055-4)
Supplement: Supplementary file 17 — Supplementary Dataset 14 [file 41467_2024_47055_MOESM17_ESM.xlsx]

## Sheet: pha-4_miR-1-pr
Cell-track-name	PHA-4-expression-status	wild type-rep1	wild type-rep2	miR-1-pr (pha-4 peak region removal)-rep1	miR-1-pr (pha-4 peak region removal)-rep2
ABalpaaaaa	1	2.9	6.765	0.105	0.13
ABalpaaaap	1	3.083	6.49	0.1	0.045
ABalpaaapa	1	5.58	9.915	0.055	0.06
ABalpaaapp	1	5.1	10.83	0.055	0.01
ABalpaapaa	1	7.93	15.845	0.065	0.05
ABalpaapap	1	3.985	9.505	0	0
ABalpaappa	1	5.05	10.18	0.11	0.18
ABalpaappp	1	4.75	10.425	0.01	0
ABalpapaaa	1	2.105	2.535	0.035	0.11
ABalpapaap	1	2.26	2.78	0.16	0.17
ABalpapapa	1	2.775	2.795	0.04	0.05
ABalpapapp	1	3.175	3.55	0.03	0.14
ABalpappaa	1	6.635	10.62	0.015	0.09
ABalpappap	1	5.295	9.55	0.01	0
ABalpapppa	1	11.21	17.655	0.02	0.02
ABalpapppp	1	5.28	8.8	0	0
ABaraaaaaa	1	5.213	7.75	0.145	0.095
ABaraaaaap	1	4.117	7.21	0.045	0.1
ABaraaaapa	1	3.51	8.055	0.095	0.26
ABaraaaapp	1	6.177	9.84	0.2	0.38
ABaraaapaa	1	10.5	13.275	0.125	0.18
ABaraaapap	1	7.195	8.91	0.045	0
ABaraaappa	1	6.17	10.135	0.1	0.125
ABaraaappp	1	6.91	8.055	0.18	0.19
ABaraapaaa	1	5.835	5.25	0.07	0
ABaraapaap	1	6.07	4.99	0.08	0.02
ABaraapapa	1	8.42	5.205	0.01	0.02
ABaraapapp	1	8.16	7.345	0.015	0.08
ABaraappaa	1	6.52	10.365	0.02	0.1
ABaraappap	1	5.505	8.955	0.03	0.01
ABaraapppa	1	5.945	9.485	0.025	0.05
ABaraapppp	1	8.325	11.03	0.04	0.01
ABarapaaaa	1	3.565	4.91	0.067	0.11
ABarapaaap	1	3.545	5.06	0.107	0.03
ABarapaapa	1	7.535	7.74	0.035	0.01
ABarapaapp	1	6.08	7.455	0	0.08
ABarapapaa	1	3.585	4.96	0.11	0.06
ABarapapap	1	4.135	5.045	0.055	0.2
ABarapappa	1	10.435	9.31	0.055	0.07
ABarapappp	1	4.535	5.16	0.035	0
ABarpaaaap	1	0.723	1.793	0.293	0.21
ABplaaaapa	1	0.333	0.157	0.213	0.08
ABplaaaapp	1	0.267	0.113	0.223	0.167
ABplpapppa	1	0.243	0.07	0.08	0.045
ABplpapppp	1	0.373	0.11	0.07	0.08
ABprpapppa	1	0	0.125	0.07	0
ABprpapppp	1	0.06	0.055	0.02	0.04
MSaaaaaa	1	6.425	8.495	0.19	0.05
MSaaaaap	1	3.855	4.785	0.49	0.08
MSaaaapa	1	3.515	7.79	0.08	0.055
MSaaaapp	1	7.01	7.92	0.12	0.075
MSaaapaa	1	7.59	9.345	0.03	0
MSaaapap	1	6.91	9.2	0.04	0.01
MSaaapp	1	4.72	7.3	0.03	0.01
MSaapaaa	1	10.703	7.31	0	0
MSaapaap	1	9.053	7.685	0	0.06
MSaapapa	1	12.757	9.23	0	0.07
MSaapapp	1	11.097	8.21	0.03	0.03
MSaappa	1	6.48	3.05	0.04	0.11
MSaappp	1	5.975	2.64	0.01	0.01
MSpaaaaa	1	17.535	10.01	0.08	0.08
MSpaaaap	1	10.49	5.093	0	0.08
MSpaaapa	1	13.49	9.147	0	0.02
MSpaaapp	1	12.01	5.767	0.07	0
MSpaapa	1	1.46	1.36	0	0
MSpaapp	1	3.785	3.147	2	0.94
MSpapaaa	1	5.967	5.53	0.03	0
MSpapaap	1	6.027	5.243	0.01	0
MSpapapa	1	6.733	5.247	0	0.22
MSpapapp	1	5.68	5.34	0.015	0
MSpappa	1	2.58	4.075	0	0.04
MSpappp	1	2.28	3.23	0.07	0
Ealaa	1	0.09	0	0	0
Ealap	1	0.12	0.01	0	0.02
Ealpa	1	0.065	0.04	0	0
Ealpp	1	0	0.04	0	0
Earaa	1	0	0	0.01	0
Earap	1	0.05	0	0.02	0
Earpa	1	0	0	0	0
Earpp	1	0	0.01	0	0
Eplaa	1	0	0.02	0.04	0
Eplap	1	0.03	0.04	0	0
Eplpa	1	0.08	0.065	0.02	0.07
Eplpp	1	0.03	0.04	0	0
Epraa	1	0.02	0.1	0	0
Eprap	1	0.01	0.05	0	0
Eprpa	1	0	0.025	0	0
Eprpp	1	0.01	0	0	0
Cpaapp	1	0.127	0.213	0.115	0.027
ABalaaaala	0	0.117	0.087	0.21	0.2
ABalaaaalp	0	0.233	0.043	0.06	0.14
ABalaaaarl	0	0.157	0.26	0.21	0.075
ABalaaaarr	0	0.15	0.147	0.3	0.085
ABalaaapal	0	0.14	0.113	0.083	0.07
ABalaaapar	0	0.51	0.247	0.18	0.08
ABalaaappl	0	0.18	0.33	0.193	0.155
ABalaaappr	0	0.325	0.43	0.063	0.065
ABalaapaaa	0	0.175	0.07	0.193	0.065
ABalaapaap	0	0.11	0.08	0.13	0.09
ABalaapapa	0	0.35	0.3	0.41	0.635
ABalaapapp	0	0.08	0.215	0.14	0.155
ABalaappaa	0	0.695	0.42	1.06	0.83
ABalaappap	0	0.1	0.12	0.075	0.19
ABalaapppa	0	0.18	0.2	0.115	0.115
ABalaapppp	0	0.415	0.077	0.05	0.06
ABalapaaaa	0	0.18	0.233	0.17	0.257
ABalapaaap	0	0.127	0.213	0.153	0.173
ABalapaapa	0	0.347	0.22	0.077	0.107
ABalapaapp	0	0.29	0.07	0.147	0.12
ABalapapaa	0	0.79	0.37	0.403	0.36
ABalapapap	0	0.423	0.153	0.16	0.235
ABalapappa	0	0.27	0.123	0.123	0.065
ABalapappp	0	0.367	0.13	0.117	0.11
ABalappaaa	0	0.23	0.385	0.525	0.42
ABalappaap	0	0.187	0.305	0.89	0.29
ABalappapa	0	0.193	0.23	0.245	0.25
ABalappapp	0	0.163	0.25	0.195	0.155
ABalapppaa	0	0.135	0.32	0.12	0.1
ABalapppap	0	0.29	0.51	0.027	0.09
ABalappppa	0	0.055	0.1	0.087	0.065
ABalappppp	0	0.155	0.28	0.07	0.19
ABalppaaaa	0	0.573	0.417	0.337	0.825
ABalppaaap	0	0.203	0.16	0.197	0.24
ABalppaapa	0	0.177	0.153	0.417	0.655
ABalppaapp	0	0.11	0.107	0.12	0.075
ABalppapaa	0	0.1	0.105	0.095	0.25
ABalppapap	0	0.09	0.115	0.04	0.1
ABalppappa	0	0.115	0.02	0.04	0.2
ABalppappp	0	0.09	0.11	0.06	0.01
ABalpppaaa	0	0.173	0.2	0.2	0.14
ABalpppaap	0	0.197	0.16	0.39	0.12
ABalpppapa	0	0.073	0.185	0.19	0.04
ABalpppapp	0	0.127	0.16	0.36	0.13
ABalppppaa	0	0.185	0.14	0.23	0.08
ABalppppap	0	0.19	0.145	0.24	0.07
ABalpppppa	0	0.135	0.065	0.07	0.1
ABalpppppp	0	0.105	0.045	0.04	0
ABarappaaa	0	0.05	0	0.085	0.17
ABarappaap	0	0.08	0.25	0.07	0.14
ABarappapa	0	0.06	0.16	0.12	0.115
ABarappapp	0	0.1	0.035	0.035	0.05
ABarapppaa	0	0.16	0.035	0.41	0.025
ABarapppap	0	0.09	0.105	0.22	0.015
ABarappppa	0	0.04	0.025	0.105	0.01
ABarappppp	0	0.12	0.05	0.045	0
ABarpaaaaa	0	0.333	0.317	0.243	0.17
ABarpaaapa	0	0.483	0.803	0.183	0.12
ABarpaaapp	0	0.62	0.247	0.383	0.263
ABarpaapaa	0	0.373	0.53	0.22	0.165
ABarpaapap	0	0.123	0.283	0.135	0.045
ABarpaappa	0	0.187	0.233	0.19	0.07
ABarpaappp	0	0.13	0.16	0.21	0.095
ABarpapaaa	0	0.295	0.435	0.235	0.315
ABarpapaap	0	0.065	0.31	0.16	0.145
ABarpapapa	0	0.18	0.205	0.19	0.125
ABarpapapp	0	0.21	0.235	0.17	0.245
ABarpappaa	0	0.37	0.445	0.29	0.5
ABarpappap	0	0.255	0.31	0.135	0.165
ABarpapppa	0	0.135	0.24	0.23	0.145
ABarpapppp	0	0.105	0.155	0.31	0.055
ABarppaaaa	0	0.53	0.147	0.383	0.303
ABarppaaap	0	0.327	0.227	0.12	0.173
ABarppaapa	0	0.143	0.217	0.107	0.107
ABarppaapp	0	0.313	0.307	0.217	0.153
ABarppapaa	0	0.273	0.193	0.14	0.075
ABarppapap	0	0.23	0.31	0.103	0.12
ABarppappa	0	0.417	0.197	0.05	0.145
ABarppappp	0	0.263	0.063	0.047	0.085
ABarpppaaa	0	0.373	0.403	0.49	0.345
ABarpppaap	0	0.123	0.183	0.335	0.155
ABarpppapa	0	0.163	0.147	0.065	0.155
ABarpppapp	0	0.137	0.207	0.09	0.1
ABarppppaa	0	0.137	0.237	0.113	0.17
ABarppppap	0	0.117	0.117	0.077	0.26
ABarpppppa	0	0.26	0.203	0.027	0.14
ABarpppppp	0	0.09	0.137	0.063	0.31
ABplaaaaaa	0	0.31	0.183	0.26	0.14
ABplaaaaap	0	0.25	0.183	0.113	0.107
ABplaaapaa	0	0.547	0.2	0.343	0.287
ABplaaapap	0	0.207	0.17	0.233	0.253
ABplaaappa	0	0.257	0.133	0.127	0.13
ABplaaappp	0	0.31	0.203	0.12	0.107
ABplaapaaa	0	0.252	0.09	0.11	0.123
ABplaapaap	0	0.14	0.137	0.12	0.1
ABplaapapp	0	0.165	0.07	0.103	0.11
ABplaappaa	0	0.23	0.225	0.15	0.215
ABplaappap	0	0.117	0.095	0.127	0.15
ABplaapppa	0	0.033	0.06	0.03	0.01
ABplaapppp	0	0	0.07	0.06	0.08
ABplapaaaa	0	0.116	0.18	0.133	0.06
ABplapaaap	0	0.124	0.223	0.063	0.07
ABplapaapa	0	0.162	0.247	0.223	0.167
ABplapaapp	0	0.098	0.15	0.11	0.13
ABplapapaa	0	0.158	0.1	0.04	0.13
ABplapapap	0	0.128	0.093	0.07	0.045
ABplapappa	0	0.102	0.157	0.055	0.125
ABplapappp	0	0.088	0.13	0.05	0.065
ABplappaaa	0	0.06	0.065	0.065	0.14
ABplappaap	0	0.048	0.065	0.105	0.09
ABplappapa	0	0.088	0.087	0.1	0.075
ABplappapp	0	0.06	0.103	0.14	0.04
ABplapppaa	0	0.073	0.037	0.11	0.14
ABplapppap	0	0.112	0.083	0.03	0.043
ABplappppa	0	0.128	0.127	0.067	0.14
ABplappppp	0	0.105	0.067	0.04	0.063
ABplpaaaaa	0	0.06	0.073	0.065	0.085
ABplpaaaap	0	0.058	0.045	0.09	0.035
ABplpaaapa	0	0.095	0.14	0.143	0.09
ABplpaaapp	0	0.103	0.033	0.145	0.19
ABplpaapaa	0	0.108	0.053	0.095	0.113
ABplpaapap	0	0.14	0.023	0.13	0.18
ABplpaappa	0	0.123	0.05	0.073	0.083
ABplpaappp	0	0.153	0.1	0.082	0.253
ABplpapaaa	0	0.04	0	0.095	0.095
ABplpapaap	0	0.1	0	0.06	0
ABplpapapa	0	0.04	0.015	0.07	0.04
ABplpapapp	0	0.41	0	0.01	0.1
ABplpappaa	0	0.1	0.01	0.04	0.03
ABplpappap	0	0.86	1.65	0.415	0.45
ABplppaaaa	0	0.08	0.08	0.118	0.067
ABplppaaap	0	0.185	0.12	0.195	0.187
ABplppaapa	0	0.115	0.06	0.108	0.157
ABplppaapp	0	0.095	0.05	0.082	0.097
ABplppapaa	0	0.055	0	0.053	0.05
ABplppapap	0	0.11	0.12	0.087	0.13
ABplppappa	0	0.095	0.037	0.052	0.01
ABplppappp	0	0.07	0.033	0.105	0.05
ABplpppaaa	0	0.1	0.065	0.085	0.078
ABplpppaap	0	0.107	0.09	0.14	0.088
ABplpppapa	0	0.195	0.1	0.055	0.055
ABplpppapp	0	0.315	0.263	0.405	0.265
ABplppppaa	0	0.01	0.06	0.015	0.087
ABplppppap	0	0.05	0.073	0.02	0.01
ABplpppppa	0	0.055	0.097	0.055	0.033
ABplpppppp	0	0.085	0.115	0.1	0.04
ABpraaaaaa	0	0.237	0.525	0.157	0.145
ABpraaaaap	0	0.417	0.56	0.17	0.315
ABpraaaapa	0	0.19	0.145	0.163	0.205
ABpraaaapp	0	0.247	0.15	0.127	0.185
ABpraaapaa	0	0.132	0.127	0.103	0.085
ABpraaapap	0	0.132	0.077	0.057	0.11
ABpraaappa	0	0.118	0.077	0.02	0.095
ABpraaappp	0	0.088	0.06	0.02	0.055
ABpraapaaa	0	0.375	0.31	0.295	0.345
ABpraapaap	0	0.215	0.225	0.235	0.37
ABpraapapa	0	0.15	0.125	0.15	0.37
ABpraapapp	0	0.15	0.135	0.11	0.215
ABpraappaa	0	0.2	0.345	0.305	0.217
ABpraappap	0	0.06	0.08	0.115	0.08
ABpraapppa	0	0.03	0.02	0.06	0.023
ABpraapppp	0	0.045	0.035	0	0.083
ABprapaaaa	0	0.19	0.078	0.09	0.145
ABprapaaap	0	0.19	0.098	0.09	0.14
ABprapaapa	0	0.217	0.17	0.167	0.44
ABprapaapp	0	0.203	0.175	0.24	0.195
ABprapapaa	0	0.113	0.135	0.037	0.047
ABprapapap	0	0.187	0.065	0.027	0.14
ABprapappa	0	0.123	0.082	0.12	0.093
ABprapappp	0	0.117	0.06	0.07	0.063
ABprappaaa	0	0.015	0.03	0.14	0.06
ABprappaap	0	0.02	0.09	0.06	0.063
ABprappapa	0	0.055	0.11	0.16	0.097
ABprappapp	0	0.095	0.053	0.51	0.117
ABprapppaa	0	0.13	0.15	0.14	0.125
ABprapppap	0	0.113	0.125	0.095	0.125
ABprappppa	0	0.12	0.095	0.12	0.62
ABprappppp	0	0.07	0.115	0.09	0
ABprpaaaaa	0	0.13	0.14	0.08	0.105
ABprpaaaap	0	0.085	0.05	0.055	0.2
ABprpaaapa	0	0.075	0.18	0.12	0.175
ABprpaaapp	0	0.075	0.04	0.11	0.135
ABprpaapaa	0	0.12	0.095	0.1	0.095
ABprpaapap	0	0.34	0.065	0.09	0.135
ABprpaappa	0	0.17	0.05	0.19	0.09
ABprpaappp	0	0.23	0.08	0.13	0.125
ABprpapaaa	0	0.04	0.035	0.025	0.03
ABprpapaap	0	0.07	0	0.02	0
ABprpapapa	0	0	0.095	0.08	0.09
ABprpapapp	0	0.09	0.15	0.04	0
ABprpappaa	0	0.03	0.01	0.11	0.1
ABprpappap	0	0	0.03	0.19	0.03
ABprppaaaa	0	0.04	0.24	0.05	0.05
ABprppaaap	0	0.38	0.56	0.297	0.09
ABprppaapa	0	0.02	0.22	0.053	0.123
ABprppaapp	0	0.25	0.15	0.04	0.06
ABprppapaa	0	0.11	0.03	0.12	0.05
ABprppapap	0	0.28	0.04	0.26	0.157
ABprppappa	0	0.09	0.06	0.19	0.08
ABprppappp	0	0	0.04	0.195	0.103
ABprpppaaa	0	0.055	0.015	0.105	0.05
ABprpppaap	0	0.02	0.075	0.075	0.15
ABprpppapa	0	0.065	0.055	0.115	0.135
ABprpppapp	0	0.335	0.275	0.36	0.445
ABprppppaa	0	0.14	0.035	0.055	0.04
ABprppppap	0	0.11	0.04	0.02	0.035
ABprpppppa	0	0	0.04	0.02	0.05
ABprpppppp	0	0.11	0.03	0.08	0.02
MSapaaaa	0	0.065	0	0.035	0.025
MSapaaap	0	0.12	0	0.08	0.025
MSapaap	0	0.08	0.03	0.12	0.02
MSapapaa	0	0.065	0.04	0	0.09
MSapapap	0	0.13	0.03	0.12	0
MSapapp	0	0.12	0.02	0.12	0.01
MSappaa	0	0	0	0.02	0
MSappap	0	0.13	0	0	0
MSapppa	0	1.37	0.22	0.01	0.04
MSapppp	0	1.77	0.3	0.04	0.01
MSppaaaa	0	0.01	0.06	0.05	0.06
MSppaaap	0	0	0	0.095	0.17
MSppaap	0	0.03	0	0.03	0.02
MSppapaa	0	0.24	0.035	0.035	0.015
MSppapap	0	0.11	0.065	0.045	0.02
MSppappa	0	1.75	0.715	0.395	0.41
MSppappp	0	0.98	0.855	0.075	0.06
MSpppaa	0	0.05	0	0.01	0
MSpppap	0	0.04	0	0	0.01
MSppppa	0	0.15	0.17	0.03	0.06
MSppppp	0	0.37	0.15	0.01	0.03
Caaaaa	0	0.167	0.167	0.025	0.155
Caaaap	0	0.19	0.193	0.045	0.055
Caaapa	0	0.193	0.1	0.065	0.23
Caaapp	0	0.093	0.047	0.05	0.04
Caapa	0	0.115	0.155	0.095	0.08
Caappd	0	0.08	0.115	0.075	0.087
Caappv	0	0.123	0.1	0.025	0.1
Capaa	0	0.02	0.01	0.01	0
Capap	0	0.027	0.035	0.01	0.025
Cappaa	0	0.18	0.27	0.035	0.07
Cappap	0	0.2	0	0.03	0
Capppa	0	0.345	0.12	0.065	0.085
Capppp	0	0.81	0.167	0.01	0.015
Cpaaaa	0	0.11	0.13	0.09	0.053
Cpaaap	0	0.14	0.143	0.01	0.06
Cpaapa	0	0.173	0.13	0.035	0.04
Cpapaa	0	0.097	0	0.035	0.03
Cpapap	0	0.163	0.075	0.095	0.03
Cpappd	0	0.067	0.077	0.055	0.02
Cpappv	0	0.133	0.11	0.09	0.05
Cppaaa	0	0.065	0	0	0
Cppaap	0	0	0	0	0.01
Cppapa	0	0.123	0.02	0.03	0
Cppapp	0	0.093	0	0	0.06
Cpppaa	0	0.03	0.083	0	0.09
Cpppap	0	0.145	0.033	0.03	0.035
Cppppa	0	0.63	0.283	0	0.04
Cppppp	0	0.547	0.243	0	0.025
Daaa	0	0	0	0.05	0
Daap	0	0	0.02	0.04	0
Dapa	0	0.02	0.01	0.01	0.025
Dapp	0	0.065	0.08	0.05	0.02
Dpaa	0	0.06	0	0.03	0
Dpap	0	0	0.01	0	0
Dppa	0	0.02	0	0	0.04
Dppp	0	0	0	0.03	0.02
Z3	0	0	0	0	0
Z2	0	0	0	0	0

## Sheet: pha-4_miR-73-74-pr
Cell-track-name	PHA-4-expression-status	wild type-rep1	wild type-rep2	miR-73-74-pr (pha-4 peak region removal)-rep1	miR-73-74-pr (pha-4 peak region removal)-rep2
ABalpaaaaa	1	114.618	81.68	119.293	98.513
ABalpaaaap	1	112.168	81.032	119.963	100.398
ABalpaaapa	1	124.62	97.64	131.59	103.783
ABalpaaapp	1	125.33	103.157	129.105	108.528
ABalpaapaa	1	172.142	118.48	162.563	145.678
ABalpaapap	1	148.94	105.485	138.885	125.93
ABalpaappa	1	155.475	120.65	145.552	129.488
ABalpaappp	1	156.977	125.173	131.387	129.862
ABalpapaaa	1	109.125	76.185	101.555	98.708
ABalpapaap	1	106.107	81.047	104.752	102.89
ABalpapapa	1	107.47	80.898	94.595	93.087
ABalpapapp	1	111.06	83.525	99.02	98.085
ABalpappaa	1	113.032	83.06	93.09	89.753
ABalpappap	1	107.837	84.778	88.985	87.012
ABalpapppa	1	134.795	110.742	114.88	107.38
ABalpapppp	1	115.817	87.4	97.607	85.98
ABaraaaaaa	1	144.893	103.16	141.23	128.825
ABaraaaaap	1	142.847	105.33	134.497	121.927
ABaraaaapa	1	147.54	135.272	146.797	151.675
ABaraaaapp	1	177.872	174.08	154.945	188.507
ABaraaapaa	1	163.167	121.248	122.183	140.523
ABaraaapap	1	148.093	102.158	108.448	117.397
ABaraaappa	1	129.068	107.188	93.758	102.558
ABaraaappp	1	142.572	105.553	86.31	101.048
ABaraapaaa	1	203.572	137.098	138.44	140.697
ABaraapaap	1	190.51	143.162	127.787	135.395
ABaraapapa	1	184.622	141.998	106.393	115.653
ABaraapapp	1	227.562	178.262	112.57	120.708
ABaraappaa	1	191.54	145.385	136.132	128.473
ABaraappap	1	176.603	133.912	110.743	117.382
ABaraapppa	1	167.558	135.165	103.102	113.767
ABaraapppp	1	181.362	138.74	113.832	127.29
ABarapaaaa	1	85.668	74.39	65.23	69.413
ABarapaaap	1	84.153	75.097	69.035	70.638
ABarapaapa	1	102.145	88.2	71.058	76.048
ABarapaapp	1	102.003	83.73	69.42	77.408
ABarapapaa	1	83.847	65.818	66.938	64.015
ABarapapap	1	80.452	62.9	65.117	63.558
ABarapappa	1	105.23	78.022	68.875	70.285
ABarapappp	1	89.83	62.16	61.792	63.75
ABarpaaaap	1	113.625	135.793	112.313	129.007
ABplaaaapa	1	123.823	93.62	79.068	78.212
ABplaaaapp	1	104.638	114.82	63.482	72.03
ABplpapppa	1	97.498	88.177	74.408	72.022
ABplpapppp	1	99.517	92.333	74.565	71.25
ABprpapppa	1	71.352	70.802	46.508	43.483
ABprpapppp	1	70.673	72.59	47.822	44.11
MSaaaaaa	1	285.298	279.382	288.757	246.46
MSaaaaap	1	230.718	222.773	227.057	203.343
MSaaaapa	1	301.622	245.422	193.71	195.608
MSaaaapp	1	289.577	258.603	174.033	185.242
MSaaapaa	1	275.647	243.342	182.178	169.66
MSaaapap	1	256.922	235.422	176.062	182.868
MSaaapp	1	201.578	161.176	136.2	135.514
MSaapaaa	1	267.125	230.523	165.303	148.822
MSaapaap	1	265.523	227.02	166.897	153.883
MSaapapa	1	303.68	209.185	185.225	155.583
MSaapapp	1	276.795	202.898	151.685	131.608
MSaappa	1	161.356	123.48	106.642	85.28
MSaappp	1	151.844	128.418	91.968	87.862
MSpaaaaa	1	344.368	279.38	273.9	200.208
MSpaaaap	1	290.398	218.852	214.497	160.285
MSpaaapa	1	312.193	279.008	212.173	175.412
MSpaaapp	1	304.388	268.643	171.103	164.203
MSpaapa	1	176.716	117.966	106.432	98.464
MSpaapp	1	231.018	161.934	159.498	126.096
MSpapaaa	1	259.52	141.602	128.34	123.227
MSpapaap	1	284.998	160.707	121.077	123.913
MSpapapa	1	246.475	146.067	124.002	120.978
MSpapapp	1	243.608	135.943	102.745	104.8
MSpappa	1	167.256	86.988	78.936	70.442
MSpappp	1	144.168	79.608	69.526	68.294
Ealaa	1	160.64	111.528	81.844	105.144
Ealap	1	165.216	114.744	74.618	92.936
Ealpa	1	183.286	120.53	94.072	106.822
Ealpp	1	205.588	118.796	90.58	103.698
Earaa	1	166.456	126.946	105.25	101.13
Earap	1	174.344	121.402	90.79	90.244
Earpa	1	171.766	122.844	96.778	91.062
Earpp	1	167.138	121.98	92.856	88.658
Eplaa	1	136.1	116.834	74.77	89.954
Eplap	1	156.99	133.362	79.454	84.062
Eplpa	1	150.924	149.344	85.46	93.816
Eplpp	1	150.646	162.91	87.312	101.298
Epraa	1	157.956	130.228	70.346	86.826
Eprap	1	164.888	132.828	70.612	82.384
Eprpa	1	171.784	136.468	72.354	83.866
Eprpp	1	156.872	144.026	81.036	86.142
Cpaapp	1	117.125	120.357	47.498	60.627
ABalaaaala	0	133.992	111.11	157.4	111.945
ABalaaaalp	0	123.53	117.4	154.558	108.572
ABalaaaarl	0	152.538	108.917	163.433	108.208
ABalaaaarr	0	133.98	105.502	157.222	109.25
ABalaaapal	0	180.305	127.708	169.798	126.458
ABalaaapar	0	155.087	132.532	172.23	132.762
ABalaaappl	0	151.418	120.34	160.935	130.128
ABalaaappr	0	149.823	111.607	156.785	129.588
ABalaapaaa	0	119.172	77.747	125.388	121.652
ABalaapaap	0	121.587	75.487	117.558	116.26
ABalaapapa	0	123.237	85.658	123.893	135.317
ABalaapapp	0	120.73	83.405	124.585	122.185
ABalaappaa	0	132.775	115.917	156.123	171.562
ABalaappap	0	131.578	107.397	143.32	135.037
ABalaapppa	0	141.603	118.988	142.72	148.322
ABalaapppp	0	137.518	110.643	128.602	127.755
ABalapaaaa	0	147.162	133.805	137.293	119.555
ABalapaaap	0	136.837	128.915	131.597	115.028
ABalapaapa	0	142.538	129.81	134.448	117.668
ABalapaapp	0	134.445	118.748	125.843	107.03
ABalapapaa	0	136.543	138.858	130.708	122.048
ABalapapap	0	115.08	119.467	106.667	101.473
ABalapappa	0	119.362	105.852	105.11	95.315
ABalapappp	0	109.868	112.88	95.66	91.003
ABalappaaa	0	216.443	150.082	153.17	144.362
ABalappaap	0	170.268	129.107	129.465	116.5
ABalappapa	0	158.28	118.045	132.72	113.403
ABalappapp	0	146.095	119.733	136.537	114.225
ABalapppaa	0	125.375	114.698	97.517	98.107
ABalapppap	0	112.193	101.653	88.232	92.522
ABalappppa	0	129.607	98.915	91.482	91.81
ABalappppp	0	134.892	94.152	84.072	89.372
ABalppaaaa	0	123.188	120.052	119.902	106.667
ABalppaaap	0	115.712	107.945	104.565	91.03
ABalppaapa	0	119.997	112.703	121.702	97.583
ABalppaapp	0	114.185	107.288	104.7	91.912
ABalppapaa	0	87.878	83.662	83.04	65.523
ABalppapap	0	91.765	82.183	78.698	68
ABalppappa	0	88.387	78.642	75.275	67.252
ABalppappp	0	90.872	76.938	68.987	62.218
ABalpppaaa	0	122.102	104.597	95.43	89.82
ABalpppaap	0	129.298	102.318	100.408	93.257
ABalpppapa	0	126.018	83.21	97.04	91.158
ABalpppapp	0	124.82	85.12	96.602	87.927
ABalppppaa	0	115.972	96.512	84.743	87.625
ABalppppap	0	119.665	92.303	84.327	89.877
ABalpppppa	0	123.998	82.782	82.423	84.432
ABalpppppp	0	111.102	78.59	69.52	74.743
ABarappaaa	0	81.663	52.36	58.558	61.767
ABarappaap	0	81.212	51.313	60.617	62.012
ABarappapa	0	71.665	53.208	55.437	61.22
ABarappapp	0	74.405	52.557	56.41	61.328
ABarapppaa	0	87.345	60.448	57.357	60.882
ABarapppap	0	93.725	63.008	57.442	57.28
ABarappppa	0	85.387	62.597	59.668	60.375
ABarappppp	0	94.282	62.698	57.483	59.903
ABarpaaaaa	0	122.905	145.103	98.41	114.848
ABarpaaapa	0	107.082	119.822	93.745	110.638
ABarpaaapp	0	134.872	134.365	86.75	99.4
ABarpaapaa	0	132.187	108.642	89.627	90.598
ABarpaapap	0	114.762	101.21	68.7	78.425
ABarpaappa	0	110.538	100.168	67.427	77.433
ABarpaappp	0	109.982	101.585	64.538	75.403
ABarpapaaa	0	119.972	132.342	93.365	112.113
ABarpapaap	0	113.307	113.415	84.363	102.15
ABarpapapa	0	102.597	102.427	70.667	93.747
ABarpapapp	0	107.9	98.117	72.812	91.97
ABarpappaa	0	155.303	144.198	81.827	114
ABarpappap	0	129.873	118.943	76.048	96.108
ABarpapppa	0	134.718	124.553	74.025	93.47
ABarpapppp	0	127.198	111.665	72.788	90.837
ABarppaaaa	0	98.28	93.977	51.203	56.797
ABarppaaap	0	89.403	87.585	48.932	54.988
ABarppaapa	0	117.507	85.042	46.342	51.998
ABarppaapp	0	98.137	85.178	51.115	53.893
ABarppapaa	0	100.655	87.292	52.063	57.962
ABarppapap	0	103.487	88.082	55.507	63.258
ABarppappa	0	112.35	95.7	54.515	63.33
ABarppappp	0	108.697	108.927	60.328	67.968
ABarpppaaa	0	89.355	108.512	58.34	68.032
ABarpppaap	0	89.978	109.36	55.758	63.89
ABarpppapa	0	88.767	109.223	52.76	58.337
ABarpppapp	0	101.982	127.373	60.723	62.407
ABarppppaa	0	108.013	132.832	64.653	81.218
ABarppppap	0	106.688	134.655	66.337	75.15
ABarpppppa	0	105.248	133.255	63.932	67.187
ABarpppppp	0	112.342	137.66	69.187	76.108
ABplaaaaaa	0	127.808	107.5	89.48	95.037
ABplaaaaap	0	108.343	97.918	76.412	80.75
ABplaaapaa	0	121.618	98.133	61.3	68.482
ABplaaapap	0	113.55	87.013	55.527	62.912
ABplaaappa	0	111.667	83.747	54.588	58.62
ABplaaappp	0	102.352	75.645	52.8	53.402
ABplaapaaa	0	156.628	122.732	105.792	123.408
ABplaapaap	0	143.798	112.163	92.777	100.55
ABplaapapp	0	134.625	103.028	70.077	90.597
ABplaappaa	0	190.248	135.97	109.328	144.118
ABplaappap	0	142.6	108.477	83.517	107.325
ABplaapppa	0	141.233	103.555	84.565	107.34
ABplaapppp	0	143.763	106.562	87.573	98.487
ABplapaaaa	0	86.898	75.052	54.093	58.5
ABplapaaap	0	90.718	76.595	51.938	56.293
ABplapaapa	0	102.278	80.595	55.8	63.397
ABplapaapp	0	100.352	79.038	64.225	67.263
ABplapapaa	0	110.605	74.353	52.088	66.027
ABplapapap	0	120.177	86.57	57.62	72.113
ABplapappa	0	115.573	96.443	57.887	72.372
ABplapappp	0	110.085	98.08	52.562	66.18
ABplappaaa	0	125.452	90.617	74.373	74.643
ABplappaap	0	123.625	103.033	72.608	74.978
ABplappapa	0	125.702	87.353	74.933	76.212
ABplappapp	0	123.097	98.36	73.93	76.802
ABplapppaa	0	138.178	107.737	69.082	73.493
ABplapppap	0	123.675	109.17	63.77	70.053
ABplappppa	0	123.532	118.122	55.922	66.692
ABplappppp	0	109.727	116.38	54.855	63.413
ABplpaaaaa	0	123.71	122.492	105.597	104.26
ABplpaaaap	0	119.487	117.927	101.103	99.287
ABplpaaapa	0	135.53	125.865	112.042	112.992
ABplpaaapp	0	129.79	131.207	111.2	113.193
ABplpaapaa	0	140.948	122.33	121.277	109.185
ABplpaapap	0	143.827	126.297	125.192	114.46
ABplpaappa	0	135.943	114.998	108.16	103.617
ABplpaappp	0	135.093	112.955	110.277	102.778
ABplpapaaa	0	113.398	113.657	78.242	87.508
ABplpapaap	0	115.33	114.345	79.323	88.665
ABplpapapa	0	102.852	98.903	72.675	73.173
ABplpapapp	0	100.745	99.19	72.908	74.078
ABplpappaa	0	91.185	77.94	68.192	61.768
ABplpappap	0	113.083	90.567	91.247	77.185
ABplppaaaa	0	102.213	112.982	68.302	80.58
ABplppaaap	0	122.038	137.188	86.275	105.228
ABplppaapa	0	90.908	108.082	56.098	71.743
ABplppaapp	0	88.4	104.99	54.96	69.282
ABplppapaa	0	110.853	121.938	64.935	76.463
ABplppapap	0	113.645	124.032	67.38	78.778
ABplppappa	0	112.552	124.052	62.122	72.647
ABplppappp	0	115.285	128.598	61.335	70.858
ABplpppaaa	0	105.195	124.155	63.202	79.955
ABplpppaap	0	105.192	122.575	63.342	80.052
ABplpppapa	0	103.192	119.265	62.402	78.305
ABplpppapp	0	112.032	141.235	69.573	85.382
ABplppppaa	0	96.877	113.947	57.167	70.557
ABplppppap	0	98.327	111.982	55.977	68.907
ABplpppppa	0	93.765	107.998	57.763	64.678
ABplpppppp	0	90.418	109.673	57.815	66.362
ABpraaaaaa	0	149.055	99.76	116.658	133.312
ABpraaaaap	0	152.802	109.29	128.468	140.205
ABpraaaapa	0	145.238	104.173	115.408	119.113
ABpraaaapp	0	149.948	104.635	112.785	125.422
ABpraaapaa	0	151.162	130.712	114.66	129.393
ABpraaapap	0	152.573	134.977	116.39	130.763
ABpraaappa	0	149.178	127.428	95.597	114.808
ABpraaappp	0	139.27	116.763	92.065	106.87
ABpraapaaa	0	170.073	153.82	119.24	135.01
ABpraapaap	0	161.928	138.542	104.253	130.115
ABpraapapa	0	161.535	137.625	100.223	128.048
ABpraapapp	0	150.778	134.305	90.828	119.535
ABpraappaa	0	205.342	174.09	130.522	158.498
ABpraappap	0	173.062	148.932	112.905	135.593
ABpraapppa	0	153.245	127.268	94.59	108.698
ABpraapppp	0	147.982	117.02	90.84	103.672
ABprapaaaa	0	164.378	137.568	86.452	109.097
ABprapaaap	0	156.438	127.3	80.513	111.043
ABprapaapa	0	176.983	141.318	90.152	117.483
ABprapaapp	0	175.498	136.197	87.16	108.263
ABprapapaa	0	167.25	135.778	83.065	94.577
ABprapapap	0	173.608	136.305	88.247	103.492
ABprapappa	0	165.473	144.445	85.935	103.882
ABprapappp	0	165.383	149.015	82.778	98.97
ABprappaaa	0	146.935	116.003	83.712	110.867
ABprappaap	0	144.077	117.718	83.118	106.393
ABprappapa	0	145.243	135.923	87.035	111.292
ABprappapp	0	146.14	132.38	86.11	108.46
ABprapppaa	0	143.952	121.375	70.392	91.477
ABprapppap	0	136.733	119.997	67.352	85.348
ABprappppa	0	135.617	122.038	63.215	78.042
ABprappppp	0	123.25	123.507	62.873	75.132
ABprpaaaaa	0	107.472	64.873	72.982	84.092
ABprpaaaap	0	107.993	63.768	67.422	80.733
ABprpaaapa	0	114.738	71.487	70.43	94.808
ABprpaaapp	0	108.953	71.15	69.615	93.657
ABprpaapaa	0	120.567	94.77	75.613	104.995
ABprpaapap	0	120.162	94.118	76.057	108.665
ABprpaappa	0	116.262	95.488	72.77	100.89
ABprpaappp	0	119.22	87.863	67.718	95.118
ABprpapaaa	0	77.905	73.195	54.21	56.657
ABprpapaap	0	75.635	68.658	52.027	54.462
ABprpapapa	0	73.905	70.683	48.563	48.14
ABprpapapp	0	72.647	70.382	49.327	48.498
ABprpappaa	0	67.748	71.097	50.172	44.935
ABprpappap	0	68.013	70.297	48.645	43.732
ABprppaaaa	0	115.303	92.5	58.165	63.387
ABprppaaap	0	135.44	98.832	68.372	77.512
ABprppaapa	0	104.715	90.907	52.897	58.405
ABprppaapp	0	101.178	90.508	51.385	57.877
ABprppapaa	0	110.237	107.337	58.105	66.78
ABprppapap	0	116.743	108.775	59.47	64.542
ABprppappa	0	120.93	111.195	57.01	63.498
ABprppappp	0	124.88	113.48	57.15	62.792
ABprpppaaa	0	104.18	106.225	51.358	55.698
ABprpppaap	0	105.517	111.917	53.217	56.07
ABprpppapa	0	97.748	121.342	48.155	51.618
ABprpppapp	0	104.433	139.307	54.605	58.638
ABprppppaa	0	86.32	96.522	44.728	47.155
ABprppppap	0	86.395	95.562	42.363	45.773
ABprpppppa	0	81.732	102.857	43.687	45.593
ABprpppppp	0	82.47	107.168	43.895	45.113
MSapaaaa	0	217.507	164.373	162.39	171.14
MSapaaap	0	210.23	157.7	156.863	153.782
MSapaap	0	194.636	142.41	132.57	139.112
MSapapaa	0	238.852	164.538	154.508	146.468
MSapapap	0	224.322	159.243	142.767	148.583
MSapapp	0	198.876	131.372	119.846	131.562
MSappaa	0	178.042	126.972	100.798	114.912
MSappap	0	187.444	130.614	103.786	115.75
MSapppa	0	191.89	146.248	110.754	115.354
MSapppp	0	191.632	136.592	107.614	114.198
MSppaaaa	0	164.473	137.18	110.565	116.037
MSppaaap	0	160.898	134.518	108.47	116.412
MSppaap	0	166.17	125.594	98.872	106.952
MSppapaa	0	187.612	158.998	107.597	135.48
MSppapap	0	187.4	163.517	112.425	135.115
MSppappa	0	185.825	150.672	110.297	137.063
MSppappp	0	181.742	151.688	108.38	133.257
MSpppaa	0	134.68	114.91	79.728	91.614
MSpppap	0	138.32	117.196	72.752	89.464
MSppppa	0	143.984	134.754	84.988	105.184
MSppppp	0	149.508	131.15	82.632	99.484
Caaaaa	0	96.133	97.428	39.758	46.192
Caaaap	0	94.89	104.748	38.782	44.16
Caaapa	0	111.318	121.825	55.612	60.228
Caaapp	0	129.512	122.592	64.082	69.167
Caapa	0	110.46	132.986	57.372	67.93
Caappd	0	121.94	142.748	52.443	59.592
Caappv	0	114.968	153.945	56.558	64.165
Capaa	0	125.436	121.756	54.11	58.762
Capap	0	119.684	118.198	54.474	56.328
Cappaa	0	160.267	147.448	75.83	80.885
Cappap	0	156.083	155.517	72.435	78.318
Capppa	0	147.393	170.263	71.743	81.94
Capppp	0	132.778	151.618	64.23	70.028
Cpaaaa	0	97.257	91.245	40.017	41.14
Cpaaap	0	105.582	103.952	40.497	47.633
Cpaapa	0	109.168	113.718	40.667	51.297
Cpapaa	0	133.473	143.567	58.037	65.08
Cpapap	0	139.212	142.175	63.303	71.723
Cpappd	0	139.762	146.115	63.247	62.453
Cpappv	0	128.035	146.307	60.972	59.868
Cppaaa	0	125.282	111.643	55.178	70.073
Cppaap	0	120.312	109.992	53.198	63.898
Cppapa	0	132.978	117.758	60.382	69.147
Cppapp	0	121.998	116.077	54.493	61.82
Cpppaa	0	145.43	134.25	70.072	73.415
Cpppap	0	144.793	134.398	67.64	70.265
Cppppa	0	145.948	141.717	68.56	68.677
Cppppp	0	133.857	140.377	62.728	63.408
Daaa	0	114.938	129.48	61.766	68.204
Daap	0	113.492	138.912	63.156	67.99
Dapa	0	121.78	122.59	60.936	70.47
Dapp	0	115.556	125.02	56.568	58.992
Dpaa	0	114.134	111.644	59.008	67.9
Dpap	0	109.594	109.39	51.21	61.892
Dppa	0	118.642	118.18	57.77	69.206
Dppp	0	111.236	115.076	54.028	61.516
Z3	0	118.97	120.45	54.873	50.73
Z2	0	114.903	117.75	49.993	50.37

## Sheet: elt-1_miR-79-pr
Cell-track-name	ELT-1-expression-status	wild type-rep1	wild type-rep2	miR-79-pr (elt-1 peak region removal)-rep1	miR-79-pr (elt-1 peak region removal)-rep2
ABalapaaaa	1	0.585	0.413	0.243	0.225
ABalapaaap	1	0.505	0.317	0.297	0.27
ABalppppaa	1	0.252	0.51	0.135	0.143
ABalppppap	1	0.238	0.277	0.225	0.133
ABalpppppa	1	0.516	0.448	0.085	0.14
ABalpppppp	1	0.26	0.213	0.075	0.063
ABarpaaaaa	1	5.752	3.475	0.263	0.207
ABarpaaaap	1	4.148	2.37	0.247	0.193
ABarpaaapa	1	4.315	1.485	0.27	0.153
ABarpaaapp	1	3.495	2.47	0.587	0.313
ABarpaapaa	1	15.118	8.985	0.215	0.193
ABarpaapap	1	11.312	7.087	0.178	0.167
ABarpaappa	1	10.67	5.388	0.19	0.263
ABarpaappp	1	6.905	4.93	0.192	0.16
ABarpapaaa	1	2.942	0.917	0.127	0.135
ABarpapaap	1	2.482	1.63	0.12	0.14
ABarpapapa	1	1.872	0.907	0.277	0.345
ABarpapapp	1	2.2	0.997	0.387	0.115
ABarpappaa	1	7.242	8.833	0.387	0.213
ABarpappap	1	6.24	5.93	0.183	0.07
ABarpapppa	1	8.843	5.627	0.227	0.267
ABarpapppp	1	5.795	3.59	0.183	0.057
ABarppaaaa	1	4.67	2.556	0.547	0.275
ABarppaaap	1	3.052	3.258	0.293	0.213
ABarppaapa	1	2.735	2.47	0.303	0.162
ABarppaapp	1	2.545	3.658	0.423	0.29
ABarppapaa	1	4.275	2.768	0.293	0.198
ABarppapap	1	5.84	2.65	0.23	0.242
ABarppappa	1	4.44	2.896	0.223	0.162
ABarppappp	1	7.128	5.242	0.117	0.078
ABarpppaaa	1	4.72	7.622	0.347	0.33
ABarpppaap	1	4.938	6.02	0.293	0.287
ABarpppapa	1	4.172	4.626	0.227	0.297
ABarpppapp	1	2.475	6.454	0.15	0.387
ABarppppaa	1	6.255	7.57	0.193	0.14
ABarppppap	1	7.052	8.168	0.237	0.14
ABarpppppa	1	6.085	7.578	0.173	0.123
ABarpppppp	1	6.468	9.31	0.09	0.08
ABplaaaaaa	1	1.06	0.802	0.308	0.194
ABplaaaaap	1	1.058	0.65	0.325	0.108
ABplaaaapa	1	1.776	0.98	0.3	0.078
ABplaaaapp	1	1.32	0.802	0.262	0.166
ABplaaapaa	1	0.254	0.354	0.255	0.182
ABplaaapap	1	0.388	0.23	0.188	0.204
ABplaaappa	1	1.374	0.182	0.258	0.248
ABplaaappp	1	1.136	0.44	0.32	0.196
ABplaapaaa	1	0.604	0.862	0.177	0.108
ABplaapaap	1	0.52	0.642	0.187	0.118
ABplaapapp	1	0.424	0.424	0.297	0.103
ABplaappaa	1	14.338	4.82	0.23	0.507
ABplaappap	1	8.842	4.692	0.157	0.263
ABplaapppa	1	9.33	6.21	0.145	0.083
ABplaapppp	1	8.806	5.674	0.05	0.043
ABplapaaaa	1	0.4	0.272	0.178	0.27
ABplapaaap	1	0.286	0.284	0.22	0.245
ABplapaapa	1	0.426	0.25	0.43	0.175
ABplapaapp	1	0.404	0.474	0.16	0.195
ABplapapaa	1	1.448	3.136	0.154	0.242
ABplapapap	1	2.816	4.198	0.168	0.107
ABplapappa	1	0.988	3.132	0.096	0.095
ABplapappp	1	0.954	2.906	0.098	0.125
ABplappaaa	1	0.534	9.028	0.074	0.108
ABplappaap	1	0.542	11.386	0.06	0.035
ABplappapa	1	1.874	6.93	0.12	0.035
ABplappapp	1	2.814	8.832	0.052	0.045
ABplapppaa	1	3.452	3.556	0.066	0.06
ABplapppap	1	3.082	3.298	0.076	0.047
ABplappppa	1	4.382	5.174	0.12	0.06
ABplappppp	1	4.344	3.96	0.06	0.057
ABplppaaap	1	0.522	0.312	0.292	0.313
ABpraaaaaa	1	0.633	0.8	0.147	0.35
ABpraaaaap	1	0.78	0.793	0.31	0.28
ABpraaaapa	1	0.535	0.767	0.14	0.187
ABpraaaapp	1	0.548	0.76	0.197	0.18
ABpraaapaa	1	2.28	4.433	0.18	0.127
ABpraaapap	1	2.7	4.473	0.227	0.12
ABpraaappa	1	1.458	5.497	0.113	0.067
ABpraaappp	1	0.952	4.6	0.09	0.057
ABpraapaaa	1	2.227	0.883	0.43	0.255
ABpraapaap	1	2.237	0.757	0.317	0.125
ABpraapapa	1	1.87	0.933	0.32	0.24
ABpraapapp	1	1.927	0.73	0.187	0.13
ABpraappaa	1	26.385	45.285	0.5	0.365
ABpraappap	1	30.01	43.83	0.085	0.125
ABpraapppa	1	21.65	28.22	0.115	0.09
ABpraapppp	1	15.735	22.58	0.065	0
ABprapaaaa	1	1.007	0.305	0.233	0.133
ABprapaaap	1	1.057	0.35	0.18	0.19
ABprapaapa	1	1.713	0.482	0.457	0.353
ABprapaapp	1	2.127	0.8	0.25	0.223
ABprapapaa	1	3.933	5.14	0.23	0.103
ABprapapap	1	5.247	5.288	0.22	0.1
ABprapappa	1	4.557	5.418	0.103	0.11
ABprapappp	1	4.64	5.23	0.133	0.07
ABprappaaa	1	7.4	14.513	0.1	0.047
ABprappaap	1	7.5	13.727	0.067	0.047
ABprappapa	1	6.82	10.423	0.1	0.083
ABprappapp	1	5.963	10.29	0.097	0.203
ABprapppaa	1	2.253	2.587	0.05	0.27
ABprapppap	1	2.187	2.44	0.037	0.23
ABprappppa	1	2.997	3.277	0.163	0.18
ABprappppp	1	2.57	2.857	0.097	0
ABprppaaap	1	0.388	0.18	0.213	0.135
Caaaaa	1	6.442	3.592	0.14	0.268
Caaaap	1	5.668	4.563	0.238	0.2
Caaapa	1	6.05	8.483	0.205	0.105
Caaapp	1	9.556	11.272	0.11	0.17
Caapa	1	7.648	5.354	0.077	0.097
Caappd	1	14.292	11.658	0.042	0.11
Caappv	1	15.94	9.105	0.07	0.112
Cpaaaa	1	5.492	5.597	0.175	0.17
Cpaaap	1	7.486	6.515	0.225	0.214
Cpaapa	1	7.018	7.718	0.132	0.162
Cpaapp	1	10.668	11.17	0.088	0.142
Cpapaa	1	12.578	11.582	0.045	0.05
Cpapap	1	13.492	12.113	0.105	0.052
Cpappd	1	12.464	9.273	0.045	0.073
Cpappv	1	10.612	6.302	0.065	0.073
ABalaaaala	0	0.48	0.262	0.13	0.37
ABalaaaalp	0	0.422	0.305	0.19	0.16
ABalaaaarl	0	0.578	0.212	0.283	0.175
ABalaaaarr	0	0.532	0.298	0.203	0.095
ABalaaapal	0	0.295	0.23	0.11	0.24
ABalaaapar	0	0.425	0.305	0.34	0.27
ABalaaappl	0	0.392	0.19	0.093	0.29
ABalaaappr	0	0.282	0.21	0.067	0.36
ABalaapaaa	0	0.623	0.453	0.12	0.27
ABalaapaap	0	0.4	0.35	0.117	0.135
ABalaapapa	0	0.693	0.49	0.253	0.545
ABalaapapp	0	0.55	0.287	0.17	0.105
ABalaappaa	0	0.61	0.82	0.313	0.27
ABalaappap	0	0.367	0.537	0.087	0.08
ABalaapppa	0	0.347	0.287	0.123	0.157
ABalaapppp	0	0.183	0.297	0.1	0.1
ABalapaapa	0	0.55	0.29	0.157	0.16
ABalapaapp	0	0.305	0.27	0.12	0.22
ABalapapaa	0	0.35	5.017	0.307	0.31
ABalapapap	0	0.27	3.807	0.19	0.15
ABalapappa	0	2.47	4.047	0.173	0.13
ABalapappp	0	2.01	4.927	0.14	0.2
ABalappaaa	0	1.033	0.957	0.115	0.41
ABalappaap	0	1.087	0.467	0.53	0.243
ABalappapa	0	0.903	0.35	0.33	0.123
ABalappapp	0	0.653	0.433	0.21	0.05
ABalapppaa	0	0.393	0.277	0.127	0.14
ABalapppap	0	0.35	0.603	0.113	0.27
ABalappppa	0	0.317	0.237	0.13	0.065
ABalappppp	0	0.323	0.313	0.11	4.08
ABalpaaaaa	0	0.218	0.135	0.02	0.113
ABalpaaaap	0	0.23	0.095	0.02	0.067
ABalpaaapa	0	0.215	0.102	0	0.03
ABalpaaapp	0	0.162	0.11	0	0
ABalpaapaa	0	0.175	0.037	0.05	0.045
ABalpaapap	0	0.113	0.043	0	0
ABalpaappa	0	0.135	0.18	0.06	0.35
ABalpaappp	0	0.085	0.22	0	0.22
ABalpapaaa	0	0.267	0.13	0.01	0.01
ABalpapaap	0	0.203	0.145	0.01	0.09
ABalpapapa	0	0.16	0.14	0.02	0
ABalpapapp	0	0.253	0.085	0.045	0.02
ABalpappaa	0	0.187	0.03	0.02	0
ABalpappap	0	0.18	0.035	0	0
ABalpapppa	0	0.05	0.03	0.07	0.02
ABalpapppp	0	0.043	0	0	0
ABalppaaaa	0	0.39	0.418	0.303	0.385
ABalppaaap	0	0.524	0.254	0.237	0.305
ABalppaapa	0	0.656	0.384	0.36	0.695
ABalppaapp	0	0.58	0.276	0.197	0.39
ABalppapaa	0	0.146	0.098	0.06	0.1
ABalppapap	0	0.134	0.092	0.027	0
ABalppappa	0	0.174	0.052	0.02	0
ABalppappp	0	0.21	0.084	0.02	0.03
ABalpppaaa	0	0.41	0.31	0.415	0.305
ABalpppaap	0	0.394	0.33	0.385	0.38
ABalpppapa	0	0.318	0.145	0.23	0.225
ABalpppapp	0	0.342	0.115	0.18	0.155
ABaraaaaaa	0	0.31	0.195	0.065	0.09
ABaraaaaap	0	0.235	0.225	0.1	0.085
ABaraaaapa	0	0.09	0.135	0.15	0.09
ABaraaaapp	0	0.19	0.145	0.14	0.11
ABaraaapaa	0	0.035	0.073	0.09	0.12
ABaraaapap	0	0	0.033	0	0
ABaraaappa	0	0.135	0.127	0.16	0.28
ABaraaappp	0	0.085	0.12	0	0.22
ABaraapaaa	0	0.165	0.14	0.03	0
ABaraapaap	0	0.13	0.1	0.075	0.015
ABaraapapa	0	0.045	0.17	0.02	0.05
ABaraapapp	0	0.08	0.06	0.08	0.42
ABaraappaa	0	0.11	0.16	0.02	0.02
ABaraappap	0	0.165	0.055	0.04	0.03
ABaraapppa	0	0.1	0.065	0	0
ABaraapppp	0	0.06	0.135	0.05	0.01
ABarapaaaa	0	0.233	0.113	0	0.2
ABarapaaap	0	0.19	0.14	0.08	0.14
ABarapaapa	0	0.11	0.097	0.01	0.08
ABarapaapp	0	0.053	0.077	0	0.04
ABarapapaa	0	0.24	0.19	0.06	0.01
ABarapapap	0	0.275	0.173	0	0
ABarapappa	0	0.05	0.04	0	0.025
ABarapappp	0	0.055	0.053	0	0
ABarappaaa	0	0.233	0.137	0	0.03
ABarappaap	0	0.24	0.14	0.01	0.05
ABarappapa	0	0.18	0.15	0.05	0.01
ABarappapp	0	0.18	0.15	0.04	0
ABarapppaa	0	0.103	0.25	0.055	0.02
ABarapppap	0	0.187	0.26	0.03	0
ABarappppa	0	0.19	0.115	0.015	0.035
ABarappppp	0	0.127	0.18	0	0
ABplpaaaaa	0	0.228	0.142	0.01	0.077
ABplpaaaap	0	0.228	0.15	0.24	0.08
ABplpaaapa	0	0.332	0.215	0.22	0.117
ABplpaaapp	0	0.294	0.25	0.03	0.05
ABplpaapaa	0	0.296	0.173	0.153	0.043
ABplpaapap	0	0.37	0.208	0.253	0.107
ABplpaappa	0	0.29	0.305	0.113	0.097
ABplpaappp	0	0.646	0.222	0.22	0.117
ABplpapaaa	0	0.27	0.215	0.085	0.04
ABplpapaap	0	0.292	0.165	0.025	0.015
ABplpapapa	0	0.208	0.168	0.03	0.043
ABplpapapp	0	0.248	0.152	0.025	0.015
ABplpappaa	0	0.114	0.09	0	0
ABplpappap	0	0.138	0.218	0.17	0.44
ABplpapppa	0	0.18	0.175	0.01	0.025
ABplpapppp	0	0.218	0.143	0.03	0.04
ABplppaaaa	0	0.318	0.19	0.094	0.097
ABplppaapa	0	0.402	0.284	0.066	0.09
ABplppaapp	0	0.402	0.314	0.088	0.127
ABplppapaa	0	0.224	0.396	0.116	0.043
ABplppapap	0	0.304	0.27	0.098	0.077
ABplppappa	0	4.318	0.304	0.128	0.035
ABplppappp	0	4.554	0.382	0.078	0.13
ABplpppaaa	0	0.42	0.352	0.103	0.06
ABplpppaap	0	0.468	0.386	0.087	0.115
ABplpppapa	0	0.29	0.29	0.027	0.03
ABplpppapp	0	0.534	0.482	0.037	0.075
ABplppppaa	0	0.156	0.18	0.035	0
ABplppppap	0	0.174	0.19	0	0.05
ABplpppppa	0	0.222	0.196	0.035	0
ABplpppppp	0	0.222	0.204	0.02	0.01
ABprpaaaaa	0	0.377	0.187	0.165	0.16
ABprpaaaap	0	0.333	0.127	0.025	0.07
ABprpaaapa	0	0.56	0.127	0.03	0.29
ABprpaaapp	0	0.447	0.093	0.02	0.13
ABprpaapaa	0	0.48	0.19	0.075	0.125
ABprpaapap	0	0.535	0.145	0.125	0.155
ABprpaappa	0	0.145	0.055	0.09	0.11
ABprpaappp	0	0.2	0.175	0.09	0.16
ABprpapaaa	0	0.13	0.097	0	0
ABprpapaap	0	0.155	0.067	0	0.01
ABprpapapa	0	0.09	0.1	0	0.035
ABprpapapp	0	0.08	0.087	0.02	0.04
ABprpappaa	0	0.127	0.093	0	0
ABprpappap	0	0.103	0.103	0	0.06
ABprpapppa	0	0.127	0.133	0	0.02
ABprpapppp	0	0.147	0.12	0.04	0.01
ABprppaaaa	0	0.198	0.128	0.03	0.065
ABprppaapa	0	0.305	0.095	0.045	0.04
ABprppaapp	0	0.26	0.07	0.057	0.03
ABprppapaa	0	0.148	0.065	0.06	0.12
ABprppapap	0	0.168	0.108	0.04	0.035
ABprppappa	0	0.198	0.145	0.02	0.21
ABprppappp	0	0.227	0.18	0.04	0.09
ABprpppaaa	0	0.143	0.197	0.12	0
ABprpppaap	0	0.21	0.27	0.05	0.075
ABprpppapa	0	0.167	0.287	0.07	0.07
ABprpppapp	0	0.52	0.353	0.225	0.6
ABprppppaa	0	0.083	0.103	0.035	0
ABprppppap	0	0.073	0.097	0.03	0.01
ABprpppppa	0	0.11	0.187	0.01	0.08
ABprpppppp	0	0.277	0.163	0.045	0.02
MSaaaaaa	0	0.742	0.243	0.14	0
MSaaaaap	0	0.698	0.14	0.025	0.21
MSaaaapa	0	0.732	0.183	0.07	0.03
MSaaaapp	0	0.695	0.137	0.135	0.045
MSaaapaa	0	0.475	0.07	0	0.01
MSaaapap	0	0.5	0.195	0.045	0.24
MSaaapp	0	0.77	0.2	0.11	0.04
MSaapaaa	0	0.565	0.028	0.03	0.07
MSaapaap	0	0.588	0.025	0	0
MSaapapa	0	0.792	0.068	0.04	0.01
MSaapapp	0	0.675	0.033	0.01	0.09
MSaappa	0	1.807	0.163	0.03	0.08
MSaappp	0	1.403	0.107	0.01	0
MSapaaaa	0	0.866	0.313	0.04	0.11
MSapaaap	0	0.89	0.22	0.08	0.06
MSapaap	0	0.953	0.205	0.04	0.02
MSapapaa	0	0.64	0.09	0.09	0.06
MSapapap	0	0.74	0.2	0.07	0.03
MSapapp	0	0.752	0.165	0.03	0
MSappaa	0	0.638	0.12	0.01	0
MSappap	0	0.712	0.177	0.01	0.05
MSapppa	0	0.778	0.19	0.1	0.025
MSapppp	0	0.78	0.133	0.25	0.045
MSpaaaaa	0	0.936	0.14	0.03	0.17
MSpaaaap	0	0.81	0.13	0.09	0.02
MSpaaapa	0	0.808	0.143	0.23	0.08
MSpaaapp	0	0.808	0.1	0.09	0
MSpaapa	0	0.912	0.097	0.02	0
MSpaapp	0	1.665	0.41	0.78	0.3
MSpapaaa	0	0.902	0.037	0	0
MSpapaap	0	0.902	0.047	0.12	0
MSpapapa	0	1.066	0.13	0.03	0
MSpapapp	0	0.906	0.05	0	0
MSpappa	0	1.25	0.15	0.03	0
MSpappp	0	1.05	0.105	0	0
MSppaaaa	0	1.3	0.118	0	0.17
MSppaaap	0	1.218	0.148	0.075	0.03
MSppaap	0	1.48	0.11	0.01	0.01
MSppapaa	0	1.248	0.098	0.14	0.045
MSppapap	0	1.274	0.062	0.03	0.015
MSppappa	0	1.168	0.06	0.045	0
MSppappp	0	1.188	0.082	0.23	0.41
MSpppaa	0	1.248	0.24	0	0
MSpppap	0	1.198	0.205	0.01	0.01
MSppppa	0	1.42	0.11	0.035	0.08
MSppppp	0	1.402	0.105	0.045	0.03
Ealaa	0	0.667	0.183	0.02	0.06
Ealap	0	0.723	0.127	0.06	0.02
Ealpa	0	0.81	0.047	0.03	0.03
Ealpp	0	0.687	0.097	0.03	0
Earaa	0	0.537	0.255	0.09	0
Earap	0	0.397	0.475	0.01	0.21
Earpa	0	0.5	0.08	0	0
Earpp	0	0.447	0.145	0	0
Eplaa	0	0.91	0.14	0.055	0.24
Eplap	0	0.938	0.18	0.055	0.07
Eplpa	0	0.94	0.137	0.08	0.05
Eplpp	0	0.942	0.08	0	0
Epraa	0	0.84	0.183	0.03	0.015
Eprap	0	0.8	0.153	0.04	0.02
Eprpa	0	0.688	0.123	0	0.06
Eprpp	0	0.608	0.08	0	0
Capaa	0	0.125	0.065	0.03	0.025
Capap	0	0.15	0.07	0.03	0.025
Cappaa	0	0.17	0.078	0.05	0.03
Cappap	0	0.168	0.053	0.027	0.065
Capppa	0	0.186	0.03	0.025	0.04
Capppp	0	0.114	0.042	0	0
Cppaaa	0	0.03	0.035	0	0.08
Cppaap	0	0.026	0.038	0	0
Cppapa	0	0.052	0.038	0	0
Cppapp	0	0.03	0.033	0.045	0.057
Cpppaa	0	0.03	0.032	0.02	0.053
Cpppap	0	0.046	0.042	0.02	0.08
Cppppa	0	0.02	0.036	0.01	0
Cppppp	0	0.023	0.036	0.025	0
Daaa	0	0.093	0.115	0.06	0.04
Daap	0	0.063	0.03	0.035	0
Dapa	0	0.138	0.093	0.035	0.01
Dapp	0	0.215	0.09	0.02	0.16
Dpaa	0	0.02	0.02	0.03	0.05
Dpap	0	0	0.025	0	0
Dppa	0	0.06	0.01	0	0.01
Dppp	0	0.03	0.015	0.01	0.02
Z3	0	0.015	0	0	0
Z2	0	0.01	0.01	0	0.01

## Sheet: elt-1_miR-231-pr
Cell-track-name	ELT-1-expression-status	wild type-rep1	wild type-rep2	miR-231-pr (elt-1 peak region removal)-rep1	miR-231-pr (elt-1 peak region removal)-rep2
ABalapaaaa	1	0.183	0.157	0.073	0.16
ABalapaaap	1	0.063	0.1	0.143	0.147
ABalppppaa	1	0.16	0.22	0.085	0.147
ABalppppap	1	0.13	0.175	0.095	0.143
ABalpppppa	1	0.21	0.06	0.02	0.097
ABalpppppp	1	0.06	0	0.01	0.1
ABarpaaaaa	1	0.207	0.062	0.49	0.173
ABarpaaaap	1	0.55	0.065	0.353	0.27
ABarpaaapa	1	0.267	0.07	0.25	0.373
ABarpaaapp	1	0.39	0.105	0.44	0.54
ABarpaapaa	1	0.18	0.108	0.24	0.173
ABarpaapap	1	0.187	0.042	0.135	0.083
ABarpaappa	1	0.123	0.048	0.405	0.183
ABarpaappp	1	0.173	0.062	1.12	0.217
ABarpapaaa	1	0.273	0.405	0.225	0.273
ABarpapaap	1	0.337	0.28	0.22	0.243
ABarpapapa	1	0.31	0.35	0.075	0.277
ABarpapapp	1	0.333	0.185	0.16	0.177
ABarpappaa	1	0.53	0.12	0.44	0.525
ABarpappap	1	0.205	0.16	0.04	0.37
ABarpapppa	1	0.245	0.08	0.07	0.28
ABarpapppp	1	0.17	0.2	0.06	0.195
ABarppaaaa	1	18.348	44.777	0.137	0.302
ABarppaaap	1	19.58	35.227	0.197	0.188
ABarppaapa	1	17.294	28.35	0.153	0.225
ABarppaapp	1	21.912	32.617	0.173	0.198
ABarppapaa	1	31.768	50.58	0.127	0.285
ABarppapap	1	34.524	48.333	0.08	0.252
ABarppappa	1	27.91	54.737	0.13	0.182
ABarppappp	1	45.184	69.533	0.04	0.162
ABarpppaaa	1	23.193	66.77	0.425	0.35
ABarpppaap	1	19.998	48.97	0.245	0.325
ABarpppapa	1	18.05	50.91	0.15	0.345
ABarpppapp	1	20.648	64.86	0.155	0.4
ABarppppaa	1	30.142	42.375	0.14	0.57
ABarppppap	1	44.215	45.925	0.045	0.175
ABarpppppa	1	25.412	35.432	0.03	0.205
ABarpppppp	1	42.76	47.552	0.06	0.245
ABplaaaaaa	1	0.2	0.243	0.084	0.2
ABplaaaaap	1	0.185	0.323	0.14	0.195
ABplaaaapa	1	0.19	0.21	0.09	0.252
ABplaaaapp	1	0.162	0.097	0.082	0.158
ABplaaapaa	1	0.252	0.128	0.076	0.352
ABplaaapap	1	0.152	0.135	0.066	0.258
ABplaaappa	1	0.165	0.125	0.058	0.243
ABplaaappp	1	0.182	0.075	0.048	0.228
ABplaapaaa	1	0.253	0.1	0.168	0.402
ABplaapaap	1	0.303	0.17	0.23	0.295
ABplaapapp	1	0.2	0.2	0.18	0.19
ABplaappaa	1	0.243	0.113	0.193	0.228
ABplaappap	1	0.08	0.077	0.143	0.143
ABplaapppa	1	0.03	0.023	0.067	0.058
ABplaapppp	1	0.085	0.05	0.033	0.07
ABplapaaaa	1	6.945	4.995	0.18	0.186
ABplapaaap	1	6.675	3.928	0.142	0.204
ABplapaapa	1	7.712	4.318	0.215	0.204
ABplapaapp	1	8.98	3.512	0.175	0.176
ABplapapaa	1	11.312	3.4	0.1	0.108
ABplapapap	1	16.803	2.995	0.053	0.116
ABplapappa	1	17.332	6.438	0.038	0.1
ABplapappp	1	16.017	6.71	0.035	0.12
ABplappaaa	1	12.597	17.828	0.048	0.132
ABplappaap	1	12.717	18.155	0.046	0.128
ABplappapa	1	10.81	13.288	0.05	0.114
ABplappapp	1	11.653	16.978	0.04	0.116
ABplapppaa	1	8.753	11.708	0.058	0.166
ABplapppap	1	7.393	11.075	0.06	0.122
ABplappppa	1	7.5	12.31	0.072	0.12
ABplappppp	1	5.74	9.91	0.062	0.086
ABplppaaap	1	2.75	0.29	0.357	0.17
ABpraaaaaa	1	0.32	0.16	0.33	0.29
ABpraaaaap	1	0.342	0.37	0.605	0.283
ABpraaaapa	1	0.245	0.19	0.035	0.347
ABpraaaapp	1	0.272	0.115	0.12	0.29
ABpraaapaa	1	0.17	0.043	0.035	0.273
ABpraaapap	1	0.163	0.037	0.065	0.28
ABpraaappa	1	0.07	0.077	0	0.27
ABpraaappp	1	0.1	0.037	0.07	0.247
ABpraapaaa	1	0.3	0.087	0.245	0.253
ABpraapaap	1	0.292	0.123	0.095	0.21
ABpraapapa	1	0.29	0.183	0.215	0.193
ABpraapapp	1	0.14	0.107	0.185	0.167
ABpraappaa	1	0.43	0.65	0.18	0.445
ABpraappap	1	0.13	0.145	0.05	0.18
ABpraapppa	1	0.097	0.07	0.02	0.065
ABpraapppp	1	0.073	0.045	0.02	0
ABprapaaaa	1	6	13.56	0.23	0.537
ABprapaaap	1	5.42	10.47	0.353	0.48
ABprapaapa	1	8.857	15.573	0.307	0.297
ABprapaapp	1	9.603	15.79	0.153	0.307
ABprapapaa	1	25.17	21.953	0.07	0.233
ABprapapap	1	27.363	26.563	0.1	0.267
ABprapappa	1	20.86	20.237	0.063	0.27
ABprapappp	1	25.613	22.56	0.12	0.267
ABprappaaa	1	18.413	8.847	0.08	0.21
ABprappaap	1	16.54	8.813	0.02	0.05
ABprappapa	1	16.697	8.597	0.33	0.133
ABprappapp	1	16.097	8.627	0.02	0.123
ABprapppaa	1	17.477	8.463	0.083	0.637
ABprapppap	1	13.73	7.443	0.023	0.463
ABprappppa	1	16.443	9.51	0.125	0.57
ABprappppp	1	12.757	7.697	0	0.273
ABprppaaap	1	0.287	0.887	0.05	0.2
Caaaaa	1	0.473	0.377	0.127	0.198
Caaaap	1	0.61	0.42	0.11	0.215
Caaapa	1	0.81	0.483	0.05	0.148
Caaapp	1	1.273	0.993	0.01	0.132
Caapa	1	0.107	0.51	0.13	0.247
Caappd	1	0.087	1.307	0.07	0.135
Caappv	1	0.192	1.687	0.08	0.205
Cpaaaa	1	0.353	4.143	0.177	0.178
Cpaaap	1	0.293	4.67	0.143	0.148
Cpaapa	1	0.493	3.067	0.165	0.315
Cpaapp	1	0.473	4.19	0.035	0.255
Cpapaa	1	0.105	7.483	0.11	0.1
Cpapap	1	0.415	6.887	0.1	0.22
Cpappd	1	0.358	5.96	0.04	0.292
Cpappv	1	0.478	5.28	0.48	0.475
ABalaaaala	0	0.635	0.055	0.04	0.17
ABalaaaalp	0	0.13	0.055	0.05	0.21
ABalaaaarl	0	0.785	0.08	0.12	0.355
ABalaaaarr	0	0.45	0.07	0.105	0.295
ABalaaapal	0	0.243	0.225	0	0.095
ABalaaapar	0	0.497	0.245	0.03	0.16
ABalaaappl	0	0.353	0.15	0.23	0.24
ABalaaappr	0	0.123	0.165	0.19	0.15
ABalaapaaa	0	0.23	0.345	0.025	0.23
ABalaapaap	0	0.33	0.225	0.09	0.252
ABalaapapa	0	0.405	0.795	0.02	0.42
ABalaapapp	0	0.07	0.155	0.01	0.318
ABalaappaa	0	1.005	0.69	0	0.258
ABalaappap	0	0.105	0.415	0.01	0.153
ABalaapppa	0	0.17	0.215	0.04	0.112
ABalaapppp	0	0.16	0.075	0.05	0.13
ABalapaapa	0	0.31	0.163	0.127	0.207
ABalapaapp	0	0.253	0.12	0.103	0.183
ABalapapaa	0	0.39	0.325	0.363	0.47
ABalapapap	0	0.477	0.175	0.077	0.152
ABalapappa	0	0.197	0.02	0.067	0.122
ABalapappp	0	0.26	0.14	0.107	0.248
ABalappaaa	0	0.283	0.567	0.143	0.402
ABalappaap	0	0.253	0.54	0.103	0.21
ABalappapa	0	0.327	0.723	0.165	0.21
ABalappapp	0	0.4	0.5	0.04	0.16
ABalapppaa	0	0.12	0.42	0.13	0.143
ABalapppap	0	0.08	0.11	0.115	0.173
ABalappppa	0	0.175	0.35	0.04	0.07
ABalappppp	0	0.21	0.53	0.047	0.092
ABalpaaaaa	0	0.033	0.125	0.133	0.095
ABalpaaaap	0	0.023	0.08	0.17	0.075
ABalpaaapa	0	0.043	0.04	0.137	0.09
ABalpaaapp	0	0.08	0.03	0.097	0.03
ABalpaapaa	0	0.09	0.17	0.097	0.08
ABalpaapap	0	0	0	0.05	0.01
ABalpaappa	0	0.43	0.2	0.513	0.18
ABalpaappp	0	0.1	0.02	0.133	0
ABalpapaaa	0	0.11	0.28	0.13	0.035
ABalpapaap	0	0.11	0.06	0.22	0.04
ABalpapapa	0	0.03	0.01	0	0.08
ABalpapapp	0	0.22	0.08	0	0.15
ABalpappaa	0	0.01	0	0.04	0.08
ABalpappap	0	0	0	0	0
ABalpapppa	0	0.02	0.03	0.17	0.08
ABalpapppp	0	0	0	0	0.01
ABalppaaaa	0	0.547	1.055	0.607	0.34
ABalppaaap	0	0.497	0.275	0.667	0.21
ABalppaapa	0	0.587	0.89	0.93	0.475
ABalppaapp	0	0.183	0.17	0.5	0.125
ABalppapaa	0	0.16	0.23	0.1	0.122
ABalppapap	0	0.1	0.07	0.135	0.08
ABalppappa	0	0.01	0	0.05	0.063
ABalppappp	0	0.06	0.15	0.06	0.133
ABalpppaaa	0	0.24	0.76	0.145	0.16
ABalpppaap	0	0.27	0.29	0.295	0.22
ABalpppapa	0	0.285	0.43	0.15	0.167
ABalpppapp	0	0.265	0.07	0.175	0.123
ABaraaaaaa	0	0.113	0.2	0.085	0.383
ABaraaaaap	0	0.063	0.06	0.095	0.45
ABaraaaapa	0	0.023	0	0.085	0.467
ABaraaaapp	0	0.025	0.275	0.275	0.877
ABaraaapaa	0	0.04	0.1	0.1	0.12
ABaraaapap	0	0.14	0.06	0.05	0
ABaraaappa	0	0.07	0.14	0.4	0.7
ABaraaappp	0	0.06	0.05	0.29	0.32
ABaraapaaa	0	0	0.03	0.06	0.067
ABaraapaap	0	0	0.01	0.155	0.017
ABaraapapa	0	0	0	0.01	0.065
ABaraapapp	0	0	0.04	0.075	0.06
ABaraappaa	0	0.06	0.03	0.13	0.12
ABaraappap	0	0	0.01	0	0.04
ABaraapppa	0	0	0.08	0	0.02
ABaraapppp	0	0.02	0.06	0.05	0.02
ABarapaaaa	0	0	0.045	0.16	0.442
ABarapaaap	0	0.115	0.1	0.095	0.552
ABarapaapa	0	0.06	0	0.03	0.312
ABarapaapp	0	0	0	0.04	0.378
ABarapapaa	0	0.03	0.04	0.02	0.182
ABarapapap	0	0.07	0.03	0.02	0.225
ABarapappa	0	0.03	0.04	0	0.062
ABarapappp	0	0.01	0	0.01	0.085
ABarappaaa	0	0.135	0.12	0.15	0.22
ABarappaap	0	0.055	0.01	0.09	0.145
ABarappapa	0	0.145	0.05	0.045	0.125
ABarappapp	0	0.12	0.09	0.065	0.125
ABarapppaa	0	0.14	0.09	0.12	0.205
ABarapppap	0	0.14	0.02	0.04	0.17
ABarappppa	0	0.13	0.055	0.04	0.13
ABarappppp	0	0	0.025	0.07	0.07
ABplpaaaaa	0	0.087	0.1	0.123	0.117
ABplpaaaap	0	0.105	0.093	0.127	0.097
ABplpaaapa	0	0.32	0.113	0.163	0.1
ABplpaaapp	0	0.177	0.12	0.103	0.113
ABplpaapaa	0	0.163	0.233	0.127	0.19
ABplpaapap	0	0.347	0.25	0.197	0.213
ABplpaappa	0	0.097	0.057	0.077	0.117
ABplpaappp	0	0.117	0.05	0.083	0.18
ABplpapaaa	0	0.083	0.063	0.01	0.043
ABplpapaap	0	0.103	0.05	0	0.053
ABplpapapa	0	0.17	0.123	0.06	0.07
ABplpapapp	0	0.095	0.087	0.13	0.093
ABplpappaa	0	0	0.03	0	0
ABplpappap	0	0.22	0.15	0.06	0.28
ABplpapppa	0	0.02	0.08	0	0.097
ABplpapppp	0	0.07	0.055	0.08	0.07
ABplppaaaa	0	0.717	0.062	0.057	0.1
ABplppaapa	0	0.683	0.085	0.077	0.198
ABplppaapp	0	1.1	0.115	0.047	0.158
ABplppapaa	0	0.41	0.092	0.055	0.202
ABplppapap	0	0.417	0.15	0.14	0.102
ABplppappa	0	0.51	0.278	0	0.1
ABplppappp	0	0.627	0.268	0.04	0.105
ABplpppaaa	0	0.043	0.133	0.125	0.038
ABplpppaap	0	0.033	0.343	0.295	0.065
ABplpppapa	0	0.03	0.1	0.027	0.035
ABplpppapp	0	0.163	0.557	0.26	0.205
ABplppppaa	0	0.06	0.067	0.07	0.05
ABplppppap	0	0.01	0.097	0.08	0.027
ABplpppppa	0	0	0.09	0.015	0.038
ABplpppppp	0	0.28	0.267	0.06	0.025
ABprpaaaaa	0	0.05	0.13	0.06	0.16
ABprpaaaap	0	0.073	0.1	0.035	0.135
ABprpaaapa	0	0.077	0.505	0.05	0.225
ABprpaaapp	0	0.137	0.4	0.07	0.125
ABprpaapaa	0	0.1	0.02	0.07	0.137
ABprpaapap	0	0.08	0.055	0.15	0.13
ABprpaappa	0	0.115	0.07	0.05	0.053
ABprpaappp	0	0.12	0.035	0.24	0.087
ABprpapaaa	0	0.15	0.12	0	0.335
ABprpapaap	0	0.03	0.04	0.035	0.305
ABprpapapa	0	0.01	0.08	0	0.24
ABprpapapp	0	0.01	0.03	0.03	0.23
ABprpappaa	0	0.025	0.04	0.04	0.09
ABprpappap	0	0.025	0	0.01	0
ABprpapppa	0	0.03	0.05	0.02	0.08
ABprpapppp	0	0.06	0.165	0.07	0.135
ABprppaaaa	0	0.125	0.203	0	0.113
ABprppaapa	0	0.187	0.06	0.045	0.183
ABprppaapp	0	0.093	0.07	0.155	0.07
ABprppapaa	0	0.045	0.28	0.38	0.36
ABprppapap	0	0.135	0.16	0.2	0.16
ABprppappa	0	0.015	0.03	0.19	0.27
ABprppappp	0	0.075	0.155	0.4	0.15
ABprpppaaa	0	0.26	0.055	0.13	0.135
ABprpppaap	0	0.16	0.045	0.15	0.195
ABprpppapa	0	0.03	0.01	0.175	0.07
ABprpppapp	0	0.235	1.15	0.525	0.28
ABprppppaa	0	0.07	0.02	0.08	0.06
ABprppppap	0	0.03	0.05	0	0.03
ABprpppppa	0	0.1	0.195	0.13	0.15
ABprpppppp	0	0	0.185	0.07	0.18
MSaaaaaa	0	0.03	0.27	0	0.24
MSaaaaap	0	0.03	0	0	0.12
MSaaaapa	0	0.095	0.01	0.13	0.1
MSaaaapp	0	0.11	0.03	0.13	0.12
MSaaapaa	0	0	0	0	0
MSaaapap	0	0.08	0.05	0	0.095
MSaaapp	0	0.1	0.08	0	0.28
MSaapaaa	0	0	0	0	0.03
MSaapaap	0	0	0	0	0.09
MSaapapa	0	0.19	0.05	0	0.11
MSaapapp	0	0.06	0.07	0	0.08
MSaappa	0	0.03	0.09	0	0.1
MSaappp	0	0	0	0	0
MSapaaaa	0	0.105	0	0.075	0.04
MSapaaap	0	0.145	0.14	0	0.045
MSapaap	0	0.1	0.065	0	0.033
MSapapaa	0	0	0.075	0.01	0.06
MSapapap	0	0.18	0.13	0.04	0.113
MSapapp	0	0.08	0.055	0	0.045
MSappaa	0	0	0	0	0.04
MSappap	0	0.02	0.05	0	0.05
MSapppa	0	0.01	0.045	0	0.095
MSapppp	0	0.07	0.495	0	0.07
MSpaaaaa	0	0	0.25	0.21	0.09
MSpaaaap	0	0.04	0.02	0	0.055
MSpaaapa	0	0.34	0.07	0.02	0.09
MSpaaapp	0	0.16	0.04	0	0.08
MSpaapa	0	0	0	0	0.04
MSpaapp	0	0.65	0.47	0	0.88
MSpapaaa	0	0	0.03	0	0.03
MSpapaap	0	0	0	0	0.03
MSpapapa	0	1.16	0.03	0.1	0.02
MSpapapp	0	0.06	0	0.01	0.04
MSpappa	0	0.01	0.07	0.01	0.07
MSpappp	0	0	0	0	0.04
MSppaaaa	0	0.045	0	0	0.047
MSppaaap	0	0.09	0.16	0	0.097
MSppaap	0	0.02	0.07	0	0.03
MSppapaa	0	0.14	0.3	0.06	0.105
MSppapap	0	0.055	0.255	0.31	0.05
MSppappa	0	0.185	0	0	0.14
MSppappp	0	0.745	0.385	0.02	0.065
MSpppaa	0	0	0.04	0	0.025
MSpppap	0	0	0	0	0.06
MSppppa	0	0.01	0.02	0	0.035
MSppppp	0	0.24	0.4	0.01	0.04
Ealaa	0	6.18	9.727	4.933	3.797
Ealap	0	5.343	12.15	4.703	2.97
Ealpa	0	5.923	5.567	5.88	4.023
Ealpp	0	6.48	6.047	5.78	4.227
Earaa	0	7.313	5.24	7.82	2.657
Earap	0	5.507	4.667	6.707	2.3
Earpa	0	8.307	4.76	8.03	3.277
Earpp	0	7.623	4.333	7.773	2.44
Eplaa	0	10.987	14.183	0.567	1.483
Eplap	0	10.657	15.377	0.343	1.743
Eplpa	0	9.747	13.05	0.337	2.407
Eplpp	0	12.4	14.18	0.283	2.537
Epraa	0	9.6	11.407	1.237	1.423
Eprap	0	10.48	13.86	1.107	1.567
Eprpa	0	10.173	11.78	0.87	1.003
Eprpp	0	12.41	11.84	1.177	1.267
Capaa	0	0.218	1.055	0.025	0.087
Capap	0	0.688	1.57	0.025	0.083
Cappaa	0	0.562	3.233	0.02	0.092
Cappap	0	0.504	2.237	0.022	0.09
Capppa	0	0.728	2.26	0.018	0.11
Capppp	0	0.538	2.413	0.032	0.095
Cppaaa	0	2.783	2.06	0	0.122
Cppaap	0	3.133	1.747	0.06	0.13
Cppapa	0	3.67	2.33	0.015	0.115
Cppapp	0	3.68	1.673	0.015	0.087
Cpppaa	0	0.98	3.233	0.06	0.055
Cpppap	0	0.607	2.667	0.065	0.055
Cppppa	0	1.463	5.153	0.02	0.062
Cppppp	0	1.99	4.653	0	0.055
Daaa	0	0.36	0.595	0.02	0.02
Daap	0	0.47	0.64	0	0.01
Dapa	0	1.845	1.5	0.01	0.03
Dapp	0	0.975	0.66	0	0.05
Dpaa	0	1.555	1.33	0	0.09
Dpap	0	1.495	1.105	0.01	0
Dppa	0	1.38	1.11	0	0.01
Dppp	0	1.18	0.795	0	0.09
Z3	0	0	0	0	0
Z2	0	0	0	0	0.08

## Sheet: elt-1_miR-43-44-pr
Cell-track-name	ELT-1-expression-status	wild type-rep1	wild type-rep2	miR-43-44-pr (elt-1 peak region removal)-rep1	miR-43-44-pr (elt-1 peak region removal)-rep2
ABalapaaaa	1	2.84	2.298	3.253	3.537
ABalapaaap	1	2.1	1.362	2.51	3.123
ABalppppaa	1	2.773	3.175	4.86	4.82
ABalppppap	1	2.003	2.292	4.57	3.717
ABalpppppa	1	3.51	4.502	4.11	5.423
ABalpppppp	1	1.75	2.705	2.893	3.58
ABarpaaaaa	1	1.847	1.27	0.41	1.15
ABarpaaaap	1	1.06	1.27	0.363	1.08
ABarpaaapa	1	0.69	1.023	0.502	0.658
ABarpaaapp	1	1.547	2.153	0.6	1.065
ABarpaapaa	1	0.38	0.667	0.33	0.738
ABarpaapap	1	0.287	0.377	0.362	0.348
ABarpaappa	1	0.21	0.263	0.283	0.548
ABarpaappp	1	0.29	0.38	0.25	0.4
ABarpapaaa	1	4.12	2.62	1.22	1.507
ABarpapaap	1	3.655	1.3	0.775	0.893
ABarpapapa	1	1.465	0.92	0.635	0.703
ABarpapapp	1	1.33	0.68	0.59	0.84
ABarpappaa	1	3.89	2.03	0.793	1.753
ABarpappap	1	1.687	1.63	0.567	1.037
ABarpapppa	1	1.233	1.163	0.44	0.857
ABarpapppp	1	0.563	0.67	0.347	1.513
ABarppaaaa	1	1.193	0.64	0.493	0.538
ABarppaaap	1	0.69	0.762	0.44	0.318
ABarppaapa	1	0.627	0.385	0.423	0.372
ABarppaapp	1	0.607	0.625	0.583	0.422
ABarppapaa	1	0.41	0.52	0.177	0.27
ABarppapap	1	0.5	0.51	0.287	0.25
ABarppappa	1	0.393	0.575	0.557	0.238
ABarppappp	1	0.593	0.545	0.18	0.39
ABarpppaaa	1	0.803	0.857	0.59	1.04
ABarpppaap	1	0.703	0.8	0.51	0.883
ABarpppapa	1	0.48	0.428	0.38	0.32
ABarpppapp	1	0.54	0.72	0.51	0.527
ABarppppaa	1	0.497	0.41	0.697	0.802
ABarppppap	1	0.627	0.515	0.62	0.495
ABarpppppa	1	0.633	0.55	0.463	0.565
ABarpppppp	1	0.78	0.738	0.71	1.252
ABplaaaaaa	1	4.67	1.898	2.785	1.485
ABplaaaaap	1	2.128	1.006	1.755	1.552
ABplaaaapa	1	2.57	0.964	1.77	1.61
ABplaaaapp	1	2.55	1.048	1.513	1.292
ABplaaapaa	1	2.458	0.96	2.545	1.84
ABplaaapap	1	1.738	0.764	1.86	1.102
ABplaaappa	1	1.916	1.206	1.49	1.39
ABplaaappp	1	1.594	1.102	1.29	1.322
ABplaapaaa	1	2.446	2.058	5.893	2.092
ABplaapaap	1	1.882	1.486	4.72	1.36
ABplaapapp	1	1.666	1.042	4.347	1.888
ABplaappaa	1	2.718	1.99	3.837	2.09
ABplaappap	1	1.85	1.228	2.243	1.398
ABplaapppa	1	0.824	0.418	2.053	1.25
ABplaapppp	1	0.696	0.256	1.467	1.047
ABplapaaaa	1	2.278	1.916	1.763	7.577
ABplapaaap	1	2.484	1.628	1.348	7.05
ABplapaapa	1	1.444	1.262	2.105	8.383
ABplapaapp	1	1.374	1.892	2.46	8.623
ABplapapaa	1	0.834	2.136	2.14	3.403
ABplapapap	1	1.392	2.232	2.668	6.857
ABplapappa	1	1.308	2.056	1.832	4.46
ABplapappp	1	1.294	1.874	1.935	3.857
ABplappaaa	1	0.786	1.236	0.316	2.57
ABplappaap	1	0.642	1.578	0.492	2.493
ABplappapa	1	0.366	0.392	0.444	0.853
ABplappapp	1	0.392	0.622	0.448	1.337
ABplapppaa	1	2.526	3.328	1.084	4.163
ABplapppap	1	2.574	1.584	0.952	3.703
ABplappppa	1	1.936	1.602	0.782	2.293
ABplappppp	1	1.102	1.684	0.642	2.123
ABplppaaap	1	12.585	16.872	4.613	10.49
ABpraaaaaa	1	4.638	13.433	7.863	13.362
ABpraaaaap	1	6.152	15.033	7.26	14.605
ABpraaaapa	1	6.222	12.597	7.178	11.238
ABpraaaapp	1	6.375	13.817	7.518	13.025
ABpraaapaa	1	4.89	13.21	6.605	12.985
ABpraaapap	1	5.178	13.77	6	13.862
ABpraaappa	1	5.442	13.443	4.478	11.978
ABpraaappp	1	4.12	11.57	3.61	11.202
ABpraapaaa	1	7.833	10.163	5.947	7.77
ABpraapaap	1	6.577	9.467	4.5	7.58
ABpraapapa	1	7.387	8.09	3.193	6.407
ABpraapapp	1	6.237	7.373	2.803	5.51
ABpraappaa	1	4.507	8.26	4.31	6.15
ABpraappap	1	2.783	6.15	2.037	4.077
ABpraapppa	1	2.113	3.68	1.717	3.72
ABpraapppp	1	1.753	3.503	1.463	2.903
ABprapaaaa	1	4.857	5.793	3.793	4.238
ABprapaaap	1	6.243	4.957	3.167	4.5
ABprapaapa	1	5.38	9.023	3.77	5.278
ABprapaapp	1	5.153	8	4.173	5.842
ABprapapaa	1	4.873	6.447	3.127	1.97
ABprapapap	1	4.89	7.46	5.93	2.678
ABprapappa	1	3.85	5.783	6.497	3.132
ABprapappp	1	3.527	6.35	5.007	2.212
ABprappaaa	1	2.515	2.713	2.103	2.013
ABprappaap	1	2.7	2.633	1.913	2.037
ABprappapa	1	1.175	0.507	1.17	0.877
ABprappapp	1	0.35	0.683	1.23	1.063
ABprapppaa	1	1.98	2.848	3.337	6.497
ABprapppap	1	1.347	2.075	2.623	4.21
ABprappppa	1	1.173	2.475	2.52	3.57
ABprappppp	1	1.123	1.525	2.013	3.007
ABprppaaap	1	6.413	10.4	12.51	18.75
Caaaaa	1	0.15	0.175	0.41	0.277
Caaaap	1	0.13	0.202	0.42	0.163
Caaapa	1	0.187	0.205	0.3	0.267
Caaapp	1	0.103	0.155	0.245	0.1
Caapa	1	0.377	0.643	0.52	0.985
Caappd	1	0.21	0.378	0.577	0.533
Caappv	1	0.9	0.855	1.05	1.39
Cpaaaa	1	0.505	0.47	0.288	0.163
Cpaaap	1	0.49	0.377	0.256	0.237
Cpaapa	1	0.255	0.427	0.162	0.16
Cpaapp	1	0.54	0.39	0.2	0.363
Cpapaa	1	2.157	0.99	0.128	0.837
Cpapap	1	2.59	0.893	0.152	1.173
Cpappd	1	0.37	0.807	0.402	0.783
Cpappv	1	0.42	0.973	0.564	1.173
ABalaaaala	0	0.86	2.023	1.333	1.682
ABalaaaalp	0	1.087	1.547	1.387	3.92
ABalaaaarl	0	1.273	2.837	1.89	4.005
ABalaaaarr	0	1	2.443	1.83	3.872
ABalaaapal	0	0.903	2.14	1.38	1.582
ABalaaapar	0	1.03	1.77	1.45	2.395
ABalaaappl	0	0.897	2.02	0.81	1.572
ABalaaappr	0	0.587	2.023	0.677	1.552
ABalaapaaa	0	2.73	2.833	1.63	3.487
ABalaapaap	0	2.13	2.213	1.37	2.867
ABalaapapa	0	1.91	3.53	1.877	2.893
ABalaapapp	0	1.32	2.053	1.153	1.857
ABalaappaa	0	2.683	4.99	2.2	5.72
ABalaappap	0	1.863	2.973	1.343	4.013
ABalaapppa	0	2.807	4.173	3.443	4.663
ABalaapppp	0	2.813	3.623	2.667	4.753
ABalapaapa	0	3.45	1.708	2.447	2.915
ABalapaapp	0	0.82	1.312	1.34	1.77
ABalapapaa	0	1.8	2.645	2.427	1.81
ABalapapap	0	0.685	1.538	0.753	1.01
ABalapappa	0	1.728	1.765	1.023	0.688
ABalapappp	0	1.755	0.505	0.84	0.825
ABalappaaa	0	5.77	5.983	4.053	11.657
ABalappaap	0	4.427	8.213	2.39	5.63
ABalappapa	0	5.2	4.15	2.627	10.487
ABalappapp	0	3.987	4.22	2.747	6.147
ABalapppaa	0	6.283	5.03	4.313	4.697
ABalapppap	0	3.513	3.28	1.43	2.933
ABalappppa	0	1.98	2.54	2.757	1.447
ABalappppp	0	2.98	1.623	2.027	1.47
ABalpaaaaa	0	0.503	0.943	2.7	2.76
ABalpaaaap	0	0.307	0.85	2.743	2.77
ABalpaaapa	0	0.137	0.7	2.2	2.613
ABalpaaapp	0	0.113	0.767	2.31	2.61
ABalpaapaa	0	0.495	0.857	1.48	1.683
ABalpaapap	0	0.19	0.1	0.73	0.627
ABalpaappa	0	0.965	1.017	1.607	2.263
ABalpaappp	0	0.47	0.203	0.94	1.51
ABalpapaaa	0	0.705	1.51	2.54	2.59
ABalpapaap	0	1.13	1.6	2.65	2.663
ABalpapapa	0	0.81	0.97	1.453	1.833
ABalpapapp	0	1.105	1.17	1.883	1.853
ABalpappaa	0	0.225	0.69	1.58	1.703
ABalpappap	0	0.06	0.6	1.213	0.92
ABalpapppa	0	0.15	0.73	1.47	1.37
ABalpapppp	0	0.055	0.227	1.02	0.483
ABalppaaaa	0	3.09	3.078	1.57	3.33
ABalppaaap	0	3.947	1.864	1.17	3.2
ABalppaapa	0	6.41	3.288	1.702	5.822
ABalppaapp	0	4.3	2.312	0.92	4.36
ABalppapaa	0	6.14	4.434	1.762	5.248
ABalppapap	0	5.17	4.36	1.54	3.725
ABalppappa	0	6.513	4.758	1.65	5.098
ABalppappp	0	5.773	4.654	1.335	4.275
ABalpppaaa	0	5.09	3.152	5.357	5.977
ABalpppaap	0	4.853	3.362	6.15	5.05
ABalpppapa	0	4.383	3.208	5.383	5.353
ABalpppapp	0	3.307	3.635	5.447	4.223
ABaraaaaaa	0	1.187	1.627	1.737	3.01
ABaraaaaap	0	0.84	1.603	1.717	2.59
ABaraaaapa	0	0.553	1.86	1.19	2.373
ABaraaaapp	0	1.35	1.947	1.77	3.663
ABaraaapaa	0	0.69	0.68	1.097	2.793
ABaraaapap	0	0.19	0.4	0.3	1.613
ABaraaappa	0	0.965	1.657	1.27	2.063
ABaraaappp	0	0.845	1.363	0.913	2.117
ABaraapaaa	0	0.45	0.627	0.477	2.52
ABaraapaap	0	0.315	0.533	0.297	2.553
ABaraapapa	0	0.105	0.3	0.2	1.607
ABaraapapp	0	0.2	0.49	0.25	2.01
ABaraappaa	0	0.39	0.607	0.59	2.073
ABaraappap	0	0.19	0.58	0.36	1.373
ABaraapppa	0	0.11	0.65	0.23	1.22
ABaraapppp	0	0.37	0.93	0.303	1.707
ABarapaaaa	0	0.233	2.277	1.763	1.93
ABarapaaap	0	0.35	2.157	1.793	1.637
ABarapaapa	0	0.233	2.48	1.143	1.423
ABarapaapp	0	0.057	2.05	1.073	0.703
ABarapapaa	0	0.805	1.747	1.967	1.853
ABarapapap	0	0.78	1.597	1.913	1.803
ABarapappa	0	0.515	0.847	1.793	1.093
ABarapappp	0	0.17	0.477	0.947	0.393
ABarappaaa	0	3.537	2.413	2.327	4.577
ABarappaap	0	3.553	2.763	2.292	4.587
ABarappapa	0	3.75	2.543	2.182	4.803
ABarappapp	0	3.59	2.78	2.245	4.623
ABarapppaa	0	4.1	3.327	3.732	5.183
ABarapppap	0	3.877	3.553	2.843	4.89
ABarappppa	0	3.44	3.927	3.22	5.633
ABarappppp	0	3.357	3.427	2.985	4.97
ABplpaaaaa	0	12.448	10.628	6.973	11.31
ABplpaaaap	0	11.83	11.392	6.027	12.077
ABplpaaapa	0	12.1	14.497	6.127	13.367
ABplpaaapp	0	11.045	14.825	6.84	13.76
ABplpaapaa	0	13.555	12.398	10.067	11.773
ABplpaapap	0	12.61	14.425	9.907	14.927
ABplpaappa	0	9.942	12.15	9.8	11.12
ABplpaappp	0	11.495	12.762	10.67	11.9
ABplpapaaa	0	8.587	6.703	3.44	8.823
ABplpapaap	0	8.55	6.985	3.268	9.527
ABplpapapa	0	8.298	6.305	2.845	8.297
ABplpapapp	0	7.462	5.962	2.925	8.18
ABplpappaa	0	4.315	3.807	1.658	5.66
ABplpappap	0	8.82	5.192	2.832	9.153
ABplpapppa	0	5.615	4.652	2.105	7.357
ABplpapppp	0	5.755	4.465	2.168	7.1
ABplppaaaa	0	8.518	11.88	3.475	7.385
ABplppaapa	0	10.82	11.295	2.945	7.242
ABplppaapp	0	9.92	10.88	3.025	6.745
ABplppapaa	0	9.852	11.918	2.383	9.445
ABplppapap	0	10.918	14.235	2.688	10.238
ABplppappa	0	9.087	11.912	2.078	7.875
ABplppappp	0	10.422	12.675	1.835	8.852
ABplpppaaa	0	16.4	11.73	5.073	9.857
ABplpppaap	0	16.81	12.168	4.977	9.88
ABplpppapa	0	15.593	7.998	3.947	6.783
ABplpppapp	0	17.513	12.505	5.273	8.71
ABplppppaa	0	12.49	8.308	4.917	7.077
ABplppppap	0	13.6	8	4.537	6.403
ABplpppppa	0	9.227	5.82	4.247	6.343
ABplpppppp	0	9.99	5.775	4.367	5.72
ABprpaaaaa	0	9.753	14.733	9.43	12.875
ABprpaaaap	0	8.09	14.567	9.907	11.008
ABprpaaapa	0	9.523	15.287	10.247	14.392
ABprpaaapp	0	9.083	14.913	11.083	13.83
ABprpaapaa	0	10.543	17.307	11.26	10.795
ABprpaapap	0	12.49	16.497	13.133	10.965
ABprpaappa	0	11.77	15.807	10.433	10.112
ABprpaappp	0	9.6	15.883	10.407	10.798
ABprpapaaa	0	5.89	8.033	6.78	7.82
ABprpapaap	0	5.82	7.922	6.91	7.453
ABprpapapa	0	4.858	5.935	6.107	8.713
ABprpapapp	0	4.892	5.905	5.823	7.097
ABprpappaa	0	4.37	4.242	3.467	4.61
ABprpappap	0	4.632	4.185	3.41	4.773
ABprpapppa	0	4.703	4.2	3.357	4.65
ABprpapppp	0	4.88	4.395	3.567	4.92
ABprppaaaa	0	4.407	7.437	8.223	12.205
ABprppaapa	0	4.143	8.373	7.923	11.382
ABprppaapp	0	4.187	7.873	7.247	10.992
ABprppapaa	0	3.997	10.34	7.86	12.67
ABprppapap	0	4.32	11.96	9.247	14.138
ABprppappa	0	3.927	10.42	7.99	13.16
ABprppappp	0	3.993	11.573	9.82	13.175
ABprpppaaa	0	8.317	8.32	9.29	16.267
ABprpppaap	0	8.3	9.76	9.063	18.967
ABprpppapa	0	7.803	6.823	4.383	13.23
ABprpppapp	0	11.963	9.93	6.543	16.36
ABprppppaa	0	6.397	7.993	5.623	12.267
ABprppppap	0	6.23	7.403	5.167	12.31
ABprpppppa	0	5.827	6.78	3.87	7.943
ABprpppppp	0	5.893	6.12	3.89	9.08
MSaaaaaa	0	2.675	2.668	1.887	5.615
MSaaaaap	0	1.575	1.89	0.863	3.575
MSaaaapa	0	1.89	1.332	0.653	3.16
MSaaaapp	0	1.752	1.218	0.49	3.195
MSaaapaa	0	0.795	0.908	0.317	2.428
MSaaapap	0	0.792	0.788	0.39	2.59
MSaaapp	0	1.533	1.683	1.39	3.93
MSaapaaa	0	1.067	2.355	0.53	2.05
MSaapaap	0	0.76	1.808	0.397	2.153
MSaapapa	0	2.723	3.502	1.45	4.823
MSaapapp	0	2.24	3.19	1.103	3.503
MSaappa	0	3.94	3.127	2.78	4.855
MSaappp	0	2.315	2.147	1.57	3.825
MSapaaaa	0	1.08	0.453	0.217	0.4
MSapaaap	0	0.863	0.593	0.153	0.675
MSapaap	0	0.475	0.295	0.145	0.22
MSapapaa	0	0.59	0.263	0.523	0.465
MSapapap	0	0.457	0.317	0.093	0.755
MSapapp	0	0.335	0.225	0.265	0.51
MSappaa	0	0.217	0.105	0.08	0.37
MSappap	0	0.233	0.115	0.175	0.437
MSapppa	0	0.233	0.25	0.217	0.49
MSapppp	0	0.34	0.415	0.34	0.52
MSpaaaaa	0	1.715	1.492	1.54	7.51
MSpaaaap	0	0.51	0.772	3.545	5.798
MSpaaapa	0	1.35	1.11	0.66	7.378
MSpaaapp	0	0.965	1.012	0.265	6.462
MSpaapa	0	0.18	1.273	0.3	7.127
MSpaapp	0	2.725	3.217	1.91	11.38
MSpapaaa	0	0.14	0.955	0.187	5.348
MSpapaap	0	0.14	0.915	0.067	5.5
MSpapapa	0	0.3	1.615	0.667	6.238
MSpapapp	0	0.305	1.28	0.343	5.85
MSpappa	0	0.655	2.27	1.19	5.577
MSpappp	0	0.11	1.613	0.395	5.073
MSppaaaa	0	0.047	0.847	0.717	1.27
MSppaaap	0	0.177	0.54	0.617	1.255
MSppaap	0	0.08	0.34	0.41	1.437
MSppapaa	0	0.155	0.313	0.573	1.018
MSppapap	0	0.395	0.53	0.283	1.062
MSppappa	0	0.375	0.397	0.507	1.292
MSppappp	0	0.4	0.393	0.493	1.282
MSpppaa	0	0	0.505	0.29	1.387
MSpppap	0	0.28	0.365	0.26	1.51
MSppppa	0	0.04	0.245	0.15	0.91
MSppppp	0	0	0.225	0.267	1.25
Ealaa	0	0.05	0.02	0	0
Ealap	0	0.01	0.01	0.165	0.1
Ealpa	0	0.03	0	0	0.01
Ealpp	0	0.05	0	0.07	0.07
Earaa	0	0.04	0	0.09	0.19
Earap	0	0.02	0.08	0.055	0.16
Earpa	0	0	0	0	0
Earpp	0	0.01	0	0	0.045
Eplaa	0	0.06	0.06	0.095	0.14
Eplap	0	0.03	0.02	0.035	0.09
Eplpa	0	0.03	0.02	0.175	0.115
Eplpp	0	0	0	0.015	0.02
Epraa	0	0	0.045	0.1	0.07
Eprap	0	0.13	0.07	0.15	0.05
Eprpa	0	0.06	0.02	0.07	0.07
Eprpp	0	0	0.03	0.03	0
Capaa	0	0.023	0.157	0.167	0.39
Capap	0	0.06	0.25	0.11	1.09
Cappaa	0	0.11	0.312	0.12	0.503
Cappap	0	0.12	0.267	0.125	0.703
Capppa	0	0.285	0.45	0.105	0.81
Capppp	0	0.1	0.478	0.078	1.183
Cppaaa	0	0.042	0.165	0.073	0
Cppaap	0	0.045	0.12	0.09	0.07
Cppapa	0	0.07	0.317	0.043	0.02
Cppapp	0	0.06	0.36	0.168	0.41
Cpppaa	0	0.082	0.385	0.188	0.18
Cpppap	0	0.115	0.39	0.178	0.085
Cppppa	0	0.125	0.51	0.302	0.055
Cppppp	0	0.068	0.405	0.22	0.08
Daaa	0	0.16	0.01	0.02	0
Daap	0	0.03	0.03	0	0
Dapa	0	0.09	0.16	0.08	0.02
Dapp	0	0.09	0.1	0.07	0.07
Dpaa	0	0.03	0.02	0	0.02
Dpap	0	0.02	0	0	0
Dppa	0	0.04	0.03	0.02	0.04
Dppp	0	0.05	0	0.07	0.02
Z3	0	0	0	0	0.025
Z2	0	0	0	0	0

## Sheet: cnd-1_miR-54-56-1-pr
Cell-track-name	CND-1-expression-status	wild type-rep1	wild type-rep2	miR-54-56-pr (cnd-1 peak region 1 removal)-rep1	miR-54-56-pr (cnd-1 peak region 1 removal)-rep2
ABalaaaala	1	0.357	0.28	0.275	0.15
ABalaaaalp	1	0.437	0.192	0.195	0.07
ABalaaaarl	1	0.647	0.235	0.1	0.18
ABalaaaarr	1	0.427	0.28	0.145	0.11
ABalaaapal	1	0.34	0.295	0.207	0.025
ABalaaapar	1	0.483	0.288	0.49	0.085
ABalaaappl	1	0.297	0.428	0.175	0.255
ABalaaappr	1	0.457	0.468	0.075	0.275
ABalaapaaa	1	0.423	0.71	0.265	0.05
ABalaapaap	1	0.333	0.623	0.12	0.065
ABalaapapa	1	0.84	0.61	0.26	0.225
ABalaapapp	1	0.483	0.273	0.085	0.065
ABalaappaa	1	0.56	1.165	0.33	0.31
ABalaappap	1	0.37	0.785	0.17	0.09
ABalaapppa	1	0.473	0.35	0.13	0.2
ABalaapppp	1	0.337	0.195	0.27	0.085
ABalappaap	1	1.047	1.02	0.287	0.153
ABalpapaaa	1	0.545	0.735	0	0.04
ABalpapaap	1	0.805	0.52	0.075	0.02
ABalpapapa	1	0.23	0.25	0.02	0
ABalpapapp	1	0.07	0.47	0	0.03
ABalppapaa	1	0.65	0.565	0.05	0.075
ABalppapap	1	0.49	0.425	0.05	0.055
ABalppappa	1	0.537	0.635	0.16	0.02
ABalppappp	1	0.557	0.538	0.08	0.08
ABarappaaa	1	0.563	1.25	0.14	0.04
ABarappaap	1	0.873	1.155	0.14	0.055
ABarappapa	1	0.617	1.09	0.08	0
ABarappapp	1	0.727	0.76	0.21	0.29
ABarapppaa	1	0.865	0.87	0.05	0.26
ABarapppap	1	0.645	0.545	0.03	0.07
ABarappppa	1	0.96	0.94	0.015	0
ABarappppp	1	0.38	0.42	0	0
ABplaapapp	1	0.558	0.504	0.168	0.16
ABplpaaaaa	1	8.367	1.21	1.17	3.615
ABplpaaaap	1	8.193	1.116	1.04	2.77
ABplpaaapa	1	9.977	1.356	1.452	2.73
ABplpaaapp	1	8.803	1.006	1.41	2.86
ABplpaapaa	1	5.197	0.802	0.208	2.76
ABplpaapap	1	5.027	0.82	0.188	2.96
ABplpaappa	1	2.447	0.336	0.205	0.06
ABplpaappp	1	2.74	0.544	0.19	0.06
ABplppapaa	1	1.328	0.208	0.1	0.035
ABplppapap	1	1.172	0.532	0.133	0.055
ABplppappa	1	0.725	0.295	0.068	0.05
ABplppappp	1	0.97	0.582	0.103	0.18
ABpraapapa	1	2.58	2.85	0.12	0.18
ABpraapapp	1	1.283	1.215	0.09	0.24
ABprpaaaaa	1	7.435	4.28	3.325	4.63
ABprpaaaap	1	6.315	3.67	3.01	4.725
ABprpaaapa	1	8.065	5	3.3	7.775
ABprpaaapp	1	8.105	4.827	3.6	5.86
ABprpaapaa	1	8.245	4.715	1.715	0.43
ABprpaapap	1	8.865	4.61	1.58	0.875
ABprpaappa	1	4.94	2.845	0.05	0.125
ABprpaappp	1	4.78	3.58	0.105	0.06
ABprppapaa	1	1.295	0.36	0.02	0.01
ABprppapap	1	1.42	0.745	0.12	0.23
ABprppappa	1	1.375	0.525	0.11	0
ABprppappp	1	1.575	0.565	0.03	0.025
MSaapapa	1	0.31	0.465	0.05	0.05
MSaapapp	1	0.195	0.17	0	0
MSpapapa	1	1.315	0.815	0.01	0.08
MSpapapp	1	0.425	0.635	0	0
ABalapaaaa	0	0.77	0.637	0.373	0.205
ABalapaaap	0	0.607	0.453	0.21	0.12
ABalapaapa	0	0.47	0.473	0.27	0.19
ABalapaapp	0	0.553	0.46	0.123	0.07
ABalapapaa	0	0.767	0.92	0.587	0.3
ABalapapap	0	0.53	0.76	0.34	0.143
ABalapappa	0	0.327	1.127	0.253	0.11
ABalapappp	0	0.38	0.42	0.25	0.177
ABalappaaa	0	2.41	1.993	0.283	0.35
ABalappapa	0	3.653	0.36	0.157	0.217
ABalappapp	0	1.203	0.353	0.07	0.147
ABalapppaa	0	0.63	0.58	0.1	0.08
ABalapppap	0	0.84	0.7	0.12	0.11
ABalappppa	0	0.73	0.43	0.107	0.055
ABalappppp	0	1.013	0.467	0.137	0.06
ABalpaaaaa	0	0.25	0.21	0.045	0.08
ABalpaaaap	0	0.237	0.133	0.05	0.085
ABalpaaapa	0	0.187	0.1	0	0
ABalpaaapp	0	0.137	0.117	0	0.05
ABalpaapaa	0	0.477	0.55	0.095	0.02
ABalpaapap	0	0.05	0	0	0
ABalpaappa	0	0.817	1.25	0.12	0.12
ABalpaappp	0	0.27	0.14	0.03	0.03
ABalpappaa	0	0.37	0.61	0.043	0.01
ABalpappap	0	0.87	0.28	0.05	0
ABalpapppa	0	1.17	0.22	0.05	0.02
ABalpapppp	0	0	0.03	0	0
ABalppaaaa	0	0.84	1.285	0.58	0.47
ABalppaaap	0	0.363	0.448	0.07	0.13
ABalppaapa	0	0.81	1.165	0.45	0.615
ABalppaapp	0	0.427	0.735	0.107	0.06
ABalpppaaa	0	2.993	1.402	0.203	0.087
ABalpppaap	0	2.913	1.365	0.2	0.1
ABalpppapa	0	1.907	0.998	0.125	0.03
ABalpppapp	0	2.237	0.762	0.21	0.093
ABalppppaa	0	3.335	1.113	0.195	0.385
ABalppppap	0	2.13	0.887	0.135	0.83
ABalpppppa	0	1.53	0.953	0.15	0.08
ABalpppppp	0	0.48	0.373	0.145	0.02
ABaraaaaaa	0	0.56	0.31	0.1	0.065
ABaraaaaap	0	0.47	0.143	0.065	0.09
ABaraaaapa	0	0.243	0.127	0.06	0.035
ABaraaaapp	0	0.57	0.193	0.055	0.045
ABaraaapaa	0	1.18	0.19	0.07	0.04
ABaraaapap	0	0.42	0.055	0	0
ABaraaappa	0	0.685	0.585	0.045	0.19
ABaraaappp	0	0.47	0.255	0.025	0.06
ABaraapaaa	0	0.275	0.07	0.025	0.01
ABaraapaap	0	0.13	0.065	0.035	0
ABaraapapa	0	0.06	0.085	0	0
ABaraapapp	0	0.165	0.185	0	0
ABaraappaa	0	0.205	0.18	0.02	0
ABaraappap	0	0.065	0.135	0.03	0.05
ABaraapppa	0	0.13	0.065	0.03	0.01
ABaraapppp	0	0.245	0.3	0.06	0
ABarapaaaa	0	0.135	0.11	0	0.065
ABarapaaap	0	0.08	0.075	0	0.07
ABarapaapa	0	0	0.05	0.08	0.04
ABarapaapp	0	0.09	0.04	0	0
ABarapapaa	0	0.11	0.06	0.02	0
ABarapapap	0	0.135	0.157	0.02	0
ABarapappa	0	0.09	0.125	0.01	0
ABarapappp	0	0	0.03	0	0.02
ABarpaaaaa	0	0.525	0.537	0.18	0.095
ABarpaaaap	0	0.492	0.443	0.235	0.165
ABarpaaapa	0	0.43	0.437	0.145	0.088
ABarpaaapp	0	0.55	0.883	0.46	0.225
ABarpaapaa	0	0.252	0.94	0.375	0.18
ABarpaapap	0	0.175	0.815	0.255	0.11
ABarpaappa	0	0.32	0.43	0.16	0.22
ABarpaappp	0	0.34	0.545	0.16	0.21
ABarpapaaa	0	0.287	0.82	0.4	0.245
ABarpapaap	0	0.343	0.555	0.34	0.36
ABarpapapa	0	0.42	0.475	0.325	0.31
ABarpapapp	0	0.243	0.72	0.315	0.22
ABarpappaa	0	0.535	0.573	0.185	0.31
ABarpappap	0	0.288	0.25	0.305	0.143
ABarpapppa	0	0.278	0.26	0.175	0.147
ABarpapppp	0	0.288	0.223	0.17	0.113
ABarppaaaa	0	0.368	0.893	0.287	0.243
ABarppaaap	0	0.208	0.59	0.357	0.24
ABarppaapa	0	0.234	0.48	0.287	0.187
ABarppaapp	0	0.284	0.5	0.26	0.197
ABarppapaa	0	0.242	0.383	0.2	0.365
ABarppapap	0	0.302	0.493	0.223	0.15
ABarppappa	0	0.252	0.52	0.3	0.22
ABarppappp	0	0.43	0.567	0.233	0
ABarpppaaa	0	0.385	0.532	0.197	0.153
ABarpppaap	0	0.26	0.387	0.2	0.223
ABarpppapa	0	0.25	0.248	0.11	0.167
ABarpppapp	0	0.325	0.412	0.317	0.22
ABarppppaa	0	0.392	0.408	0.033	0.255
ABarppppap	0	0.485	0.338	0.103	0.205
ABarpppppa	0	0.4	0.51	0.047	0.055
ABarpppppp	0	0.365	0.355	0.107	0.155
ABplaaaaaa	0	0.236	0.31	0.34	0.24
ABplaaaaap	0	0.196	0.316	0.323	0.287
ABplaaaapa	0	0.212	0.366	0.24	0.167
ABplaaaapp	0	0.16	0.392	0.25	0.283
ABplaaapaa	0	0.268	0.29	0.3	0.157
ABplaaapap	0	0.22	0.276	0.35	0.143
ABplaaappa	0	0.242	0.166	0.213	0.09
ABplaaappp	0	0.238	0.21	0.22	0.16
ABplaapaaa	0	1.64	0.404	0.182	0.3
ABplaapaap	0	1.068	0.72	0.232	0.187
ABplaappaa	0	0.552	0.694	0.245	0.193
ABplaappap	0	0.17	0.272	0.165	0.07
ABplaapppa	0	0.255	0.18	0.06	0.05
ABplaapppp	0	0.195	0.296	0.057	0.05
ABplapaaaa	0	0.445	0.42	0.24	0.188
ABplapaaap	0	0.305	0.402	0.197	0.145
ABplapaapa	0	0.595	0.488	0.533	0.202
ABplapaapp	0	0.385	0.522	0.39	0.132
ABplapapaa	0	0.232	0.28	0.213	0.162
ABplapapap	0	0.415	0.324	0.19	0.143
ABplapappa	0	0.29	0.376	0.227	0.09
ABplapappp	0	0.33	0.376	0.137	0.075
ABplappaaa	0	0.458	0.224	0.133	0
ABplappaap	0	0.415	0.208	0.113	0
ABplappapa	0	0.735	0.202	0.247	0.015
ABplappapp	0	0.86	0.208	0.11	0.04
ABplapppaa	0	0.822	0.41	0.09	0
ABplapppap	0	0.648	0.276	0.065	0
ABplappppa	0	0.63	0.422	0.103	0.045
ABplappppp	0	0.29	0.314	0.153	0
ABplpapaaa	0	0.22	0.103	0.045	0.02
ABplpapaap	0	0.235	0.223	0.07	0.025
ABplpapapa	0	0.24	0.213	0.05	0.05
ABplpapapp	0	0.34	0.133	0.053	0
ABplpappaa	0	0.03	0.04	0.055	0
ABplpappap	0	1.39	0.3	0.053	0.18
ABplpapppa	0	0.56	0.112	0.05	0
ABplpapppp	0	0.26	0.13	0.05	0.045
ABplppaaaa	0	0.38	0.235	0.095	0.02
ABplppaaap	0	1.05	0.965	0.172	0.085
ABplppaapa	0	0.59	0.245	0.18	0.05
ABplppaapp	0	0.633	0.18	0.148	0.06
ABplpppaaa	0	0.206	0.298	0.22	0.03
ABplpppaap	0	0.316	0.428	0.17	0.027
ABplpppapa	0	0.196	0.375	0.167	0
ABplpppapp	0	0.5	0.642	0.19	0.095
ABplppppaa	0	0.35	0.132	0	0.03
ABplppppap	0	0.317	0.105	0	0.02
ABplpppppa	0	0.145	0.192	0.15	0.015
ABplpppppp	0	0.188	0.245	0.147	0.015
ABpraaaaaa	0	1.42	1.783	0.285	0.237
ABpraaaaap	0	1.423	2.15	0.28	0.097
ABpraaaapa	0	1.357	1.423	0.105	0.053
ABpraaaapp	0	1.063	1.397	0.15	0.183
ABpraaapaa	0	2.353	1.577	0.113	0.605
ABpraaapap	0	2.093	1.613	0.183	0.385
ABpraaappa	0	1.227	0.563	0.06	0.185
ABpraaappp	0	0.56	0.327	0.07	0.095
ABpraapaaa	0	3.707	1.82	0.36	0.485
ABpraapaap	0	2.56	1.895	0.325	0.31
ABpraappaa	0	2.375	0.32	0.165	0.68
ABpraappap	0	0.455	0.147	0.04	0.135
ABpraapppa	0	0.42	0.193	0.02	0.15
ABpraapppp	0	0.585	0.117	0	0
ABprapaaaa	0	0.905	0.48	0.12	0.287
ABprapaaap	0	0.725	0.59	0.123	0.17
ABprapaapa	0	0.922	0.413	0.06	0.147
ABprapaapp	0	0.77	0.423	0.07	0.11
ABprapapaa	0	0.49	0.153	0.097	0.045
ABprapapap	0	0.798	0.343	0.053	0.095
ABprapappa	0	0.672	0.27	0.093	0.155
ABprapappp	0	0.592	0.347	0.087	0.1
ABprappaaa	0	2.36	0.403	0.21	0
ABprappaap	0	2.79	0.217	0	0.015
ABprappapa	0	2.325	0.173	0.05	0.06
ABprappapp	0	2.19	0.183	0.04	0.035
ABprapppaa	0	1.36	0.4	0.013	0.01
ABprapppap	0	1.23	0.25	0.047	0.01
ABprappppa	0	2.03	0.433	0.107	0.045
ABprappppp	0	1.643	0.34	0.05	0.035
ABprpapaaa	0	1.445	0.53	0	0
ABprpapaap	0	1.44	0.72	0.035	0
ABprpapapa	0	1.285	0.755	0.11	0.01
ABprpapapp	0	1.325	0.715	0.01	0.01
ABprpappaa	0	1.94	0.42	0.03	0.44
ABprpappap	0	1.56	0.51	0.07	0.02
ABprpapppa	0	0.12	0.395	0.04	0
ABprpapppp	0	0.31	0.535	0.065	0.02
ABprppaaaa	0	0.755	0.36	0	0.01
ABprppaaap	0	2.18	1.28	0.28	0.04
ABprppaapa	0	0.8	0.325	0.1	0.025
ABprppaapp	0	0.58	0.185	0.11	0.065
ABprpppaaa	0	0.485	1.38	0.065	0.05
ABprpppaap	0	0.555	1.17	0.085	0.03
ABprpppapa	0	0.7	0.43	0.03	0.12
ABprpppapp	0	1.22	1.205	0.07	0.13
ABprppppaa	0	0.6	0.2	0.02	0
ABprppppap	0	0.54	0.3	0	0
ABprpppppa	0	0.58	0.37	0.07	0
ABprpppppp	0	1.3	0.71	0.1	0.05
MSaaaaaa	0	0.185	0.483	0.03	0
MSaaaaap	0	0.315	0.237	0.045	0.01
MSaaaapa	0	0.405	0.243	0.14	0
MSaaaapp	0	0.28	0.45	0.08	0.04
MSaaapaa	0	0.22	0.1	0	0
MSaaapap	0	0.155	0.285	0	0.06
MSaaapp	0	0.89	0.3	0.13	0.01
MSaapaaa	0	0.03	0.26	0	0
MSaapaap	0	0.04	0.23	0.01	0
MSaappa	0	0.84	0.52	0	0.02
MSaappp	0	0.17	0.14	0	0
MSapaaaa	0	0.75	0.36	0	0
MSapaaap	0	0.64	0.43	0.19	0.02
MSapaap	0	0.29	0.19	0.01	0.01
MSapapaa	0	1.725	0.73	0	0
MSapapap	0	1.27	0.86	0.03	0.02
MSapapp	0	0.26	0.51	0	0.03
MSappaa	0	0.01	0.04	0.01	0
MSappap	0	0.5	0.04	0.01	0
MSapppa	0	0.12	0.14	0.015	0
MSapppp	0	0.25	0.235	0.07	0.045
MSpaaaaa	0	1.615	0.435	0.05	0.03
MSpaaaap	0	0.525	0.055	0.055	0.12
MSpaaapa	0	0.75	0.15	0.02	0.05
MSpaaapp	0	0.42	0.19	0.03	0.02
MSpaapa	0	0.06	0.02	0	0
MSpaapp	0	1.3	1.35	0.24	0.16
MSpapaaa	0	0.24	0.49	0	0
MSpapaap	0	0.17	0.325	0	0
MSpappa	0	0.73	0.58	0	0.02
MSpappp	0	0.1	0.16	0.01	0
MSppaaaa	0	0.56	0.103	0.02	0
MSppaaap	0	0.27	0.09	0.05	0.02
MSppaap	0	0.18	0.065	0.02	0.01
MSppapaa	0	2.195	0.165	0.06	0.105
MSppapap	0	2.08	0.31	0	0
MSppappa	0	1.74	0.175	0.17	0
MSppappp	0	1.525	0.155	0.065	0.215
MSpppaa	0	0.52	0.09	0.03	0
MSpppap	0	0.12	0.26	0.04	0
MSppppa	0	0.83	0.04	0	0
MSppppp	0	0.92	0.15	0.02	0.15
Ealaa	0	4.53	1.38	0.03	0.125
Ealap	0	3.605	1.363	0.02	0.2
Ealpa	0	6.435	1.947	0	0.105
Ealpp	0	9.055	1.763	0.01	0.065
Earaa	0	2.85	2.155	0	0.33
Earap	0	2.965	2.52	0.1	0.09
Earpa	0	3.67	1.6	0	0
Earpp	0	4.16	1.685	0.04	0.01
Eplaa	0	4.827	2.17	0	0.02
Eplap	0	5.843	2.78	0.05	0.06
Eplpa	0	5.047	3.48	0.01	0.08
Eplpp	0	4.943	3.157	0.02	0
Epraa	0	4.393	2.837	0.02	0.1
Eprap	0	5.667	2.603	0.35	0
Eprpa	0	5.383	3.663	0	0
Eprpp	0	5.957	4.253	0	0.03
Caaaaa	0	0.28	0.29	0.21	0.14
Caaaap	0	0.833	0.308	0.18	0.055
Caaapa	0	0.237	0.186	0.22	0.245
Caaapp	0	0.18	0.114	0.08	0.09
Caapa	0	1.3	0.505	0.26	0.07
Caappd	0	0.65	0.378	0.14	0.07
Caappv	0	1.43	0.722	0.17	0.087
Capaa	0	0.283	0.092	0.125	0
Capap	0	0.39	0.215	0.125	0
Cappaa	0	1.038	0.248	0.058	0
Cappap	0	0.692	0.402	0.055	0.1
Capppa	0	1.175	0.376	0.065	0
Capppp	0	1.662	0.308	0.053	0
Cpaaaa	0	0.303	0.495	0.09	0.142
Cpaaap	0	0.4	0.43	0.11	0.1
Cpaapa	0	0.293	0.46	0.108	0.058
Cpaapp	0	0.46	0.27	0.075	0.038
Cpapaa	0	0.513	0.44	0.04	0.067
Cpapap	0	0.713	0.47	0.075	0.065
Cpappd	0	0.703	0.35	0.037	0.045
Cpappv	0	0.957	0.81	0.037	0.037
Cppaaa	0	1.133	0.347	0.02	0
Cppaap	0	1.207	0.173	0	0
Cppapa	0	1.863	0.227	0	0
Cppapp	0	1.323	0.673	0	0
Cpppaa	0	2.257	0.337	0	0.08
Cpppap	0	1.623	0.227	0.02	0
Cppppa	0	1.613	0.513	0	0.04
Cppppp	0	1.713	0.557	0	0
Daaa	0	0.17	0.08	0.06	0.02
Daap	0	0.15	0.147	0.02	0
Dapa	0	0.363	0.162	0.04	0
Dapp	0	0.177	0.112	0.02	0
Dpaa	0	0.665	0.42	0	0
Dpap	0	0.84	0.225	0	0.01
Dppa	0	0.75	0.295	0	0
Dppp	0	0.405	0.125	0.04	0
Z3	0	0	0.01	0	0
Z2	0	0.05	0.01	0	0

## Sheet: cnd-1_miR-54-56-2-pr
Cell-track-name	CND-1-expression-status	wild type-rep1	wild type-rep2	miR-54-56-pr (cnd-1 peak region 2 removal)-rep1	miR-54-56-pr (cnd-1 peak region 2 removal)-rep2
ABalaaaala	1	0.357	0.28	0.387	0.117
ABalaaaalp	1	0.437	0.192	0.2	0.053
ABalaaaarl	1	0.647	0.235	0.333	0.093
ABalaaaarr	1	0.427	0.28	0.36	0.097
ABalaaapal	1	0.34	0.295	0.183	0.17
ABalaaapar	1	0.483	0.288	0.433	0.31
ABalaaappl	1	0.297	0.428	0.5	0.295
ABalaaappr	1	0.457	0.468	0.237	0.425
ABalaapaaa	1	0.423	0.71	0.34	0.19
ABalaapaap	1	0.333	0.623	0.145	0.185
ABalaapapa	1	0.84	0.61	0.47	0.465
ABalaapapp	1	0.483	0.273	0.225	0.12
ABalaappaa	1	0.56	1.165	0.51	0.715
ABalaappap	1	0.37	0.785	0.193	0.135
ABalaapppa	1	0.473	0.35	0.133	0.115
ABalaapppp	1	0.337	0.195	0.103	0.2
ABalappaap	1	1.047	1.02	0.135	0.153
ABalpapaaa	1	0.545	0.735	0.043	0.073
ABalpapaap	1	0.805	0.52	0.133	0.093
ABalpapapa	1	0.23	0.25	0.067	0
ABalpapapp	1	0.07	0.47	0.12	0.055
ABalppapaa	1	0.65	0.565	0.178	0.08
ABalppapap	1	0.49	0.425	0.08	0.057
ABalppappa	1	0.537	0.635	0.12	0.03
ABalppappp	1	0.557	0.538	0.107	0
ABarappaaa	1	0.563	1.25	0.14	0.17
ABarappaap	1	0.873	1.155	0.07	0.1
ABarappapa	1	0.617	1.09	0.24	0.14
ABarappapp	1	0.727	0.76	0.13	0.1
ABarapppaa	1	0.865	0.87	0.33	0.095
ABarapppap	1	0.645	0.545	0.165	0
ABarappppa	1	0.96	0.94	0.1	0.09
ABarappppp	1	0.38	0.42	0.095	0.02
ABplaapapp	1	0.558	0.504	0.188	0.107
ABplpaaaaa	1	8.367	1.21	0.215	0.05
ABplpaaaap	1	8.193	1.116	0.205	0.027
ABplpaaapa	1	9.977	1.356	0.148	0.057
ABplpaaapp	1	8.803	1.006	0.183	0.053
ABplpaapaa	1	5.197	0.802	0.127	0.07
ABplpaapap	1	5.027	0.82	0.213	0.127
ABplpaappa	1	2.447	0.336	0.127	0.153
ABplpaappp	1	2.74	0.544	0.157	0.147
ABplppapaa	1	1.328	0.208	0.168	0.182
ABplppapap	1	1.172	0.532	0.14	0.232
ABplppappa	1	0.725	0.295	0.14	0.18
ABplppappp	1	0.97	0.582	0.145	0.103
ABpraapapa	1	2.58	2.85	0.243	0.2
ABpraapapp	1	1.283	1.215	0.123	0.095
ABprpaaaaa	1	7.435	4.28	0.093	0.18
ABprpaaaap	1	6.315	3.67	0.05	0.12
ABprpaaapa	1	8.065	5	0.097	0.32
ABprpaaapp	1	8.105	4.827	0.077	0.02
ABprpaapaa	1	8.245	4.715	0.06	0.17
ABprpaapap	1	8.865	4.61	0.21	0.16
ABprpaappa	1	4.94	2.845	0.01	0.035
ABprpaappp	1	4.78	3.58	0.19	0.165
ABprppapaa	1	1.295	0.36	0	0.08
ABprppapap	1	1.42	0.745	0.42	0.1
ABprppappa	1	1.375	0.525	0	0.17
ABprppappp	1	1.575	0.565	0.185	0
MSaapapa	1	0.31	0.465	0	0.03
MSaapapp	1	0.195	0.17	0.01	0.09
MSpapapa	1	1.315	0.815	0.025	0
MSpapapp	1	0.425	0.635	0	0
ABalapaaaa	0	0.77	0.637	0.267	0.087
ABalapaaap	0	0.607	0.453	0.165	0.087
ABalapaapa	0	0.47	0.473	0.29	0.207
ABalapaapp	0	0.553	0.46	0.205	0.167
ABalapapaa	0	0.767	0.92	0.507	0.58
ABalapapap	0	0.53	0.76	0.295	0.113
ABalapappa	0	0.327	1.127	0.185	0.107
ABalapappp	0	0.38	0.42	0.378	0.163
ABalappaaa	0	2.41	1.993	0.462	0.863
ABalappapa	0	3.653	0.36	0.2	0.4
ABalappapp	0	1.203	0.353	0.222	0.15
ABalapppaa	0	0.63	0.58	0.12	0.12
ABalapppap	0	0.84	0.7	0.095	0.045
ABalappppa	0	0.73	0.43	0.065	0.29
ABalappppp	0	1.013	0.467	0.082	0.295
ABalpaaaaa	0	0.25	0.21	0.16	0.115
ABalpaaaap	0	0.237	0.133	0.18	0
ABalpaaapa	0	0.187	0.1	0	0.035
ABalpaaapp	0	0.137	0.117	0	0.03
ABalpaapaa	0	0.477	0.55	0.15	0.055
ABalpaapap	0	0.05	0	0.055	0
ABalpaappa	0	0.817	1.25	0.285	0.09
ABalpaappp	0	0.27	0.14	0.06	0.04
ABalpappaa	0	0.37	0.61	0.02	0.01
ABalpappap	0	0.87	0.28	0.08	0
ABalpapppa	0	1.17	0.22	0	0.07
ABalpapppp	0	0	0.03	0	0
ABalppaaaa	0	0.84	1.285	0.792	0.432
ABalppaaap	0	0.363	0.448	0.225	0.19
ABalppaapa	0	0.81	1.165	0.332	0.313
ABalppaapp	0	0.427	0.735	0.098	0.123
ABalpppaaa	0	2.993	1.402	0.16	0.143
ABalpppaap	0	2.913	1.365	0.195	0.18
ABalpppapa	0	1.907	0.998	0.255	0.063
ABalpppapp	0	2.237	0.762	0.44	0.06
ABalppppaa	0	3.335	1.113	0.05	0.043
ABalppppap	0	2.13	0.887	0.113	0.04
ABalpppppa	0	1.53	0.953	0.087	0.043
ABalpppppp	0	0.48	0.373	0.04	0.047
ABaraaaaaa	0	0.56	0.31	0.375	0.17
ABaraaaaap	0	0.47	0.143	0.28	0.055
ABaraaaapa	0	0.243	0.127	0.055	0.08
ABaraaaapp	0	0.57	0.193	0.07	0.11
ABaraaapaa	0	1.18	0.19	0.12	0.04
ABaraaapap	0	0.42	0.055	0	0.04
ABaraaappa	0	0.685	0.585	0.073	0.18
ABaraaappp	0	0.47	0.255	0.037	0.06
ABaraapaaa	0	0.275	0.07	0	0.035
ABaraapaap	0	0.13	0.065	0	0.05
ABaraapapa	0	0.06	0.085	0.02	0
ABaraapapp	0	0.165	0.185	0	0.01
ABaraappaa	0	0.205	0.18	0.06	0
ABaraappap	0	0.065	0.135	0.02	0.02
ABaraapppa	0	0.13	0.065	0	0
ABaraapppp	0	0.245	0.3	0.01	0.03
ABarapaaaa	0	0.135	0.11	0.06	0.02
ABarapaaap	0	0.08	0.075	0.17	0.035
ABarapaapa	0	0	0.05	0.025	0
ABarapaapp	0	0.09	0.04	0.025	0
ABarapapaa	0	0.11	0.06	0.055	0
ABarapapap	0	0.135	0.157	0.055	0.08
ABarapappa	0	0.09	0.125	0.05	0.06
ABarapappp	0	0	0.03	0	0
ABarpaaaaa	0	0.525	0.537	0.517	0.183
ABarpaaaap	0	0.492	0.443	0.367	0.233
ABarpaaapa	0	0.43	0.437	0.417	0.233
ABarpaaapp	0	0.55	0.883	0.567	0.597
ABarpaapaa	0	0.252	0.94	0.475	0.25
ABarpaapap	0	0.175	0.815	0.345	0.11
ABarpaappa	0	0.32	0.43	0.45	0.14
ABarpaappp	0	0.34	0.545	0.42	0.117
ABarpapaaa	0	0.287	0.82	0.605	0.315
ABarpapaap	0	0.343	0.555	0.18	0.32
ABarpapapa	0	0.42	0.475	0.33	0.285
ABarpapapp	0	0.243	0.72	0.39	0.32
ABarpappaa	0	0.535	0.573	0.735	0.35
ABarpappap	0	0.288	0.25	0.325	0.37
ABarpapppa	0	0.278	0.26	0.275	0.165
ABarpapppp	0	0.288	0.223	0.155	0.195
ABarppaaaa	0	0.368	0.893	0.56	0.342
ABarppaaap	0	0.208	0.59	0.243	0.277
ABarppaapa	0	0.234	0.48	0.17	0.24
ABarppaapp	0	0.284	0.5	0.297	0.23
ABarppapaa	0	0.242	0.383	0.303	0.235
ABarppapap	0	0.302	0.493	0.303	0.13
ABarppappa	0	0.252	0.52	0.367	0.335
ABarppappp	0	0.43	0.567	0.277	0.17
ABarpppaaa	0	0.385	0.532	0.553	0.6
ABarpppaap	0	0.26	0.387	0.203	0.217
ABarpppapa	0	0.25	0.248	0.22	0.203
ABarpppapp	0	0.325	0.412	0.33	0.35
ABarppppaa	0	0.392	0.408	0.223	0.21
ABarppppap	0	0.485	0.338	0.157	0.14
ABarpppppa	0	0.4	0.51	0.213	0.17
ABarpppppp	0	0.365	0.355	0.163	0.093
ABplaaaaaa	0	0.236	0.31	0.18	0.208
ABplaaaaap	0	0.196	0.316	0.168	0.145
ABplaaaapa	0	0.212	0.366	0.215	0.19
ABplaaaapp	0	0.16	0.392	0.198	0.2
ABplaaapaa	0	0.268	0.29	0.277	0.257
ABplaaapap	0	0.22	0.276	0.255	0.177
ABplaaappa	0	0.242	0.166	0.248	0.177
ABplaaappp	0	0.238	0.21	0.19	0.133
ABplaapaaa	0	1.64	0.404	0.192	0.247
ABplaapaap	0	1.068	0.72	0.185	0.113
ABplaappaa	0	0.552	0.694	0.27	0.36
ABplaappap	0	0.17	0.272	0.125	0.145
ABplaapppa	0	0.255	0.18	0.045	0.115
ABplaapppp	0	0.195	0.296	0.048	0.08
ABplapaaaa	0	0.445	0.42	0.275	0.275
ABplapaaap	0	0.305	0.402	0.26	0.32
ABplapaapa	0	0.595	0.488	0.34	0.282
ABplapaapp	0	0.385	0.522	0.298	0.17
ABplapapaa	0	0.232	0.28	0.205	0.143
ABplapapap	0	0.415	0.324	0.112	0.09
ABplapappa	0	0.29	0.376	0.135	0.13
ABplapappp	0	0.33	0.376	0.167	0.122
ABplappaaa	0	0.458	0.224	0.31	0.063
ABplappaap	0	0.415	0.208	0.187	0.077
ABplappapa	0	0.735	0.202	0.27	0.063
ABplappapp	0	0.86	0.208	0.273	0.063
ABplapppaa	0	0.822	0.41	0.177	0.27
ABplapppap	0	0.648	0.276	0.137	0.287
ABplappppa	0	0.63	0.422	0.393	0.167
ABplappppp	0	0.29	0.314	0.227	0.135
ABplpapaaa	0	0.22	0.103	0.083	0.063
ABplpapaap	0	0.235	0.223	0.103	0.033
ABplpapapa	0	0.24	0.213	0.117	0
ABplpapapp	0	0.34	0.133	0.143	0.015
ABplpappaa	0	0.03	0.04	0.075	0.05
ABplpappap	0	1.39	0.3	0.167	0.235
ABplpapppa	0	0.56	0.112	0.12	0.055
ABplpapppp	0	0.26	0.13	0.095	0.045
ABplppaaaa	0	0.38	0.235	0.148	0.073
ABplppaaap	0	1.05	0.965	0.39	0.175
ABplppaapa	0	0.59	0.245	0.182	0.09
ABplppaapp	0	0.633	0.18	0.192	0.078
ABplpppaaa	0	0.206	0.298	0.17	0.113
ABplpppaap	0	0.316	0.428	0.07	0.157
ABplpppapa	0	0.196	0.375	0.087	0.12
ABplpppapp	0	0.5	0.642	0.187	0.28
ABplppppaa	0	0.35	0.132	0.025	0.04
ABplppppap	0	0.317	0.105	0.028	0.03
ABplpppppa	0	0.145	0.192	0.025	0.037
ABplpppppp	0	0.188	0.245	0.065	0.023
ABpraaaaaa	0	1.42	1.783	0.457	0.255
ABpraaaaap	0	1.423	2.15	0.473	0.335
ABpraaaapa	0	1.357	1.423	0.137	0.19
ABpraaaapp	0	1.063	1.397	0.323	0.35
ABpraaapaa	0	2.353	1.577	0.12	0.075
ABpraaapap	0	2.093	1.613	0.22	0.1
ABpraaappa	0	1.227	0.563	0.2	0.07
ABpraaappp	0	0.56	0.327	0.08	0.06
ABpraapaaa	0	3.707	1.82	0.42	0.34
ABpraapaap	0	2.56	1.895	0.17	0.235
ABpraappaa	0	2.375	0.32	0.755	0.32
ABpraappap	0	0.455	0.147	0.46	0.08
ABpraapppa	0	0.42	0.193	0.095	0.06
ABpraapppp	0	0.585	0.117	0.065	0.09
ABprapaaaa	0	0.905	0.48	0.337	0.16
ABprapaaap	0	0.725	0.59	0.213	0.13
ABprapaapa	0	0.922	0.413	0.527	0.43
ABprapaapp	0	0.77	0.423	0.24	0.357
ABprapapaa	0	0.49	0.153	0.155	0.223
ABprapapap	0	0.798	0.343	0.167	0.213
ABprapappa	0	0.672	0.27	0.343	0.157
ABprapappp	0	0.592	0.347	0.22	0.177
ABprappaaa	0	2.36	0.403	0.087	0.1
ABprappaap	0	2.79	0.217	0.07	0.035
ABprappapa	0	2.325	0.173	0.12	0.17
ABprappapp	0	2.19	0.183	0.103	0.07
ABprapppaa	0	1.36	0.4	0.117	0.17
ABprapppap	0	1.23	0.25	0.147	0
ABprappppa	0	2.03	0.433	0.247	0.15
ABprappppp	0	1.643	0.34	0.07	0.03
ABprpapaaa	0	1.445	0.53	0.025	0.075
ABprpapaap	0	1.44	0.72	0	0.04
ABprpapapa	0	1.285	0.755	0.08	0
ABprpapapp	0	1.325	0.715	0.14	0.01
ABprpappaa	0	1.94	0.42	0.03	0.08
ABprpappap	0	1.56	0.51	0.02	0
ABprpapppa	0	0.12	0.395	0.045	0.19
ABprpapppp	0	0.31	0.535	0.02	0.02
ABprppaaaa	0	0.755	0.36	0.08	0.085
ABprppaaap	0	2.18	1.28	0.127	0.14
ABprppaapa	0	0.8	0.325	0.123	0.2
ABprppaapp	0	0.58	0.185	0.103	0.115
ABprpppaaa	0	0.485	1.38	0.11	0.015
ABprpppaap	0	0.555	1.17	0.17	0.065
ABprpppapa	0	0.7	0.43	0.11	0.05
ABprpppapp	0	1.22	1.205	0.45	0.295
ABprppppaa	0	0.6	0.2	0.047	0.03
ABprppppap	0	0.54	0.3	0.043	0.05
ABprpppppa	0	0.58	0.37	0.04	0.03
ABprpppppp	0	1.3	0.71	0.13	0.09
MSaaaaaa	0	0.185	0.483	0.05	0.02
MSaaaaap	0	0.315	0.237	0.02	0.15
MSaaaapa	0	0.405	0.243	0.145	0.055
MSaaaapp	0	0.28	0.45	0.09	0.09
MSaaapaa	0	0.22	0.1	0	0
MSaaapap	0	0.155	0.285	0	0.08
MSaaapp	0	0.89	0.3	0.1	0.09
MSaapaaa	0	0.03	0.26	0	0.03
MSaapaap	0	0.04	0.23	0.09	0
MSaappa	0	0.84	0.52	0.01	0.02
MSaappp	0	0.17	0.14	0.05	0
MSapaaaa	0	0.75	0.36	0.02	0.025
MSapaaap	0	0.64	0.43	0.215	0.04
MSapaap	0	0.29	0.19	0.08	0
MSapapaa	0	1.725	0.73	0.145	0.15
MSapapap	0	1.27	0.86	0.05	0.01
MSapapp	0	0.26	0.51	0.07	0.05
MSappaa	0	0.01	0.04	0.02	0.02
MSappap	0	0.5	0.04	0.01	0
MSapppa	0	0.12	0.14	0	0.08
MSapppp	0	0.25	0.235	0.045	0.05
MSpaaaaa	0	1.615	0.435	0.11	0.08
MSpaaaap	0	0.525	0.055	0.125	0
MSpaaapa	0	0.75	0.15	0.4	0.26
MSpaaapp	0	0.42	0.19	0.17	0.02
MSpaapa	0	0.06	0.02	0.05	0
MSpaapp	0	1.3	1.35	0.26	1.37
MSpapaaa	0	0.24	0.49	0.01	0
MSpapaap	0	0.17	0.325	0	0.01
MSpappa	0	0.73	0.58	0.1	0
MSpappp	0	0.1	0.16	0.01	0
MSppaaaa	0	0.56	0.103	0.065	0.04
MSppaaap	0	0.27	0.09	0.115	0
MSppaap	0	0.18	0.065	0.15	0.01
MSppapaa	0	2.195	0.165	0.095	0.02
MSppapap	0	2.08	0.31	0.105	0.07
MSppappa	0	1.74	0.175	0.265	0.05
MSppappp	0	1.525	0.155	0.31	0.28
MSpppaa	0	0.52	0.09	0.02	0
MSpppap	0	0.12	0.26	0.03	0
MSppppa	0	0.83	0.04	0	0.08
MSppppp	0	0.92	0.15	0.02	0.01
Ealaa	0	4.53	1.38	0.06	0.05
Ealap	0	3.605	1.363	0.195	0.04
Ealpa	0	6.435	1.947	0.02	0.17
Ealpp	0	9.055	1.763	0.05	0.02
Earaa	0	2.85	2.155	0.5	0.05
Earap	0	2.965	2.52	0.155	0.02
Earpa	0	3.67	1.6	0.065	0.01
Earpp	0	4.16	1.685	0.03	0.09
Eplaa	0	4.827	2.17	0.03	0.01
Eplap	0	5.843	2.78	0.185	0.05
Eplpa	0	5.047	3.48	0.13	0.09
Eplpp	0	4.943	3.157	0	0
Epraa	0	4.393	2.837	0.105	0.09
Eprap	0	5.667	2.603	0.09	0.09
Eprpa	0	5.383	3.663	0.155	0.12
Eprpp	0	5.957	4.253	0.045	0
Caaaaa	0	0.28	0.29	0.158	0.16
Caaaap	0	0.833	0.308	0.152	0.093
Caaapa	0	0.237	0.186	0.084	0.173
Caaapp	0	0.18	0.114	0.042	0.133
Caapa	0	1.3	0.505	0.125	0.137
Caappd	0	0.65	0.378	0.103	0.07
Caappv	0	1.43	0.722	0.25	0.25
Capaa	0	0.283	0.092	0.045	0.073
Capap	0	0.39	0.215	0.045	0.083
Cappaa	0	1.038	0.248	0.038	0.073
Cappap	0	0.692	0.402	0.044	0.04
Capppa	0	1.175	0.376	0.036	0.1
Capppp	0	1.662	0.308	0.024	0.025
Cpaaaa	0	0.303	0.495	0.2	0.255
Cpaaap	0	0.4	0.43	0.243	0.245
Cpaapa	0	0.293	0.46	0.21	0.152
Cpaapp	0	0.46	0.27	0.253	0.152
Cpapaa	0	0.513	0.44	0.23	0.04
Cpapap	0	0.713	0.47	0.453	0.06
Cpappd	0	0.703	0.35	0.21	0.058
Cpappv	0	0.957	0.81	0.28	0.05
Cppaaa	0	1.133	0.347	0.03	0.01
Cppaap	0	1.207	0.173	0.03	0
Cppapa	0	1.863	0.227	0.05	0.07
Cppapp	0	1.323	0.673	0.06	0
Cpppaa	0	2.257	0.337	0.028	0
Cpppap	0	1.623	0.227	0.075	0.115
Cppppa	0	1.613	0.513	0.075	0.07
Cppppp	0	1.713	0.557	0.033	0.05
Daaa	0	0.17	0.08	0.02	0.02
Daap	0	0.15	0.147	0.02	0
Dapa	0	0.363	0.162	0.035	0.05
Dapp	0	0.177	0.112	0.02	0.01
Dpaa	0	0.665	0.42	0.01	0.02
Dpap	0	0.84	0.225	0	0.02
Dppa	0	0.75	0.295	0.03	0.12
Dppp	0	0.405	0.125	0.02	0
Z3	0	0	0.01	0	0.02
Z2	0	0.05	0.01	0.13	0
