# Supplementary material for: A lineage-resolved cartography of microRNA promoter activity in C. elegans empowers multidimensional developmental analysis
Source: Nat Commun. 2024 Mar 30;15:2783. doi: 10.1038/s41467-024-47055-4 (PMC10981687; doi:10.1038/s41467-024-47055-4)
Supplement: Supplementary file 18 — Supplementary Dataset 15 [file 41467_2024_47055_MOESM18_ESM.xlsx]

## Sheet: a
Wormbase-ID	UTR-ID	UTR-length	let-7/miR-48/84/241/795	lin-4/miR-237	lsy-6	miR-1/796	miR-124	miR-2/43/250/797	miR-228	miR-230	miR-231/787	miR-232	miR-234	miR-235	miR-236	miR-238/239ab	miR-240-3p	miR-242	miR-244	miR-245	miR-246	miR-248	miR-249	miR-251/252	miR-253	miR-254	miR-255	miR-259	miR-2953	miR-34/1824	miR-35/36/37/38/39/40/41-3p/42	miR-355	miR-357	miR-359	miR-360	miR-392	miR-44/45/61/247	miR-46/47	miR-4813	miR-49/83	miR-50/62/90	miR-51/52/53/54/55/56	miR-57	miR-58	miR-60-3p	miR-63/64/65/229	miR-67	miR-70	miR-71
WBGene00000001	172141	221													1
WBGene00000002	177793	270													1
WBGene00000003	184126	278								1
WBGene00000004	180557	251													1																													1	1	1
WBGene00000005	177388	214
WBGene00000006	171814	184
WBGene00000007	188421	126																																					1
WBGene00000008	186240	68																																												1
WBGene00000009	185079	96
WBGene00000010	190250	411																									1									1									1
WBGene00000012	266827	105
WBGene00000013	266826	83
WBGene00000014	186202	51
WBGene00000015	189702	75
WBGene00000016	188770	79			1
WBGene00000017	181418	65
WBGene00000018	181261	367																				1						1									1								2
WBGene00000020	171782	222						1															1																			1					1
WBGene00000022	178559	136				1
WBGene00000024	181800	86
WBGene00000025	184695	91													1
WBGene00000026	185133	93																											1
WBGene00000027	353458	85
WBGene00000029	178903	77																									1
WBGene00000030	182139	125
WBGene00000031	178904	144																																		1
WBGene00000033	185248	142																																															1
WBGene00000034	173404	86
WBGene00000035	181706	515				1					1																								1				1									1
WBGene00000036	171905	62																																													1
WBGene00000037	175076	327		1	1							1			1																										1
WBGene00000038	175074	128																									1
WBGene00000039	180780	401										1																													1
WBGene00000040	181324	165
WBGene00000041	176121	271																									1	1
WBGene00000042	180936	174																																														1
WBGene00000043	180937	216																														1														1
WBGene00000044	191596	263																																															1
WBGene00000045	191479	55
WBGene00000047	181246	64																																															1
WBGene00000048	191597	202																									1												1
WBGene00000049	191598	65
WBGene00000050	191599	61
WBGene00000051	181475	152																																					1
WBGene00000053	191601	94						1											1																														1
WBGene00000055	179235	272									1																																					1
WBGene00000056	191603	52
WBGene00000057	191604	83
WBGene00000058	191605	430														1											1
WBGene00000059	187632	150			1																																		1							1
WBGene00000062	191606	82										1
WBGene00000063	179535	194
WBGene00000064	179534	163					1															1
WBGene00000065	179533	321			1
WBGene00000066	180767	429			1																																								1			1
WBGene00000067	176793	142					1
WBGene00000068	175622	1568	1																							1
WBGene00000069	191607	121
WBGene00000070	175489	282												1										1																1									1
WBGene00000071	178949	211
WBGene00000072	180760	187										1														1
WBGene00000073	179647	110
WBGene00000074	181489	367						1															2									1
WBGene00000075	181041	455			1
WBGene00000080	176022	134				1
WBGene00000081	175192	63
WBGene00000082	181412	1844				1						1							1					1			1																			2
WBGene00000083	181022	621						1													1							1				1							1			1
WBGene00000084	172519	254
WBGene00000086	180420	1239																1	2								1	1												1	1					1			1
WBGene00000088	173358	81																												1
WBGene00000089	173223	321																																										1	1
WBGene00000090	174762	214				1				1																																							1
WBGene00000092	180801	397																																					1
WBGene00000093	190454	148																																					1
WBGene00000094	184244	118											1
WBGene00000095	172889	234								1					1					1												2
WBGene00000097	179898	266										1													1	1			1										1
WBGene00000098	179202	349																							1																								1
WBGene00000099	172268	196																																										1					1
WBGene00000100	181148	559																								1	1		2																	1
WBGene00000101	174216	416						1						1									1																						1
WBGene00000102	179424	394																														1															1
WBGene00000103	181524	522								1																	1		2																				2
WBGene00000105	181504	1550	1		1																	1					1					1	1						1
WBGene00000106	173468	480																										1																					2
WBGene00000107	175691	134																																					1
WBGene00000108	187001	64
WBGene00000109	177999	191						2							1											1
WBGene00000110	179026	333														1											1
WBGene00000111	178680	64
WBGene00000112	173510	157																																					1						1
WBGene00000114	174800	207
WBGene00000115	175820	232				2			1													1							1												1				1
WBGene00000116	180979	69																																											1
WBGene00000117	185679	72														1
WBGene00000118	176056	212																																					1
WBGene00000120	177735	85								1
WBGene00000121	177738	97
WBGene00000122	178157	208																											1
WBGene00000123	177190	392																										1
WBGene00000133	180729	105
WBGene00000134	186047	187																				1	1
WBGene00000135	174338	243										1												1		1	1
WBGene00000136	180728	191																																					1						1
WBGene00000137	175493	289					1																			1				1							1		2
WBGene00000138	173146	172
WBGene00000139	184919	241
WBGene00000140	172034	232
WBGene00000142	179409	190
WBGene00000143	176139	93																														1																	1
WBGene00000144	179454	57										1			1
WBGene00000145	175604	150
WBGene00000146	179601	419					1														1								1																				1
WBGene00000147	172747	171																																							1
WBGene00000148	172905	174																									1																	1
WBGene00000149	180783	678						1											1							2
WBGene00000150	172180	317					1	1																								1							1
WBGene00000155	172118	265								1
WBGene00000156	172591	358																											1								2												1
WBGene00000157	184091	263							1
WBGene00000158	173304	562					1	1																	1																						1
WBGene00000159	178989	197						1																																							1
WBGene00000160	175376	233																																					1
WBGene00000161	181163	548				1			1			1																				1													1
WBGene00000162	173701	363				1						1												1
WBGene00000163	172553	104
WBGene00000164	186194	146																						1									1																1
WBGene00000165	171691	901			1	1																		1																1
WBGene00000166	189194	339			1											1																1	1
WBGene00000168	178759	763						1																					1
WBGene00000169	174190	94								1																													1
WBGene00000170	174467	317																														2
WBGene00000171	190553	129																																											1
WBGene00000172	179366	115
WBGene00000174	183121	175										1																				1
WBGene00000175	180589	269																														1													3				1
WBGene00000176	180744	253
WBGene00000177	3.56534e+06	109
WBGene00000178	174537	137																									1
WBGene00000179	191343	56
WBGene00000180	174525	87
WBGene00000181	178016	147
WBGene00000182	175801	667																																														1
WBGene00000183	177595	449						1													1
WBGene00000184	191608	515						1	1						1																							1
WBGene00000186	178218	403													1																1														1
WBGene00000187	174375	449					1	1																																									1
WBGene00000188	175121	202													1												1							1
WBGene00000189	176392	158					1																			1		1
WBGene00000190	191609	60
WBGene00000192	178405	478										1																	1
WBGene00000193	183311	117
WBGene00000195	180446	252																																															1
WBGene00000196	174749	163																									1												1
WBGene00000197	171985	197
WBGene00000198	174140	127
WBGene00000199	171857	350
WBGene00000200	179440	539																															1
WBGene00000201	3.56544e+06	262																								1
WBGene00000202	259488	135
WBGene00000203	176697	137																			1
WBGene00000204	175650	269												1
WBGene00000205	171882	171						1																												1
WBGene00000206	175605	120																																1		1
WBGene00000207	180718	254																												1
WBGene00000209	172673	78
WBGene00000210	180956	195								1			1	1
WBGene00000211	174131	87			1											1																1
WBGene00000212	181323	140														1
WBGene00000213	176879	72																							1
WBGene00000214	180251	123
WBGene00000215	179302	122
WBGene00000216	180947	90																																		1
WBGene00000217	181444	96
WBGene00000218	179211	55
WBGene00000219	179209	103								1																						1
WBGene00000220	174399	201				1				2				2																																			1
WBGene00000221	181576	188
WBGene00000222	181405	628					1					2															1												1										1
WBGene00000223	175587	675								1						1													1			1															1
WBGene00000224	178504	122
WBGene00000225	175125	279																						1																	1
WBGene00000226	179352	119																				1
WBGene00000227	3.56579e+06	795												1	1													1
WBGene00000228	179709	395								1																																							1
WBGene00000229	175716	301																																		1
WBGene00000230	172195	326																																					1
WBGene00000231	176465	638
WBGene00000232	172270	774				1	1					1																	1						1													1
WBGene00000233	179834	205											1	1																		1				1
WBGene00000235	176330	344																								1						1
WBGene00000236	172373	73																									1
WBGene00000237	171868	465					1																																			1			1				1
WBGene00000238	180982	147				1																						1														1
WBGene00000239	175778	98																																	1
WBGene00000241	260219	195																																					1
WBGene00000242	259580	88
WBGene00000244	188904	142
WBGene00000245	180890	332																							1				1
WBGene00000246	178008	117								1																1
WBGene00000247	177345	199		1
WBGene00000248	175461	684				1			1																				1
WBGene00000249	179597	103																																										1
WBGene00000250	179841	114				1
WBGene00000251	174653	109							1																												1								1
WBGene00000253	171608	652																																1													1	1
WBGene00000254	172333	2201					1			1													1								1														2				1
WBGene00000255	185812	80																																											1
WBGene00000257	179948	97
WBGene00000259	174039	67
WBGene00000262	181481	296												1																								1
WBGene00000263	175254	147																																		1
WBGene00000264	175499	126
WBGene00000265	175959	71												1
WBGene00000266	177717	170						1
WBGene00000267	189753	89
WBGene00000268	176332	659						1								1																															1		1
WBGene00000269	190668	375																									2
WBGene00000270	178142	74																																							1
WBGene00000271	174199	357																									2		1			1
WBGene00000272	172158	624						2				1														1				1		1									1						1		1
WBGene00000273	176637	147
WBGene00000274	174965	573						1							1
WBGene00000275	172468	92
WBGene00000276	175968	229			1										1
WBGene00000277	181382	663																						1							1									1	1
WBGene00000279	186231	273											1	1																1		1
WBGene00000280	174218	164																											1													1
WBGene00000281	181713	321												1																		1
WBGene00000282	181478	229									1										2								1			1
WBGene00000283	180972	120
WBGene00000284	189049	345	1				1	1					1													1
WBGene00000285	179715	832									1																	1													1
WBGene00000286	182789	225
WBGene00000287	177143	222																														1							1
WBGene00000288	177945	278			1											1
WBGene00000289	174473	491			1			1							1					1																							2						1
WBGene00000292	177497	299																																											1
WBGene00000293	174673	1115																								1																			1
WBGene00000294	181729	227																																					1	1
WBGene00000295	180837	239
WBGene00000296	173411	108										1
WBGene00000298	179472	181											1	1											1												1
WBGene00000301	177815	106
WBGene00000302	179838	121			1
WBGene00000366	176380	253																																														1
WBGene00000367	181045	541										1																				1							1							1
WBGene00000368	171933	306
WBGene00000369	176625	361
WBGene00000370	178426	156																		1												1
WBGene00000371	172832	206																											1
WBGene00000372	188362	65
WBGene00000373	178926	64																																	1
WBGene00000375	173936	77																											1
WBGene00000376	178184	1220	1					1						1													1					1	1
WBGene00000377	174318	215																																		1			1
WBGene00000378	174421	269			1
WBGene00000379	174330	263			1																						1																		1
WBGene00000380	175588	271
WBGene00000381	175819	281											1
WBGene00000382	172029	197																															1						2
WBGene00000383	173945	696				1																			1				2
WBGene00000386	172353	426										1		1																		1						1											1
WBGene00000387	178645	598							1
WBGene00000388	176260	152
WBGene00000390	174233	774						1																								1
WBGene00000391	183546	67
WBGene00000392	186044	134						1																																									1
WBGene00000393	180923	446										1
WBGene00000395	176085	149																																			1					1
WBGene00000396	175590	328													1							1																											1
WBGene00000397	177671	374																																1											1				2
WBGene00000398	179788	245					1																				1									1
WBGene00000399	175143	230							1
WBGene00000401	186608	344																1																									1	1
WBGene00000402	183476	2977			2			1								1		1			2						2		2											1	2
WBGene00000403	174006	445
WBGene00000405	176374	250																				1														1
WBGene00000406	181472	197																				1																									1		1
WBGene00000407	176774	131																														1	1
WBGene00000408	171784	116
WBGene00000409	172677	141								1											1
WBGene00000410	173023	161																									1		1
WBGene00000411	174659	429																																		2										1
WBGene00000413	171896	459				1
WBGene00000414	176190	311																	1
WBGene00000415	173064	320																										1												1
WBGene00000416	176968	251				1
WBGene00000417	178272	948				1					1																	1				1													1
WBGene00000418	175643	269																									1
WBGene00000419	177942	319										1											1														1
WBGene00000420	175773	226																								1
WBGene00000421	176352	292											1	1																						1									1
WBGene00000422	184190	133
WBGene00000423	3.56578e+06	594																											1
WBGene00000424	177111	1103						1																				1								1
WBGene00000425	176288	101
WBGene00000426	172890	92										1																											1						1
WBGene00000427	191625	102
WBGene00000428	191614	346																														1									1	1
WBGene00000429	191615	170							1						1											1													1
WBGene00000430	191616	57
WBGene00000431	172640	303													1
WBGene00000432	174391	51
WBGene00000433	191617	135
WBGene00000434	267057	157								1
WBGene00000435	175811	64
WBGene00000436	172255	65																						1
WBGene00000437	176069	1181		1					1		1						1		1	1							3					1				1													1
WBGene00000438	181012	857	1						1																							1						1
WBGene00000439	191618	311	1																								1												1
WBGene00000440	172059	199
WBGene00000441	180671	852	1							1		1																1			1						1		1
WBGene00000442	177590	133			1											1
WBGene00000443	3565545	286
WBGene00000444	180504	421				2																																								1
WBGene00000445	179485	274						1				1															1
WBGene00000446	176096	164							1																							1
WBGene00000447	179877	76
WBGene00000448	176137	424												1																															1
WBGene00000449	185853	223																											1
WBGene00000451	191620	192																																	1									1
WBGene00000452	191621	346																										1				1														1
WBGene00000453	179603	570								1																						1
WBGene00000454	191622	55								1
WBGene00000455	178919	209
WBGene00000458	181530	368																						1
WBGene00000459	174136	678					2					2																					1						1
WBGene00000460	180505	532					1						1																																	1
WBGene00000461	191624	132																					1
WBGene00000462	180503	549							1																			1			1
WBGene00000463	175581	204																									1									1			2
WBGene00000464	175372	380				1																				1																		1				1
WBGene00000465	175586	130							1																																1
WBGene00000466	172814	253																																															1
WBGene00000467	172616	146																																							1
WBGene00000468	185718	120																						1		1											2
WBGene00000472	174690	593																																	1										1
WBGene00000473	172219	190
WBGene00000474	172211	171
WBGene00000475	176516	222
WBGene00000476	188793	827									3	2			1																	1															1
WBGene00000477	178939	131
WBGene00000478	178768	205																		1																								1
WBGene00000479	176061	997				2																1				1			1
WBGene00000480	178540	412
WBGene00000481	177124	273											1
WBGene00000482	181421	179																						1
WBGene00000484	180401	69
WBGene00000490	179666	107																																					1
WBGene00000491	179433	90
WBGene00000492	186607	90
WBGene00000493	172240	216																																															1
WBGene00000496	172508	149	1												1														1
WBGene00000497	173405	271				1										1																																	1
WBGene00000498	3565921	166																					1					1
WBGene00000499	180304	1165																			1							1
WBGene00000500	172303	320				1						1															1	1	1										1										1
WBGene00000501	178274	227
WBGene00000502	172138	226															1																								1
WBGene00000503	180628	186
WBGene00000506	175357	78
WBGene00000507	176125	548																								1			1
WBGene00000508	176126	938			2									1					1																											1
WBGene00000509	177807	337				1	1	1											1							1
WBGene00000510	180703	133																1
WBGene00000511	181904	78						1																																							1
WBGene00000512	175565	61																			1
WBGene00000513	181905	90								2
WBGene00000514	184864	92
WBGene00000515	188971	184
WBGene00000516	174260	235						1															1														1
WBGene00000517	174261	536	1																																		1								1
WBGene00000518	182278	319																					1
WBGene00000519	176546	709						1										1
WBGene00000520	175578	116
WBGene00000521	179743	249				1									1																								1
WBGene00000522	181293	118						1				1
WBGene00000523	180999	208																														1									1					1			2
WBGene00000524	180625	122																														1					1
WBGene00000525	188095	62
WBGene00000526	181000	280
WBGene00000527	172678	316											1																	1																		2
WBGene00000528	174821	349																											1			2					1
WBGene00000529	174738	361																1																			1							1
WBGene00000530	174187	463																			1	1							1													1			1
WBGene00000532	174449	286																														1
WBGene00000533	179655	384						1																																						1			1
WBGene00000534	178992	125																											1
WBGene00000535	177372	71								1																			1
WBGene00000536	175729	176
WBGene00000537	176065	174	1																																										1
WBGene00000539	179559	74										1																												1
WBGene00000540	172171	136																			1									1
WBGene00000541	179249	106																																															1
WBGene00000542	176122	298
WBGene00000543	175618	124
WBGene00000544	173089	104																																															1
WBGene00000545	175326	148																										1
WBGene00000547	176953	162				1																						1																	1
WBGene00000548	3.56542e+06	429																									1										2								1
WBGene00000549	176280	268																																											1
WBGene00000550	176341	661					1
WBGene00000551	177556	121
WBGene00000552	178614	1015
WBGene00000553	176989	449				1		1
WBGene00000554	179572	614																																			2			1
WBGene00000555	187726	65												1							1					1
WBGene00000556	178637	124				1
WBGene00000557	178636	107																																										1
WBGene00000558	178635	165																																											1
WBGene00000559	187729	62
WBGene00000560	175324	164
WBGene00000561	183212	154																																								1
WBGene00000562	180004	56
WBGene00000564	187518	594																					1				1					1			1		1
WBGene00000565	174848	298																																															1
WBGene00000566	176490	392																																			1				1
WBGene00000567	176390	271			1																																									1	1		1
WBGene00000583	183582	83																									1
WBGene00000584	175149	392	1		2
WBGene00000585	177473	125					1														1
WBGene00000591	181003	1134	1												1																	1				1			1					1	1	1
WBGene00000592	179949	239										1															1
WBGene00000598	186210	69
WBGene00000599	179298	90
WBGene00000601	179453	106
WBGene00000602	179452	98																																															1
WBGene00000603	177559	136
WBGene00000606	173839	107									1																																1
WBGene00000608	180397	114				1
WBGene00000609	173840	79																																															1
WBGene00000612	172492	58											1	1
WBGene00000613	174178	164
WBGene00000616	174651	62
WBGene00000618	181610	70																																				1
WBGene00000620	179187	170			1									1																		1							1
WBGene00000622	171605	98												1
WBGene00000623	4.36301e+06	125	1																			1
WBGene00000625	171873	52
WBGene00000630	172222	53
WBGene00000631	185226	84																																												1
WBGene00000634	184957	76																																											1
WBGene00000636	172445	196																				1
WBGene00000638	172495	131																														1
WBGene00000639	172607	59
WBGene00000640	186127	92
WBGene00000641	187138	72
WBGene00000644	173395	111																																															1
WBGene00000646	186749	67
WBGene00000647	173695	70
WBGene00000649	184366	119																																					1
WBGene00000650	173989	119
WBGene00000651	186968	89																			1
WBGene00000652	174320	125
WBGene00000653	174336	70
WBGene00000654	189274	61
WBGene00000656	174652	67											1						1
WBGene00000657	174686	195																																															1
WBGene00000658	185221	58																			1
WBGene00000663	175170	94
WBGene00000664	175627	91
WBGene00000665	176117	161
WBGene00000666	184269	111	1
WBGene00000667	176528	63
WBGene00000668	259335	65																																			1
WBGene00000670	176602	132			1
WBGene00000671	353461	56
WBGene00000672	176721	275																								1											1
WBGene00000673	176724	112																												1
WBGene00000674	185112	781			1					1															1		1					1			1
WBGene00000675	176854	82																												1
WBGene00000679	186529	77																																					1
WBGene00000683	176988	388						1
WBGene00000684	177225	93											1	1
WBGene00000685	177230	54
WBGene00000686	177399	87
WBGene00000687	177487	79
WBGene00000689	189843	127
WBGene00000690	184617	113
WBGene00000692	177699	51																									1
WBGene00000693	177715	102
WBGene00000694	177748	83																						1					1
WBGene00000695	177771	50
WBGene00000696	177789	98				1
WBGene00000698	177901	74
WBGene00000703	178155	79
WBGene00000705	178254	99
WBGene00000706	183347	65
WBGene00000707	186083	132
WBGene00000708	3565413	97										1
WBGene00000710	190149	72
WBGene00000711	183722	86
WBGene00000715	188514	73																														1
WBGene00000716	179073	197
WBGene00000717	179296	107																									1
WBGene00000718	179297	60																																												1
WBGene00000719	188178	50										1
WBGene00000720	179351	294
WBGene00000721	182542	69										1
WBGene00000722	179431	163											1	1
WBGene00000723	181814	118
WBGene00000724	179448	50
WBGene00000725	185212	94
WBGene00000726	179517	121								1
WBGene00000728	186301	155																														1
WBGene00000729	186439	78
WBGene00000730	188426	96																	1
WBGene00000731	179619	192																																															1
WBGene00000732	179803	93																																				1
WBGene00000733	179804	114
WBGene00000736	3564794	72
WBGene00000738	180710	56
WBGene00000739	180902	94										1
WBGene00000740	180907	82	1																																														1
WBGene00000741	180908	82																								1																							1
WBGene00000742	180909	145																			1																												1
WBGene00000743	353462	81
WBGene00000745	180934	119																																					1
WBGene00000746	180960	324	1				1																						1																				1
WBGene00000747	181014	225																																															1
WBGene00000749	181219	167																							1	1
WBGene00000750	181290	210																																											1		1
WBGene00000751	181307	93								1																																			1
WBGene00000752	181308	81
WBGene00000753	181356	71
WBGene00000754	181378	100																												1																			1
WBGene00000755	187723	55
WBGene00000758	3565052	72
WBGene00000759	184015	354		1	1																														1									1	1
WBGene00000760	181685	64
WBGene00000761	172190	286										1																											1
WBGene00000762	175969	122						1														1							1
WBGene00000763	178403	104																																						1
WBGene00000764	171966	58
WBGene00000765	176099	109													1
WBGene00000767	175647	131																																						1
WBGene00000768	176440	135								1
WBGene00000770	176310	616					1																																										1
WBGene00000771	174027	84																			1
WBGene00000772	172244	535																					1						1																				1
WBGene00000773	174378	97																																					1
WBGene00000774	176742	137
WBGene00000775	185473	282			1																												1			1
WBGene00000776	180111	175																											1
WBGene00000777	172660	251																																														1
WBGene00000778	173424	113
WBGene00000779	171986	145			1					1						1																1
WBGene00000780	172996	100
WBGene00000781	179637	59
WBGene00000782	185355	66								1									1																			1
WBGene00000783	180033	171																														1
WBGene00000784	179053	76																				1
WBGene00000785	178612	88		1																																1
WBGene00000786	180931	72				1
WBGene00000787	172045	79																													1
WBGene00000788	171829	58
WBGene00000789	179818	85
WBGene00000792	181771	263											1	1										1																		1
WBGene00000793	176597	1613						1	1		3										1											1									1
WBGene00000794	171917	137																														1
WBGene00000796	3565889	94
WBGene00000797	180536	240						1
WBGene00000798	174634	92
WBGene00000799	176316	169	1
WBGene00000800	171821	258																																							1
WBGene00000802	178997	222
WBGene00000803	181674	401						1																																					1		1
WBGene00000804	175006	274																																										1
WBGene00000812	266817	813											1	1												1											1								1	1
WBGene00000814	172278	118
WBGene00000815	176834	145
WBGene00000816	176927	492			1																											1
WBGene00000817	177342	155
WBGene00000818	178289	191
WBGene00000820	177391	241																																			1												1
WBGene00000822	181563	154																																				1										1
WBGene00000831	175085	106
WBGene00000832	171818	146																						1																1
WBGene00000833	176437	235
WBGene00000834	176770	211					1													1
WBGene00000835	176102	139																											1																		1
WBGene00000836	176466	303
WBGene00000837	176806	544
WBGene00000838	178547	721																																												2
WBGene00000839	174198	230																																					1						1
WBGene00000840	179413	286																											1								1
WBGene00000841	178214	67											1	1
WBGene00000843	172915	183																			1
WBGene00000845	176104	55
WBGene00000846	176074	242																						1								1								1
WBGene00000851	174720	215												1
WBGene00000853	176520	97												1
WBGene00000854	176066	110																																														1
WBGene00000857	173399	187											1	1																							1
WBGene00000858	177870	281				1
WBGene00000859	178876	56
WBGene00000861	183296	80
WBGene00000862	178894	128
WBGene00000864	186646	146
WBGene00000865	177965	423																		1																			1					1					1
WBGene00000866	177994	297																					1
WBGene00000867	171993	290																					1																					1
WBGene00000868	180040	281																1											1																			1
WBGene00000869	172582	588																										1
WBGene00000870	174941	565			1											1																				1													1
WBGene00000871	172399	516			1				1			1																	1
WBGene00000872	175983	438																											1								1						1
WBGene00000874	175853	234			1																																1
WBGene00000875	176815	256								1																																			1				1
WBGene00000876	179643	149																																	1
WBGene00000877	179936	100
WBGene00000878	176807	118
WBGene00000879	180028	127													1												1
WBGene00000880	174674	79
WBGene00000881	173374	146						1
WBGene00000882	175231	94								1																																1
WBGene00000883	180027	101
WBGene00000884	181136	545								1											1																												1
WBGene00000885	175471	188																									1
WBGene00000886	174132	130																																											1
WBGene00000887	174394	65
WBGene00000888	191627	92																																															1
WBGene00000889	178487	55																																					1
WBGene00000890	172664	193																											1
WBGene00000891	173225	195																																							1
WBGene00000892	174843	944								1																	1					1
WBGene00000893	178969	237			1				1																				1																				1
WBGene00000894	174323	521						1	1																		1				1
WBGene00000895	175238	90																																												1
WBGene00000896	172370	133
WBGene00000897	176829	461	1					1																					1							1								1
WBGene00000898	175410	1403									1																					1																	1
WBGene00000899	180431	427	1		1																				1																					1
WBGene00000900	175781	647	1					1																													1
WBGene00000901	175054	620			1				1	1						1																							1									1
WBGene00000902	181584	200																														1															1		1
WBGene00000903	175237	500						2																				1	1												1			1
WBGene00000904	187612	129
WBGene00000905	180889	210	1																																		1
WBGene00000908	181263	1388	5											1		1									1	1							1						1		1
WBGene00000910	177908	249																											1
WBGene00000911	177770	456					1
WBGene00000912	172981	1169	3			1																1												1							1
WBGene00000913	176869	407																	1										1
WBGene00000914	174577	427										1														1											1												1
WBGene00000915	179971	108
WBGene00000920	191014	302
WBGene00000928	173793	97																				1														1
WBGene00000929	181065	199																																													1
WBGene00000930	191146	151								1																																			1
WBGene00000931	266845	319																														1
WBGene00000932	3564991	87																											1
WBGene00000933	174631	119
WBGene00000934	176304	231								1																			1
WBGene00000935	173931	476																1																														1
WBGene00000936	179068	479						1						1																														1
WBGene00000937	172357	153
WBGene00000939	176138	204						1							1																								1
WBGene00000940	180315	772
WBGene00000941	175331	134
WBGene00000942	177482	466					1																				1										1		1						1
WBGene00000950	181035	413			1																					1
WBGene00000951	3565200	188
WBGene00000953	177796	244						1																																	1
WBGene00000955	179574	324																											1
WBGene00000958	180452	744				1			1					2													1					1	1									2					1
WBGene00000959	180720	348
WBGene00000960	186262	89
WBGene00000961	181283	758										1																	1																1
WBGene00000962	172041	217
WBGene00000963	172464	90
WBGene00000964	177852	61
WBGene00000965	172172	292																														1							1										1
WBGene00000966	172183	110
WBGene00000967	172603	64
WBGene00000968	172810	83
WBGene00000969	173930	192			1					1
WBGene00000970	3.56547e+06	150										1
WBGene00000971	174183	54																																					1
WBGene00000973	175737	68
WBGene00000974	176485	58
WBGene00000975	177888	116																									1
WBGene00000976	178658	999																																								1
WBGene00000978	178739	82
WBGene00000979	178983	174
WBGene00000980	178990	183				1
WBGene00000981	179529	105											1
WBGene00000982	179578	124													1
WBGene00000983	179590	490										1							1
WBGene00000984	179741	60
WBGene00000985	179940	129																																							1
WBGene00000986	180038	82
WBGene00000987	180306	723			2											1
WBGene00000988	180486	197
WBGene00000989	180624	186			1								1																			1
WBGene00000990	180632	379																					1																					1
WBGene00000991	180950	90
WBGene00000992	181027	105
WBGene00000993	181761	207						1
WBGene00000994	177676	321																																					1
WBGene00000995	174569	800							1										1																													1	1
WBGene00000996	177530	189
WBGene00000998	175951	1246		1																												1
WBGene00001000	181062	540							1															1								1					1	1											1
WBGene00001001	177875	253
WBGene00001002	176439	202			1											1											1
WBGene00001005	175922	311																				1																							1
WBGene00001006	180819	228			1			1																	1
WBGene00001007	178260	174																											1
WBGene00001008	173128	333				1									1																	3		1
WBGene00001016	174809	142										1																				1
WBGene00001017	177987	200
WBGene00001018	175837	132
WBGene00001019	178040	479					1	1											1
WBGene00001020	178043	275																																					1						1
WBGene00001021	182084	113
WBGene00001022	172173	178														1							1						1
WBGene00001023	174122	481										1															1
WBGene00001025	180983	473								1							1															1														1
WBGene00001026	174093	339																									1													1									1
WBGene00001027	3.56595e+06	442																																															1
WBGene00001028	176211	214																														1
WBGene00001029	177419	286																									1										1
WBGene00001030	173341	355						1																	1
WBGene00001031	3.56491e+06	386										1			1																											1							1
WBGene00001032	180746	507
WBGene00001033	187149	58
WBGene00001034	175540	269																											1
WBGene00001035	176761	76
WBGene00001036	175616	83																															1
WBGene00001037	3565862	205
WBGene00001038	174514	1221					1	1																			1		1
WBGene00001039	172231	78
WBGene00001040	179227	141																				1																	1
WBGene00001041	174451	238																																	1
WBGene00001042	175745	551													1									1													1												2
WBGene00001043	180356	320						1																				1				1					1
WBGene00001044	178171	155
WBGene00001045	173065	134																																											1
WBGene00001046	171870	116																																												1
WBGene00001047	173278	320
WBGene00001048	171833	154
WBGene00001049	173370	192																				1
WBGene00001051	177658	425																																														1
WBGene00001052	180714	274																														1
WBGene00001053	179347	140			1											1
WBGene00001054	180042	121																								1																1
WBGene00001055	181579	349																													1																		1
WBGene00001056	172409	241
WBGene00001057	175821	96
WBGene00001058	177251	129
WBGene00001059	176132	287																																					1
WBGene00001060	177250	211
WBGene00001061	174458	354
WBGene00001063	175342	211			1																								1
WBGene00001064	174107	196	1		1	1
WBGene00001065	180529	50								1
WBGene00001066	178414	59
WBGene00001068	181099	287														1													1
WBGene00001069	181013	240				1
WBGene00001071	176846	121																																											1
WBGene00001072	174106	210				1
WBGene00001073	179040	509
WBGene00001074	177187	102					1
WBGene00001077	176569	162																																											1
WBGene00001078	191628	210																										1																	1
WBGene00001079	178105	348										1
WBGene00001080	180176	580																								1											1
WBGene00001081	181194	331																								1									1														1
WBGene00001082	180713	633				1						1	1																																1
WBGene00001085	178196	247
WBGene00001086	175492	291																																															1
WBGene00001087	176509	457												1	1																				1
WBGene00001088	179671	189
WBGene00001089	179045	373						1																																									2
WBGene00001090	177425	181				1									1													1													1
WBGene00001092	191629	191																																								1
WBGene00001093	177336	154
WBGene00001094	176334	163																1
WBGene00001095	3.56512e+06	151																																														1
WBGene00001099	176852	63
WBGene00001101	173894	501										2									1										1														1
WBGene00001102	266854	935																												1							1												1
WBGene00001103	176939	80									1																												1
WBGene00001104	176938	52
WBGene00001107	186492	141																														1
WBGene00001108	178063	75						1
WBGene00001109	3565725	217								1												1
WBGene00001110	179586	188																									1																			1		1
WBGene00001112	172925	268													1	1																																	1
WBGene00001113	177846	244		1												1													1									1
WBGene00001115	171715	184
WBGene00001116	181515	975						1																					1
WBGene00001117	172122	146																																					1									1
WBGene00001119	177107	70
WBGene00001121	187442	285			1																1																								1
WBGene00001122	3565899	237																																												1
WBGene00001124	181183	547																																															1
WBGene00001127	180421	82																									1					1							1										1
WBGene00001130	181644	744										1														1																				1		1
WBGene00001131	173038	214
WBGene00001132	177701	217																									1								1
WBGene00001134	174476	388												1							1																			1
WBGene00001135	176291	453			1								1	1														1				1												1
WBGene00001136	172480	111
WBGene00001137	179796	232								2																																							1
WBGene00001145	172823	870														1					1																1
WBGene00001147	173302	54
WBGene00001148	181641	729													1																	1																	1
WBGene00001149	181423	583																1																							1
WBGene00001150	180037	136
WBGene00001151	3564942	187					1							1
WBGene00001152	179180	59								1
WBGene00001153	174665	153																														1
WBGene00001154	176908	317			1
WBGene00001155	176376	258																											1
WBGene00001157	177905	68
WBGene00001158	184065	225								1																		1	1
WBGene00001159	174334	1569																								1													1									1
WBGene00001160	175871	380										1																					1												1
WBGene00001161	180133	373																											1																			1
WBGene00001162	174980	953																										1
WBGene00001163	177949	261						1																										1
WBGene00001164	184508	231			1																				1								1
WBGene00001165	176882	299																																							1
WBGene00001166	175851	114
WBGene00001167	172743	146
WBGene00001168	175975	116
WBGene00001169	181044	498			1											1																1																1
WBGene00001170	179943	172																													1													1
WBGene00001171	178624	116						1
WBGene00001172	179412	602									1					1															1														1
WBGene00001173	176991	648																										1
WBGene00001177	178537	524																														2
WBGene00001178	179461	587																														1							2
WBGene00001179	179707	4711	1			2							1			1				1	1						4					2									1			1
WBGene00001182	180833	687				1														1							1										1				1				2	2
WBGene00001184	181291	266																																			1
WBGene00001185	180402	157
WBGene00001186	176992	481				1						1			1																																1
WBGene00001187	177513	824																									1					1								1									1
WBGene00001188	177821	759																																								1
WBGene00001189	177940	192										1
WBGene00001193	173392	344											1	1																															1
WBGene00001194	174121	609										1
WBGene00001196	171751	1048
WBGene00001202	181269	169										1	1	1
WBGene00001204	177876	433						1						1															1			1							1
WBGene00001208	174005	602							1		1																3			1					1				1
WBGene00001209	176094	319
WBGene00001210	179058	572				1			1			1			1									1													3		1
WBGene00001211	183687	148				1																																						1
WBGene00001214	172524	257
WBGene00001215	190251	436																						1					1
WBGene00001224	173985	264											1													1
WBGene00001225	175138	388
WBGene00001226	172858	311
WBGene00001227	176268	91
WBGene00001228	172959	386													1													1
WBGene00001229	174478	354
WBGene00001230	174346	351																																					1
WBGene00001231	172044	343								1
WBGene00001232	171809	282
WBGene00001233	179779	118
WBGene00001234	173169	215
WBGene00001235	176605	150																			1
WBGene00001236	190775	1550
WBGene00001237	189175	68
WBGene00001239	177787	183
WBGene00001240	178532	202								1																		1
WBGene00001241	183948	594
WBGene00001242	183367	297
WBGene00001243	177320	100																														1
WBGene00001244	177321	104
WBGene00001245	186426	172
WBGene00001247	190207	304			1
WBGene00001248	180358	77																					1
WBGene00001249	177794	496	1			1		1																															1
WBGene00001250	181250	260			1					1			1	1
WBGene00001251	181503	489						1		1																												1
WBGene00001252	181249	152																														1
WBGene00001253	176993	302						1							1																																		1
WBGene00001258	180232	460																											1
WBGene00001259	175621	294																											1							1
WBGene00001262	175710	288						2				1															1
WBGene00001263	176314	293						1																1						1
WBGene00001281	174314	64																																															1
WBGene00001284	176322	229										2																																				1
WBGene00001303	179510	219											1
WBGene00001309	171752	140
WBGene00001310	179893	128
WBGene00001320	178097	277											1																																				1
WBGene00001324	177249	205
WBGene00001328	177956	87
WBGene00001329	181577	848																																							1
WBGene00001330	178411	492						2	1																		1		1
WBGene00001331	181228	349
WBGene00001332	176868	463
WBGene00001333	172174	536					1
WBGene00001334	173325	240
WBGene00001335	180667	447																						1					1								1								1	1
WBGene00001336	178415	125																								1
WBGene00001337	172904	83																									1													1
WBGene00001338	176860	92
WBGene00001340	173401	477																														1
WBGene00001345	178987	472	1		1			1				1															1		1
WBGene00001352	175555	212	1
WBGene00001358	191632	124																														1												1
WBGene00001365	173314	1234																														1							1						1
WBGene00001366	177692	433																1		1					1												1				1
WBGene00001368	174506	481				1									1				1																		1
WBGene00001372	173069	117																														1
WBGene00001373	186801	153
WBGene00001374	179003	544			1																																		1		1
WBGene00001377	173293	135													1																	1
WBGene00001385	176283	102											1
WBGene00001386	176284	61
WBGene00001387	179785	97													1																				1
WBGene00001388	191633	91						1
WBGene00001389	184522	70
WBGene00001390	189096	480			1					1																1		1				1
WBGene00001391	173421	81																																											1
WBGene00001392	186902	62																																							1
WBGene00001393	178291	205														1
WBGene00001394	178293	116			1
WBGene00001395	177820	120
WBGene00001396	177819	159						1
WBGene00001397	180162	101																											2			1																1
WBGene00001398	178122	127
WBGene00001399	179100	90
WBGene00001401	174016	281							1
WBGene00001402	174017	276					1							1
WBGene00001403	177788	156
WBGene00001404	266822	265											1	1							1
WBGene00001405	172820	138						1				1
WBGene00001406	3565253	237																										1																					1
WBGene00001410	175373	280
WBGene00001411	177335	262																															1															1	2
WBGene00001412	175217	471																					1																1
WBGene00001413	177734	264																								2																				2
WBGene00001414	172659	140
WBGene00001423	179999	115																			1
WBGene00001424	185630	80
WBGene00001425	184409	155
WBGene00001426	191634	1055										2											1				1					1														1
WBGene00001427	173160	192																														1
WBGene00001428	179113	72
WBGene00001429	179752	116							1																														1
WBGene00001430	171974	143								1		1
WBGene00001431	180371	160																																							1
WBGene00001432	172963	274					1			1
WBGene00001433	173159	155							1
WBGene00001434	180663	368												1																												1			1
WBGene00001435	181465	144
WBGene00001436	181466	174
WBGene00001438	181907	286
WBGene00001439	177340	678	1											1																		1				1													1
WBGene00001440	174026	136			1											1
WBGene00001441	180670	1100													1																	1
WBGene00001442	182874	265																											1
WBGene00001443	176215	789										1								1																	1			1					1
WBGene00001444	177737	222																																												1			1
WBGene00001445	181222	197
WBGene00001446	181221	270																																											2
WBGene00001447	174568	212																											1			1
WBGene00001448	181104	234
WBGene00001449	179327	305																			1															1			1
WBGene00001450	180854	218								1																1
WBGene00001451	181583	150																									1
WBGene00001452	178232	347							1				1	1
WBGene00001453	177574	489				1				1					1												1										1		1										1
WBGene00001454	180741	203
WBGene00001455	180732	234						1
WBGene00001456	177547	227																																										1
WBGene00001457	176708	187			1
WBGene00001458	176803	146
WBGene00001459	174967	338								1																								1
WBGene00001460	178498	399			1					1																		1
WBGene00001461	180587	259																																		1
WBGene00001462	181260	257			1								1																			1
WBGene00001463	181165	195																										1
WBGene00001464	182944	236			1																						1											1
WBGene00001468	181604	210
WBGene00001470	176078	264			1																1
WBGene00001476	177954	84
WBGene00001477	177958	87
WBGene00001478	176491	70
WBGene00001479	179845	256
WBGene00001480	178596	81
WBGene00001481	171895	343																								1
WBGene00001482	180321	146																																														1
WBGene00001483	172863	208													1												1												1		1
WBGene00001484	180549	597																																															1
WBGene00001485	180314	104						1
WBGene00001486	174002	189																																							1
WBGene00001487	191635	105			1											1
WBGene00001488	173360	572
WBGene00001489	175848	75																								1
WBGene00001490	181346	865			1								1															1				1						1									1
WBGene00001491	172189	432			1
WBGene00001493	179687	629							1																	1			1													1
WBGene00001494	175428	151				2		1
WBGene00001496	179828	186																																										1
WBGene00001497	172311	151
WBGene00001498	174351	124
WBGene00001499	175667	315									1																										1		1						1
WBGene00001500	179138	77
WBGene00001501	171934	110
WBGene00001502	181348	342																																												1
WBGene00001503	176059	184
WBGene00001505	174400	285																									1		1
WBGene00001508	178985	316						1						1												1													1
WBGene00001509	173990	212																																						1
WBGene00001510	174516	834																			1		1									1					1
WBGene00001511	266859	276
WBGene00001512	176691	118																					1
WBGene00001513	179027	140
WBGene00001514	175776	200
WBGene00001515	180530	238																																		1			1						1			1
WBGene00001516	181172	551																	1																				1						1
WBGene00001517	180922	192																										1
WBGene00001518	175893	269						1
WBGene00001519	179962	327			1							1				1																			1
WBGene00001520	181646	207
WBGene00001522	174648	74
WBGene00001523	174358	79
WBGene00001526	179274	879																			1							1
WBGene00001527	174438	364							1																																1						1
WBGene00001530	191641	85			1											1
WBGene00001533	191644	106																									1
WBGene00001534	179222	186																														1
WBGene00001535	177584	121
WBGene00001536	191645	475																									1	1
WBGene00001538	173902	136
WBGene00001539	191646	113																														1									1
WBGene00001541	191648	67
WBGene00001543	178237	234			1
WBGene00001544	191650	104			1			1
WBGene00001545	184797	86
WBGene00001548	191652	133										1												2
WBGene00001551	191655	509										1							1																			1	1					1
WBGene00001552	179887	89			1											1										1
WBGene00001553	179644	253																											1						1
WBGene00001555	173202	177																														2
WBGene00001556	191657	105
WBGene00001557	191658	143
WBGene00001558	178402	318																														2
WBGene00001559	175436	424		1			1														1											1					1
WBGene00001560	181419	1106						1	1						1																				1				1
WBGene00001561	175195	632					1
WBGene00001562	178354	1572						2						1							1	1				1						1					1									1			1
WBGene00001563	179114	161																																										1					1
WBGene00001564	178583	283
WBGene00001565	176145	449	1													1						1																										1
WBGene00001566	177654	156
WBGene00001568	172711	206								1													1																1
WBGene00001569	180510	231													1
WBGene00001570	176364	862	1	1		1						1																											1										2
WBGene00001571	174328	236						1
WBGene00001572	180951	196			1				1
WBGene00001573	175227	726																																					1
WBGene00001574	172733	329										1
WBGene00001577	178108	101
WBGene00001578	178633	52											1	1
WBGene00001579	176885	442																				1					2												1
WBGene00001580	178191	249										1											1																			1			1
WBGene00001581	179022	158																																															2
WBGene00001582	172825	679						1																								1															1
WBGene00001583	181544	239																	1																														1
WBGene00001584	177544	96
WBGene00001585	187434	80																																										1
WBGene00001586	191636	165
WBGene00001587	191637	217
WBGene00001589	175355	151
WBGene00001590	183473	109																																			1
WBGene00001591	180086	87
WBGene00001592	172103	103																								1
WBGene00001593	178930	150				1
WBGene00001594	182971	177
WBGene00001595	172532	817	1																	1								1
WBGene00001596	172338	1475							1																												1										1
WBGene00001597	174174	654																																						1								1
WBGene00001598	172414	139										1
WBGene00001599	172361	196																			1											1
WBGene00001600	172245	253																															1															1
WBGene00001601	171941	281																																															1
WBGene00001602	180875	320						2							1
WBGene00001603	176407	73
WBGene00001604	178452	67
WBGene00001606	178505	202			1											1																												1
WBGene00001607	177808	308
WBGene00001608	187649	254																														1
WBGene00001609	176286	412								1																															1
WBGene00001612	176204	113
WBGene00001615	174258	163								1																													1
WBGene00001616	179251	412																																													1
WBGene00001617	180955	217											1																																		1
WBGene00001619	180924	101											1	1						1																			1
WBGene00001620	180641	278										1																								1									1
WBGene00001621	177882	346																		1																												1
WBGene00001623	174530	314						1															1
WBGene00001624	187623	154				1																																			1
WBGene00001625	176880	234						1																																							1
WBGene00001628	176112	454				1	1	1				1			1													1						1	1
WBGene00001629	180302	283					1	1															1	1														1								1
WBGene00001630	176736	444						2				1									1						1
WBGene00001631	175558	519					1													1																					1
WBGene00001632	178661	320					1	1				1			1				1								1														1
WBGene00001635	178343	255										2			1	1			1
WBGene00001636	176647	147						1
WBGene00001638	181160	360																								1						1		1			1
WBGene00001639	175453	82
WBGene00001642	173108	140																																					1
WBGene00001644	172447	230						1															1																										1
WBGene00001645	179562	379																											1				1									1			1
WBGene00001646	179437	119																																					1						1				1
WBGene00001647	172533	88						1
WBGene00001648	172505	898														1					1						2					1			1		1								1
WBGene00001649	181637	537
WBGene00001650	177850	858																									1												1
WBGene00001651	172646	3754						2				2								1		1	2				2		1															2
WBGene00001653	177899	91																																												2
WBGene00001660	175721	294						1				1															1		1			3		1
WBGene00001661	175722	111
WBGene00001662	175723	202																									1
WBGene00001663	179546	121														1
WBGene00001664	179219	342																				1
WBGene00001665	179319	492				1																										2										1			1	1
WBGene00001666	176865	884			1																											1
WBGene00001668	181442	124																																														1
WBGene00001669	177931	477				1																							1
WBGene00001670	179731	184																						1				1
WBGene00001671	191659	534
WBGene00001672	179075	160																																												1
WBGene00001674	181157	186			1																						1
WBGene00001675	179746	53
WBGene00001676	172269	115
WBGene00001677	172645	147
WBGene00001678	171675	1518																				2
WBGene00001679	174803	1164														1									1												1												1
WBGene00001680	172483	219																																	1		1
WBGene00001681	181424	467																											1															1
WBGene00001682	172396	171																																											1
WBGene00001683	174603	126
WBGene00001684	3565504	128
WBGene00001685	180601	109																																											1
WBGene00001686	174578	88
WBGene00001687	181658	86																				1
WBGene00001688	176210	89																																															1
WBGene00001689	176318	141
WBGene00001690	181300	253																																					1
WBGene00001691	180349	218				1								1																						1												1
WBGene00001692	177109	121										1
WBGene00001693	191660	136
WBGene00001694	179244	292																									1		1
WBGene00001695	179305	68
WBGene00001697	191662	95																											1
WBGene00001698	191663	100
WBGene00001699	184239	199
WBGene00001700	186880	58
WBGene00001701	184079	276
WBGene00001702	3.56562e+06	97																											1																				1
WBGene00001703	187934	116																								1
WBGene00001704	3565288	50
WBGene00001705	190533	93
WBGene00001708	181212	774																															1				1	1
WBGene00001709	175223	624									1
WBGene00001710	182850	147
WBGene00001711	179777	73
WBGene00001712	186928	69								1
WBGene00001713	3.56484e+06	253			1																																							1
WBGene00001714	178837	173								1				1
WBGene00001715	187253	77
WBGene00001716	179569	208								1				1
WBGene00001717	191191	110																														1
WBGene00001718	179066	173											1	1																		1
WBGene00001719	179152	73
WBGene00001720	191341	92																									1
WBGene00001721	185037	97
WBGene00001723	188013	73																																					1			1
WBGene00001724	190707	95
WBGene00001725	171649	260														1
WBGene00001726	183855	130
WBGene00001728	176843	61																									1
WBGene00001729	177009	186
WBGene00001730	177967	135
WBGene00001731	189140	138					1						1	1
WBGene00001732	183983	114												1												1
WBGene00001734	176265	241																														1															1
WBGene00001735	176853	71
WBGene00001738	188835	66
WBGene00001740	175725	200
WBGene00001743	176140	383			1																								1																1
WBGene00001744	175703	147
WBGene00001745	171687	2047		1				1														1	3			1											1		1					1				1	1
WBGene00001746	173149	937
WBGene00001747	179486	737																																					1								1
WBGene00001748	3564807	576																														2
WBGene00001749	176281	98
WBGene00001750	177884	92
WBGene00001751	177883	174																														2
WBGene00001752	177886	280			1																												1
WBGene00001754	173841	152
WBGene00001755	173842	67
WBGene00001757	187615	88	1
WBGene00001758	178725	77
WBGene00001759	187817	197			1	1				1																1
WBGene00001760	185408	77
WBGene00001761	188915	77
WBGene00001762	185409	61																														1
WBGene00001763	185410	64						1
WBGene00001764	175009	66
WBGene00001768	175008	64
WBGene00001769	191412	99																											1
WBGene00001770	180088	56											1	1
WBGene00001771	189017	60								1				1
WBGene00001773	185429	55
WBGene00001775	175166	50
WBGene00001776	190224	89																								1
WBGene00001777	190225	53
WBGene00001778	191347	113
WBGene00001779	190228	105																														1
WBGene00001780	190230	69
WBGene00001781	178771	77
WBGene00001783	259481	100																								1
WBGene00001784	187645	119																																				1
WBGene00001786	185299	101
WBGene00001787	190226	61
WBGene00001788	176900	115															1
WBGene00001789	179127	118						1
WBGene00001790	183911	241
WBGene00001792	184405	132
WBGene00001793	174924	401			1				1						1													1
WBGene00001794	177897	203
WBGene00001795	178031	247								1																1
WBGene00001796	178036	143
WBGene00001803	180894	148																								1						3
WBGene00001806	191665	123																			1																											1
WBGene00001808	179833	107
WBGene00001811	178522	72
WBGene00001812	174204	233									1					1						1																	1						1
WBGene00001813	180056	250					1																																		1
WBGene00001814	171639	86
WBGene00001815	176540	164
WBGene00001816	171694	76
WBGene00001817	190115	381						1				1											1																						1
WBGene00001819	172288	125																																					1
WBGene00001820	178205	402																																1
WBGene00001821	180727	593						1						1																																1
WBGene00001823	175724	168			1							1
WBGene00001824	180848	1392								1							1		1						1
WBGene00001827	177560	436																											1
WBGene00001828	181564	102								1					1																																		1
WBGene00001829	179049	205							1
WBGene00001830	179353	207							1																																							1	1
WBGene00001831	176359	149												1												1
WBGene00001832	171964	160
WBGene00001834	179959	434													1
WBGene00001835	174285	138						1							1						1
WBGene00001836	173074	334																											1
WBGene00001837	181723	1005																					1			1								1												1
WBGene00001838	175039	108
WBGene00001840	174333	580																			1																							1
WBGene00001841	191666	219			1																																												1
WBGene00001842	179360	483	1															1																					1							1
WBGene00001843	172726	79																										1
WBGene00001844	180553	292									1	1
WBGene00001851	180359	397			1											1								1
WBGene00001852	179993	181																																											1
WBGene00001853	177390	146																																										1
WBGene00001854	181073	207	1									1																																1
WBGene00001855	178866	169																																										1
WBGene00001856	172242	229																																										1
WBGene00001857	186584	152										1															1																	1
WBGene00001858	177433	206	1
WBGene00001860	172116	240										1																											1
WBGene00001862	177462	264						1						1						1																													1
WBGene00001863	181187	274																																			1										1
WBGene00001864	183932	106													1																													1
WBGene00001865	178201	149																											1										1							1
WBGene00001867	188247	157																																												2
WBGene00001869	175813	115
WBGene00001872	174157	91
WBGene00001874	179800	229								1
WBGene00001875	191667	133
WBGene00001876	180074	127
WBGene00001877	180073	141																																					1
WBGene00001878	180072	226																											1
WBGene00001879	179233	154
WBGene00001880	191668	197																											1												1
WBGene00001881	191669	158																														1							1
WBGene00001892	179267	108
WBGene00001898	181545	243	1
WBGene00001905	191677	128																											1
WBGene00001906	177628	163																																										1
WBGene00001909	179339	162
WBGene00001910	3565041	103
WBGene00001911	179341	136
WBGene00001912	191680	151																																							1
WBGene00001915	179340	100								1																																		1
WBGene00001919	181821	628																																					1										1
WBGene00001921	178048	307			1									2																		1
WBGene00001922	178049	105
WBGene00001933	186325	295
WBGene00001934	177522	183			1					1
WBGene00001935	177521	121
WBGene00001936	186326	227			1										1																								1
WBGene00001937	184804	119
WBGene00001941	188792	108											1	1
WBGene00001942	172860	100
WBGene00001943	184005	90
WBGene00001944	184006	162
WBGene00001945	181057	164			1
WBGene00001946	176660	213																																										1
WBGene00001948	173788	141														1																							1
WBGene00001949	172458	385						2							1								1						1
WBGene00001950	174447	321											1	1													1																	1					1
WBGene00001952	188539	51
WBGene00001953	181069	237					1			1
WBGene00001954	191402	195						1																															1
WBGene00001955	176360	640											1																	1	1
WBGene00001957	185980	111																																															1
WBGene00001958	182758	147										1																														1
WBGene00001962	186449	116
WBGene00001971	175081	378																																										1
WBGene00001972	175890	501				1																							1
WBGene00001973	172250	150																																		1
WBGene00001974	176052	138
WBGene00001975	177543	211	1				1																												1			1
WBGene00001976	173805	156
WBGene00001977	174829	132							1																																			1
WBGene00001978	179624	439																									1		1																				1
WBGene00001979	173338	133										1
WBGene00001980	173007	611																																		1
WBGene00001983	177241	166											1
WBGene00001984	180851	111
WBGene00001985	172017	77																																											1
WBGene00001986	179966	347																																															1
WBGene00001987	180261	252																																								1							1
WBGene00001988	175044	123																														1									1
WBGene00001989	175881	189																														1
WBGene00001991	179525	66														1
WBGene00001993	176473	174							1			1																1
WBGene00001994	180695	1134			1			2								1							1		1				1			1							1							1
WBGene00001995	181450	217																										1
WBGene00001996	176506	152																																					1
WBGene00001997	176483	167
WBGene00001998	174958	231
WBGene00001999	177101	306																											1
WBGene00002000	173086	563										1																											1					1
WBGene00002001	177978	262
WBGene00002002	178208	450										2
WBGene00002003	175562	355							1																													1						1
WBGene00002004	173078	278
WBGene00002005	178507	288																																															1
WBGene00002007	180880	358
WBGene00002008	174203	141
WBGene00002010	178873	678																																											1		1		1
WBGene00002011	176148	143												1																		1
WBGene00002012	177777	107																								1
WBGene00002013	177778	111
WBGene00002016	178659	107											1	1	1						1
WBGene00002018	178660	108																			1			1
WBGene00002021	186113	90																									1												1
WBGene00002023	180872	311
WBGene00002024	180895	178																		1					1							2
WBGene00002025	175316	397																																		1
WBGene00002026	172757	147
WBGene00002027	3.56501e+06	493										1																																1				1
WBGene00002028	177675	163							1																																	1
WBGene00002029	181309	350																				1										1								1
WBGene00002031	189586	219																						1																		1
WBGene00002032	259571	172																				1							1
WBGene00002033	177405	174
WBGene00002034	172099	118					1
WBGene00002035	172698	214																											1															1
WBGene00002036	179321	551																																					1					1
WBGene00002037	181335	276			1
WBGene00002038	175521	251																																			1
WBGene00002039	180539	279										1
WBGene00002040	171650	68
WBGene00002041	176872	124
WBGene00002042	171939	78																																										1
WBGene00002043	177660	405																																			1
WBGene00002044	180743	489																1	1																				1
WBGene00002045	174090	390			1					1																										1
WBGene00002046	177730	165																																											1
WBGene00002047	171788	251			1
WBGene00002048	175807	230			1													1										1				1							1
WBGene00002050	181316	139
WBGene00002051	181699	296								1					1												1											1											1
WBGene00002052	180765	304																																					1		1
WBGene00002053	173976	434																		1							1									1									1
WBGene00002054	173973	166				1
WBGene00002055	178747	175																														1
WBGene00002056	180414	424												1
WBGene00002057	187585	308																														1
WBGene00002058	180430	170
WBGene00002059	176755	117
WBGene00002060	180393	184
WBGene00002061	178536	190																																										1
WBGene00002062	180464	201																											1
WBGene00002063	174871	112
WBGene00002065	174367	408				2																																		1
WBGene00002066	174322	1153					1
WBGene00002067	181182	351																										1																					1
WBGene00002068	173872	177
WBGene00002069	172817	55
WBGene00002070	172799	312																																															1
WBGene00002071	180423	276												1																																			1
WBGene00002072	179555	310				1																							1
WBGene00002073	172329	192
WBGene00002074	177533	1096										1																1	1								1												1
WBGene00002075	172110	689																									1																						1
WBGene00002076	175094	524			1																	1			1
WBGene00002077	3.56544e+06	420
WBGene00002078	179160	785			1																								3												1
WBGene00002079	171621	282					1
WBGene00002080	177581	573																								1													1							1
WBGene00002081	176296	281						2	1																							1							1
WBGene00002083	175966	323																																															1
WBGene00002084	177936	424			1																																							1
WBGene00002086	191684	203
WBGene00002087	191685	243											1	1
WBGene00002088	191686	167
WBGene00002089	191687	126
WBGene00002090	191688	248																										1
WBGene00002092	3564850	158																1																															1
WBGene00002093	3565431	74
WBGene00002094	173941	84																				1							1															1
WBGene00002097	3565293	93
WBGene00002099	3565771	50
WBGene00002100	175585	284																														1												1
WBGene00002101	172600	162
WBGene00002104	191689	129	1										1	1
WBGene00002105	191690	82
WBGene00002106	191691	161																														1
WBGene00002107	173266	155
WBGene00002108	3565916	155																						1		1													1
WBGene00002109	173268	114
WBGene00002111	3565006	123																																					1
WBGene00002112	3565850	93				1							1	1																														1
WBGene00002113	173267	293
WBGene00002115	189403	139
WBGene00002116	189313	148	1												1																								1						1
WBGene00002117	191692	80
WBGene00002118	180334	144	1
WBGene00002119	3.56559e+06	122
WBGene00002121	3565183	137
WBGene00002123	180968	1130										2																				1					1									1
WBGene00002124	181318	229
WBGene00002125	180866	412
WBGene00002126	184979	328																																															1
WBGene00002127	181086	331										1
WBGene00002128	178231	185	1				1																									1				1
WBGene00002129	177364	195																									1					1			1			1
WBGene00002130	178101	177																													1															1
WBGene00002131	191694	139																						1								1																	1
WBGene00002132	188580	253	1																	1							1					1						1							2
WBGene00002133	179710	247																																															1
WBGene00002134	171944	152
WBGene00002135	171943	227					1			1																		1
WBGene00002136	172488	156			1
WBGene00002137	172004	81
WBGene00002138	172005	322								1																																					1
WBGene00002139	172006	272
WBGene00002140	182801	211									1																															1				1
WBGene00002141	171805	78																																					1
WBGene00002142	188818	87																								1												1
WBGene00002143	171930	210																			1																		1
WBGene00002144	171929	206												1										1		1
WBGene00002146	180871	575																														1							1
WBGene00002147	174305	423						1				1															1
WBGene00002148	179052	543	1
WBGene00002150	191695	165										1																							1
WBGene00002151	191696	496						1																			1					1															1
WBGene00002152	177926	178
WBGene00002153	172884	63
WBGene00002162	177609	258																					1
WBGene00002163	180978	394
WBGene00002169	175944	424																														1		1										1
WBGene00002173	177546	217						1															1												1													1
WBGene00002174	171846	172																				1
WBGene00002175	178451	409																																											1
WBGene00002176	173513	94
WBGene00002177	180810	242																																					1	1					1
WBGene00002178	177460	124																																	1									1
WBGene00002179	266843	761		1	1																						1					1			1					1
WBGene00002180	176952	130																																					1
WBGene00002181	173282	207																				1
WBGene00002182	176041	103																						1								1
WBGene00002183	174161	107
WBGene00002184	174791	156																			1						1
WBGene00002187	176866	326																								1	1																						1
WBGene00002188	191169	153																																					1
WBGene00002189	3.56541e+06	649																											1								1
WBGene00002190	180864	1048								1																						1					2
WBGene00002191	172978	375
WBGene00002192	178068	415																																	1		1
WBGene00002195	181098	127																			1
WBGene00002196	172610	249
WBGene00002199	174498	84																																											1
WBGene00002200	174499	133																				1
WBGene00002201	175862	356												1																											1			1
WBGene00002202	175524	787
WBGene00002203	181620	1056	1					1																								2
WBGene00002204	177826	56																			1	1
WBGene00002206	177829	118											1	1
WBGene00002207	181756	373			1	1		1																			1
WBGene00002210	180574	889														1																				1											1		1
WBGene00002211	180032	307			1							2				1																												1
WBGene00002213	172135	171																																					1
WBGene00002214	178007	191																																														1
WBGene00002215	178942	368
WBGene00002216	191697	270																		1						1											1
WBGene00002217	180608	290				1
WBGene00002219	176511	249																																								1					1
WBGene00002220	180606	365																																							1
WBGene00002221	3565411	711			1	1										1													1			2					1												1
WBGene00002222	177685	244
WBGene00002223	178057	117									1																		1
WBGene00002224	180865	209						1																																									1
WBGene00002225	172213	123					1
WBGene00002226	172784	123																			1
WBGene00002227	174750	56																																					1
WBGene00002228	177474	192																											1
WBGene00002229	176750	219
WBGene00002230	3565057	246																								1
WBGene00002231	176164	379							1
WBGene00002232	173051	343				1																							1			1								1				1		1
WBGene00002233	180933	320												1														1
WBGene00002234	181078	240
WBGene00002235	191699	186																																											1
WBGene00002238	174159	208																																												1
WBGene00002239	181082	277						1																														1
WBGene00002240	173085	545			1																		1		1																1
WBGene00002241	179651	70
WBGene00002242	183753	389										1																				1							1						1
WBGene00002243	177078	87
WBGene00002245	177373	1128						1																			1
WBGene00002246	178755	269				1																1
WBGene00002248	172952	114
WBGene00002249	176185	107
WBGene00002251	174419	555										2																1											1							1	1
WBGene00002252	173771	355																																				1		1
WBGene00002253	180616	101
WBGene00002254	180617	81																								1													1
WBGene00002255	180615	92
WBGene00002256	179161	142					1																																						1
WBGene00002257	191700	62											1	1
WBGene00002258	172390	114						1					1		1								1																1
WBGene00002259	191701	99
WBGene00002260	188761	130
WBGene00002261	181292	576																														1						1						1
WBGene00002262	174798	171
WBGene00002263	3.56484e+06	141
WBGene00002264	174964	234																											1
WBGene00002265	174560	285																																			1
WBGene00002266	174557	371																		1										1
WBGene00002267	175488	100																																											1
WBGene00002268	173992	71
WBGene00002269	175212	91																																							1
WBGene00002270	181199	156																																							1							1
WBGene00002271	181198	125
WBGene00002272	181786	72
WBGene00002273	179034	115
WBGene00002274	177420	106																																				1	1
WBGene00002275	175058	955					1					1														1	1	1
WBGene00002276	172792	191	1								1																																						1
WBGene00002280	181708	425			1																									1
WBGene00002295	174402	630						1				1																											1								1
WBGene00002297	174658	550									1											1
WBGene00002299	174462	270									1	1																																	1
WBGene00002324	173353	223
WBGene00002335	178104	833			1																																												1
WBGene00002344	178006	494
WBGene00002348	172471	549																																							1
WBGene00002363	178117	756																			1															1												1
WBGene00002368	178210	198																																		1										1
WBGene00002393	171648	106																																		1											1
WBGene00002497	174564	142					2
WBGene00002583	172167	433				1							1																									1
WBGene00002601	172331	63					1																									1
WBGene00002632	179171	528						1			1								1													1															1
WBGene00002637	178970	135
WBGene00002694	172088	784		1				1																			1																						1
WBGene00002717	3.56534e+06	818			1
WBGene00002783	266837	778																								1	2
WBGene00002827	178120	231																																															1
WBGene00002845	175971	685											1																1																			1	2
WBGene00002850	175906	222
WBGene00002855	175916	184
WBGene00002879	176118	336																					1				1
WBGene00002881	175909	446				1																							1										1					1	1
WBGene00002891	175895	87
WBGene00002915	175384	389																																						1
WBGene00002957	174689	182
WBGene00002974	178269	115																																															2
WBGene00002975	191600	123													1																	1
WBGene00002978	173319	350																																	1
WBGene00002979	172128	389	1					1																			1																		2
WBGene00002980	174050	299																											2																	1
WBGene00002981	177989	645																																															1
WBGene00002982	175793	113																																	1
WBGene00002983	180825	290																														1
WBGene00002985	179502	95	1							1
WBGene00002986	176067	188						1															1																1
WBGene00002987	180672	356																			1		1			1						1
WBGene00002989	172236	453
WBGene00002990	177016	234																				1
WBGene00002991	181400	470						1				1															2				1	1												1
WBGene00002992	178001	399																					1			1																1
WBGene00002994	174267	137
WBGene00002996	175089	999																														1							1
WBGene00002997	173652	949																												1					2
WBGene00002998	176256	365																									1
WBGene00002999	172597	632																							1														1
WBGene00003000	172893	257						1
WBGene00003001	176282	180										1																														2
WBGene00003002	176083	287
WBGene00003003	181337	1600	5	3		1				1									1				1				1		1			1							1							1			1
WBGene00003006	171832	188																																		1		1				1
WBGene00003007	180679	157												1
WBGene00003009	174058	650						1																								1
WBGene00003010	178159	177																						1		1			2
WBGene00003011	179732	107																				1
WBGene00003012	3.56505e+06	578						1		1					1												1														1	1			3		1
WBGene00003014	172626	529	1	1																																			1
WBGene00003015	174830	697								1						1						1									1
WBGene00003017	173740	561				1		1																	1														1										1
WBGene00003018	191703	162																														2																	1
WBGene00003019	177361	206				1
WBGene00003020	172249	305										1																				1															1	1
WBGene00003021	176128	474
WBGene00003022	175986	299																			1
WBGene00003024	176068	474
WBGene00003025	178788	293
WBGene00003026	172760	1160				1																														1
WBGene00003029	171994	209
WBGene00003030	177436	699						1											1													1		1
WBGene00003031	179782	153
WBGene00003033	175485	280																																					1
WBGene00003034	177666	513																																				1							1
WBGene00003035	176393	77																																										1
WBGene00003036	172802	191
WBGene00003037	178280	316																																										1					1
WBGene00003040	266825	634			1	1																									1
WBGene00003041	172467	279													1
WBGene00003044	174240	158																			1									1
WBGene00003045	174239	156
WBGene00003046	174707	114				1
WBGene00003047	176758	489																																													1
WBGene00003048	176808	938								1											1	1																											5
WBGene00003052	172687	443											1													1				1
WBGene00003053	180912	386	1																																												1
WBGene00003055	175753	185										1																								1													1
WBGene00003056	180750	450	1							1										1																			1
WBGene00003057	179673	73																																		1
WBGene00003059	172320	120										1
WBGene00003060	171926	231						1																													1
WBGene00003061	172037	85
WBGene00003062	171886	111
WBGene00003063	176072	135
WBGene00003064	177928	91
WBGene00003065	179477	141
WBGene00003066	177729	1020											1
WBGene00003068	172995	397										1
WBGene00003071	172520	354					1	1														1					1
WBGene00003072	171981	222																																									1
WBGene00003073	175538	169								1
WBGene00003074	172499	149
WBGene00003075	192091	56
WBGene00003076	174700	147
WBGene00003077	178303	108
WBGene00003078	174193	175
WBGene00003079	180047	89
WBGene00003080	190601	109
WBGene00003081	177988	96
WBGene00003082	177393	264
WBGene00003083	172948	384											1
WBGene00003084	180712	630						1
WBGene00003085	178362	152																														1													1
WBGene00003086	178361	359												1											1
WBGene00003087	180522	524																															1													1			2
WBGene00003089	174301	376																																		1							1
WBGene00003090	179428	149																																													1
WBGene00003091	179429	58
WBGene00003092	179430	116			1																																								1
WBGene00003095	178087	50																																					1
WBGene00003096	178772	58								1
WBGene00003097	173944	108			1																			1
WBGene00003100	174533	321			1																										1
WBGene00003102	176091	475																																							1			1
WBGene00003104	180440	243			1											1			1								1
WBGene00003106	173441	178																				1							1
WBGene00003107	187916	853						1		1		1											1
WBGene00003111	171727	219											1	1																														1
WBGene00003112	175607	84
WBGene00003114	266926	160																																												1
WBGene00003119	174974	171
WBGene00003123	173073	122
WBGene00003124	3.56523e+06	307
WBGene00003129	177128	437										1																				1
WBGene00003130	178468	336																															1
WBGene00003132	172145	276
WBGene00003133	174698	103
WBGene00003134	175205	81
WBGene00003136	172598	299
WBGene00003142	190455	129																														1
WBGene00003143	179794	205
WBGene00003144	3.5654e+06	1539																					1											1
WBGene00003148	178071	274								1																			1
WBGene00003149	181578	116
WBGene00003150	178250	1217										1																										1							1
WBGene00003151	177795	612																		1																					1
WBGene00003153	177089	716													1
WBGene00003154	174841	214																																1
WBGene00003155	180010	240																																										1
WBGene00003156	171793	133																																										1	1
WBGene00003157	175552	120
WBGene00003158	176385	155																								1
WBGene00003159	178831	224																																										1	1
WBGene00003160	179338	163				1																1																						1
WBGene00003161	177046	316	1
WBGene00003162	175936	281
WBGene00003163	180942	245																																												1
WBGene00003164	179091	112																											1										1										1
WBGene00003165	188259	217								1																	1																				1
WBGene00003166	180826	519																																							1								1
WBGene00003167	177938	221																														1												1
WBGene00003168	181728	111
WBGene00003169	181678	141
WBGene00003170	172389	89									1
WBGene00003171	181036	112
WBGene00003172	172771	593			1	1		1			1												1						1																		2
WBGene00003173	179382	545								1																	1	1
WBGene00003174	181101	292										1																											1
WBGene00003175	175419	159
WBGene00003176	185423	175
WBGene00003178	177596	182							1
WBGene00003179	180701	119
WBGene00003181	191706	101																																										1
WBGene00003182	172732	808				1								1																		1																1	1
WBGene00003183	172612	227
WBGene00003184	172374	119
WBGene00003185	181004	431																										1																				1	1
WBGene00003186	171872	630																														1
WBGene00003196	174484	444			2								1	1																															1
WBGene00003209	172737	512																			1													1
WBGene00003210	175634	107																															1
WBGene00003214	175915	114				1						1																											1
WBGene00003218	178074	436																			1
WBGene00003219	181362	479																					1																1					1
WBGene00003220	175096	155
WBGene00003221	172123	810												1					1				1		1		1		1																		1
WBGene00003222	179824	392
WBGene00003224	177657	90																																													1
WBGene00003225	260040	181
WBGene00003228	174836	379				1																															1				1					1
WBGene00003229	171607	687																1														1
WBGene00003230	178296	561					1												1						1
WBGene00003231	174504	504			1											1													1								1
WBGene00003232	191707	109
WBGene00003233	172914	216
WBGene00003234	176615	204			1
WBGene00003235	179638	99
WBGene00003236	172481	126																														1													1
WBGene00003237	190649	50
WBGene00003238	171677	102																														2
WBGene00003239	181344	513										1									1							1																		1
WBGene00003241	174317	207
WBGene00003243	176168	263																																															1
WBGene00003245	180755	370								1																																				1
WBGene00003246	175020	175			1							1																																	1
WBGene00003247	181248	544																																														1
WBGene00003253	176231	352						1																								1
WBGene00003254	180860	242						1													1						1												1			1
WBGene00003258	3.56556e+06	596								2		1																											1
WBGene00003367	174669	197
WBGene00003368	185682	646																																		1
WBGene00003369	181776	622																								1								1			1
WBGene00003370	181775	117											1	1																																			2
WBGene00003371	175768	424																																			1
WBGene00003372	175440	177																									1
WBGene00003373	176783	55
WBGene00003374	178895	402				1										1						1
WBGene00003375	175847	193								2															1																								1
WBGene00003376	186741	63
WBGene00003377	180751	267												1													1																			1			1
WBGene00003378	176050	304	1						1
WBGene00003380	182489	541			1														1													1							1					1
WBGene00003384	181225	131						1				1																											1										1
WBGene00003385	189078	72						1
WBGene00003386	179269	212	1																													1				1							1
WBGene00003387	171879	180
WBGene00003388	174960	256																									1
WBGene00003389	176409	131																				1
WBGene00003392	175117	172																																												1
WBGene00003393	173920	131																					1
WBGene00003394	180904	206																									1
WBGene00003395	179217	355				1				1		1
WBGene00003396	172842	288																																															1
WBGene00003397	172856	804																	1																								1
WBGene00003400	187322	495																											1											1					1				1
WBGene00003401	175545	632				1		1																			2						1															1
WBGene00003402	173880	137																							1
WBGene00003403	183012	199						1															1
WBGene00003404	174657	679								1		1														1			1								1						1						1
WBGene00003405	179488	210																		1																													1
WBGene00003406	176702	486				2
WBGene00003407	180409	169																	1													1									1				1
WBGene00003408	180408	105
WBGene00003409	181677	54
WBGene00003410	181202	289										1
WBGene00003411	181587	443																																	1											1
WBGene00003412	180691	390																			1													1
WBGene00003413	180289	272																																															1
WBGene00003414	190710	50
WBGene00003415	178089	258										1																																	1
WBGene00003417	176608	195																																					1
WBGene00003418	171938	73																																														1
WBGene00003420	191708	63
WBGene00003421	178268	108
WBGene00003422	171914	104
WBGene00003423	175514	1045																		1											1
WBGene00003443	173890	89
WBGene00003468	259801	154														1			1
WBGene00003471	191285	104
WBGene00003472	172246	160
WBGene00003473	179060	170								1															2
WBGene00003474	179899	94																							1							1
WBGene00003475	172148	148						1																			1
WBGene00003476	175490	631			1			1								1					1
WBGene00003477	180792	288																																			1
WBGene00003478	176757	276																						1				1																	1				1
WBGene00003479	178790	169																					1																1						1
WBGene00003480	191713	246
WBGene00003482	176430	266										1										1
WBGene00003485	181698	191										1
WBGene00003495	180914	326										1																				1
WBGene00003497	176060	390										1	1	1												1
WBGene00003499	187005	91
WBGene00003504	176347	225																			1												1
WBGene00003507	178952	174										1
WBGene00003508	172873	227
WBGene00003509	179557	84				1			1			1				1
WBGene00003510	175184	111
WBGene00003511	181457	286				1																1																						1
WBGene00003514	181404	402										1																							1				1										1
WBGene00003515	179676	162			1										1	1
WBGene00003516	172021	555						1																			1
WBGene00003517	181585	187							1
WBGene00003519	176429	474				1																										1
WBGene00003520	185811	132																				1									1								1
WBGene00003522	187045	187																																										1
WBGene00003523	182259	1183								1													1				1		1			1
WBGene00003524	188819	165																																		1
WBGene00003525	181796	138																																				1
WBGene00003526	182368	180																									2															1
WBGene00003527	183207	130							1															1																									2
WBGene00003529	181287	88
WBGene00003530	180938	56
WBGene00003531	182848	71
WBGene00003532	185492	172																																					1										1
WBGene00003533	184247	521																	1							1								1															2
WBGene00003534	180426	297				1																																											1
WBGene00003535	186922	51
WBGene00003539	188420	237												1																											1
WBGene00003540	188422	76
WBGene00003542	3.56599e+06	218
WBGene00003544	174412	157																														1
WBGene00003545	188809	145			1
WBGene00003546	185658	150
WBGene00003547	186488	187
WBGene00003549	186493	83																																								1
WBGene00003551	186987	113
WBGene00003552	172506	315																						1					1			1														1			1
WBGene00003553	181208	240								1
WBGene00003554	180407	254											1	1																									1
WBGene00003555	3565986	186
WBGene00003557	177379	1397															1							1								1							1
WBGene00003559	176084	1998																										1				2								1
WBGene00003561	180719	484			1			1																																						2
WBGene00003562	176165	132
WBGene00003563	180448	208																																							1
WBGene00003564	172866	750				1		1																1																									1
WBGene00003565	186953	154													1											1													1
WBGene00003566	180318	169				1
WBGene00003567	178918	777																									2					2					1				1								1
WBGene00003568	177963	236																		1																			1						1
WBGene00003569	172834	295										1																	1			1														1
WBGene00003570	191715	334																																	1				1
WBGene00003571	182354	67										1
WBGene00003572	176370	170
WBGene00003573	182575	162																1				1																									1
WBGene00003575	190821	146																																								1				1
WBGene00003576	177873	124																																											1
WBGene00003577	175582	166			1									1				1									1
WBGene00003579	189126	117											1
WBGene00003580	173857	112							1
WBGene00003581	189639	196
WBGene00003582	178321	248
WBGene00003583	173916	86
WBGene00003584	183413	98
WBGene00003585	190780	139
WBGene00003586	177996	165																																							1
WBGene00003587	172910	189
WBGene00003588	175714	195																																														1
WBGene00003589	176446	583																1			1											1
WBGene00003590	191716	116			1
WBGene00003591	183294	308																														1
WBGene00003592	174225	466										1			1
WBGene00003593	175870	287																									2														1
WBGene00003595	177045	126																																			1
WBGene00003596	172624	175
WBGene00003597	176295	224													1	1													1
WBGene00003598	175654	1511																													1
WBGene00003599	173452	138																										2																			1
WBGene00003600	181783	1591				1	1																				1																1
WBGene00003601	172251	367
WBGene00003602	181551	345	1																										1													1				1
WBGene00003603	177839	251	1					1																																	1
WBGene00003605	175462	382																														1
WBGene00003608	191718	117																					1
WBGene00003609	175993	350					1							1												1
WBGene00003610	177724	257
WBGene00003611	179403	104						2		1					1																																		1
WBGene00003612	178696	72			1
WBGene00003613	181102	532								1																						2				1	1									1			1
WBGene00003615	173781	116
WBGene00003616	191719	446	1					1																													1				1
WBGene00003618	174512	753			1																				1							1							1			1
WBGene00003619	175546	187			1			1																					1													1
WBGene00003620	174202	154																																			1				1								1
WBGene00003621	174066	232						1	1																		1																						1
WBGene00003622	172460	874			1	2		1								1			1	1	1								1													1
WBGene00003623	181432	802	1		1							3			1		1									1													1					1		1
WBGene00003624	181705	359						1							1																								1										1
WBGene00003625	177601	580			1																								1										1		1
WBGene00003626	187178	319							1																														1								1		2
WBGene00003627	177800	317		1				1							1									2																					1
WBGene00003628	180725	284						1		1
WBGene00003629	191720	121
WBGene00003630	180560	457							1																							1			1				1					1
WBGene00003632	179084	64
WBGene00003633	178121	321	1						1																																				1
WBGene00003634	179276	207																														1													1
WBGene00003635	180738	446																														1				1
WBGene00003636	177350	373						1																	1														1
WBGene00003637	178933	120																																										1
WBGene00003638	181661	637				1									1																				1		1												1
WBGene00003639	172839	893	1		1							1												1															1
WBGene00003640	180067	576
WBGene00003643	180053	83													1
WBGene00003644	180106	82
WBGene00003645	178570	73																									1
WBGene00003646	178699	81																																											1
WBGene00003647	178813	264				1																			1
WBGene00003649	178707	75
WBGene00003650	180059	96
WBGene00003651	175142	109						1																								1
WBGene00003652	172836	154																														1
WBGene00003653	180068	103
WBGene00003654	171884	110																														1
WBGene00003655	180230	214										1														1	1
WBGene00003656	177618	406																								1											1		1					1
WBGene00003657	178024	241
WBGene00003658	179589	290								1					1												3						1											1
WBGene00003659	172840	240
WBGene00003660	180217	197						1
WBGene00003661	181491	426				1		1						1	1														1										1					1		1
WBGene00003663	191722	113			1
WBGene00003669	180265	66
WBGene00003673	191730	99
WBGene00003674	191731	112	1																		1
WBGene00003675	191732	951																				1																			1	1
WBGene00003676	178685	132																																							1
WBGene00003677	176972	351										1		1																															1
WBGene00003678	173641	1098			1			1								2	1											2	1			5													1
WBGene00003679	184026	64
WBGene00003680	178577	90																											1
WBGene00003681	181621	493												2																																	2
WBGene00003684	179149	103
WBGene00003685	180254	77
WBGene00003687	177810	728																		1												1																1
WBGene00003688	178568	130
WBGene00003690	177806	292						2															1
WBGene00003691	179588	426											1						1																				1									1
WBGene00003692	180062	124																																			1
WBGene00003694	177248	370				1	1				1																																						1
WBGene00003695	177476	85			1
WBGene00003696	178571	50																																													1
WBGene00003697	179083	79
WBGene00003698	180065	314
WBGene00003699	173780	89												1																		1
WBGene00003700	178651	442						1						1
WBGene00003702	180115	139
[truncated: 12,174 more rows]
[truncated: 79 more columns]

## Sheet: b
WormBase-ID	Public-name	Tissue/cell type
WBGene00044469	clec-173	Coelomocyte
WBGene00006919	vha-10	Coelomocyte
WBGene00010790	sodh-1	Coelomocyte
WBGene00004775	sep-1	Coelomocyte
WBGene00009029	F21H7.3	Coelomocyte
WBGene00010839	chl-1	Coelomocyte
WBGene00017796	F25G6.1	Coelomocyte
WBGene00018955	F56C11.3	Coelomocyte
WBGene00013364	Y60A3A.16	Coelomocyte
WBGene00007234	C01G10.7	Coelomocyte
WBGene00006565	tfg-1	Coelomocyte
WBGene00015883	C17B7.9	Coelomocyte
WBGene00003104	mab-7	Coelomocyte
WBGene00011717	T11G6.2	Coelomocyte
WBGene00007396	tiar-3	Coelomocyte
WBGene00010477	enu-3.6	Coelomocyte
WBGene00020261	vet-1	Coelomocyte
WBGene00017937	F30H5.3	Coelomocyte
WBGene00020383	tin-44	Coelomocyte
WBGene00007421	C07H4.1	Coelomocyte
WBGene00000225	atgp-2	Coelomocyte
WBGene00016659	C45B2.2	Coelomocyte
WBGene00001486	frh-1	Coelomocyte
WBGene00019749	M03A8.3	Coelomocyte
WBGene00012220	W03C9.2	Coelomocyte
WBGene00011507	T05H10.1	Coelomocyte
WBGene00008799	F14E5.1	Coelomocyte
WBGene00022817	upp-1	Coelomocyte
WBGene00001546	gcy-21	Coelomocyte
WBGene00010935	M163.1	Coelomocyte
WBGene00003644	nhr-54	Coelomocyte
WBGene00016550	C40A11.7	Coelomocyte
WBGene00021848	nhr-239	Coelomocyte
WBGene00044478	K06B9.6	Coelomocyte
WBGene00022629	ZC513.5	Coelomocyte
WBGene00017923	F29B9.8	Coelomocyte
WBGene00022559	fbxb-20	Coelomocyte
WBGene00007619	C15H11.11	Coelomocyte
WBGene00015413	pdhb-1	Coelomocyte
WBGene00001899	his-25	Coelomocyte
WBGene00010573	K04H4.2	Coelomocyte
WBGene00001660	gop-1	Coelomocyte
WBGene00018689	F52D2.7	Coelomocyte
WBGene00013135	rga-2	Coelomocyte
WBGene00004316	rbf-1	Coelomocyte
WBGene00021870	samt-1	Coelomocyte
WBGene00019481	cogc-6	Coelomocyte
WBGene00001148	eat-20	Coelomocyte
WBGene00011192	srh-24	Coelomocyte
WBGene00001755	gst-7	Coelomocyte
WBGene00001812	haf-2	Coelomocyte
WBGene00021159	Y4C6B.5	Coelomocyte
WBGene00001150	ech-1.1	Coelomocyte
WBGene00003933	pat-9	Coelomocyte
WBGene00006408	tag-18	Coelomocyte
WBGene00007142	ttr-18	Coelomocyte
WBGene00006395	taf-11.3	Coelomocyte
WBGene00008777	F13H10.6	Coelomocyte
WBGene00017815	F26B1.1	Coelomocyte
WBGene00013261	sinh-1	Coelomocyte
WBGene00012280	W05E10.1	Coelomocyte
WBGene00206359	C05E4.15	Coelomocyte
WBGene00021456	Y39F10B.1	Coelomocyte
WBGene00003544	nas-25	Coelomocyte
WBGene00017826	tag-340	Coelomocyte
WBGene00012341	catp-6	Coelomocyte
WBGene00017140	EEED8.12	Coelomocyte
WBGene00017835	F26F12.4	Coelomocyte
WBGene00001727	grl-18	Coelomocyte
WBGene00007981	glb-11	Coelomocyte
WBGene00010236	F58B4.3	Coelomocyte
WBGene00009961	cutl-7	Coelomocyte
WBGene00016937	tag-294	Coelomocyte
WBGene00019692	M01A10.1	Coelomocyte
WBGene00003805	npp-19	Coelomocyte
WBGene00010064	F54F7.2	Coelomocyte
WBGene00018513	F46F11.10	Coelomocyte
WBGene00017557	nep-11	Coelomocyte
WBGene00007594	lgc-23	Coelomocyte
WBGene00004788	sft-4	Coelomocyte
WBGene00009064	F22G12.4	Coelomocyte
WBGene00006982	zig-5	Coelomocyte
WBGene00007764	C27B7.7	Coelomocyte
WBGene00043068	F32E10.9	Coelomocyte
WBGene00020256	T05C3.6	Coelomocyte
WBGene00009110	F25D1.5	Coelomocyte
WBGene00014027	tpk-1	Coelomocyte
WBGene00007103	crm-1	Coelomocyte
WBGene00017544	lgc-6	Coelomocyte
WBGene00018104	fbxb-53	Coelomocyte
WBGene00010917	M110.9	Coelomocyte
WBGene00006902	vet-6	Coelomocyte
WBGene00011436	T04F3.1	Coelomocyte
WBGene00018311	F41G4.8	Coelomocyte
WBGene00002086	ins-3	Coelomocyte
WBGene00009696	F44F1.4	Coelomocyte
WBGene00015309	C01G5.7	Coelomocyte
WBGene00010538	ttr-3	Coelomocyte
WBGene00007122	B0250.5	Coelomocyte
WBGene00017374	ttr-41	Coelomocyte
WBGene00006068	sto-6	Coelomocyte
WBGene00021549	Y44E3A.4	Coelomocyte
WBGene00003625	nhr-31	Coelomocyte
WBGene00219337	T16G1.18	Coelomocyte
WBGene00004972	spe-26	Coelomocyte
WBGene00006475	tyra-3	Coelomocyte
WBGene00044030	Y17G7B.23	Coelomocyte
WBGene00000149	apl-1	Coelomocyte
WBGene00000583	cof-2	Coelomocyte
WBGene00020301	T07D1.2	Coelomocyte
WBGene00012135	T28F3.9	Coelomocyte
WBGene00044493	Y54G2A.50	Coelomocyte
WBGene00020481	T13C2.6	Coelomocyte
WBGene00004086	pph-4.2	Coelomocyte
WBGene00016308	C32B5.15	Coelomocyte
WBGene00006920	vha-11	Coelomocyte
WBGene00018259	F41B4.3	Coelomocyte
WBGene00006589	tnt-4	Coelomocyte
WBGene00007629	C16C10.9	Coelomocyte
WBGene00015956	C18B2.5	Coelomocyte
WBGene00044423	F53F10.8	Coelomocyte
WBGene00006764	unc-27	Coelomocyte
WBGene00022771	ZK616.1	Coelomocyte
WBGene00006604	tra-1	Coelomocyte
WBGene00011479	T05E11.2	Coelomocyte
WBGene00002348	myo-1	Coelomocyte
WBGene00019492	K07E3.4	Coelomocyte
WBGene00012841	Y43F11A.1	Coelomocyte
WBGene00009133	bed-3	Coelomocyte
WBGene00021679	Y48G1C.6	Coelomocyte
WBGene00016745	C48B6.9	Coelomocyte
WBGene00008976	plp-2	Coelomocyte
WBGene00000214	asp-1	Coelomocyte
WBGene00006976	zhp-3	Coelomocyte
WBGene00021927	abhd-14	Coelomocyte
WBGene00015802	kynu-1	Coelomocyte
WBGene00015684	C10G8.8	Coelomocyte
WBGene00018133	F37A4.3	Coelomocyte
WBGene00020701	T22F7.1	Coelomocyte
WBGene00004922	snt-2	Coelomocyte
WBGene00009885	F49E2.1	Coelomocyte
WBGene00000772	cpb-3	Coelomocyte
WBGene00018850	gpx-8	Coelomocyte
WBGene00022831	cec-10	Coelomocyte
WBGene00007956	trpp-9	Coelomocyte
WBGene00003715	nhr-125	Coelomocyte
WBGene00008023	C39B10.3	Coelomocyte
WBGene00019813	ger-1	Coelomocyte
WBGene00020924	W02B3.4	Coelomocyte
WBGene00002975	lev-8	Coelomocyte
WBGene00008513	F02A9.1	Coelomocyte
WBGene00020096	R144.6	Coelomocyte
WBGene00004894	sms-3	Coelomocyte
WBGene00019927	fbxc-24	Coelomocyte
WBGene00021765	Y51F10.4	Coelomocyte
WBGene00016416	C34F11.5	Coelomocyte
WBGene00003242	mig-6	Coelomocyte
WBGene00019751	M03D4.4	Coelomocyte
WBGene00219451	F52D2.12	Coelomocyte
WBGene00003647	nhr-57	Coelomocyte
WBGene00015333	slc-17.3	Coelomocyte
WBGene00006921	vha-12	Coelomocyte
WBGene00010470	cdr-4	Coelomocyte
WBGene00012381	Y2H9A.4	Coelomocyte
WBGene00017804	F26A1.6	Coelomocyte
WBGene00008655	lips-3	Coelomocyte
WBGene00007585	C14C10.2	Coelomocyte
WBGene00008915	F17C11.4	Coelomocyte
WBGene00003614	nhr-15	Coelomocyte
WBGene00017657	F21C10.7	Coelomocyte
WBGene00022389	pde-6	Coelomocyte
WBGene00005657	srr-6	Coelomocyte
WBGene00006642	tsp-16	Coelomocyte
WBGene00018207	F39G3.2	Coelomocyte
WBGene00009925	F52B11.2	Coelomocyte
WBGene00004990	spp-5	Coelomocyte
WBGene00011409	T04A8.7	Coelomocyte
WBGene00003722	nhr-132	Coelomocyte
WBGene00011393	T03D8.6	Coelomocyte
WBGene00255607	F22H10.11	Coelomocyte
WBGene00016958	ilys-4	Coelomocyte
WBGene00011330	T01D3.6	Coelomocyte
WBGene00019219	H20J04.4	Coelomocyte
WBGene00020507	vha-15	Coelomocyte
WBGene00014028	trxr-2	Coelomocyte
WBGene00008348	C56G7.3	Coelomocyte
WBGene00003982	pes-9	Coelomocyte
WBGene00012148	inos-1	Coelomocyte
WBGene00017906	F28F9.2	Coelomocyte
WBGene00009947	F52H3.5	Coelomocyte
WBGene00010909	cisd-3.1	Coelomocyte
WBGene00008711	F11E6.8	Coelomocyte
WBGene00022358	Y92H12A.2	Coelomocyte
WBGene00020994	W03F8.4	Coelomocyte
WBGene00001609	glp-1	Coelomocyte
WBGene00018960	ilcr-2	Coelomocyte
WBGene00003611	nhr-12	Coelomocyte
WBGene00013792	Y116A8C.13	Coelomocyte
WBGene00003688	nhr-98	Coelomocyte
WBGene00000870	cyd-1	Coelomocyte
WBGene00005208	srg-51	Coelomocyte
WBGene00020135	aakg-4	Coelomocyte
WBGene00013243	Y56A3A.31	Coelomocyte
WBGene00009165	gpx-1	Coelomocyte
WBGene00012389	Y6B3B.4	Coelomocyte
WBGene00002272	lec-9	Coelomocyte
WBGene00004892	sms-1	Coelomocyte
WBGene00021984	Y59C2A.1	Coelomocyte
WBGene00007357	C06A12.3	Coelomocyte
WBGene00003224	mes-6	Coelomocyte
WBGene00006108	str-43	Coelomocyte
WBGene00015430	C04E7.3	Coelomocyte
WBGene00001643	gly-18	Coelomocyte
WBGene00044553	T23B12.11	Coelomocyte
WBGene00010541	ttr-1	Coelomocyte
WBGene00006701	ubc-1	Coelomocyte
WBGene00001476	fmo-1	Coelomocyte
WBGene00004003	pgp-9	Coelomocyte
WBGene00022031	Y65B4A.8	Coelomocyte
WBGene00017823	pals-34	Coelomocyte
WBGene00006609	tre-3	Coelomocyte
WBGene00007476	C09E9.1	Coelomocyte
WBGene00020837	slc-36.2	Coelomocyte
WBGene00003162	mdh-2	Coelomocyte
WBGene00015800	C15H9.4	Coelomocyte
WBGene00008317	C54G4.7	Coelomocyte
WBGene00000615	col-38	Coelomocyte
WBGene00018976	daam-1	Coelomocyte
WBGene00001248	elp-1	Coelomocyte
WBGene00021641	Y47G6A.15	Coelomocyte
WBGene00013151	nsun-5	Coelomocyte
WBGene00017291	F09E5.14	Coelomocyte
WBGene00003515	myo-3	Coelomocyte
WBGene00010995	ceh-90	Coelomocyte
WBGene00012759	sup-1	Coelomocyte
WBGene00017321	F09G8.7	Coelomocyte
WBGene00006477	chup-1	Coelomocyte
WBGene00018702	F52E4.5	Coelomocyte
WBGene00020563	T19C3.5	Coelomocyte
WBGene00001990	hot-5	Coelomocyte
WBGene00018340	anmt-2	Coelomocyte
WBGene00000222	atf-6	Coelomocyte
WBGene00004068	pnk-1	Coelomocyte
WBGene00021644	Y47G6A.18	Coelomocyte
WBGene00007633	C16D2.1	Coelomocyte
WBGene00022609	ZC416.2	Coelomocyte
WBGene00019075	F59A3.2	Coelomocyte
WBGene00007944	C34F6.10	Coelomocyte
WBGene00019316	K02E7.12	Coelomocyte
WBGene00013848	npr-29	Coelomocyte
WBGene00000072	add-1	Coelomocyte
WBGene00001482	fog-2	Coelomocyte
WBGene00001983	hoe-1	Coelomocyte
WBGene00012524	Y32B12B.4	Coelomocyte
WBGene00015646	mlt-10	Coelomocyte
WBGene00010974	bbs-5	Coelomocyte
WBGene00022441	Y110A2AL.4	Coelomocyte
WBGene00018814	F54D11.4	Coelomocyte
WBGene00003861	oig-3	Coelomocyte
WBGene00000103	akt-2	Coelomocyte
WBGene00008572	F08B12.4	Coelomocyte
WBGene00009927	F52B11.5	Coelomocyte
WBGene00045498	F56F4.8	Coelomocyte
WBGene00018413	cyp-33C4	Coelomocyte
WBGene00010941	gss-1	Coelomocyte
WBGene00010649	K08C7.7	Coelomocyte
WBGene00012216	W02D9.10	Coelomocyte
WBGene00021564	Y45G12B.3	Coelomocyte
WBGene00022532	ZC155.4	Coelomocyte
WBGene00007947	C35A5.3	Coelomocyte
WBGene00012020	gyg-2	Coelomocyte
WBGene00044977	F56C4.4	Coelomocyte
WBGene00021776	Y51H7BR.4	Coelomocyte
WBGene00022485	fbxa-63	Coelomocyte
WBGene00015815	C16A11.2	Coelomocyte
WBGene00195073	F02E11.7	Coelomocyte
WBGene00012964	Y48A6B.3	Coelomocyte
WBGene00009850	F48F7.5	Coelomocyte
WBGene00006586	tni-4	Coelomocyte
WBGene00009041	cut-3	Coelomocyte
WBGene00010915	M110.7	Coelomocyte
WBGene00007285	C04A11.1	Coelomocyte
WBGene00021685	herc-1	Coelomocyte
WBGene00022497	Y119D3B.21	Coelomocyte
WBGene00017435	F13H8.2	Coelomocyte
WBGene00219315	F07E5.12	Coelomocyte
WBGene00021719	fbxb-104	Coelomocyte
WBGene00008401	D2005.6	Coelomocyte
WBGene00019847	R03G5.6	Coelomocyte
WBGene00012895	cox-10	Coelomocyte
WBGene00004816	skr-10	Coelomocyte
WBGene00008765	ttx-7	Coelomocyte
WBGene00002153	iars-2	Coelomocyte
WBGene00011110	prdx-3	Coelomocyte
WBGene00008443	pde-3	Coelomocyte
WBGene00005654	srr-3	Coelomocyte
WBGene00194703	F26B1.8	Coelomocyte
WBGene00011054	arrd-13	Coelomocyte
WBGene00008132	gale-1	Coelomocyte
WBGene00007774	C27C12.4	Coelomocyte
WBGene00010554	mlc-6	Coelomocyte
WBGene00002210	kin-29	Coelomocyte
WBGene00011560	T07C4.3	Coelomocyte
WBGene00007753	C27A7.1	Coelomocyte
WBGene00194672	Y116A8C.463	Coelomocyte
WBGene00012668	Y39B6A.5	Coelomocyte
WBGene00020242	phat-5	Coelomocyte
WBGene00012718	dhhc-8	Coelomocyte
WBGene00009346	F32H2.10	Coelomocyte
WBGene00004032	pkc-1	Coelomocyte
WBGene00020803	T25E4.1	Coelomocyte
WBGene00003485	mua-6	Coelomocyte
WBGene00019612	gpcp-1	Coelomocyte
WBGene00022674	ZK177.9	Coelomocyte
WBGene00020889	T28C12.2	Coelomocyte
WBGene00045385	lgc-24	Coelomocyte
WBGene00015814	oatr-1	Coelomocyte
WBGene00012035	T26C5.5	Coelomocyte
WBGene00009741	drr-1	Coelomocyte
WBGene00004405	rop-1	Coelomocyte
WBGene00000269	bre-4	Coelomocyte
WBGene00007162	fbxa-153	Coelomocyte
WBGene00005153	srf-3	Coelomocyte
WBGene00012639	fezf-1	Coelomocyte
WBGene00002057	ifd-1	Coelomocyte
WBGene00001753	gst-5	Coelomocyte
WBGene00022798	fahd-1	Coelomocyte
WBGene00185086	F59A3.12	Coelomocyte
WBGene00011760	T13H5.6	Coelomocyte
WBGene00009803	F47B8.2	Coelomocyte
WBGene00015793	C15C7.7	Coelomocyte
WBGene00003163	mdl-1	Coelomocyte
WBGene00006918	vha-9	Coelomocyte
WBGene00021980	glb-32	Coelomocyte
WBGene00009877	F49C12.7	Coelomocyte
WBGene00022564	ZC204.14	Coelomocyte
WBGene00019717	trx-3	Coelomocyte
WBGene00016177	C28C12.1	Coelomocyte
WBGene00020817	T25G12.11	Coelomocyte
WBGene00006226	str-182	Coelomocyte
WBGene00001492	frm-5.1	Coelomocyte
WBGene00006365	syg-1	Coelomocyte
WBGene00016605	C43E11.5	Coelomocyte
WBGene00011663	T09F3.4	Coelomocyte
WBGene00012791	Y43D4A.5	Coelomocyte
WBGene00000183	arf-3	Coelomocyte
WBGene00000522	clc-1	Coelomocyte
WBGene00001194	egl-27	Coelomocyte
WBGene00012306	W06F12.2	Coelomocyte
WBGene00019551	K09C4.6	Coelomocyte
WBGene00000081	ads-1	Coelomocyte
WBGene00015064	B0228.7	Coelomocyte
WBGene00014097	ZK829.9	Coelomocyte
WBGene00008764	dylt-1	Coelomocyte
WBGene00001025	dnj-7	Coelomocyte
WBGene00014148	ZK909.3	Coelomocyte
WBGene00018074	F35H12.1	Coelomocyte
WBGene00020784	tat-4	Coelomocyte
WBGene00016352	tbck-1	Coelomocyte
WBGene00194663	F38B2.6	Coelomocyte
WBGene00044144	M153.4	Coelomocyte
WBGene00023407	cex-1	Coelomocyte
WBGene00009314	F32B4.4	Coelomocyte
WBGene00001948	hlh-1	Coelomocyte
WBGene00001751	gst-3	Coelomocyte
WBGene00008503	F01G4.4	Coelomocyte
WBGene00001772	gst-24	Coelomocyte
WBGene00016739	pitr-1	Coelomocyte
WBGene00010473	hrg-2	Coelomocyte
WBGene00007906	C33G3.6	Coelomocyte
WBGene00011398	qdpr-1	Coelomocyte
WBGene00019608	ani-2	Coelomocyte
WBGene00001386	far-2	Coelomocyte
WBGene00015609	math-4	Coelomocyte
WBGene00008209	C49F5.5	Coelomocyte
WBGene00022055	Y67D2.5	Coelomocyte
WBGene00022172	cosa-1	Coelomocyte
WBGene00009352	F33A8.4	Coelomocyte
WBGene00012602	Y38E10A.24	Coelomocyte
WBGene00013732	aakg-1	Coelomocyte
WBGene00044811	F12E12.11	Coelomocyte
WBGene00012552	enu-3.5	Coelomocyte
WBGene00043995	F40F12.9	Coelomocyte
WBGene00008953	F19C6.4	Coelomocyte
WBGene00012005	jun-1	Coelomocyte
WBGene00001997	hpr-9	Coelomocyte
WBGene00012998	Y48C3A.20	Coelomocyte
WBGene00003660	nhr-70	Coelomocyte
WBGene00010912	gmps-1	Coelomocyte
WBGene00016415	ampd-1	Coelomocyte
WBGene00022273	Y73E7A.6	Coelomocyte
WBGene00016637	C44B12.3	Coelomocyte
WBGene00020149	T01D1.4	Coelomocyte
WBGene00016310	C32D5.1	Coelomocyte
WBGene00020324	T07F12.4	Coelomocyte
WBGene00013515	Y73F4A.2	Coelomocyte
WBGene00011423	ipla-7	Coelomocyte
WBGene00010660	K08D8.6	Coelomocyte
WBGene00013455	ssu-2	Coelomocyte
WBGene00008454	E02A10.4	Coelomocyte
WBGene00000107	alh-1	Coelomocyte
WBGene00044989	Y37A1B.17	Coelomocyte
WBGene00018210	F39G3.5	Coelomocyte
WBGene00006844	unc-120	Coelomocyte
WBGene00003409	mrp-3	Coelomocyte
WBGene00009931	F52D10.4	Coelomocyte
WBGene00012019	dkf-2	Coelomocyte
WBGene00010975	R01H10.7	Coelomocyte
WBGene00003053	lmp-1	Coelomocyte
WBGene00000448	pros-1	Coelomocyte
WBGene00013532	Y73F8A.27	Coelomocyte
WBGene00012192	W02A11.1	Coelomocyte
WBGene00020377	T09B4.3	Coelomocyte
WBGene00006615	trp-2	Coelomocyte
WBGene00011079	R07B1.7	Coelomocyte
WBGene00006546	tbx-9	Coelomocyte
WBGene00019043	fbxc-26	Coelomocyte
WBGene00022861	dve-1	Coelomocyte
WBGene00016356	C33F10.8	Coelomocyte
WBGene00008582	F08G5.3	Coelomocyte
WBGene00001630	gly-5	Coelomocyte
WBGene00022614	ZC449.4	Coelomocyte
WBGene00022167	Y71H2AM.2	Coelomocyte
WBGene00016337	fbxb-38	Coelomocyte
WBGene00003657	nhr-67	Coelomocyte
WBGene00013025	vha-13	Coelomocyte
WBGene00020953	W02G9.3	Coelomocyte
WBGene00003579	ndx-2	Coelomocyte
WBGene00019264	H35B03.2	Coelomocyte
WBGene00017189	F07B7.8	Coelomocyte
WBGene00016402	C34D4.10	Coelomocyte
WBGene00219299	C01G12.16	Coelomocyte
WBGene00011558	T07A5.5	Coelomocyte
WBGene00006986	zip-1	Coelomocyte
WBGene00012361	mrpl-12	Coelomocyte
WBGene00016246	daf-37	Coelomocyte
WBGene00010248	F58D5.9	Coelomocyte
WBGene00018612	disl-2	Coelomocyte
WBGene00017719	ldp-1	Coelomocyte
WBGene00004010	pha-1	Coelomocyte
WBGene00014122	ZK863.1	Coelomocyte
WBGene00008323	C55A1.6	Coelomocyte
WBGene00001863	him-4	Coelomocyte
WBGene00001683	gpd-1	Coelomocyte
WBGene00016965	C56C10.9	Coelomocyte
WBGene00004214	ptp-2	Coelomocyte
WBGene00009690	F44E5.3	Coelomocyte
WBGene00011871	T20G5.9	Coelomocyte
WBGene00003527	nas-8	Coelomocyte
WBGene00009790	lgc-44	Coelomocyte
WBGene00019516	ugt-20	Coelomocyte
WBGene00000370	ccg-1	Coelomocyte
WBGene00016811	C50D2.8	Coelomocyte
WBGene00004682	rsd-3	Coelomocyte
WBGene00006468	rhgf-1	Coelomocyte
WBGene00006487	zipt-22	Coelomocyte
WBGene00013963	sulp-8	Coelomocyte
WBGene00013193	Y54E2A.8	Coelomocyte
WBGene00004268	rab-5	Coelomocyte
WBGene00010758	vnut-1	Coelomocyte
WBGene00004823	skr-17	Coelomocyte
WBGene00000067	act-5	Coelomocyte
WBGene00002079	xpo-2	Coelomocyte
WBGene00003925	pas-4	Coelomocyte
WBGene00016463	C35E7.11	Coelomocyte
WBGene00009594	cyld-1	Coelomocyte
WBGene00009971	F53C11.1	Coelomocyte
WBGene00013000	ddl-2	Coelomocyte
WBGene00000692	col-118	Coelomocyte
WBGene00001940	his-66	Coelomocyte
WBGene00019764	M03F8.5	Coelomocyte
WBGene00019379	K04A8.10	Coelomocyte
WBGene00001952	hlh-6	Coelomocyte
WBGene00008825	F14H3.6	Coelomocyte
WBGene00011440	sfxn-1.5	Coelomocyte
WBGene00007883	C33A12.4	Coelomocyte
WBGene00010988	metr-1	Coelomocyte
WBGene00017891	rgl-1	Coelomocyte
WBGene00235333	C24H12.18	Coelomocyte
WBGene00017995	F32E10.8	Coelomocyte
WBGene00020684	T22D1.5	Coelomocyte
WBGene00001453	flp-10	Coelomocyte
WBGene00000492	che-13	Coelomocyte
WBGene00000477	cft-1	Coelomocyte
WBGene00013178	Y53H1A.2	Coelomocyte
WBGene00020498	T14B4.1	Coelomocyte
WBGene00018766	F53G2.1	Coelomocyte
WBGene00017583	F19B10.1	Coelomocyte
WBGene00015517	C06A8.8	Coelomocyte
WBGene00010361	H03G16.5	Coelomocyte
WBGene00014243	dcaf-1	Coelomocyte
WBGene00022679	ZK180.5	Coelomocyte
WBGene00012315	immt-2	Coelomocyte
WBGene00020757	ucr-2.3	Coelomocyte
WBGene00006392	taf-10	Coelomocyte
WBGene00021753	Y50D7A.3	Coelomocyte
WBGene00004985	spo-11	Coelomocyte
WBGene00003986	mct-4	Coelomocyte
WBGene00044988	W01A8.8	Coelomocyte
WBGene00022242	sfrp-1	Coelomocyte
WBGene00007444	C08F8.2	Coelomocyte
WBGene00002030	hst-3.1	Coelomocyte
WBGene00008280	acc-2	Coelomocyte
WBGene00010580	K05C4.3	Coelomocyte
WBGene00004969	spe-15	Coelomocyte
WBGene00006983	zig-6	Coelomocyte
WBGene00001328	epi-1	Coelomocyte
WBGene00011867	chc-1	Coelomocyte
WBGene00017513	F16F9.1	Coelomocyte
WBGene00012755	Y41C4A.8	Coelomocyte
WBGene00001345	fos-1	Coelomocyte
WBGene00010158	pes-2.2	Coelomocyte
WBGene00000286	cal-2	Coelomocyte
WBGene00013736	Y111B2A.13	Coelomocyte
WBGene00009882	vha-17	Coelomocyte
WBGene00018510	F46F11.7	Coelomocyte
WBGene00235269	F59E12.15	Coelomocyte
WBGene00005019	sqv-1	Coelomocyte
WBGene00010994	lgc-25	Coelomocyte
WBGene00009725	F45E6.1	Coelomocyte
WBGene00003412	mrp-6	Coelomocyte
WBGene00002051	ifa-3	Coelomocyte
WBGene00011770	T14G8.2	Coelomocyte
WBGene00003374	mlk-1	Coelomocyte
WBGene00008986	F20G2.2	Coelomocyte
WBGene00018250	F40H3.2	Coelomocyte
WBGene00020237	phat-4	Coelomocyte
WBGene00016764	C49A9.10	Coelomocyte
WBGene00003912	pal-1	Coelomocyte
WBGene00019909	R06A10.1	Coelomocyte
WBGene00012481	Y18D10A.11	Coelomocyte
WBGene00015357	C02F12.8	Coelomocyte
WBGene00007114	mttu-1	Coelomocyte
WBGene00045298	fbxc-12	Coelomocyte
WBGene00018405	F44A2.5	Coelomocyte
WBGene00019498	K07E8.7	Coelomocyte
WBGene00012644	rabx-5	Coelomocyte
WBGene00021975	Y58A7A.1	Coelomocyte
WBGene00008922	F17C11.11	Coelomocyte
WBGene00018498	F46F5.7	Coelomocyte
WBGene00019511	K08A2.1	Coelomocyte
WBGene00012130	slc-17.4	Coelomocyte
WBGene00011874	T20G5.13	Coelomocyte
WBGene00017335	F10D2.10	Coelomocyte
WBGene00018274	F41C3.8	Coelomocyte
WBGene00009394	clec-63	Coelomocyte
WBGene00044438	Y51F10.11	Coelomocyte
WBGene00007994	C37E2.2	Coelomocyte
WBGene00008221	nhr-168	Coelomocyte
WBGene00022038	Y65B4BL.6	Coelomocyte
WBGene00002143	inx-21	Coelomocyte
WBGene00016278	erp-44.1	Coelomocyte
WBGene00044623	bus-8	Coelomocyte
WBGene00001452	flp-9	Coelomocyte
WBGene00016568	C41G11.1	Coelomocyte
WBGene00021764	Y51F10.3	Coelomocyte
WBGene00011696	eea-1	Coelomocyte
WBGene00010110	F55D12.1	Coelomocyte
WBGene00002103	ins-20	Coelomocyte
WBGene00018774	F53G12.9	Coelomocyte
WBGene00017013	ensh-1	Coelomocyte
WBGene00011432	sdz-30	Coelomocyte
WBGene00000786	cpr-6	Coelomocyte
WBGene00015670	C10B5.1	Coelomocyte
WBGene00011925	T22C8.4	Coelomocyte
WBGene00044987	K07A1.17	Coelomocyte
WBGene00019926	fbxc-27	Coelomocyte
WBGene00009436	marb-1	Coelomocyte
WBGene00011265	R13H4.7	Coelomocyte
WBGene00016325	C32E8.9	Coelomocyte
WBGene00001151	ech-2	Coelomocyte
WBGene00020709	T23B3.1	Coelomocyte
WBGene00021322	Y34B4A.6	Coelomocyte
WBGene00018672	sorf-2	Coelomocyte
WBGene00004300	ram-2	Coelomocyte
WBGene00011026	R05D7.1	Coelomocyte
WBGene00015067	B0238.1	Coelomocyte
WBGene00011742	tgn-38	Coelomocyte
WBGene00011298	R107.2	Coelomocyte
WBGene00009686	ent-7	Coelomocyte
WBGene00006935	vars-1	Coelomocyte
WBGene00013882	msa-1	Coelomocyte
WBGene00010383	mpst-3	Coelomocyte
WBGene00021546	laat-1	Coelomocyte
WBGene00012864	Y45F3A.9	Coelomocyte
WBGene00015355	C02F12.5	Coelomocyte
WBGene00011638	ostb-1	Coelomocyte
WBGene00019032	srsx-17	Coelomocyte
WBGene00016987	CC8.2	Coelomocyte
WBGene00020957	W02H5.2	Coelomocyte
WBGene00010873	trpa-2	Coelomocyte
WBGene00017991	clec-180	Coelomocyte
WBGene00016250	hsp-110	Coelomocyte
WBGene00017135	EEED8.4	Coelomocyte
WBGene00044305	rad-8	Coelomocyte
WBGene00219317	F31E3.12	Coelomocyte
WBGene00013030	Y49E10.4	Coelomocyte
WBGene00017253	sdz-9	Coelomocyte
WBGene00007063	2L52.1	Coelomocyte
WBGene00011181	R09H10.3	Coelomocyte
WBGene00020321	T07F12.1	Coelomocyte
WBGene00020183	T03D3.5	Coelomocyte
WBGene00019704	fbxb-40	Coelomocyte
WBGene00016913	lam-2	Coelomocyte
WBGene00003692	nhr-102	Coelomocyte
WBGene00004078	pos-1	Coelomocyte
WBGene00022386	Y95B8A.6	Coelomocyte
WBGene00011719	T11G6.4	Coelomocyte
WBGene00010605	K06G5.1	Coelomocyte
WBGene00044019	C55A6.12	Coelomocyte
WBGene00012513	Y26E6A.2	Coelomocyte
WBGene00044745	Y62E10A.20	Coelomocyte
WBGene00020192	T03F1.11	Coelomocyte
WBGene00004089	ppk-3	Coelomocyte
WBGene00003495	mup-2	Coelomocyte
WBGene00020844	T27A10.2	Coelomocyte
WBGene00020600	trd-1	Coelomocyte
WBGene00011386	T02G6.3	Coelomocyte
WBGene00009112	tag-353	Coelomocyte
WBGene00013854	cyc-2.2	Coelomocyte
WBGene00022004	npr-22	Coelomocyte
WBGene00000981	dhs-18	Coelomocyte
WBGene00010973	rip-1	Coelomocyte
WBGene00015218	B0507.1	Coelomocyte
WBGene00021541	Y42H9B.3	Coelomocyte
WBGene00004924	snt-4	Coelomocyte
WBGene00001819	haf-9	Coelomocyte
WBGene00011206	R10E4.11	Coelomocyte
WBGene00001263	emb-9	Coelomocyte
WBGene00018521	F46H5.5	Coelomocyte
WBGene00194913	Y105C5A.1272	Coelomocyte
WBGene00012205	W02B12.10	Coelomocyte
WBGene00004890	smp-2	Coelomocyte
WBGene00013382	gcl-1	Coelomocyte
WBGene00010810	M01F1.4	Coelomocyte
WBGene00007593	C14H10.3	Coelomocyte
WBGene00016260	rege-1	Coelomocyte
WBGene00016559	C41A3.2	Coelomocyte
WBGene00020038	R12E2.13	Coelomocyte
WBGene00021942	madf-1	Coelomocyte
WBGene00021771	spe-48	Coelomocyte
WBGene00020527	T15B7.15	Coelomocyte
WBGene00015619	C08G9.1	Coelomocyte
WBGene00017303	F09F7.6	Coelomocyte
WBGene00022649	ZK84.1	Coelomocyte
WBGene00008706	gba-3	Coelomocyte
WBGene00020843	T27A3.7	Coelomocyte
WBGene00011678	T10B9.9	Coelomocyte
WBGene00044330	alr-1	Coelomocyte
WBGene00008324	C55A1.7	Coelomocyte
WBGene00001632	gly-7	Coelomocyte
WBGene00000075	adm-4	Coelomocyte
WBGene00012740	slc-25A46	Coelomocyte
WBGene00011639	ztf-17	Coelomocyte
WBGene00020646	zmp-6	Coelomocyte
WBGene00050937	R02D5.8	Coelomocyte
WBGene00011777	T14G10.8	Coelomocyte
WBGene00000845	cup-4	Coelomocyte
WBGene00010130	vha-14	Coelomocyte
WBGene00018444	fbxb-48	Coelomocyte
WBGene00045058	gadr-5	Coelomocyte
WBGene00011399	T03F6.3	Coelomocyte
WBGene00206484	C31H2.14	Coelomocyte
WBGene00019902	R05G6.10	Coelomocyte
WBGene00008450	E01G6.2	Coelomocyte
WBGene00017717	F22F4.4	Coelomocyte
WBGene00022378	Y94H6A.5	Coelomocyte
WBGene00006462	svh-5	Coelomocyte
WBGene00017385	F11G11.5	Coelomocyte
WBGene00003674	nhr-84	Coelomocyte
WBGene00016153	C27A2.5	Coelomocyte
WBGene00022285	Y75B7AL.2	Coelomocyte
WBGene00008355	fbxa-141	Coelomocyte
WBGene00235289	Y73B6BL.289	Coelomocyte
WBGene00016573	C41H7.3	Coelomocyte
WBGene00000139	amx-3	Coelomocyte
WBGene00011629	T08G11.1	Coelomocyte
WBGene00022650	ZK84.2	Coelomocyte
WBGene00044314	fbxb-33	Coelomocyte
WBGene00001991	hot-6	Coelomocyte
WBGene00020094	wip-1	Coelomocyte
WBGene00001377	eya-1	Coelomocyte
WBGene00008339	C55A6.10	Coelomocyte
WBGene00007001	tufm-2	Coelomocyte
WBGene00003601	nhr-2	Coelomocyte
WBGene00020095	smcr-8	Coelomocyte
WBGene00017586	F19B10.4	Coelomocyte
WBGene00018399	F43H9.3	Coelomocyte
WBGene00021441	Y39A3CL.3	Coelomocyte
WBGene00003618	nhr-19	Coelomocyte
WBGene00017422	F13C5.1	Coelomocyte
WBGene00012149	VF13D12L.3	Coelomocyte
WBGene00016582	C42C1.4	Coelomocyte
WBGene00020382	T09B4.8	Coelomocyte
WBGene00001236	elc-1	Coelomocyte
WBGene00001434	fkh-2	Coelomocyte
WBGene00003640	nhr-50	Coelomocyte
WBGene00045276	F18E3.13	Coelomocyte
WBGene00002067	ifp-1	Coelomocyte
WBGene00011728	T12A7.7	Coelomocyte
WBGene00002198	kin-14	Coelomocyte
WBGene00044462	C44B12.9	Coelomocyte
WBGene00018068	F35H10.2	Coelomocyte
WBGene00016453	vet-2	Coelomocyte
WBGene00004371	rig-4	Coelomocyte
WBGene00007353	C06A1.2	Coelomocyte
WBGene00010569	scbp-2	Coelomocyte
WBGene00021639	Y47G6A.13	Coelomocyte
WBGene00003834	nxf-1	Coelomocyte
WBGene00020605	lgc-50	Coelomocyte
WBGene00004257	pxn-2	Coelomocyte
WBGene00012429	Y11D7A.5	Coelomocyte
WBGene00001184	egl-15	Coelomocyte
WBGene00002601	let-381	Coelomocyte
WBGene00014181	ZK1010.8	Coelomocyte
WBGene00010339	acl-1	Coelomocyte
WBGene00015349	henn-1	Coelomocyte
WBGene00010682	K08F8.5	Coelomocyte
WBGene00002012	hsp-12.3	Coelomocyte
WBGene00010397	suox-1	Coelomocyte
WBGene00013784	Y116A8C.3	Coelomocyte
WBGene00006869	vab-2	Coelomocyte
WBGene00015061	cpna-2	Coelomocyte
WBGene00006113	str-48	Coelomocyte
WBGene00194998	C16C4.18	Coelomocyte
WBGene00020175	T02H6.5	Coelomocyte
WBGene00044677	ZK353.10	Coelomocyte
WBGene00009494	hrg-5	Coelomocyte
WBGene00019017	F57F4.4	Coelomocyte
WBGene00008462	E02H4.4	Coelomocyte
WBGene00004377	rme-6	Coelomocyte
WBGene00013492	Y70C5C.1	Coelomocyte
WBGene00044065	tag-229	Coelomocyte
WBGene00020725	cnp-3	Coelomocyte
WBGene00004104	pqn-13	Coelomocyte
WBGene00017589	F19B10.10	Coelomocyte
WBGene00016029	elf-1	Coelomocyte
WBGene00010279	letm-1	Coelomocyte
WBGene00008879	F16B12.1	Coelomocyte
WBGene00017437	nmgp-1	Coelomocyte
WBGene00020993	W03F8.3	Coelomocyte
WBGene00001412	fem-2	Coelomocyte
WBGene00012033	T26C5.3	Coelomocyte
WBGene00008118	madf-8	Coelomocyte
WBGene00010572	wdr-5.2	Coelomocyte
WBGene00017584	F19B10.2	Coelomocyte
WBGene00017921	F29B9.5	Coelomocyte
WBGene00001505	fut-1	Coelomocyte
WBGene00007059	vps-52	Coelomocyte
WBGene00013583	ceh-51	Coelomocyte
WBGene00009106	acs-12	Coelomocyte
WBGene00007551	C13C4.7	Coelomocyte
WBGene00019763	galt-1	Coelomocyte
WBGene00010504	K02D3.1	Coelomocyte
WBGene00006006	srx-115	Coelomocyte
WBGene00013289	tag-273	Coelomocyte
WBGene00020158	T02C5.1	Coelomocyte
WBGene00001811	haf-1	Coelomocyte
WBGene00010834	mct-3	Coelomocyte
WBGene00006820	unc-89	Coelomocyte
WBGene00006495	cpna-1	Coelomocyte
WBGene00014001	pyk-2	Coelomocyte
WBGene00001523	gbh-2	Coelomocyte
WBGene00021057	W06B4.2	Coelomocyte
WBGene00019617	K10C2.1	Coelomocyte
WBGene00023489	F42A10.9	Coelomocyte
WBGene00016632	C44B7.12	Coelomocyte
WBGene00020509	hex-1	Coelomocyte
WBGene00011481	imp-2	Coelomocyte
WBGene00012387	Y6B3B.1	Coelomocyte
WBGene00013198	Y54E5A.2	Coelomocyte
WBGene00000116	alh-10	Coelomocyte
WBGene00016576	C41H7.6	Coelomocyte
WBGene00010567	K04G2.9	Coelomocyte
WBGene00021820	nipa-1	Coelomocyte
WBGene00000176	aqp-8	Coelomocyte
WBGene00019380	K04C2.2	Coelomocyte
WBGene00005022	sqv-4	Coelomocyte
WBGene00006545	tbx-8	Coelomocyte
WBGene00015340	C02E7.7	Coelomocyte
WBGene00021544	Y43B11AR.3	Coelomocyte
WBGene00007200	vamp-8	Coelomocyte
WBGene00003847	blmp-1	Coelomocyte
WBGene00019154	glf-1	Coelomocyte
WBGene00014131	sdz-38	Coelomocyte
WBGene00012293	W06A7.4	Coelomocyte
WBGene00010735	frpr-15	Coelomocyte
WBGene00017010	D1007.15	Coelomocyte
WBGene00001644	gly-19	Coelomocyte
WBGene00015885	fbxa-65	Coelomocyte
WBGene00003015	lin-29	Coelomocyte
WBGene00006666	twk-11	Coelomocyte
WBGene00012279	W05B10.4	Coelomocyte
WBGene00001570	gei-13	Coelomocyte
WBGene00006407	lim-9	Coelomocyte
WBGene00001627	gly-2	Coelomocyte
WBGene00017442	F13H8.9	Coelomocyte
WBGene00008019	C38H2.2	Coelomocyte
WBGene00017866	stn-2	Coelomocyte
WBGene00018387	F43C11.10	Coelomocyte
WBGene00011592	T07F10.6	Coelomocyte
WBGene00001752	gst-4	Coelomocyte
WBGene00010520	cpx-2	Coelomocyte
WBGene00001955	hlh-11	Coelomocyte
WBGene00020443	esyt-2	Coelomocyte
WBGene00017007	D1007.10	Coelomocyte
WBGene00016809	C50D2.6	Coelomocyte
WBGene00013006	lin-38	Coelomocyte
WBGene00009835	F47H4.2	Coelomocyte
WBGene00004349	rgs-6	Coelomocyte
WBGene00000455	ceh-34	Coelomocyte
WBGene00010807	M01E5.4	Coelomocyte
WBGene00007708	nola-3	Coelomocyte
WBGene00022792	ZK686.2	Coelomocyte
WBGene00007776	dmd-4	Coelomocyte
WBGene00002280	let-2	Coelomocyte
WBGene00015250	B0546.3	Coelomocyte
WBGene00010224	F58A3.4	Coelomocyte
WBGene00006608	tre-2	Coelomocyte
WBGene00008140	xpf-1	Coelomocyte
WBGene00019727	zig-12	Coelomocyte
WBGene00017509	F16B4.7	Coelomocyte
WBGene00003718	nhr-128	Coelomocyte
WBGene00010989	R03D7.2	Coelomocyte
WBGene00007155	B0379.1	Coelomocyte
WBGene00014003	ZK593.3	Coelomocyte
WBGene00017305	nspb-12	Coelomocyte
WBGene00022721	ugtp-1	Coelomocyte
WBGene00021933	Y55F3AR.2	Coelomocyte
WBGene00012257	lpr-4	Coelomocyte
WBGene00000512	ckb-2	Coelomocyte
WBGene00018102	math-28	Coelomocyte
WBGene00000089	aex-6	Coelomocyte
WBGene00019713	pqn-52	Coelomocyte
WBGene00009176	nmat-2	Coelomocyte
WBGene00011351	T01H3.5	Coelomocyte
WBGene00010768	K11D2.1	Coelomocyte
WBGene00004373	rme-1	Coelomocyte
WBGene00013514	Y73F4A.1	Coelomocyte
WBGene00044079	tag-241	Coelomocyte
WBGene00050936	ZK856.16	Coelomocyte
WBGene00022706	ZK354.3	Coelomocyte
WBGene00020849	nhr-225	Coelomocyte
WBGene00000533	clh-6	Coelomocyte
WBGene00002268	lec-5	Coelomocyte
WBGene00012128	nra-1	Coelomocyte
WBGene00013143	Y53C12B.1	Coelomocyte
WBGene00012722	Y39G8B.1	Coelomocyte
WBGene00008687	F11A10.6	Coelomocyte
WBGene00007984	irx-1	Coelomocyte
WBGene00015189	B0432.8	Coelomocyte
WBGene00020259	T05E7.3	Coelomocyte
WBGene00011824	T18D3.7	Coelomocyte
WBGene00022557	fbxb-15	Coelomocyte
WBGene00007642	C17E4.2	Coelomocyte
WBGene00008052	ctns-1	Coelomocyte
WBGene00011289	R102.2	Coelomocyte
WBGene00011093	R07B7.9	Coelomocyte
WBGene00012168	W01A8.6	Coelomocyte
WBGene00003648	nhr-58	Coelomocyte
WBGene00019143	H01M10.1	Coelomocyte
WBGene00006763	unc-26	Coelomocyte
WBGene00020933	W02D3.4	Coelomocyte
WBGene00044666	F33G12.7	Coelomocyte
WBGene00012984	Y48B6A.13	Coelomocyte
WBGene00019287	K01A12.3	Coelomocyte
WBGene00044636	B0393.9	Coelomocyte
WBGene00004130	ketn-1	Coelomocyte
WBGene00015423	C04E6.7	Coelomocyte
WBGene00020585	clec-178	Coelomocyte
WBGene00014120	ZK858.7	Coelomocyte
WBGene00002983	lgx-1	Coelomocyte
WBGene00009478	syx-7	Coelomocyte
WBGene00000894	dab-1	Coelomocyte
WBGene00020835	T27A1.3	Coelomocyte
WBGene00017980	F32B5.7	Coelomocyte
WBGene00003750	nlp-12	Coelomocyte
WBGene00003738	nid-1	Coelomocyte
WBGene00014697	cyp-25A3	Coelomocyte
WBGene00010681	mak-1	Coelomocyte
WBGene00013328	Y57G11C.39	Coelomocyte
WBGene00015676	mct-6	Coelomocyte
WBGene00016438	C35B8.3	Coelomocyte
WBGene00004923	snt-3	Coelomocyte
WBGene00017060	D2063.1	Coelomocyte
WBGene00009726	tbc-13	Coelomocyte
WBGene00016902	C53D5.1	Coelomocyte
WBGene00019844	abts-4	Coelomocyte
WBGene00007550	C13C4.6	Coelomocyte
WBGene00016090	aexr-2	Coelomocyte
WBGene00016583	tag-335	Coelomocyte
WBGene00013435	Y66D12A.9	Coelomocyte
WBGene00020207	T04B8.5	Coelomocyte
WBGene00021160	gba-4	Coelomocyte
WBGene00018103	F36H5.4	Coelomocyte
WBGene00006309	sul-2	Coelomocyte
WBGene00016140	rpb-2	Coelomocyte
WBGene00006367	sym-2	Coelomocyte
WBGene00011727	T12A7.6	Coelomocyte
WBGene00011105	R07E3.4	Coelomocyte
WBGene00044301	lgc-28	Coelomocyte
WBGene00000110	alh-4	Coelomocyte
WBGene00019577	K09E3.6	Coelomocyte
WBGene00013041	pstk-1	Coelomocyte
WBGene00009025	phf-34	Coelomocyte
WBGene00008780	hxk-1	Coelomocyte
WBGene00022569	ZC239.6	Coelomocyte
WBGene00002085	ins-2	Coelomocyte
WBGene00018212	F39H12.1	Coelomocyte
WBGene00011038	R05H5.3	Coelomocyte
WBGene00016002	C18H9.3	Coelomocyte
WBGene00021979	Y58A7A.5	Coelomocyte
WBGene00015978	C18F10.7	Coelomocyte
WBGene00010637	K07F5.12	Coelomocyte
WBGene00014139	nstp-5	Coelomocyte
WBGene00022121	cogc-3	Coelomocyte
WBGene00008749	F13E6.5	Coelomocyte
WBGene00014018	ZK632.11	Coelomocyte
WBGene00012812	Y43F8B.1	Coelomocyte
WBGene00012869	Y45F10A.7	Coelomocyte
WBGene00009818	acbp-3	Coelomocyte
WBGene00004298	rad-54	Coelomocyte
WBGene00006819	unc-87	Coelomocyte
WBGene00007182	fbxb-119	Coelomocyte
WBGene00008134	C47B2.9	Coelomocyte
WBGene00006504	kcc-1	Coelomocyte
WBGene00010539	ttr-2	Coelomocyte
WBGene00003007	lin-18	Coelomocyte
WBGene00019429	K06A5.1	Coelomocyte
WBGene00020058	R13D11.4	Coelomocyte
WBGene00001837	hda-4	Coelomocyte
WBGene00003735	nhx-8	Coelomocyte
WBGene00008735	F13D2.1	Coelomocyte
WBGene00001154	ech-5	Coelomocyte
WBGene00020146	got-1.2	Coelomocyte
WBGene00022709	ZK354.8	Coelomocyte
WBGene00001400	fax-1	Coelomocyte
WBGene00003808	npr-2	Coelomocyte
WBGene00021906	Y55B1AR.2	Coelomocyte
WBGene00021981	lgc-26	Coelomocyte
WBGene00020193	T03F1.12	Coelomocyte
WBGene00013925	ZK20.4	Coelomocyte
WBGene00015219	B0507.2	Coelomocyte
WBGene00014060	ZK673.4	Coelomocyte
WBGene00017811	F26A1.13	Coelomocyte
WBGene00009202	aptf-4	Coelomocyte
WBGene00077658	M106.8	Coelomocyte
WBGene00004856	sma-2	Coelomocyte
WBGene00012851	Y44A6C.2	Coelomocyte
WBGene00044167	C36A4.11	Coelomocyte
WBGene00001865	him-6	Coelomocyte
WBGene00044355	ZK563.7	Coelomocyte
WBGene00021309	Y32G9B.1	Coelomocyte
WBGene00004286	rab-39	Coelomocyte
WBGene00017329	ugt-39	Coelomocyte
WBGene00007765	C27B7.9	Coelomocyte
WBGene00010308	F59B2.3	Coelomocyte
WBGene00009731	exo-1	Coelomocyte
WBGene00018684	fbxa-41	Coelomocyte
WBGene00009582	F40F9.5	Coelomocyte
WBGene00012663	hex-3	Coelomocyte
WBGene00015390	C03F11.4	Coelomocyte
WBGene00019042	fbxc-21	Coelomocyte
WBGene00016113	eif-2D	Coelomocyte
WBGene00007267	C03A3.2	Coelomocyte
WBGene00013189	Y54E2A.4	Coelomocyte
WBGene00008376	D1054.9	Coelomocyte
WBGene00006583	tnc-2	Coelomocyte
WBGene00022174	Y71H2AM.9	Coelomocyte
WBGene00011274	R53.5	Coelomocyte
WBGene00009101	F25B3.4	Coelomocyte
WBGene00005759	srw-12	Coelomocyte
WBGene00020375	pigv-1	Coelomocyte
WBGene00006440	tag-63	Coelomocyte
WBGene00009530	F38B2.3	Coelomocyte
WBGene00022722	ZK370.8	Coelomocyte
WBGene00020703	T22F7.4	Coelomocyte
WBGene00015130	vps-33.1	Coelomocyte
WBGene00017816	hrpk-1	Coelomocyte
WBGene00012794	Y43E12A.2	Coelomocyte
WBGene00018251	F40H3.3	Coelomocyte
WBGene00011763	T14B1.1	Coelomocyte
WBGene00045418	F15B9.10	Coelomocyte
WBGene00006931	vps-26	Coelomocyte
WBGene00010111	F55D12.2	Coelomocyte
WBGene00015298	C01F1.3	Coelomocyte
WBGene00017056	D2062.4	Coelomocyte
WBGene00007693	C23H4.4	Coelomocyte
WBGene00020833	T26C12.3	Coelomocyte
WBGene00206362	B0041.11	Coelomocyte
WBGene00018369	mig-39	Coelomocyte
WBGene00001459	flp-16	Coelomocyte
WBGene00043060	R144.12	Coelomocyte
WBGene00013855	ZC116.3	Coelomocyte
WBGene00006865	slcf-2	Coelomocyte
WBGene00000510	cka-2	Coelomocyte
WBGene00007558	C14A4.7	Coelomocyte
WBGene00016056	C24D10.5	Coelomocyte
WBGene00012298	prmt-7	Coelomocyte
WBGene00003584	ndx-7	Coelomocyte
WBGene00016114	flp-27	Coelomocyte
WBGene00006845	unc-122	Coelomocyte
WBGene00006491	acl-3	Coelomocyte
WBGene00017563	F18C5.10	Coelomocyte
WBGene00011899	T21C12.3	Coelomocyte
WBGene00206473	B0273.115	Coelomocyte
WBGene00001508	fut-8	Coelomocyte
WBGene00013086	arrd-2	Coelomocyte
WBGene00014119	ZK858.6	Coelomocyte
WBGene00011802	T16G1.9	Coelomocyte
WBGene00017979	F32B5.6	Coelomocyte
WBGene00022874	nep-25	Coelomocyte
WBGene00015975	cas-2	Coelomocyte
WBGene00020504	svh-2	Coelomocyte
WBGene00009831	F47G9.4	Coelomocyte
WBGene00017241	pcyt-1	Coelomocyte
WBGene00016263	C30F12.4	Coelomocyte
WBGene00007827	nlp-54	Coelomocyte
WBGene00015740	C13E3.1	Coelomocyte
WBGene00022628	ZC513.3	Coelomocyte
WBGene00018512	trpp-8	Coelomocyte
WBGene00007929	dmd-10	Coelomocyte
WBGene00018249	F40H3.1	Coelomocyte
WBGene00005647	srp-6	Coelomocyte
WBGene00003234	mif-1	Coelomocyte
WBGene00001686	gpd-4	Coelomocyte
WBGene00016558	pks-1	Coelomocyte
WBGene00011464	T05B9.1	Coelomocyte
WBGene00017905	F28F5.6	Coelomocyte
WBGene00012875	Y45F10B.13	Coelomocyte
WBGene00007709	clec-87	Coelomocyte
WBGene00016411	C34E10.10	Coelomocyte
WBGene00020783	blos-4	Coelomocyte
WBGene00013853	ZC116.1	Coelomocyte
WBGene00011823	T18D3.6	Coelomocyte
WBGene00007044	cpna-5	Coelomocyte
WBGene00004077	pop-1	Coelomocyte
WBGene00001619	glr-8	Coelomocyte
WBGene00016575	C41H7.5	Coelomocyte
WBGene00000893	cyn-17	Coelomocyte
WBGene00014117	clec-91	Coelomocyte
WBGene00020459	fbxa-23	Coelomocyte
WBGene00004135	pqn-48	Coelomocyte
WBGene00014016	ZK632.9	Coelomocyte
WBGene00006588	tnt-3	Coelomocyte
WBGene00044921	F53C11.9	Coelomocyte
WBGene00011999	T24F1.7	Coelomocyte
WBGene00001334	ero-1	Coelomocyte
WBGene00020674	T22B7.7	Coelomocyte
WBGene00015680	egal-1	Coelomocyte
WBGene00006933	vps-35	Coelomocyte
WBGene00013860	ZC247.2	Coelomocyte
WBGene00019645	swt-7	Coelomocyte
WBGene00018297	F41F3.3	Coelomocyte
WBGene00020451	fbxa-11	Coelomocyte
WBGene00009006	F21D5.1	Coelomocyte
WBGene00006568	thk-1	Coelomocyte
WBGene00020808	clik-1	Coelomocyte
WBGene00021345	Y37B11A.3	Coelomocyte
WBGene00020967	W03A5.2	Coelomocyte
WBGene00020185	pgk-1	Coelomocyte
WBGene00000641	col-65	Coelomocyte
WBGene00010540	K03H1.5	Coelomocyte
WBGene00009442	F35G12.5	Coelomocyte
WBGene00007264	C02F4.4	Coelomocyte
WBGene00009919	kbrl-1	Coelomocyte
WBGene00000138	amx-2	Coelomocyte
WBGene00206371	F28B12.6	Coelomocyte
WBGene00195146	F54D5.17	Coelomocyte
WBGene00001385	far-1	Coelomocyte
WBGene00013729	Y111B2A.3	Coelomocyte
WBGene00019553	K09C4.9	Coelomocyte
WBGene00016235	C29H12.2	Coelomocyte
WBGene00003182	mef-2	Coelomocyte
WBGene00001787	gst-39	Coelomocyte
WBGene00019072	fbxc-8	Coelomocyte
WBGene00010225	ttr-31	Coelomocyte
WBGene00013340	tcc-1	Coelomocyte
WBGene00018848	F55A3.2	Coelomocyte
WBGene00013439	Y66D12A.13	Coelomocyte
WBGene00019417	fbxb-52	Coelomocyte
WBGene00004297	rad-51	Coelomocyte
WBGene00004156	pqn-74	Coelomocyte
WBGene00001479	fmo-4	Coelomocyte
WBGene00015451	C04F5.9	Coelomocyte
WBGene00011713	T11F9.12	Coelomocyte
WBGene00009272	gras-1	Coelomocyte
WBGene00010374	rga-5	Coelomocyte
WBGene00007985	swah-1	Coelomocyte
WBGene00013959	ZK265.7	Coelomocyte
WBGene00016207	C29E4.10	Coelomocyte
WBGene00013516	Y73F4A.3	Coelomocyte
WBGene00007545	C13B4.1	Coelomocyte
WBGene00006369	sym-4	Coelomocyte
WBGene00006380	tab-1	Coelomocyte
WBGene00003956	pcp-1	Coelomocyte
WBGene00013040	Y49E10.21	Coelomocyte
WBGene00006958	wve-1	Coelomocyte
WBGene00013210	Y54G9A.7	Coelomocyte
WBGene00003658	nhr-68	Coelomocyte
WBGene00018700	lmd-3	Coelomocyte
WBGene00001027	dnj-9	Coelomocyte
WBGene00011561	ttr-15	Coelomocyte
WBGene00009100	rgef-1	Coelomocyte
WBGene00017366	F10G2.7	Coelomocyte
WBGene00004814	skr-8	Coelomocyte
WBGene00015160	B0361.6	Coelomocyte
WBGene00020360	math-41	Coelomocyte
WBGene00019629	cid-1	Coelomocyte
WBGene00022377	gpx-4	Coelomocyte
WBGene00016998	D1005.4	Coelomocyte
WBGene00012923	fbxa-128	Coelomocyte
WBGene00004243	puf-7	Coelomocyte
WBGene00004798	sip-1	Coelomocyte
WBGene00001569	meg-3	Coelomocyte
WBGene00010833	M03B6.1	Coelomocyte
WBGene00001981	hnd-1	Coelomocyte
WBGene00022363	Y92H12BL.1	Coelomocyte
WBGene00008742	F13D12.8	Coelomocyte
WBGene00019247	syp-4	Coelomocyte
WBGene00006351	sur-5	Coelomocyte
WBGene00018602	F48D6.4	Coelomocyte
WBGene00004927	snx-1	Coelomocyte
WBGene00022887	ZK1290.5	Coelomocyte
WBGene00004809	skr-3	Coelomocyte
WBGene00011067	vps-11	Coelomocyte
WBGene00022623	ZC487.1	Coelomocyte
WBGene00006766	unc-30	Coelomocyte
WBGene00009048	cth-1	Coelomocyte
WBGene00006789	unc-54	Coelomocyte
WBGene00020548	T17A3.12	Coelomocyte
WBGene00015471	lmp-2	Coelomocyte
WBGene00000423	ced-9	Coelomocyte
WBGene00007718	otub-1	Coelomocyte
WBGene00017441	F13H8.8	Coelomocyte
WBGene00009153	F26D2.15	Coelomocyte
WBGene00008481	E04D5.2	Coelomocyte
WBGene00008744	F13D12.10	Coelomocyte
WBGene00021840	pign-1	Coelomocyte
WBGene00004801	sir-2.2	Coelomocyte
WBGene00015673	C10E2.2	Coelomocyte
WBGene00006473	tag-124	Coelomocyte
WBGene00022560	fbxb-16	Coelomocyte
WBGene00000699	col-125	Coelomocyte
WBGene00004122	pqn-35	Coelomocyte
WBGene00044082	D1086.12	Coelomocyte
WBGene00019725	algn-14	Coelomocyte
WBGene00018806	F54D10.5	Coelomocyte
WBGene00011991	T24D5.3	Coelomocyte
WBGene00044743	crb-3	Coelomocyte
WBGene00013081	Y51A2D.14	Coelomocyte
WBGene00009666	slc-25A42	Coelomocyte
WBGene00020686	T22D1.8	Coelomocyte
WBGene00018763	F53F10.1	Coelomocyte
WBGene00017219	F07F6.7	Coelomocyte
WBGene00000266	bre-1	Coelomocyte
WBGene00016242	C30A5.10	Coelomocyte
WBGene00003719	nhr-129	Coelomocyte
WBGene00020248	T05C1.1	Coelomocyte
WBGene00014067	ZK675.4	Coelomocyte
WBGene00017072	D2096.5	Coelomocyte
WBGene00013405	tdpt-1	Coelomocyte
WBGene00003733	nhx-5	Coelomocyte
WBGene00019730	asns-2	Coelomocyte
WBGene00006754	unc-15	Coelomocyte
WBGene00021505	Y41D4A.3	Coelomocyte
WBGene00020088	R119.2	Coelomocyte
WBGene00010652	K08C9.5	Coelomocyte
WBGene00019967	cyp-33C8	Coelomocyte
WBGene00006791	unc-57	Coelomocyte
WBGene00012241	W04A8.6	Coelomocyte
WBGene00011387	T02G6.4	Coelomocyte
WBGene00010553	K04C1.3	Coelomocyte
WBGene00044508	nsy-7	Coelomocyte
WBGene00018261	cyp-33C5	Coelomocyte
WBGene00020219	T05A7.1	Coelomocyte
WBGene00138711	R07B1.13	Coelomocyte
WBGene00001448	flp-5	Coelomocyte
WBGene00020736	T23F2.3	Coelomocyte
WBGene00010047	F54D1.6	Coelomocyte
WBGene00003119	mac-1	Coelomocyte
WBGene00001636	gly-11	Coelomocyte
WBGene00044294	C01B10.11	Coelomocyte
WBGene00016574	C41H7.4	Coelomocyte
WBGene00014030	glb-1	Coelomocyte
WBGene00019244	H25P19.1	Coelomocyte
WBGene00011590	bus-19	Coelomocyte
WBGene00009834	lsy-27	Coelomocyte
WBGene00012854	Y44A6D.3	Coelomocyte
WBGene00015914	C17F4.8	Coelomocyte
WBGene00021043	pck-1	Coelomocyte
WBGene00007139	mnp-1	Coelomocyte
WBGene00013819	Y116F11A.6	Coelomocyte
WBGene00021512	Y41D4B.4	Coelomocyte
WBGene00011092	R07B7.8	Coelomocyte
WBGene00022501	ZC8.6	Coelomocyte
WBGene00012182	osta-3	Coelomocyte
WBGene00011060	R06C1.6	Coelomocyte
WBGene00000867	cyb-2.2	Coelomocyte
WBGene00008502	skih-2	Coelomocyte
WBGene00044169	C06C3.10	Coelomocyte
WBGene00010348	H01G02.1	Coelomocyte
WBGene00011860	T20D3.8	Coelomocyte
WBGene00006579	tlk-1	Coelomocyte
WBGene00018145	F37C4.5	Coelomocyte
WBGene00009881	F49C12.12	Coelomocyte
WBGene00006584	tni-1	Coelomocyte
WBGene00015965	ugt-48	Coelomocyte
WBGene00013356	Y59A8B.24	Coelomocyte
WBGene00016418	hpo-27	Coelomocyte
WBGene00002044	hyl-2	Coelomocyte
WBGene00014106	ZK856.5	Coelomocyte
WBGene00012861	Y45F3A.4	Coelomocyte
WBGene00012175	W01C9.1	Coelomocyte
WBGene00011524	T06D8.3	Coelomocyte
WBGene00003075	lrx-1	Coelomocyte
WBGene00006452	heh-1	Coelomocyte
WBGene00020314	T07E3.3	Coelomocyte
WBGene00008557	F07H5.6	Coelomocyte
WBGene00013385	Y62E10A.19	Coelomocyte
WBGene00002146	ipp-5	Coelomocyte
WBGene00015947	C18A11.1	Coelomocyte
WBGene00007196	B0513.4	Coelomocyte
WBGene00000653	col-77	Coelomocyte
WBGene00014024	ZK637.4	Coelomocyte
WBGene00006751	unc-11	Coelomocyte
WBGene00006594	tom-1	Coelomocyte
WBGene00010805	M01E5.2	Coelomocyte
WBGene00219284	C41G7.15	Coelomocyte
WBGene00009439	mlcd-1	Coelomocyte
WBGene00019265	H35N09.1	Coelomocyte
WBGene00021002	W03F9.4	Coelomocyte
WBGene00206382	F01G12.18	Coelomocyte
WBGene00000534	cpi-2	Coelomocyte
WBGene00021755	hpo-38	Coelomocyte
WBGene00001629	gly-4	Coelomocyte
WBGene00005655	srr-4	Coelomocyte
WBGene00017741	F23C8.13	Coelomocyte
WBGene00010713	uso-1	Coelomocyte
WBGene00002180	jtr-1	Coelomocyte
WBGene00011141	R08B4.5	Coelomocyte
WBGene00020033	R12E2.7	Coelomocyte
WBGene00018337	F42A9.8	Coelomocyte
WBGene00022018	Y61A9LA.7	Coelomocyte
WBGene00020479	T13C2.3	Coelomocyte
WBGene00021763	Y51F10.2	Coelomocyte
WBGene00002271	lec-8	Coelomocyte
WBGene00016359	fbxb-88	Coelomocyte
WBGene00006944	wrn-1	Coelomocyte
WBGene00011773	ttr-53	Coelomocyte
WBGene00002133	inx-11	Coelomocyte
WBGene00004029	pik-1	Coelomocyte
WBGene00015326	ivd-1	Coelomocyte
WBGene00007967	cyp-25A4	Coelomocyte
WBGene00008064	C41G7.7	Coelomocyte
WBGene00013013	clec-145	Coelomocyte
WBGene00011374	T02D1.8	Coelomocyte
WBGene00012073	cpd-2	Coelomocyte
WBGene00011873	T20G5.12	Coelomocyte
WBGene00000998	dig-1	Coelomocyte
WBGene00017127	E04F6.8	Coelomocyte
WBGene00018851	F55A3.6	Coelomocyte
WBGene00003678	nhr-88	Coelomocyte
WBGene00008914	F17C11.2	Coelomocyte
WBGene00007694	C23H4.6	Coelomocyte
WBGene00003059	lpd-2	Coelomocyte
WBGene00008402	wdfy-2	Coelomocyte
WBGene00011260	cnnm-5	Coelomocyte
WBGene00006585	tni-3	Coelomocyte
WBGene00044452	Y102E9.5	Coelomocyte
WBGene00011098	nhr-207	Coelomocyte
WBGene00019924	fbxc-33	Coelomocyte
WBGene00014111	rpc-25	Coelomocyte
WBGene00011955	cdka-1	Coelomocyte
WBGene00010889	M18.3	Coelomocyte
WBGene00010068	F54F7.8	Coelomocyte
WBGene00021548	trx-4	Coelomocyte
WBGene00018090	F36D4.5	Coelomocyte
WBGene00019572	K09E2.3	Coelomocyte
WBGene00206462	B0391.14	Coelomocyte
WBGene00019079	rpa-4	Coelomocyte
WBGene00004163	pqn-82	Coelomocyte
WBGene00206487	best-19	Coelomocyte
WBGene00012973	spat-2	Coelomocyte
WBGene00016258	vha-16	Coelomocyte
WBGene00019009	clec-90	Coelomocyte
WBGene00021866	Y54F10BM.12	Coelomocyte
WBGene00002247	lam-1	Coelomocyte
WBGene00001130	dyn-1	Coelomocyte
WBGene00022138	trpp-10	Coelomocyte
WBGene00004998	spp-13	Coelomocyte
WBGene00006827	unc-98	Coelomocyte
WBGene00219206	W05H12.4	Coelomocyte
WBGene00019915	tbc-10	Coelomocyte
WBGene00015966	C18C4.5	Coelomocyte
WBGene00043297	F28F5.4	Coelomocyte
WBGene00015472	C05D9.3	Coelomocyte
WBGene00010079	F55A11.6	Coelomocyte
WBGene00000242	bbs-2	Coelomocyte
WBGene00000485	che-3	Coelomocyte
WBGene00000268	bre-3	Coelomocyte
WBGene00004217	ptr-2	Coelomocyte
WBGene00016714	C46F2.1	Coelomocyte
WBGene00017530	F16H11.1	Coelomocyte
WBGene00017771	F25B4.8	Coelomocyte
WBGene00007966	maph-1.3	Coelomocyte
WBGene00008384	D1081.6	Coelomocyte
WBGene00009796	F46G10.1	Coelomocyte
WBGene00000991	dhs-28	Coelomocyte
WBGene00012934	gly-9	Coelomocyte
WBGene00004155	pqn-73	Coelomocyte
WBGene00001110	duo-1	Coelomocyte
WBGene00011813	T16H12.3	Coelomocyte
WBGene00000960	dgk-3	Coelomocyte
WBGene00001649	gob-1	Coelomocyte
WBGene00015650	pkg-2	Coelomocyte
WBGene00006321	sup-12	Coelomocyte
WBGene00015404	nstp-4	Coelomocyte
WBGene00006624	try-6	Coelomocyte
WBGene00012466	ippk-1	Coelomocyte
WBGene00008375	D1054.8	Coelomocyte
WBGene00019315	K02E7.11	Coelomocyte
WBGene00006750	unc-10	Coelomocyte
WBGene00022519	ZC123.4	Coelomocyte
WBGene00017263	F08F3.6	Coelomocyte
WBGene00012606	Y38F1A.2	Coelomocyte
WBGene00009408	F35C12.3	Coelomocyte
WBGene00003864	oma-1	Coelomocyte
WBGene00006503	snx-3	Coelomocyte
WBGene00009335	F32D8.13	Coelomocyte
WBGene00000599	col-10	Coelomocyte
WBGene00018898	F55F10.1	Coelomocyte
WBGene00017907	F28F9.3	Coelomocyte
WBGene00000904	daf-8	Coelomocyte
WBGene00013401	Y62H9A.13	Coelomocyte
WBGene00015104	B0280.9	Coelomocyte
WBGene00007087	B0001.2	Coelomocyte
WBGene00002214	klc-1	Coelomocyte
WBGene00020131	gcy-28	Coelomocyte
WBGene00003580	ndx-3	Coelomocyte
WBGene00021660	Y48G1A.4	Coelomocyte
WBGene00001028	dnj-10	Coelomocyte
WBGene00022814	ZK742.4	Coelomocyte
WBGene00005110	srd-32	Coelomocyte
WBGene00010858	M04C9.3	Coelomocyte
WBGene00004743	scm-1	Coelomocyte
WBGene00000980	dhs-17	Coelomocyte
WBGene00012237	W04A8.2	Coelomocyte
WBGene00015939	C18A3.1	Coelomocyte
WBGene00018726	F53A9.3	Coelomocyte
WBGene00021089	W08E12.8	Coelomocyte
WBGene00007620	ocrl-1	Coelomocyte
WBGene00022115	Y71F9AL.10	Coelomocyte
WBGene00011353	T01H8.2	Coelomocyte
WBGene00000031	abu-8	Coelomocyte
WBGene00002054	ifb-2	Coelomocyte
WBGene00007197	B0513.5	Coelomocyte
WBGene00022176	Y71H2AM.11	Coelomocyte
WBGene00013880	mppb-1	Coelomocyte
WBGene00044156	Y66C5A.1	Coelomocyte
WBGene00001588	ggr-3	Coelomocyte
WBGene00007499	C09H10.5	Coelomocyte
WBGene00010239	F58B4.6	Coelomocyte
WBGene00008207	C49F5.3	Coelomocyte
WBGene00014095	gdh-1	Coelomocyte
WBGene00008547	F07A11.4	Coelomocyte
WBGene00006912	vha-3	Coelomocyte
WBGene00009953	F53A2.9	Coelomocyte
WBGene00015789	syx-6	Coelomocyte
WBGene00012867	seld-1	Coelomocyte
WBGene00018891	F55F8.3	Coelomocyte
WBGene00006353	sur-7	Coelomocyte
WBGene00011661	ztf-27	Coelomocyte
WBGene00002996	lin-7	Coelomocyte
WBGene00015803	C15H9.9	Coelomocyte
WBGene00019277	sgcb-1	Coelomocyte
WBGene00194934	ZK809.9	Coelomocyte
WBGene00001767	gst-19	Coelomocyte
WBGene00016974	lron-15	Coelomocyte
WBGene00013204	Y54E5B.2	Coelomocyte
WBGene00016600	ets-5	Coelomocyte
WBGene00001817	haf-7	Coelomocyte
WBGene00007413	pro-2	Coelomocyte
WBGene00013361	fars-2	Coelomocyte
WBGene00000393	cdf-1	Coelomocyte
WBGene00006461	tag-96	Coelomocyte
WBGene00006917	vha-8	Coelomocyte
WBGene00018680	tsen-54	Coelomocyte
WBGene00010012	saeg-1	Coelomocyte
WBGene00012041	T26E3.8	Coelomocyte
WBGene00006919	vha-10	Excretory system
WBGene00017535	atf-8	Excretory system
WBGene00000431	ceh-6	Excretory system
WBGene00009717	dep-1	Excretory system
WBGene00021850	Y54F10AM.6	Excretory system
WBGene00001330	eps-8	Excretory system
WBGene00001670	gpa-8	Excretory system
WBGene00019521	dmd-7	Excretory system
WBGene00011887	set-17	Excretory system
WBGene00006388	taf-7.1	Excretory system
WBGene00008777	F13H10.6	Excretory system
WBGene00001042	dnj-24	Excretory system
WBGene00003482	mua-3	Excretory system
WBGene00000149	apl-1	Excretory system
WBGene00008343	C56A3.4	Excretory system
WBGene00004380	rnf-1	Excretory system
WBGene00016298	fbxc-14	Excretory system
WBGene00008976	plp-2	Excretory system
WBGene00008521	F02D8.4	Excretory system
WBGene00006853	unc-130	Excretory system
WBGene00002299	let-23	Excretory system
WBGene00021059	atat-2	Excretory system
WBGene00003012	lin-26	Excretory system
WBGene00008978	cutl-3	Excretory system
WBGene00008685	mon-2	Excretory system
WBGene00006746	unc-6	Excretory system
WBGene00003162	mdh-2	Excretory system
WBGene00019479	K07C11.7	Excretory system
WBGene00015647	C09F5.1	Excretory system
WBGene00000170	aqp-2	Excretory system
WBGene00009355	F33A8.7	Excretory system
WBGene00000449	ceh-27	Excretory system
WBGene00013416	Y64G10A.7	Excretory system
WBGene00045255	nhr-146	Excretory system
WBGene00018593	F48B9.8	Excretory system
WBGene00002210	kin-29	Excretory system
WBGene00013425	ceh-91	Excretory system
WBGene00012639	fezf-1	Excretory system
WBGene00011760	T13H5.6	Excretory system
WBGene00006652	ttx-1	Excretory system
WBGene00021415	nsy-4	Excretory system
WBGene00020462	T12E12.1	Excretory system
WBGene00006067	sto-5	Excretory system
WBGene00019733	M02E1.1	Excretory system
WBGene00001089	dre-1	Excretory system
WBGene00016678	C45G9.7	Excretory system
WBGene00018827	pst-2	Excretory system
WBGene00000674	col-99	Excretory system
WBGene00013312	hhat-2	Excretory system
WBGene00000448	pros-1	Excretory system
WBGene00010290	F58H1.7	Excretory system
WBGene00008224	C50B8.1	Excretory system
WBGene00018612	disl-2	Excretory system
WBGene00004929	soc-2	Excretory system
WBGene00011707	T11B7.2	Excretory system
WBGene00009594	cyld-1	Excretory system
WBGene00022615	ZC449.5	Excretory system
WBGene00017891	rgl-1	Excretory system
WBGene00004985	spo-11	Excretory system
WBGene00023421	rde-11	Excretory system
WBGene00010330	F59D12.2	Excretory system
WBGene00000547	clp-7	Excretory system
WBGene00235269	F59E12.15	Excretory system
WBGene00019074	cpd-1	Excretory system
WBGene00007801	trpa-1	Excretory system
WBGene00010110	F55D12.1	Excretory system
WBGene00006372	syx-2	Excretory system
WBGene00000685	col-111	Excretory system
WBGene00021353	iglr-3	Excretory system
WBGene00004453	rpl-39	Excretory system
WBGene00008733	F13B12.6	Excretory system
WBGene00020321	T07F12.1	Excretory system
WBGene00017380	F11D5.1	Excretory system
WBGene00013408	fbxb-93	Excretory system
WBGene00016979	C56G2.4	Excretory system
WBGene00185098	Y71G12B.35	Excretory system
WBGene00018017	golg-2	Excretory system
WBGene00019615	K10B4.3	Excretory system
WBGene00011629	T08G11.1	Excretory system
WBGene00019130	gbas-1	Excretory system
WBGene00004371	rig-4	Excretory system
WBGene00008975	F20D1.3	Excretory system
WBGene00000100	ajm-1	Excretory system
WBGene00015217	tes-1	Excretory system
WBGene00012988	ztf-22	Excretory system
WBGene00016711	fbxc-53	Excretory system
WBGene00016067	C24H10.1	Excretory system
WBGene00010442	bus-12	Excretory system
WBGene00020695	T22F3.2	Excretory system
WBGene00007591	zipt-13	Excretory system
WBGene00010579	K05C4.2	Excretory system
WBGene00000458	ceh-37	Excretory system
WBGene00007983	C36E8.4	Excretory system
WBGene00007679	C18D11.1	Excretory system
WBGene00015048	faah-2	Excretory system
WBGene00007652	C17G1.5	Excretory system
WBGene00020418	T10E9.8	Excretory system
WBGene00077663	F55C9.14	Excretory system
WBGene00003646	nhr-56	Excretory system
WBGene00009729	F45E10.2	Excretory system
WBGene00021834	mab-31	Excretory system
WBGene00009323	best-13	Excretory system
WBGene00009958	madd-4	Excretory system
WBGene00012628	Y38H6C.16	Excretory system
WBGene00008932	F18A11.5	Excretory system
WBGene00004225	ptr-11	Excretory system
WBGene00004335	ref-2	Excretory system
WBGene00002117	ins-34	Excretory system
WBGene00013418	Y65A5A.1	Excretory system
WBGene00022767	ZK563.2	Excretory system
WBGene00020193	T03F1.12	Excretory system
WBGene00010100	F55C9.3	Excretory system
WBGene00020710	T23B3.2	Excretory system
WBGene00003010	lin-24	Excretory system
WBGene00013658	Y105C5B.19	Excretory system
WBGene00004164	pqn-83	Excretory system
WBGene00019815	kin-34	Excretory system
WBGene00014008	ZK596.3	Excretory system
WBGene00000523	clc-2	Excretory system
WBGene00003656	nhr-66	Excretory system
WBGene00206515	T28C6.11	Excretory system
WBGene00011833	T19B10.5	Excretory system
WBGene00010101	fbxb-57	Excretory system
WBGene00019830	hrg-1	Excretory system
WBGene00017028	dex-1	Excretory system
WBGene00000527	cle-1	Excretory system
WBGene00003916	par-1	Excretory system
WBGene00018974	fcho-1	Excretory system
WBGene00001193	egl-26	Excretory system
WBGene00003578	ndx-1	Excretory system
WBGene00015541	C06E7.4	Excretory system
WBGene00010742	K10D6.2	Excretory system
WBGene00003905	pad-1	Excretory system
WBGene00011328	T01D3.3	Excretory system
WBGene00045246	C29E4.15	Excretory system
WBGene00002243	lad-2	Excretory system
WBGene00008502	skih-2	Excretory system
WBGene00019666	sago-1	Excretory system
WBGene00006596	top-3	Excretory system
WBGene00012861	Y45F3A.4	Excretory system
WBGene00017933	F29G9.7	Excretory system
WBGene00016006	fln-2	Excretory system
WBGene00005004	spp-19	Excretory system
WBGene00015504	C06A5.6	Excretory system
WBGene00006944	wrn-1	Excretory system
WBGene00004029	pik-1	Excretory system
WBGene00013409	fbxb-56	Excretory system
WBGene00018037	chtl-1	Excretory system
WBGene00020770	eat-17	Excretory system
WBGene00020031	suco-1	Excretory system
WBGene00000451	ceh-30	Excretory system
WBGene00001432	fkb-7	Excretory system
WBGene00015966	C18C4.5	Excretory system
WBGene00006593	tol-1	Excretory system
WBGene00000268	bre-3	Excretory system
WBGene00013458	Y67A10A.9	Excretory system
WBGene00007592	C14H10.2	Excretory system
WBGene00000395	cdh-3	Excretory system
WBGene00003185	mek-1	Excretory system
WBGene00006875	vab-9	Excretory system
WBGene00022518	zfh-2	Excretory system
WBGene00022410	Y97E10C.1	Excretory system
WBGene00020362	fbxb-10	Glia
WBGene00009717	dep-1	Glia
WBGene00008222	C50B6.9	Glia
WBGene00019426	cutl-16	Glia
WBGene00010105	fbxb-62	Glia
WBGene00009647	phlp-2	Glia
WBGene00006575	tir-1	Glia
WBGene00012796	Y43F4A.1	Glia
WBGene00012140	T28F4.5	Glia
WBGene00003384	moc-1	Glia
WBGene00013404	fbxb-101	Glia
WBGene00011154	R09A8.5	Glia
WBGene00018041	F35D2.3	Glia
WBGene00006649	tth-1	Glia
WBGene00020301	T07D1.2	Glia
WBGene00018561	gadr-3	Glia
WBGene00019039	fbxb-18	Glia
WBGene00016705	C46C11.2	Glia
WBGene00044526	T28A11.22	Glia
WBGene00003229	mex-3	Glia
WBGene00003397	mom-5	Glia
WBGene00022759	ZK546.2	Glia
WBGene00014034	ZK643.2	Glia
WBGene00002241	kup-1	Glia
WBGene00003012	lin-26	Glia
WBGene00008978	cutl-3	Glia
WBGene00005023	sqv-5	Glia
WBGene00000420	ced-6	Glia
WBGene00021245	Y22D7AL.6	Glia
WBGene00021890	Y54G2A.26	Glia
WBGene00003628	nhr-35	Glia
WBGene00004025	phy-2	Glia
WBGene00019855	R03H10.2	Glia
WBGene00006366	sym-1	Glia
WBGene00044066	fbxb-66	Glia
WBGene00016345	C33E10.1	Glia
WBGene00010423	zmp-5	Glia
WBGene00011963	T23G5.3	Glia
WBGene00010585	K05C4.9	Glia
WBGene00010893	cutl-9	Glia
WBGene00000170	aqp-2	Glia
WBGene00007270	rei-1	Glia
WBGene00000415	ced-1	Glia
WBGene00018106	F36H5.8	Glia
WBGene00008555	F07C6.4	Glia
WBGene00001628	gly-3	Glia
WBGene00002210	kin-29	Glia
WBGene00003019	lin-33	Glia
WBGene00000478	cfz-2	Glia
WBGene00044281	R04A9.7	Glia
WBGene00015418	pac-1	Glia
WBGene00007812	C29F7.3	Glia
WBGene00012261	lpr-3	Glia
WBGene00006956	wrt-10	Glia
WBGene00206519	F36H5.13	Glia
WBGene00001186	egl-18	Glia
WBGene00001089	dre-1	Glia
WBGene00022129	lron-11	Glia
WBGene00021919	cutl-25	Glia
WBGene00006444	shn-1	Glia
WBGene00019320	K02E10.6	Glia
WBGene00010370	ctg-1	Glia
WBGene00020215	T04G9.4	Glia
WBGene00010491	K02B7.3	Glia
WBGene00021560	coh-4	Glia
WBGene00006887	vav-1	Glia
WBGene00021396	cutl-24	Glia
WBGene00010792	K12G11.6	Glia
WBGene00002181	kal-1	Glia
WBGene00021370	nape-2	Glia
WBGene00021272	Y23H5B.1	Glia
WBGene00017891	rgl-1	Glia
WBGene00012900	Y46G5A.8	Glia
WBGene00021485	Y40A1A.3	Glia
WBGene00006476	rhgf-2	Glia
WBGene00000547	clp-7	Glia
WBGene00020025	R12C12.5	Glia
WBGene00001368	exc-7	Glia
WBGene00007516	gpx-5	Glia
WBGene00022398	Y97E10AR.3	Glia
WBGene00006434	prdx-2	Glia
WBGene00012635	Y38H8A.1	Glia
WBGene00012113	T28B8.1	Glia
WBGene00009380	F34H10.3	Glia
WBGene00017380	F11D5.1	Glia
WBGene00000463	ceh-43	Glia
WBGene00018462	F45E1.1	Glia
WBGene00020581	T19D12.6	Glia
WBGene00000990	dhs-27	Glia
WBGene00017834	F26F12.3	Glia
WBGene00014149	fbxb-70	Glia
WBGene00044692	fbxb-91	Glia
WBGene00019902	R05G6.10	Glia
WBGene00016500	memo-1	Glia
WBGene00044631	bus-18	Glia
WBGene00001377	eya-1	Glia
WBGene00008767	F13G3.7	Glia
WBGene00009949	F53A2.1	Glia
WBGene00004344	rgs-1	Glia
WBGene00016067	C24H10.1	Glia
WBGene00017421	cutl-29	Glia
WBGene00001439	fkh-7	Glia
WBGene00008183	rin-1	Glia
WBGene00015942	osta-2	Glia
WBGene00011978	T24B8.4	Glia
WBGene00012226	W03G11.4	Glia
WBGene00009342	fasn-1	Glia
WBGene00007652	C17G1.5	Glia
WBGene00013737	tpst-1	Glia
WBGene00017339	F10D7.2	Glia
WBGene00016088	clec-266	Glia
WBGene00011088	kmo-2	Glia
WBGene00016866	coel-1	Glia
WBGene00018957	F56C11.5	Glia
WBGene00007918	sphk-1	Glia
WBGene00011564	ugt-50	Glia
WBGene00014090	ZK822.2	Glia
WBGene00003623	nhr-25	Glia
WBGene00195183	R04A9.9	Glia
WBGene00006438	nrfl-1	Glia
WBGene00000894	dab-1	Glia
WBGene00077539	Y52B11A.12	Glia
WBGene00012980	efhd-1	Glia
WBGene00000591	coh-1	Glia
WBGene00004827	skr-21	Glia
WBGene00001922	his-48	Glia
WBGene00016641	C44C1.1	Glia
WBGene00013326	anoh-2	Glia
WBGene00001253	elt-6	Glia
WBGene00044638	F23A7.8	Glia
WBGene00004335	ref-2	Glia
WBGene00004378	rme-8	Glia
WBGene00013418	Y65A5A.1	Glia
WBGene00009825	F47G4.4	Glia
WBGene00007878	C33A11.2	Glia
WBGene00017745	F23F1.4	Glia
WBGene00004721	san-1	Glia
WBGene00020537	fbxb-37	Glia
WBGene00004771	sem-2	Glia
WBGene00021628	Y47D9A.1	Glia
WBGene00020710	T23B3.2	Glia
WBGene00019418	fbxb-54	Glia
WBGene00008070	C43D7.8	Glia
WBGene00015268	BE0003N10.3	Glia
WBGene00014156	ZK930.6	Glia
WBGene00009014	F21D5.9	Glia
WBGene00019504	K07H8.2	Glia
WBGene00004164	pqn-83	Glia
WBGene00009743	sptf-1	Glia
WBGene00005006	spr-1	Glia
WBGene00000523	clc-2	Glia
WBGene00019830	hrg-1	Glia
WBGene00017028	dex-1	Glia
WBGene00018018	F33G12.6	Glia
WBGene00001582	gfi-2	Glia
WBGene00019759	M03F4.6	Glia
WBGene00008847	fbxb-102	Glia
WBGene00004949	sox-2	Glia
WBGene00015541	C06E7.4	Glia
WBGene00011388	T02G6.5	Glia
WBGene00020011	R11G1.2	Glia
WBGene00045063	Y37A1A.4	Glia
WBGene00018787	cutl-20	Glia
WBGene00018215	igcm-1	Glia
WBGene00010307	skat-1	Glia
WBGene00011328	T01D3.3	Glia
WBGene00013438	ztf-29	Glia
WBGene00002036	hum-2	Glia
WBGene00044197	fbxb-63	Glia
WBGene00012861	Y45F3A.4	Glia
WBGene00021811	ral-1	Glia
WBGene00013409	fbxb-56	Glia
WBGene00000451	ceh-30	Glia
WBGene00003089	ltd-1	Glia
WBGene00004307	rap-1	Glia
WBGene00001432	fkb-7	Glia
WBGene00003568	ncx-3	Glia
WBGene00007286	C04A11.2	Glia
WBGene00019956	fbxb-75	Glia
WBGene00011475	T05D4.2	Glia
WBGene00000453	ceh-32	Glia
WBGene00004350	rgs-7	Glia
WBGene00007592	C14H10.2	Glia
WBGene00008784	F14B6.3	Glia
WBGene00018869	rfip-1	Glia
WBGene00003813	nrf-6	Glia
WBGene00019624	K10C9.3	Glia
WBGene00000452	ceh-31	Glia
WBGene00017949	F31D5.6	Hypodermis
WBGene00011767	agxt-1	Hypodermis
WBGene00007606	C15C8.4	Hypodermis
WBGene00006565	tfg-1	Hypodermis
WBGene00016970	C56E6.2	Hypodermis
WBGene00018928	F56B3.2	Hypodermis
WBGene00045382	T05E12.8	Hypodermis
WBGene00009717	dep-1	Hypodermis
WBGene00000526	clc-5	Hypodermis
WBGene00007836	C31C9.2	Hypodermis
WBGene00017814	F26A10.2	Hypodermis
WBGene00008222	C50B6.9	Hypodermis
WBGene00012939	Y47D3B.1	Hypodermis
WBGene00010935	M163.1	Hypodermis
WBGene00009343	F32H2.6	Hypodermis
WBGene00011123	nuaf-3	Hypodermis
WBGene00001153	ech-4	Hypodermis
WBGene00001330	eps-8	Hypodermis
WBGene00009973	F53C11.3	Hypodermis
WBGene00019521	dmd-7	Hypodermis
WBGene00001522	gbh-1	Hypodermis
WBGene00001148	eat-20	Hypodermis
WBGene00017503	nhr-177	Hypodermis
WBGene00007942	idh-2	Hypodermis
WBGene00002010	hsp-6	Hypodermis
WBGene00002071	ile-2	Hypodermis
WBGene00012363	W09D10.5	Hypodermis
WBGene00001042	dnj-24	Hypodermis
WBGene00018697	F52E1.9	Hypodermis
WBGene00006575	tir-1	Hypodermis
WBGene00006942	wrk-1	Hypodermis
WBGene00012796	Y43F4A.1	Hypodermis
WBGene00003384	moc-1	Hypodermis
WBGene00008779	F14B4.1	Hypodermis
WBGene00011738	T12G3.2	Hypodermis
WBGene00003482	mua-3	Hypodermis
WBGene00009531	F38B2.4	Hypodermis
WBGene00013404	fbxb-101	Hypodermis
WBGene00010102	F55C9.5	Hypodermis
WBGene00003603	nhr-4	Hypodermis
WBGene00012326	W07E11.1	Hypodermis
WBGene00019867	R04B3.2	Hypodermis
WBGene00020301	T07D1.2	Hypodermis
WBGene00000969	dhs-5	Hypodermis
WBGene00004336	ret-1	Hypodermis
WBGene00001057	dpf-4	Hypodermis
WBGene00015125	B0303.3	Hypodermis
WBGene00015709	cyp-33A1	Hypodermis
WBGene00006920	vha-11	Hypodermis
WBGene00044733	W08F4.13	Hypodermis
WBGene00003071	lrp-1	Hypodermis
WBGene00010337	F59F4.2	Hypodermis
WBGene00011526	cox-15	Hypodermis
WBGene00019492	K07E3.4	Hypodermis
WBGene00007904	C33G3.4	Hypodermis
WBGene00019414	fbxb-51	Hypodermis
WBGene00021915	Y55D5A.1	Hypodermis
WBGene00003626	nhr-32	Hypodermis
WBGene00001828	hch-1	Hypodermis
WBGene00017082	DC2.5	Hypodermis
WBGene00004422	rpl-11.1	Hypodermis
WBGene00022613	sek-3	Hypodermis
WBGene00006852	unc-129	Hypodermis
WBGene00003970	pek-1	Hypodermis
WBGene00000150	apm-1	Hypodermis
WBGene00003694	nhr-104	Hypodermis
WBGene00011768	oac-46	Hypodermis
WBGene00022146	Y71G12B.6	Hypodermis
WBGene00009156	clec-196	Hypodermis
WBGene00001631	gly-6	Hypodermis
WBGene00012941	Y47D3B.4	Hypodermis
WBGene00003012	lin-26	Hypodermis
WBGene00021427	Y38F2AR.9	Hypodermis
WBGene00011094	R07B7.10	Hypodermis
WBGene00003112	mab-21	Hypodermis
WBGene00000420	ced-6	Hypodermis
WBGene00008685	mon-2	Hypodermis
WBGene00010867	tag-260	Hypodermis
WBGene00021245	Y22D7AL.6	Hypodermis
WBGene00015529	C06E2.5	Hypodermis
WBGene00003611	nhr-12	Hypodermis
WBGene00003727	nhr-137	Hypodermis
WBGene00023500	C11H1.9	Hypodermis
WBGene00004025	phy-2	Hypodermis
WBGene00010386	H12D21.10	Hypodermis
WBGene00019855	R03H10.2	Hypodermis
WBGene00006366	sym-1	Hypodermis
WBGene00016676	C45G9.5	Hypodermis
WBGene00006423	asd-2	Hypodermis
WBGene00004040	pld-1	Hypodermis
WBGene00000140	anc-1	Hypodermis
WBGene00006606	tra-3	Hypodermis
WBGene00001404	fbp-1	Hypodermis
WBGene00007944	C34F6.10	Hypodermis
WBGene00010693	K08H2.7	Hypodermis
WBGene00004855	sma-1	Hypodermis
WBGene00001333	erm-1	Hypodermis
WBGene00022441	Y110A2AL.4	Hypodermis
WBGene00018845	F54H12.5	Hypodermis
WBGene00014793	H40L08.2	Hypodermis
WBGene00017445	sid-5	Hypodermis
WBGene00009980	F53F1.2	Hypodermis
WBGene00000415	ced-1	Hypodermis
WBGene00009678	magu-4	Hypodermis
WBGene00007464	C08H9.3	Hypodermis
WBGene00017864	pcca-1	Hypodermis
WBGene00016469	C36B7.6	Hypodermis
WBGene00008555	F07C6.4	Hypodermis
WBGene00020693	lron-8	Hypodermis
WBGene00020373	gpx-6	Hypodermis
WBGene00045255	nhr-146	Hypodermis
WBGene00004951	spc-1	Hypodermis
WBGene00017244	apy-1	Hypodermis
WBGene00009177	F26H9.5	Hypodermis
WBGene00018996	F57B9.1	Hypodermis
WBGene00003019	lin-33	Hypodermis
WBGene00003651	nhr-61	Hypodermis
WBGene00012186	mlt-11	Hypodermis
WBGene00019514	K08B4.2	Hypodermis
WBGene00011760	T13H5.6	Hypodermis
WBGene00009482	F36G3.1	Hypodermis
WBGene00010776	pix-1	Hypodermis
WBGene00003609	nhr-10	Hypodermis
WBGene00003163	mdl-1	Hypodermis
WBGene00001768	gst-20	Hypodermis
WBGene00006874	vab-8	Hypodermis
WBGene00003636	nhr-46	Hypodermis
WBGene00001492	frm-5.1	Hypodermis
WBGene00004755	sec-24.1	Hypodermis
WBGene00020209	T04C9.1	Hypodermis
WBGene00012261	lpr-3	Hypodermis
WBGene00013852	hhat-1	Hypodermis
WBGene00001065	dpy-3	Hypodermis
WBGene00020633	aakg-2	Hypodermis
WBGene00021415	nsy-4	Hypodermis
WBGene00014097	ZK829.9	Hypodermis
WBGene00006956	wrt-10	Hypodermis
WBGene00000970	dhs-6	Hypodermis
WBGene00011398	qdpr-1	Hypodermis
WBGene00013263	Y57A10A.23	Hypodermis
WBGene00001089	dre-1	Hypodermis
WBGene00016678	C45G9.7	Hypodermis
WBGene00022129	lron-11	Hypodermis
WBGene00021919	cutl-25	Hypodermis
WBGene00003083	lst-1	Hypodermis
WBGene00006444	shn-1	Hypodermis
WBGene00003660	nhr-70	Hypodermis
WBGene00022021	Y61A9LA.10	Hypodermis
WBGene00007016	mdt-15	Hypodermis
WBGene00018827	pst-2	Hypodermis
WBGene00000674	col-99	Hypodermis
WBGene00013312	hhat-2	Hypodermis
WBGene00022160	Y71G12B.25	Hypodermis
WBGene00010370	ctg-1	Hypodermis
WBGene00012608	hphd-1	Hypodermis
WBGene00015705	nhr-152	Hypodermis
WBGene00020215	T04G9.4	Hypodermis
WBGene00022868	ZK1240.3	Hypodermis
WBGene00004739	scd-1	Hypodermis
WBGene00185001	F56A8.9	Hypodermis
WBGene00007479	C09F9.2	Hypodermis
WBGene00021213	Y18H1A.9	Hypodermis
WBGene00021375	Y37E11B.2	Hypodermis
WBGene00012361	mrpl-12	Hypodermis
WBGene00016710	fbxc-52	Hypodermis
WBGene00017719	ldp-1	Hypodermis
WBGene00001764	gst-16	Hypodermis
WBGene00185014	F17C8.9	Hypodermis
WBGene00013969	tep-1	Hypodermis
WBGene00010033	F54B11.10	Hypodermis
WBGene00020911	cpt-6	Hypodermis
WBGene00000996	dif-1	Hypodermis
WBGene00006467	magu-2	Hypodermis
WBGene00004947	sos-1	Hypodermis
WBGene00007698	qns-1	Hypodermis
WBGene00011642	T09B9.1	Hypodermis
WBGene00020556	pamn-1	Hypodermis
WBGene00000992	dhs-29	Hypodermis
WBGene00010691	K08H2.4	Hypodermis
WBGene00011232	pck-2	Hypodermis
WBGene00021818	Y53G8B.2	Hypodermis
WBGene00017891	rgl-1	Hypodermis
WBGene00077703	K08E5.5	Hypodermis
WBGene00018637	F49E8.6	Hypodermis
WBGene00017874	acdh-9	Hypodermis
WBGene00002233	kqt-1	Hypodermis
WBGene00011956	T23F11.4	Hypodermis
WBGene00000254	bli-4	Hypodermis
WBGene00003616	nhr-17	Hypodermis
WBGene00017125	acdh-12	Hypodermis
WBGene00019114	nhr-194	Hypodermis
WBGene00021486	lbp-9	Hypodermis
WBGene00206417	W04H10.6	Hypodermis
WBGene00019882	R05D3.9	Hypodermis
WBGene00001077	dpy-18	Hypodermis
WBGene00010778	gpdh-2	Hypodermis
WBGene00018743	F53B3.5	Hypodermis
WBGene00000547	clp-7	Hypodermis
WBGene00020025	R12C12.5	Hypodermis
WBGene00000040	aco-1	Hypodermis
WBGene00008986	F20G2.2	Hypodermis
WBGene00044063	bpnt-1	Hypodermis
WBGene00022048	fln-1	Hypodermis
WBGene00019909	R06A10.1	Hypodermis
WBGene00008205	sams-1	Hypodermis
WBGene00002827	let-653	Hypodermis
WBGene00019074	cpd-1	Hypodermis
WBGene00007994	C37E2.2	Hypodermis
WBGene00016101	C25E10.12	Hypodermis
WBGene00006434	prdx-2	Hypodermis
WBGene00012255	lpr-6	Hypodermis
WBGene00014199	ZK1053.4	Hypodermis
WBGene00019329	ceeh-1	Hypodermis
WBGene00012635	Y38H8A.1	Hypodermis
WBGene00015514	C06A8.3	Hypodermis
WBGene00001105	dsl-3	Hypodermis
WBGene00021516	Y41D4B.14	Hypodermis
WBGene00009889	F49E11.2	Hypodermis
WBGene00003518	nac-2	Hypodermis
WBGene00009380	F34H10.3	Hypodermis
WBGene00010383	mpst-3	Hypodermis
WBGene00022348	Y82E9BR.16	Hypodermis
WBGene00018370	F42H10.6	Hypodermis
WBGene00003659	nhr-69	Hypodermis
WBGene00000493	che-14	Hypodermis
WBGene00000652	col-76	Hypodermis
WBGene00005018	sqt-3	Hypodermis
WBGene00019650	K11D12.11	Hypodermis
WBGene00008733	F13B12.6	Hypodermis
WBGene00007058	dmd-6	Hypodermis
WBGene00019704	fbxb-40	Hypodermis
WBGene00022059	Y67D8A.2	Hypodermis
WBGene00000039	acn-1	Hypodermis
WBGene00018758	F53E10.1	Hypodermis
WBGene00000109	alh-3	Hypodermis
WBGene00013145	cutl-2	Hypodermis
WBGene00000882	cyn-6	Hypodermis
WBGene00002127	inx-5	Hypodermis
WBGene00000910	daf-14	Hypodermis
WBGene00000990	dhs-27	Hypodermis
WBGene00003368	mkk-4	Hypodermis
WBGene00001038	dnj-20	Hypodermis
WBGene00018682	aagr-4	Hypodermis
WBGene00003717	nhr-127	Hypodermis
WBGene00007463	vgln-1	Hypodermis
WBGene00016133	C26B9.3	Hypodermis
WBGene00020104	R148.5	Hypodermis
WBGene00007786	rmd-2	Hypodermis
WBGene00008546	gfat-1	Hypodermis
WBGene00001429	fkb-4	Hypodermis
WBGene00007094	B0019.2	Hypodermis
WBGene00020812	acdh-7	Hypodermis
WBGene00019615	K10B4.3	Hypodermis
WBGene00044631	bus-18	Hypodermis
WBGene00012463	Y17G7B.10	Hypodermis
WBGene00011830	cyp-29A2	Hypodermis
WBGene00012703	nhr-145	Hypodermis
WBGene00003627	nhr-34	Hypodermis
WBGene00010115	aakb-1	Hypodermis
[truncated: 7,140 more rows]

## Sheet: c
		let-7	let-7	let-7	let-7	let-7	let-7	let-7	let-7	let-7	let-7	let-7	lin-4	lin-4	lin-4	lin-4	lin-4	lin-4	lin-4	lin-4	lin-4	lin-4	lin-4	miR-1	miR-1	miR-1	miR-1	miR-1	miR-1	miR-1	miR-1	miR-1	miR-1	miR-1	miR-1018	miR-1018	miR-1018	miR-1018	miR-1018	miR-1018	miR-1018	miR-1018	miR-1018	miR-1018	miR-1018	miR-1022	miR-1022	miR-1022	miR-1022
Cell-track-name	Fate	O/E-Neuron	O/E-Glia	O/E-Hypodermis	O/E-Seam cell	O/E-P cell	O/E-Pharynx	O/E-Muscle	O/E-Intestine	O/E-Rectum and anus	O/E-Excretory system	O/E-Coelomocyte	O/E-Neuron	O/E-Glia	O/E-Hypodermis	O/E-Seam cell	O/E-P cell	O/E-Pharynx	O/E-Muscle	O/E-Intestine	O/E-Rectum and anus	O/E-Excretory system	O/E-Coelomocyte	O/E-Neuron	O/E-Glia	O/E-Hypodermis	O/E-Seam cell	O/E-P cell	O/E-Pharynx	O/E-Muscle	O/E-Intestine	O/E-Rectum and anus	O/E-Excretory system	O/E-Coelomocyte	O/E-Neuron	O/E-Glia	O/E-Hypodermis	O/E-Seam cell	O/E-P cell	O/E-Pharynx	O/E-Muscle	O/E-Intestine	O/E-Rectum and anus	O/E-Excretory system	O/E-Coelomocyte	O/E-Neuron	O/E-Glia	O/E-Hypodermis	O/E-Seam cell
ABalaaaalal	Neuron
ABalaaaarlp	Neuron
ABalaaaarrp	Neuron
ABalaaapalr	Neuron
ABalaaapprl	Neuron
ABalaapaaar	Neuron
ABalaappapa	Neuron
ABalaapppaa	Neuron
ABalaappppaa	Neuron
ABalaappppp	Neuron
ABalapaaaaa	Neuron
ABalapaaapa	Neuron
ABalapaapaa	Neuron
ABalapaappaa	Neuron
ABalapaappp	Neuron
ABalapapapaa	Neuron
ABalapapapp	Neuron
ABalapappaaa	Neuron
ABalapappap	Neuron
ABalapapppa	Neuron
ABalappaapa	Neuron
ABalappapaa	Neuron
ABalappappa	Neuron
ABalapppaaa	Neuron
ABalapppaap	Neuron
ABalapppapaa	Neuron
ABalapppapp	Neuron
ABalappppaaa	Neuron
ABalappppap	Neuron
ABalapppppa	Neuron
ABalpapaaaa	Neuron
ABalpapapaa	Neuron
ABalpapapapp	Neuron
ABalpapappp	Neuron
ABalppaaapa	Neuron
ABalppapaaa	Neuron
ABalppapapa	Neuron
ABalppappaa	Neuron
ABalppappap	Neuron
ABalppapppaa	Neuron
ABalppapppp	Neuron
ABalpppaaaa	Neuron
ABalpppapad	Neuron
ABalpppapav	Neuron
ABalpppapppa	Neuron
ABalppppaad	Neuron
ABalppppapaa	Neuron
ABalpppppaa	Neuron
ABalpppppap	Neuron
ABalppppppaa	Neuron
ABalpppppppa	Neuron
ABalpppppppp	Neuron
ABarappaaaa	Neuron
ABarappapaa	Neuron
ABarappapapp	Neuron
ABarappappa	Neuron
ABarappappp	Neuron
ABarapppaaa	Neuron
ABarapppapa	Neuron
ABarappppaa	Neuron
ABarappppap	Neuron
ABarapppppaa	Neuron
ABarapppppp	Neuron
ABarpapaaaa	Neuron
ABarpapaappa	Neuron
ABarpapaappp	Neuron
ABarppaappa	Neuron
ABarppaappp	Neuron
ABarpppappa	Neuron
ABarpppappp	Neuron
ABplaaaaaaa	Neuron
ABplaaaaappa	Neuron
ABplaaaaappp	Neuron
ABplaapaapa	Neuron
ABplaapapaa	Neuron
ABplaapapap	Neuron
ABplaapappa	Neuron
ABplaapapppa	Neuron
ABplapaaaapa	Neuron
ABplapaaaapp	Neuron
ABplapaaapad	Neuron
ABplapaaapav	Neuron
ABplapaaapp	Neuron
ABplapappppaa	Neuron
ABplapappppap	Neuron
ABplapppaaa	Neuron
ABplapppappa	Neuron
ABplapppappp	Neuron
ABplpaaaaaa	Neuron
ABplpaaaaap	Neuron
ABplpaaaapp	Neuron
ABplpaaapaa	Neuron
ABplpaaappaa	Neuron
ABplpaaappp	Neuron
ABplpaapaaa	Neuron
ABplpaapaap	Neuron
ABplpaappaa	Neuron
ABplpaappap	Neuron
ABplpaapppa	Neuron
ABplpaappppa	Neuron
ABplpapaaaa	Neuron
ABplpapaaap	Neuron
ABplpapaapa	Neuron
ABplpapaapp	Neuron
ABplpapapap	Neuron
ABplpapappa	Neuron
ABplpapappp	Neuron
ABplpappaaa	Neuron
ABplpappppa	Neuron
ABplppaaaaa	Neuron
ABplppaaaapp	Neuron
ABplppaapap	Neuron
ABplppaappa	Neuron
ABplppaappp	Neuron
ABplppapaaaa	Neuron
ABplppapaaap	Neuron
ABplppapaap	Neuron
ABplppapapa	Neuron
ABplppapapp	Neuron
ABplppappaa	Neuron
ABplppappap	Neuron
ABplppapppa	Neuron
ABplppapppp	Neuron
ABplpppaaaa	Neuron
ABplpppaaap	Neuron
ABplpppaapaa	Neuron
ABplpppaapap	Neuron
ABplpppaapp	Neuron
ABplppppaaa	Neuron
ABpraaaaaaa	Neuron
ABpraaaapad	Neuron
ABpraaaapav	Neuron
ABpraaaapppa	Neuron
ABpraaapaad	Neuron
ABpraaapapaa	Neuron
ABpraaappaa	Neuron
ABpraaappap	Neuron
ABpraaapppaa	Neuron
ABpraaappppa	Neuron
ABpraaappppp	Neuron
ABpraapaapa	Neuron
ABpraapapaa	Neuron
ABpraapapap	Neuron
ABpraapappa	Neuron
ABpraapapppa	Neuron
ABprapaaaapa	Neuron
ABprapaaaapp	Neuron
ABprapaaapad	Neuron
ABprapaaapav	Neuron
ABprapaaapp	Neuron
ABprapappppaa	Neuron
ABprapappppap	Neuron
ABprapppaaa	Neuron
ABprapppappa	Neuron
ABprapppappp	Neuron
ABprpaaaaaa	Neuron
ABprpaaaaap	Neuron
ABprpaaaapp	Neuron
ABprpaaapaa	Neuron
ABprpaaappaa	Neuron
ABprpaaappp	Neuron
ABprpaapaaa	Neuron
ABprpaapaap	Neuron
ABprpaappaa	Neuron
ABprpaappap	Neuron
ABprpaapppa	Neuron
ABprpaappppa	Neuron
ABprpapaaaa	Neuron
ABprpapaaap	Neuron
ABprpapaapa	Neuron
ABprpapaapp	Neuron
ABprpapapap	Neuron
ABprpapappa	Neuron
ABprpapappp	Neuron
ABprpappaaa	Neuron
ABprpappaap	Neuron
ABprpappapa	Neuron
ABprpappapp	Neuron
ABprpapppaa	Neuron
ABprpapppap	Neuron
ABprppaaaaa	Neuron
ABprppaaaapp	Neuron
ABprppaapap	Neuron
ABprppaappa	Neuron
ABprppaappp	Neuron
ABprppapaaaa	Neuron
ABprppapaaap	Neuron
ABprppapaap	Neuron
ABprppapapa	Neuron
ABprppapapp	Neuron
ABprppappaa	Neuron
ABprppappap	Neuron
ABprppapppa	Neuron
ABprppapppp	Neuron
ABprpppaaap	Neuron
ABprpppaapaa	Neuron
ABprpppaapap	Neuron
ABprpppaapp	Neuron
ABprppppaaa	Neuron
ABprppppapp	Neuron
Caapaa	Neuron
Caappv	Neuron
ABalaaaalpp	Glia
ABalaaapall	Glia
ABalaaaparr	Glia
ABalaaappll	Glia
ABalaaapprr	Glia
ABalaapaapp	Glia
ABalaapappp	Glia
ABalaappapp	Glia
ABalapaaapp	Glia
ABalapapppp	Glia
ABalappappp	Glia
ABalapppppp	Glia
ABalppaaapp	Glia
ABalppaappp	Glia
ABalppapaap	Glia
ABalppapapp	Glia
ABalpppaaap	Glia
ABalpppaapd	Glia
ABarapppaap	Glia
ABarapppapp	Glia
ABarpaaaaal	Glia
ABarpaaaaar	Glia
ABarpaaaapa	Glia
ABarpaaaapp	Glia
ABarpaaapaa	Glia
ABarpaaapap	Glia
ABarppaaaa	Glia
ABarpppaaa	Glia
ABplaapaaap	Glia
ABplaapaapp	Glia
ABplpaaapap	Glia
ABplpaapapa	Glia
ABplpppapaa	Glia
ABpraaaaaap	Glia
ABpraaaaapd	Glia
ABpraapaaap	Glia
ABpraapaapp	Glia
ABprpaaapap	Glia
ABprpaapapa	Glia
ABprpppapaa	Glia
ABalpaapppa	Hypodermis
ABalpaapppp	Hypodermis
ABalpapaaap	Hypodermis
ABaraaapppp	Hypodermis
ABarappaapa	Hypodermis
ABarpaapaa	Hypodermis	0.83	0.85	0.77	1.13	1.17	0.77	0.85	1.15	0.51	0.61	1.22
ABarpaapap	Hypodermis
ABarpaappa	Hypodermis
ABarpaappp	Hypodermis
ABarpapapa	Hypodermis
ABarpapapp	Hypodermis
ABarpappaa	Hypodermis
ABarpappap	Hypodermis
ABarppaapa	Hypodermis
ABarpppapa	Hypodermis	0.99	0.83	0.83	1.21	1.2	1.02	0.77	1.16	0.52	0.65	0.72
ABplaaaapa	Hypodermis
ABplaaaapp	Hypodermis
ABplaaapaa	Hypodermis
ABplaaapap	Hypodermis
ABplaapaaaa	Hypodermis
ABplaappaa	Hypodermis
ABplaappap	Hypodermis	1	0.75	0.79	1.15	1.07	0.69	0.77	1.12	0.51	0.54	1.16
ABplaapppa	Hypodermis
ABplaapppp	Hypodermis	0.92	0.75	0.8	1.25	1.13	0.95	0.71	1.05	0.49	0.48	1.1
ABplappppa	Hypodermis
ABplpppapap	Hypodermis
ABplppppppp	Hypodermis
ABpraapaaaa	Hypodermis
ABpraappaa	Hypodermis
ABpraappap	Hypodermis	1	0.75	0.79	1.15	1.07	0.69	0.77	1.12	0.51	0.54	1.16
ABpraapppa	Hypodermis
ABpraapppp	Hypodermis	0.92	0.75	0.8	1.25	1.13	0.95	0.71	1.05	0.49	0.48	1.1
ABprappppa	Hypodermis
ABprpppapap	Hypodermis
ABprppppppp	Hypodermis
Caaaaa	Hypodermis	0.87	0.8	0.83	1.34	1.19	1.01	0.64	1.03	0.51	0.55	0.98
Caaaap	Hypodermis
Caaapa	Hypodermis
Caaapp	Hypodermis
Caappd	Hypodermis
Cpaaaa	Hypodermis	0.87	0.8	0.83	1.34	1.19	1.01	0.64	1.03	0.51	0.55	0.98
Cpaaap	Hypodermis
Cpaapa	Hypodermis
Cpaapp	Hypodermis
Cpapaa	Hypodermis	1.01	0.89	0.78	1.16	1.08	0.99	0.83	1.2	0.48	0.61	1.06
Cpapap	Hypodermis
Cpappd	Hypodermis
Cpappv	Hypodermis
ABarpapppa	Seam cell
ABarpapppp	Seam cell
ABarppaaap	Seam cell
ABarppapaa	Seam cell
ABarppapap	Seam cell
ABarppappa	Seam cell
ABarppappp	Seam cell
ABarpppaap	Seam cell
ABarppppaa	Seam cell
ABarppppap	Seam cell
ABarpppppa	Seam cell
ABarpppppp	Seam cell
ABplaaappa	Seam cell
ABplaaappp	Seam cell
ABplapapaap	Seam cell
ABplappapa	Seam cell
ABplappppp	Seam cell																																													0.45	0.85	0.54	0.54
ABprapapaap	Seam cell																																													0.58	0.82	0.51	0.55
ABprappapa	Seam cell
ABprappppp	Seam cell
ABplapaapp	P cell
ABplapapap	P cell
ABplapappa	P cell
ABplappaaa	P cell
ABplappaap	P cell
ABplappapp	P cell
ABprapaapp	P cell
ABprapapap	P cell
ABprapappa	P cell
ABprappaaa	P cell
ABprappaap	P cell
ABprappapp	P cell
ABalpaaaaaa	Pharynx																							1.01	0.73	0.75	0.93	0.96	0.52	0.54	0.76	0.74	0.65	1.23
ABalpaaaaap	Pharynx																							1.01	0.73	0.75	0.93	0.96	0.52	0.54	0.76	0.74	0.65	1.23
ABalpaaaapa	Pharynx																							0.91	0.81	0.84	0.93	0.94	0.56	0.56	0.66	0.76	0.5	1.17
ABalpaaapaa	Pharynx																							1.18	0.75	0.63	0.8	1.02	0.47	0.47	0.57	0.81	0.86	1.26
ABalpaaappp	Pharynx																							1.23	0.95	0.48	0.52	0.65	0.44	0.4	0.7	0.86	0.87	1.29
ABalpaapaaa	Pharynx																							1.12	0.95	0.83	1.02	0.97	0.54	0.46	0.66	0.64	0.57	1.31
ABalpaapaap	Pharynx																							1.06	0.95	0.83	1.05	0.97	0.52	0.58	0.79	0.71	0.9	1.15
ABalpaapapa	Pharynx																							1.11	0.82	0.75	0.88	0.83	0.47	0.6	0.82	0.62	0.66	1.09
ABalpaapapp	Pharynx																							0.94	0.84	0.85	0.98	0.92	0.51	0.55	0.77	0.66	0.91	1.15												0.38	0.85	0.64	0.76
ABalpaappaa	Pharynx																							1.01	0.96	0.9	1.07	0.86	0.58	0.62	0.84	0.77	0.56	1.3
ABalpaappap	Pharynx																							0.9	0.89	0.81	0.98	0.72	0.6	0.53	0.79	0.81	0.49	1.33
ABalpapaapa	Pharynx																							1.1	1.01	0.86	1.03	0.81	0.43	0.61	0.89	0.53	0.63	1.4
ABalpappaapa	Pharynx																							1.14	0.91	0.85	0.83	0.87	0.44	0.59	0.83	0.68	0.67	1
ABalpappapa	Pharynx																							1.17	0.6	0.71	0.77	0.9	0.57	0.7	0.76	0.73	0.61	0.85
ABalpappapp	Pharynx																							1.15	1.04	0.8	0.97	0.8	0.48	0.68	0.84	0.69	0.42	1.05
ABalpapppaa	Pharynx																							1.07	0.57	0.79	1	0.95	0.38	0.64	0.85	0.85	0.69	1.07
ABalpappppa	Pharynx																							1.14	0.74	0.73	0.94	0.78	0.41	0.64	0.85	0.67	0.56	1.04
ABalpappppp	Pharynx																							0.98	0.41	0.74	0.94	0.94	0.45	0.67	0.87	0.73	0.6	1.1												0.41	0.72	0.56	0.72
ABaraaaaaaa	Pharynx																							0.99	0.68	0.67	0.97	0.98	0.54	0.75	0.64	0.71	0.76	1.17
ABaraaaaaap	Pharynx																							0.99	0.68	0.67	0.97	0.98	0.54	0.75	0.64	0.71	0.76	1.17
ABaraaaaapa	Pharynx																							0.99	0.68	0.67	0.97	0.98	0.54	0.75	0.64	0.71	0.76	1.17
ABaraaaaapp	Pharynx																							0.99	0.68	0.67	0.97	0.98	0.54	0.75	0.64	0.71	0.76	1.17
ABaraaaapap	Pharynx																							1.21	0.65	0.74	0.56	0.72	0.35	0.56	0.44	0.65	0.32	1.07
ABaraaapaaa	Pharynx																							1.12	0.95	0.83	1.02	0.97	0.54	0.46	0.66	0.64	0.57	1.31
ABaraaapaap	Pharynx																							1.06	0.95	0.83	1.05	0.97	0.52	0.58	0.79	0.71	0.9	1.15
ABaraaapapa	Pharynx																							1.11	0.82	0.75	0.88	0.83	0.47	0.6	0.82	0.62	0.66	1.09
ABaraaapapp	Pharynx																							0.94	0.84	0.85	0.98	0.92	0.51	0.55	0.77	0.66	0.91	1.15
ABaraaappaa	Pharynx																							0.9	0.89	0.81	0.98	0.72	0.6	0.53	0.79	0.81	0.49	1.33
ABaraaappap	Pharynx																							0.9	0.89	0.81	0.98	0.72	0.6	0.53	0.79	0.81	0.49	1.33
ABaraaapppa	Pharynx																							1.19	0.97	0.71	0.82	0.71	0.29	0.62	0.58	0.51	0.45	1.51
ABaraapaaaa	Pharynx																							1.23	0.72	0.69	0.94	0.96	0.42	0.6	0.7	0.84	1.29	1.32
ABaraapaaap	Pharynx																							1.23	0.72	0.69	0.94	0.96	0.42	0.6	0.7	0.84	1.29	1.32
ABaraapaapa	Pharynx																							1.05	0.55	0.78	1.05	0.99	0.37	0.69	0.69	0.71	0.74	1.11
ABaraapaapp	Pharynx																							1.12	0.79	0.76	0.95	0.85	0.43	0.67	0.79	0.55	0.6	1.03
ABaraapapaav	Pharynx																							1.09	0.59	0.63	0.79	0.76	0.42	0.55	0.83	0.7	0.46	1.24
ABaraapapap	Pharynx																							1.13	0.63	0.69	0.84	0.82	0.49	0.51	0.82	0.73	0.57	1.16												0.5	0.88	0.59	0.6
ABaraapappa	Pharynx																							1.2	0.93	0.52	1.07	0.51	0.4	0.39	0.69	0.64	1.06	1.29
ABaraapappp	Pharynx																							1.2	0.93	0.52	1.07	0.51	0.4	0.39	0.69	0.64	1.06	1.29
ABaraappaaa	Pharynx																							1.2	0.65	0.57	0.91	0.98	0.42	0.6	0.66	0.84	1.06	1.28
ABaraappaap	Pharynx																							1.2	0.65	0.57	0.91	0.98	0.42	0.6	0.66	0.84	1.06	1.28
ABaraappapa	Pharynx																							1.05	0.55	0.78	1.05	0.99	0.37	0.69	0.69	0.71	0.74	1.11
ABaraappapp	Pharynx																							1.12	0.79	0.76	0.95	0.85	0.43	0.67	0.79	0.55	0.6	1.03
ABaraapppaav	Pharynx																							1.09	0.59	0.63	0.79	0.76	0.42	0.55	0.83	0.7	0.46	1.24
ABaraapppap	Pharynx																							1.13	0.63	0.69	0.84	0.82	0.49	0.51	0.82	0.73	0.57	1.16												0.5	0.88	0.59	0.6
ABaraappppa	Pharynx																							1.2	0.93	0.52	1.07	0.51	0.4	0.39	0.69	0.64	1.06	1.29
ABaraappppp	Pharynx																							1.2	0.93	0.52	1.07	0.51	0.4	0.39	0.69	0.64	1.06	1.29
ABarapaaaaa	Pharynx																							1.01	0.73	0.75	0.93	0.96	0.52	0.54	0.76	0.74	0.65	1.23
ABarapaaaap	Pharynx																							1.01	0.73	0.75	0.93	0.96	0.52	0.54	0.76	0.74	0.65	1.23
ABarapaaapa	Pharynx																							0.91	0.81	0.84	0.93	0.94	0.56	0.56	0.66	0.76	0.5	1.17
ABarapaapaa	Pharynx																							1.18	0.75	0.63	0.8	1.02	0.47	0.47	0.57	0.81	0.86	1.26
ABarapaappa	Pharynx																							1.23	0.95	0.48	0.52	0.65	0.44	0.4	0.7	0.86	0.87	1.29												0.44	0.9	0.43	0.71
ABarapaappp	Pharynx																							1.23	0.95	0.48	0.52	0.65	0.44	0.4	0.7	0.86	0.87	1.29
ABarapapaapa	Pharynx																							1.14	0.91	0.85	0.83	0.87	0.44	0.59	0.83	0.68	0.67	1
ABarapapapa	Pharynx																							1.05	1.01	0.83	1.03	0.96	0.48	0.57	0.64	0.76	0.49	1.5
ABarapapapp	Pharynx																							1.17	0.96	0.55	0.73	0.84	0.34	0.63	0.48	0.9	0.64	1.3
ABarapappaa	Pharynx																							1.07	0.57	0.79	1	0.95	0.38	0.64	0.85	0.85	0.69	1.07
ABarapapppa	Pharynx																							1.19	0.78	0.73	0.89	0.81	0.49	0.66	0.84	0.68	0.58	0.97
ABarapapppp	Pharynx																							0.98	0.41	0.74	0.94	0.94	0.45	0.67	0.87	0.73	0.6	1.1												0.41	0.72	0.56	0.72
MSaaaaapaa	Pharynx																							1.06	0.9	0.72	0.97	0.97	0.37	0.61	0.81	0.87	0.5	0.91
MSaaaaapap	Pharynx																							1.06	0.9	0.72	0.97	0.97	0.37	0.61	0.81	0.87	0.5	0.91
MSaaaaapp	Pharynx																							1.05	0.94	0.8	1.01	0.97	0.45	0.65	0.84	0.88	0.8	0.94
MSaaaapaa	Pharynx																							1.2	0.93	0.83	0.99	1.01	0.52	0.63	0.79	0.86	0.72	1.14
MSaaaapap	Pharynx																							1.2	0.93	0.83	0.99	1.01	0.52	0.63	0.79	0.86	0.72	1.14												0.37	0.81	0.53	0.68
MSaaaappp	Pharynx																							1.12	0.94	0.74	0.84	0.78	0.45	0.62	0.79	0.78	0.6	1.08												0.58	0.62	0.53	0.59
MSaaapaaa	Pharynx																							1	0.67	0.85	0.97	1.02	0.51	0.65	0.86	0.66	0.72	0.96												0.55	0.93	0.6	0.6
MSaaapaap	Pharynx																							1	0.67	0.85	0.97	1.02	0.51	0.65	0.86	0.66	0.72	0.96												0.55	0.93	0.6	0.6
MSaaapapa	Pharynx																							1.14	1.02	0.8	0.96	0.79	0.48	0.67	0.84	0.7	0.42	1.03
MSaaapapp	Pharynx																							1.12	0.62	0.79	0.88	0.86	0.57	0.51	0.61	0.66	0.63	1.1												0.47	0.8	0.54	0.64
MSaaappp	Pharynx																							1.07	0.72	0.87	0.8	0.98	0.62	0.41	0.61	0.94	1.12	0.9
MSaapaaaa	Pharynx																							1.05	0.87	0.74	0.94	0.86	0.5	0.63	0.89	0.72	0.55	0.97												0.59	0.79	0.51	0.7
MSaapaaap	Pharynx																							1.05	0.87	0.74	0.94	0.86	0.5	0.63	0.89	0.72	0.55	0.97												0.59	0.79	0.51	0.7
MSaapaapaa	Pharynx																							1.18	0.85	0.82	0.98	0.99	0.48	0.52	0.89	0.8	0.45	1.06
MSaapaapp	Pharynx																							1.11	0.81	0.77	0.91	0.86	0.47	0.62	0.84	0.74	0.54	1.02												0.55	0.55	0.54	0.61
MSaapapaa	Pharynx																							1.22	0.79	0.75	0.97	0.85	0.4	0.56	0.82	0.68	0.49	1.3
MSaapappa	Pharynx												0.92	0	1.44	1.81	1.93	2.63	1.04	0.89	2.14	0	1.35	1.2	1.34	0.78	0.81	0.75	0.43	0.61	0.74	0.81	0.46	1.11												0.55	0.85	0.51	0.62
MSaapappp	Pharynx																							1.12	0.79	0.84	1.06	0.99	0.52	0.64	0.85	0.79	0.45	1.02
MSaappaa	Pharynx																							1.16	0.59	0.55	0.81	0.84	0.58	0.48	0.72	0.68	0.87	0.87
MSaappap	Pharynx																							1.16	0.59	0.55	0.81	0.84	0.58	0.48	0.72	0.68	0.87	0.87
MSpaaaaaa	Pharynx																							1.02	0.57	0.69	0.87	0.91	0.47	0.63	0.83	0.64	0.51	1.29
MSpaaaapa	Pharynx																							1.05	0.57	0.74	0.86	0.87	0.5	0.63	0.86	0.74	0.52	1.17												0.35	0.8	0.49	0.77
MSpaaaapp	Pharynx																							1.05	0.57	0.74	0.86	0.87	0.5	0.63	0.86	0.74	0.52	1.17
MSpaaapaa	Pharynx																							1.29	0.69	0.62	0.74	0.84	0.55	0.51	0.56	0.24	0.85	0.82
MSpaaapap	Pharynx																							1.29	0.69	0.62	0.74	0.84	0.55	0.51	0.56	0.24	0.85	0.82
MSpaaappa	Pharynx																							0.99	0.82	0.74	0.87	1.03	0.54	0.59	0.81	0.69	0.76	1.15												0.45	0.63	0.45	0.55
MSpaaappp	Pharynx												0.9	0	1.37	1.73	2.18	2.58	1.42	1.01	2.01	0	1.31	1.12	1.23	0.77	0.87	0.82	0.44	0.59	0.82	0.79	0.47	1.12												0.55	0.72	0.5	0.57
MSpaapaaa	Pharynx																							1.11	0.78	0.84	0.92	0.94	0.51	0.61	0.82	0.64	0.82	1
MSpaapapa	Pharynx																							1.14	1.02	0.8	0.96	0.79	0.48	0.67	0.84	0.7	0.42	1.03
MSpaapapp	Pharynx																							1.07	0.59	0.82	0.98	1.02	0.51	0.68	0.85	0.69	0.75	0.93
MSpapaaaa	Pharynx																							1.05	0.87	0.74	0.94	0.86	0.5	0.63	0.89	0.72	0.55	0.97
MSpapaaap	Pharynx																							1.05	0.87	0.74	0.94	0.86	0.5	0.63	0.89	0.72	0.55	0.97												0.59	0.79	0.51	0.7
MSpapaapaa	Pharynx																							1.18	0.85	0.82	0.98	0.99	0.48	0.52	0.89	0.8	0.45	1.06
MSpapaapp	Pharynx																							1.11	0.81	0.77	0.91	0.86	0.47	0.62	0.84	0.74	0.54	1.02												0.55	0.55	0.54	0.61
MSpapapaa	Pharynx																							1.22	0.79	0.75	0.97	0.85	0.4	0.56	0.82	0.68	0.49	1.3
MSpapappa	Pharynx												0.92	0	1.44	1.81	1.93	2.63	1.04	0.89	2.14	0	1.35	1.2	1.34	0.78	0.81	0.75	0.43	0.61	0.74	0.81	0.46	1.11												0.55	0.85	0.51	0.62
MSpapappp	Pharynx																							1.12	0.79	0.84	1.06	0.99	0.52	0.64	0.85	0.79	0.45	1.02
ABprpppppaa	Muscle																							1.11	0.81	0.82	0.88	0.84	0.61	0.6	0.84	0.67	0.74	0.97
Capaaaa	Muscle																							1.1	0.41	0.66	0.8	0.76	0.89	0.64	0.73	0.46	0.9	0.88
Capaaap	Muscle																							1.1	0.41	0.66	0.8	0.76	0.89	0.64	0.73	0.46	0.9	0.88
Capaapa	Muscle																							1.19	0	0.82	0.88	0.88	0.68	0.63	0.76	0.79	0.71	0.97
Capaapp	Muscle																							1.19	0	0.82	0.88	0.88	0.68	0.63	0.76	0.79	0.71	0.97
Capapaa	Muscle																							1.12	0	0.64	0.92	0.88	0.74	0.66	0.7	0.77	0.78	0.69
Capapap	Muscle																							1.12	0	0.64	0.92	0.88	0.74	0.66	0.7	0.77	0.78	0.69
Capappa	Muscle																							1.31	1.08	0.78	0.98	0.78	0.7	0.65	0.76	1.1	0.45	0.88
Capappp	Muscle																							1.31	1.08	0.78	0.98	0.78	0.7	0.65	0.76	1.1	0.45	0.88
Cappaaa	Muscle																							1.09	0.49	0.68	0.92	0.85	0.63	0.6	0.75	1.01	0.62	0.96
Cappaap	Muscle																							1.09	0.49	0.68	0.92	0.85	0.63	0.6	0.75	1.01	0.62	0.96
Cappapa	Muscle																							1.09	0.96	0.73	0.93	0.83	0.69	0.6	0.87	0.85	0.69	0.93
Cappapp	Muscle																							1.09	0.96	0.73	0.93	0.83	0.69	0.6	0.87	0.85	0.69	0.93
Capppaa	Muscle																							1.06	0.57	0.57	0.57	0.79	0.85	0.68	0.71	0.95	0.91	0.88
Capppap	Muscle																							1.06	0.57	0.57	0.57	0.79	0.85	0.68	0.71	0.95	0.91	0.88
Cappppd	Muscle																							1.22	0.77	0.69	0.91	0.74	0.52	0.6	0.75	0.77	0.55	1.01
Cappppv	Muscle																							1.22	0.77	0.69	0.91	0.74	0.52	0.6	0.75	0.77	0.55	1.01
Cppaaaa	Muscle																							1.1	0.41	0.66	0.8	0.76	0.89	0.64	0.73	0.46	0.9	0.88
Cppaaap	Muscle																							1.1	0.41	0.66	0.8	0.76	0.89	0.64	0.73	0.46	0.9	0.88
Cppaapa	Muscle																							1.19	0	0.82	0.88	0.88	0.68	0.63	0.76	0.79	0.71	0.97
Cppaapp	Muscle																							1.19	0	0.82	0.88	0.88	0.68	0.63	0.76	0.79	0.71	0.97
Cppapaa	Muscle																							1.12	0	0.64	0.92	0.88	0.74	0.66	0.7	0.77	0.78	0.69
Cppapap	Muscle																							1.12	0	0.64	0.92	0.88	0.74	0.66	0.7	0.77	0.78	0.69
Cppappa	Muscle																							1.31	1.08	0.78	0.98	0.78	0.7	0.65	0.76	1.1	0.45	0.88
Cppappp	Muscle																							1.31	1.08	0.78	0.98	0.78	0.7	0.65	0.76	1.1	0.45	0.88
Cpppaaa	Muscle																							1.09	0.49	0.68	0.92	0.85	0.63	0.6	0.75	1.01	0.62	0.96
Cpppaap	Muscle																							1.09	0.49	0.68	0.92	0.85	0.63	0.6	0.75	1.01	0.62	0.96
Cpppapa	Muscle																							1.09	0.96	0.73	0.93	0.83	0.69	0.6	0.87	0.85	0.69	0.93
Cpppapp	Muscle																							1.09	0.96	0.73	0.93	0.83	0.69	0.6	0.87	0.85	0.69	0.93
Cppppaa	Muscle																							1.06	0.57	0.57	0.57	0.79	0.85	0.68	0.71	0.95	0.91	0.88
Cppppap	Muscle																							1.06	0.57	0.57	0.57	0.79	0.85	0.68	0.71	0.95	0.91	0.88
Cpppppd	Muscle																							1.22	0.77	0.69	0.91	0.74	0.52	0.6	0.75	0.77	0.55	1.01
Cpppppv	Muscle																							1.22	0.77	0.69	0.91	0.74	0.52	0.6	0.75	0.77	0.55	1.01
Daaaa	Muscle																							1.13	0.94	0.83	0.9	0.87	0.59	0.58	0.88	0.77	0.6	0.83
Daaap	Muscle																							1.15	1.02	0.79	0.88	0.88	0.62	0.59	0.87	0.86	0.68	0.85
Daapa	Muscle																							1.21	1.09	0.84	0.96	0.89	0.71	0.56	0.77	0.76	0.58	0.96
Daapp	Muscle																							1.21	1.02	0.83	0.98	0.91	0.7	0.59	0.8	0.75	0.57	1.01
Dapaa	Muscle																							1.13	0.94	0.83	0.9	0.87	0.59	0.58	0.88	0.77	0.6	0.83
Dapap	Muscle																							1.14	0.99	0.82	0.89	0.9	0.61	0.58	0.88	0.85	0.66	0.85
Dappaa	Muscle																							1.01	1.09	0.74	0.97	0.88	0.4	0.63	0.8	0.78	0.76	0.98
Dappap	Muscle																							1.01	1.09	0.74	0.97	0.88	0.4	0.63	0.8	0.78	0.76	0.98
Dapppa	Muscle																							1.1	0.62	0.8	1	0.75	0.56	0.59	0.85	0.72	0.71	0.87
Dapppp	Muscle																							1.1	0.62	0.8	1	0.75	0.56	0.59	0.85	0.72	0.71	0.87
Dpaaa	Muscle																							1.13	0.94	0.83	0.9	0.87	0.59	0.58	0.88	0.77	0.6	0.83
Dpaap	Muscle																							1.15	1.02	0.79	0.88	0.88	0.62	0.59	0.87	0.86	0.68	0.85
Dpapa	Muscle																							1.21	1.09	0.84	0.96	0.89	0.71	0.56	0.77	0.76	0.58	0.96
Dpapp	Muscle																							1.21	1.02	0.83	0.98	0.91	0.7	0.59	0.8	0.75	0.57	1.01
Dppaa	Muscle																							1.13	0.94	0.83	0.9	0.87	0.59	0.58	0.88	0.77	0.6	0.83
Dppap	Muscle																							1.14	0.99	0.82	0.89	0.9	0.61	0.58	0.88	0.85	0.66	0.85
Dpppaa	Muscle																							1.01	1.09	0.74	0.97	0.88	0.4	0.63	0.8	0.78	0.76	0.98
Dpppap	Muscle																							1.01	1.09	0.74	0.97	0.88	0.4	0.63	0.8	0.78	0.76	0.98
Dppppa	Muscle																							1.1	0.62	0.8	1	0.75	0.56	0.59	0.85	0.72	0.71	0.87
Dppppp	Muscle																							1.1	0.62	0.8	1	0.75	0.56	0.59	0.85	0.72	0.71	0.87
MSaaaaaal	Muscle																							1.18	0.96	0.71	1.02	0.89	0.47	0.58	0.9	0.85	0.44	0.92
MSaaaaaar	Muscle																							1.18	0.96	0.71	1.02	0.89	0.47	0.58	0.9	0.85	0.44	0.92
MSaapppaa	Muscle																							1.17	0.4	0.59	0.84	0.79	0.47	0.59	0.75	0.96	0.82	1.04
MSaapppap	Muscle																							1.17	0.4	0.59	0.84	0.79	0.47	0.59	0.75	0.96	0.82	1.04
MSaappppa	Muscle																							1.04	0.51	0.9	0.87	0.88	0.6	0.61	0.89	0.9	0.94	0.93
MSaappppp	Muscle																							1.04	0.51	0.9	0.87	0.88	0.6	0.61	0.89	0.9	0.94	0.93
MSapaaaad	Muscle
MSapaaaav	Muscle
MSapaaap	Muscle																							1.06	0.82	0.79	0.98	0.89	0.63	0.56	0.91	0.62	0.63	0.81
MSapapap	Muscle																							1.07	0.9	0.82	0.98	0.88	0.67	0.52	0.82	0.7	0.67	0.87
MSapappa	Muscle																							1.09	0.88	0.75	0.84	0.82	0.62	0.6	0.79	0.67	0.63	0.92
MSapappp	Muscle																							1.05	0.87	0.75	0.91	0.9	0.62	0.55	0.8	0.68	0.62	0.89
MSappapp	Muscle																							1.12	0.89	0.79	0.92	0.79	0.51	0.58	0.82	0.71	0.65	0.93
MSapppaa	Muscle																							1.03	0.81	0.63	0.69	0.64	0.67	0.63	0.73	0.63	0.72	0.93
MSapppap	Muscle																							1.13	0.81	0.65	0.74	0.65	0.68	0.64	0.73	0.79	0.8	0.83
MSappppa	Muscle																							1.16	0.9	0.74	0.99	0.89	0.62	0.58	0.89	0.81	0.67	0.89
MSappppp	Muscle																							1.15	0.92	0.81	1.04	0.93	0.73	0.58	0.89	0.81	0.67	0.88
MSpappaa	Muscle																							1.17	0.42	0.73	1	0.82	0.69	0.59	0.82	0.67	1	1.04
MSpappap	Muscle																							1.17	0.42	0.73	1	0.82	0.69	0.59	0.82	0.67	1	1.04
MSpapppaa	Muscle																							1.17	0.4	0.59	0.84	0.79	0.47	0.59	0.75	0.96	0.82	1.04
MSpapppap	Muscle																							1.17	0.4	0.59	0.84	0.79	0.47	0.59	0.75	0.96	0.82	1.04
MSpappppa	Muscle																							1.04	0.51	0.9	0.87	0.88	0.6	0.61	0.89	0.9	0.94	0.93
MSpappppp	Muscle																							1.04	0.51	0.9	0.87	0.88	0.6	0.61	0.89	0.9	0.94	0.93
MSppaaaad	Muscle
MSppaaaav	Muscle
MSppaaap	Muscle																							1.06	0.82	0.79	0.98	0.89	0.63	0.56	0.91	0.62	0.63	0.81
MSppapap	Muscle																							1.07	0.9	0.82	0.98	0.88	0.67	0.52	0.82	0.7	0.67	0.87
MSppappa	Muscle																							1.09	0.88	0.75	0.84	0.82	0.62	0.6	0.79	0.67	0.63	0.92
MSppappp	Muscle																							1.05	0.87	0.75	0.91	0.9	0.62	0.55	0.8	0.68	0.62	0.89
MSpppapp	Muscle																							1.12	0.89	0.79	0.92	0.79	0.51	0.58	0.82	0.71	0.65	0.93
MSppppaa	Muscle																							1.03	0.81	0.63	0.69	0.64	0.67	0.63	0.73	0.63	0.72	0.93
MSppppap	Muscle																							1.13	0.81	0.65	0.74	0.65	0.68	0.64	0.73	0.79	0.8	0.83
MSpppppa	Muscle																							1.16	0.9	0.74	0.99	0.89	0.62	0.58	0.89	0.81	0.67	0.89
MSpppppp	Muscle																							1.15	0.92	0.81	1.04	0.93	0.73	0.58	0.89	0.81	0.67	0.88
Ealaad	Intestine	1.07	1.09	1.12	1.33	1.37	1.08	0.79	0.98	0.55	0.72	0.96
Ealaav	Intestine	1.07	1.09	1.12	1.33	1.37	1.08	0.79	0.98	0.55	0.72	0.96
Ealap	Intestine	1.04	1.07	1.08	1.41	1.41	1.05	0.72	0.97	0.54	0.66	0.94
Ealpa	Intestine	1.04	1.07	1.08	1.41	1.41	1.05	0.72	0.97	0.54	0.66	0.94
Ealpp	Intestine	1.07	1.09	1.13	1.4	1.46	1.09	0.74	0.98	0.54	0.72	0.82
Earaad	Intestine	1.07	1.09	1.12	1.33	1.37	1.08	0.79	0.98	0.55	0.72	0.96
Earaav	Intestine	1.07	1.09	1.12	1.33	1.37	1.08	0.79	0.98	0.55	0.72	0.96
Earap	Intestine	1.04	1.07	1.08	1.41	1.41	1.05	0.72	0.97	0.54	0.66	0.94
Earpa	Intestine	1.04	1.07	1.08	1.41	1.41	1.05	0.72	0.97	0.54	0.66	0.94
Earpp	Intestine	1.07	1.09	1.13	1.4	1.46	1.09	0.74	0.98	0.54	0.72	0.82
Eplaa	Intestine	1.07	1.11	1.12	1.44	1.44	1.07	0.73	0.97	0.56	0.72	0.86
Eplap	Intestine	1.07	1.09	1.13	1.4	1.46	1.09	0.74	0.98	0.54	0.72	0.82
Eplpa	Intestine	1.09	1.11	1.13	1.34	1.4	1.09	0.74	0.99	0.55	0.71	0.83
Eplppa	Intestine	1.09	1.09	1.06	1.29	1.34	1.1	0.75	0.98	0.56	0.49	0.82
Eplppp	Intestine
Epraa	Intestine	1.07	1.11	1.12	1.44	1.44	1.07	0.73	0.97	0.56	0.72	0.86
Eprap	Intestine	1.07	1.09	1.13	1.4	1.46	1.09	0.74	0.98	0.54	0.72	0.82
Eprpa	Intestine	1.09	1.11	1.13	1.34	1.4	1.09	0.74	0.99	0.55	0.71	0.83
Eprppa	Intestine	1.09	1.09	1.06	1.29	1.34	1.1	0.75	0.98	0.56	0.49	0.82
Eprppp	Intestine
ABplpapppaa	Rectum and anus																																													0.52	1.1	0.65	0.72
ABplpapppap	Rectum and anus																																													0.52	1.1	0.65	0.72
ABplpappppp	Rectum and anus																																													0.56	0.99	0.51	0.41
ABplppppaap	Rectum and anus																																													0.63	0.72	0.44	0.44
ABplppppapa	Rectum and anus																																													0.54	0.69	0.6	0.52
ABplppppapp	Rectum and anus
ABplpppppaa	Rectum and anus																																													0.55	0.74	0.61	0.53
ABplpppppap	Rectum and anus																																													0.55	0.74	0.61	0.53
ABprpappppa	Rectum and anus
ABprpappppp	Rectum and anus
ABprpppaaaa	Rectum and anus
ABprppppaap	Rectum and anus																																													0.63	0.72	0.44	0.44
ABprppppapa	Rectum and anus
ABprpppppap	Rectum and anus																																													0.55	0.74	0.61	0.53
MSppaapp	Rectum and anus																																													0.39	0.64	0.6	0.71
ABplapaapa	Excretory system
ABplpaaaapa	Excretory system
ABplpapapaa	Excretory system
ABplpappaap	Excretory system
ABprpaaaapa	Excretory system
ABprpapapaa	Excretory system
MSapapaaa	Coelomocyte	0.99	0.58	1.04	1.46	1.22	0.99	0.82	1.09	0	0.34	0.74
MSapapaap	Coelomocyte	0.99	0.58	1.04	1.46	1.22	0.99	0.82	1.09	0	0.34	0.74
MSppapaaa	Coelomocyte	0.99	0.58	1.04	1.46	1.22	0.99	0.82	1.09	0	0.34	0.74
MSppapaap	Coelomocyte	0.99	0.58	1.04	1.46	1.22	0.99	0.82	1.09	0	0.34	0.74
ABplapapaaa	Other
ABprapaapa	Other
ABprapapaaa	Other
MSapaapp	Other
MSappaaa	Other
MSappaap	Other
MSpppaap	Other
Z2	Other
Z3	Other
[truncated: 491 more columns]

## Sheet: d
Tissue type	Tissue-specific-miRNA-pr	Neuron vs other tissue specific genes			Glia vs other tissue specific genes			Hypodermis vs other tissue specific genes			Seam cell vs other tissue specific genes			P cell vs other tissue specific genes			Pharynx vs other tissue specific genes			Muscle vs other tissue specific genes			Intestine vs other tissue specific genes			Rectum and anus vs other tissue specific genes
		P-value	Median of Neuron	Median of other tissue	P-value	Median of Glia	Median of other tissue	P-value	Median of Hypodermis	Median of other tissue	P-value	Median of Seam cell	Median of other tissue	P-value	Median of P cell	Median of other tissue	P-value	Median of Pharynx	Median of other tissue	P-value	Median of Muscle	Median of other tissue	P-value	Median of Intestine	Median of other tissue	P-value	Median of Rectum and anus	Median of other tissue
Neuron	mir-54-56	3.00741e-10	1.22	1.08	1.26597e-10	1.33	1.1	0.462062	1.15	1.11	-0.000528569	1.06	1.12	6.38214e-37	1.46	1.09	-1.11591e-19	0.93	1.13	-7.79013e-23	0.92	1.14	-0.00103877	1.04	1.13	-0.0540264	1.11	1.11
	mir-72	5.54666e-12	1.14	1	-6.34962e-22	0.81	1.06	-0.0923399	1	1.04	-1.63713e-07	0.94	1.05	-6.53748e-23	0.82	1.06	-2.18033e-64	0.55	1.06	2.09684e-113	1.6	1	2.55127e-05	1.1	1.02	0.00363523	1.06	1.02
	mir-43-44	-1.77258e-27	0.84	0.96	-0.000408002	0.92	0.95	1.24235e-07	1	0.92	5.28558e-70	1.22	0.91	0.00136582	0.98	0.93	-0.272401	0.92	0.93	-1.30179e-68	0.77	0.96	1.74733e-29	1.08	0.92	-1.27339e-39	0.81	0.96
	mir-794	3.52599e-30	1	0.84	-1.72156e-13	0.75	0.87	6.19325e-45	1.07	0.84	2.13817e-43	1.09	0.85	-0.00388342	0.84	0.87	0.0275214	0.91	0.86	-0.00102503	0.82	0.87	-5.72206e-05	0.81	0.87	-7.7767e-09	0.78	0.87
	mir-2	-6.74348e-102	0.44	1.07	-9.1384e-24	0.83	1.07	5.89636e-26	1.26	1	3.25358e-59	1.42	1	8.26482e-10	1.15	1.01	1.20932e-10	1.14	1.01	-1.61568e-65	0.61	1.07	0.32167	1.03	1.04	-5.928e-19	0.85	1.07
	mir-124	-1.88786e-70	0.29	1.25	6.58267e-11	1.36	1.17	0.315403	1.22	1.22	2.21431e-26	1.54	1.17	-2.26783e-13	0.92	1.25	-1.84544e-19	0.8	1.25	3.25772e-28	1.47	1.16	0.00319557	1.26	1.19	8.13285e-15	1.46	1.18
Glia	mir-43-44	-8.39998e-14	0.79	0.95	-0.0101189	0.88	0.95	0.00191825	1.02	0.91	5.43522e-18	1.25	0.9	0.0447174	0.98	0.93	0.171315	0.96	0.94	-1.31948e-15	0.74	0.95	1.13758e-06	1.07	0.9	-1.37673e-09	0.8	0.95
Hypodermis	mir-61-250	-2.22773e-14	0.81	0.96	-0.00995858	0.89	0.95	0.0356651	0.97	0.93	1.6312e-15	1.1	0.92	-0.120073	0.87	0.94	0.0146279	0.99	0.93	-2.59139e-21	0.73	0.96	1.10588e-12	1.09	0.92	-8.69839e-15	0.79	0.96
	mir-45	5.60849e-30	2.02	0.72	6.50926e-09	1.07	0.72	-9.29563e-13	0.5	0.83	0.156976	0.84	0.73	-1.47866e-08	0.52	0.83	-1.11509e-29	0	0.83	1.20268e-07	1.1	0.73	4.46854e-15	1.19	0.72	-1.36376e-07	0.53	0.81
	mir-235	8.17023e-11	0.87	0.68	-7.54736e-06	0.61	0.73	-0.000732305	0.64	0.73	1.07499e-12	0.87	0.68	-5.58017e-09	0.62	0.73	1.60311e-28	1.12	0.68	-0.0524855	0.68	0.71	2.16855e-05	0.79	0.68	-1.79936e-23	0.43	0.73
	mir-79	3.12135e-27	1.54	0.65	-0.0543025	0.67	0.68	-5.34433e-13	0.5	0.72	-0.0656348	0.65	0.72	-3.44429e-09	0.55	0.72	1.64318e-16	1.11	0.65	-5.39796e-05	0.58	0.72	7.75321e-06	0.91	0.65	8.34987e-06	0.85	0.65
	mir-49	-0.00500936	0.61	0.75	2.07668e-12	1.43	0.7	0.000379202	0.89	0.7	-0.41839	0.72	0.74	-0.104816	0.69	0.75	0.180743	0.78	0.71	3.17334e-15	1.54	0.7	-3.4945e-06	0.51	0.75	-1.69034e-12	0.31	0.75
Seam cell	mir-61-250	-2.13971e-07	0.8	0.96	0.278265	0.95	0.94	0.308704	0.95	0.94	2.44605e-05	1.06	0.93	-0.0178871	0.88	0.96	0.0154457	1	0.93	-1.38759e-13	0.7	0.96	1.85511e-09	1.12	0.93	-8.3371e-08	0.78	0.96
	mir-45	8.47907e-14	1.95	0.75	8.39496e-06	1.03	0.75	-3.80301e-07	0.52	0.86	0.0842801	0.89	0.75	-0.00160321	0.59	0.86	-8.47907e-14	0	0.86	0.00957331	0.94	0.75	2.42773e-09	1.26	0.75	-2.20219e-06	0.53	0.86
	mir-235	1.09509e-07	0.92	0.66	-0.000804033	0.61	0.73	-0.0417114	0.65	0.74	1.46079e-05	0.88	0.66	-0.0020252	0.64	0.74	2.01338e-13	1.13	0.66	-0.0367142	0.66	0.73	0.0185284	0.8	0.66	-8.15189e-13	0.45	0.74
	mir-79	8.47167e-14	1.56	0.66	-0.000826656	0.53	0.68	-0.000148334	0.52	0.68	0.373515	0.68	0.68	-0.00267583	0.55	0.68	1.85781e-09	1.11	0.66	-4.59046e-07	0.48	0.68	0.000152616	0.85	0.66	0.000274137	0.85	0.66
	mir-43-44	-2.13971e-07	0.8	0.96	0.278265	0.95	0.94	0.308704	0.95	0.94	2.44605e-05	1.06	0.93	-0.0178871	0.88	0.96	0.0154457	1	0.93	-1.38759e-13	0.7	0.96	1.85511e-09	1.12	0.93	-8.3371e-08	0.78	0.96
	mir-51	0.379146	1.1	0.98	2.72657e-11	1.63	0.96	-0.0392264	0.94	1.02	-0.00834178	0.89	1.02	0.0233934	1.07	0.97	-1.73317e-05	0.55	1.01	-1.08204e-06	0.72	1.03	0.139707	1.11	0.97	0.0379922	1.09	0.97
	mir-49	-0.0383385	0.64	0.68	4.30689e-10	1.47	0.64	0.000396841	0.92	0.64	-0.280692	0.63	0.71	-0.00732537	0.59	0.71	0.0478052	0.81	0.64	1.30114e-10	1.35	0.64	-7.40985e-05	0.47	0.71	-4.51215e-11	0	0.71
	mir-231	2.24069e-11	1.66	0.55	0.0328468	0.68	0.55	-3.33625e-07	0.33	0.62	-0.13585	0.55	0.62	-2.44917e-06	0.34	0.62	0.00351813	0.81	0.57	8.53562e-07	0.92	0.55	0.276047	0.64	0.57	-0.00205129	0.42	0.62
P cell	mir-231	6.04973e-09	1.71	0.57	0.201706	0.64	0.57	-1.13584e-07	0.33	0.61	-0.184353	0.56	0.61	-0.0289272	0.52	0.61	0.0333685	0.76	0.58	0.000145421	0.92	0.57	0.488943	0.64	0.59	-0.000446282	0.39	0.61
	mir-235	0.000375753	0.87	0.71	-0.229485	0.72	0.71	-0.00162855	0.64	0.74	2.54772e-05	0.93	0.71	-0.0157639	0.68	0.74	6.03918e-09	1.03	0.71	-0.00035472	0.6	0.74	0.18434	0.74	0.72	-1.04988e-08	0.38	0.74
	mir-43-44	-0.00219904	0.83	0.96	-0.347471	0.93	0.94	0.160048	0.97	0.92	0.000144762	1.07	0.92	-0.0134037	0.84	0.96	0.016377	1	0.92	-5.98457e-09	0.69	0.96	6.70341e-06	1.11	0.92	-2.98216e-06	0.77	0.96
	mir-45	6.073e-09	2.18	0.73	0.000250364	1.12	0.73	-1.37603e-05	0.49	0.81	-0.457432	0.78	0.79	-0.00358897	0.54	0.81	-6.073e-09	0.08	0.81	0.00296321	1.05	0.73	4.96799e-05	1.19	0.73	-0.00199768	0.52	0.81
	mir-51	0.030002	1.14	0.98	6.41171e-07	1.57	0.96	-0.0358063	0.92	1.02	-0.176061	0.96	1.02	0.197303	1.05	0.98	-1.51804e-08	0.5	1.03	-0.000235932	0.79	1.03	0.0215208	1.12	0.96	0.164038	1	0.99
	mir-61-250	-0.00219904	0.83	0.96	-0.347471	0.93	0.94	0.160048	0.97	0.92	0.000144762	1.07	0.92	-0.0134037	0.84	0.96	0.016377	1	0.92	-5.98457e-09	0.69	0.96	6.70341e-06	1.11	0.92	-2.98216e-06	0.77	0.96
	mir-79	6.05395e-09	1.65	0.65	0.463716	0.69	0.66	-3.81278e-05	0.52	0.71	-0.156306	0.62	0.71	-0.0109314	0.57	0.71	2.58501e-06	1.12	0.65	-6.42911e-05	0.52	0.71	0.00180439	0.87	0.65	0.0177472	0.85	0.65
	mir-57	-0.000116303	0.67	1.31	0.0129156	1.98	1.15	-0.0627853	0.92	1.31	0.156462	1.34	1.16	0.170796	1.37	1.15	1.75072e-06	4.6	1.15	-0.0527321	0.83	1.31	-0.00271393	0.71	1.31	0.000103742	3.13	1.15
Pharynx	mir-1	1.1514e-41	1.11	0.76	0.369215	0.81	0.79	-0.00202994	0.75	0.81	4.17031e-11	0.94	0.77	3.47555e-06	0.87	0.78	-1.88608e-48	0.48	0.82	-1.49038e-25	0.6	0.82	-0.0812505	0.79	0.8	-0.000349045	0.72	0.81
	mir-73-74	-8.83124e-06	1.02	1.15	-3.10896e-35	0.7	1.15	-0.347709	1.12	1.13	-0.000463462	0.97	1.14	-0.0460834	1.03	1.14	8.77982e-25	1.4	1.1	0.18326	1.19	1.13	-0.0113809	1.11	1.14	1.50227e-24	1.46	1.1
	mir-45	9.67826e-48	2.02	0.7	3.34487e-18	1.14	0.7	-5.92205e-15	0.5	0.85	0.0896625	0.82	0.73	-4.00509e-13	0.52	0.85	-1.19563e-41	0.25	0.85	2.56846e-10	1.07	0.71	1.99256e-18	1.15	0.7	-1.61915e-05	0.58	0.82
Muscle	mir-54-56	0.000203054	1.16	1	3.24823e-05	1.46	1.01	-0.0311565	1.01	1.01	-1.35927e-14	0.79	1.03	7.8179e-09	1.21	1	-3.85171e-26	0.59	1.03	-0.000217759	0.95	1.03	-8.21753e-06	0.95	1.03	3.33369e-13	1.41	1
	mir-2	-8.55149e-54	0.43	1.15	-5.39231e-05	0.93	1.13	8.1963e-17	1.34	1.07	3.49843e-14	1.3	1.07	0.493589	1.12	1.11	9.3902e-17	1.33	1.09	-6.01913e-35	0.65	1.15	-2.23014e-06	1	1.15	-5.23425e-13	0.88	1.15
	mir-1	4.43655e-50	1.12	0.78	-0.0832453	0.81	0.8	-0.000122344	0.74	0.81	4.99157e-11	0.92	0.79	0.0185712	0.85	0.79	-5.07314e-19	0.63	0.82	-6.99302e-31	0.6	0.82	0.481715	0.8	0.8	0.490333	0.78	0.81
Intestine	mir-45	8.33737e-14	2.19	0.8	1.83873e-09	1.32	0.8	-5.57437e-06	0.53	0.97	0.050984	0.99	0.8	-0.0410495	0.64	0.97	-8.33737e-14	0.26	0.97	4.86468e-06	1.17	0.8	0.00292232	1.02	0.8	-4.70947e-08	0.5	0.97
	mir-51	0.200809	0.96	0.96	2.67991e-11	1.61	0.95	-0.0038224	0.89	0.99	-0.00736828	0.89	0.99	0.00426296	1.05	0.95	0.00611996	1.06	0.95	-3.26325e-10	0.76	0.99	0.00261336	1.05	0.95	9.86195e-12	1.62	0.95
	mir-49	0.00175513	0.79	0.56	8.25959e-14	2.16	0.56	3.87865e-05	0.89	0.56	0.5	0.68	0.66	-2.20813e-05	0.42	0.72	-1.82763e-09	0.34	0.72	1.82763e-09	1.72	0.56	-0.0664334	0.54	0.72	-0.000560175	0.44	0.72
	mir-83	0.00175513	0.79	0.56	8.25959e-14	2.16	0.56	3.87865e-05	0.89	0.56	0.5	0.68	0.66	-2.20813e-05	0.42	0.72	-1.82763e-09	0.34	0.72	1.82763e-09	1.72	0.56	-0.0664334	0.54	0.72	-0.000560175	0.44	0.72
	mir-236	-1.80474e-09	0.73	0.9	3.35871e-13	1.09	0.87	-0.00170837	0.83	0.9	5.54033e-10	1.06	0.87	4.77955e-05	0.99	0.87	-0.141086	0.87	0.9	-0.335009	0.88	0.9	0.000529574	0.98	0.87	-4.98018e-06	0.79	0.9
	mir-252	0.00399574	1.2	1.04	-8.23745e-13	0.47	1.12	0.00366003	1.2	1.04	-0.337821	1.03	1.05	-1.19754e-06	0.72	1.12	8.45899e-14	1.52	1.04	1.23976e-07	1.28	1.04	-0.418942	1.05	1.12	0.000847494	1.32	1.05
	mir-75	8.38436e-14	1.54	0.62	-0.00416853	0.59	0.77	-1.84542e-09	0.42	0.77	-0.00721498	0.56	0.77	-8.53042e-05	0.52	0.77	2.87719e-09	0.95	0.62	0.5	0.67	0.71	3.45577e-06	0.93	0.62	0.0627634	0.84	0.62
	let-7	0.192043	1.07	1.02	0.00600533	1.09	1.01	0.000457772	1.12	1.01	9.23715e-10	1.4	1.01	2.33857e-11	1.41	1.01	0.0454077	1.08	1.01	-9.22553e-06	0.74	1.07	-0.0811495	0.98	1.07	-3.95853e-12	0.55	1.07
	mir-231	2.0656e-11	2.28	0.46	-2.0656e-11	0	0.67	-0.000126404	0.37	0.67	-0.435469	0.47	0.67	-3.35704e-07	0.31	0.67	1.30259e-07	1.01	0.46	2.18035e-05	0.97	0.46	0.00436184	0.76	0.46	-0.0690581	0.43	0.67
Rectum and anus cell	mir-61-250	-0.000246819	0.82	0.98	-0.0899694	0.94	0.98	0.0757151	1.02	0.97	9.42991e-06	1.26	0.96	0.149728	0.98	0.97	0.0643124	1.05	0.97	-1.09524e-08	0.72	0.98	0.0223662	1.04	0.96	-1.31418e-07	0.69	0.98
	mir-43-44	-0.00039809	0.82	0.99	-0.124318	0.94	0.98	0.0857461	1.02	0.97	3.04122e-06	1.27	0.97	0.144003	0.98	0.98	0.0781362	1.05	0.97	-4.24172e-08	0.72	0.99	0.018149	1.04	0.97	-1.03427e-07	0.68	0.99
	mir-57	-2.34924e-06	0.4	1.25	0.0051569	2.08	1.02	-0.00382466	0.75	1.25	0.17921	1.53	1.1	-0.103257	0.91	1.17	1.27303e-08	4.63	0.97	-0.0366455	0.76	1.19	-0.312386	0.89	1.19	1.47405e-07	3.88	0.97
	mir-1022	-0.0985526	0.55	0.61	0.00405688	0.74	0.58	-0.269702	0.6	0.59	-0.0881469	0.53	0.61	-0.0506786	0.56	0.62	1.01932e-07	1.29	0.58	-0.323589	0.6	0.6	0.000310532	0.85	0.58	0.00237044	0.84	0.59
	mir-235	0.0119679	0.84	0.69	-0.405316	0.68	0.73	-0.09685	0.66	0.73	0.0036889	0.93	0.69	-0.00126155	0.54	0.73	1.74415e-06	1.33	0.69	-0.227267	0.62	0.73	0.170755	0.78	0.72	-2.24543e-05	0.4	0.73

## Sheet: e
WromBase-ID	Public-name	Enriched-tissue	Leaky-transcription-frequency	Relative-leaky-expression-(Fold-change-of-expression)	Density-miRNA-binding-sites-per-kb
WBGene00017537	F17A9.5	Intestinal cell	0.0408921933085502	0.00212507646698979	0
WBGene00007242	madf-5	Neuron	0.286516853932584	0.0714106591806739	0.202610094750015
WBGene00044221	F41G3.18	Intestinal cell	0.0130111524163569	0.0425403929211631	0
WBGene00016995	acly-1	Hypodermal cell	0.126637554585153	0.0899573983357256	0.0963391136801541
WBGene00016995	acly-1	P cell	0.126637554585153	0.0899573983357256	0.0963391136801541
WBGene00016995	acly-1	Intestinal cell	0.126637554585153	0.0899573983357256	0.0963391136801541
WBGene00016995	acly-1	Seam hypodermal cell	0.126637554585153	0.0899573983357256	0.0963391136801541
WBGene00016711	fbxc-53	Excretory system	0.110507246376812	2.22180186688466	0
WBGene00020031	suco-1	Excretory system	0.891304347826087	0.267720065437614	0.14745782706146
WBGene00016236	cec-9	Intestinal cell	0.00371747211895911	0.0100182723205847	0.0819907350469397
WBGene00022363	Y92H12BL.1	Coelomocyte	0.135379061371841	0.480313628158845	0
WBGene00018070	F35H10.5	Intestinal cell	0.661710037174721	1.08456385469175	0.214086919289231
WBGene00003555	nas-39	Muscle system	0.00849256900212314	0.00171453186362874	0.124308533780844
WBGene00001837	hda-4	Coelomocyte	0.0411985018726592	0.077616290217433	0.0690190665171254
WBGene00001837	hda-4	Intestinal cell	0.0411985018726592	0.077616290217433	0.0690190665171254
WBGene00001586	ggr-1	Intestinal cell	0.0241635687732342	0.535847052575677	0.140129619898406
WBGene00001394	fat-2	Intestinal cell	0.0371747211895911	0.023544749839882	0.0996611520829181
WBGene00021610	nhr-237	Intestinal cell	0.0631970260223048	0.0730217737652682	0
WBGene00012635	Y38H8A.1	Hypodermal cell	0.0776255707762557	0.024236848560264	0.0550509221029452
WBGene00012635	Y38H8A.1	Seam hypodermal cell	0.0776255707762557	0.024236848560264	0.0550509221029452
WBGene00012635	Y38H8A.1	P cell	0.0776255707762557	0.024236848560264	0.0550509221029452
WBGene00012635	Y38H8A.1	Glia	0.0776255707762557	0.024236848560264	0.0550509221029452
WBGene00013985	sec-16	Pharynx	0.993520518358531	0.426887640221831	0.151615654316308
WBGene00015340	C02E7.7	Coelomocyte	0.0252707581227437	0.0279151313689813	0.325653342017422
WBGene00008655	lips-3	Coelomocyte	0.0613718411552347	0.154547017362902	0.0955429226580041
WBGene00010296	dgat-2	Intestinal cell	0.0111524163568773	0.000687577921434063	0.39115128862619
WBGene00013408	fbxb-93	Excretory system	0.291666666666667	0.124905353028089	0.167546284661138
WBGene00016719	math-24	Intestinal cell	0	0	0.0996611520829181
WBGene00011305	R186.1	Intestinal cell	0.00557620817843866	0.000294121204324626	0.216376618960774
WBGene00005429	srh-219	Intestinal cell	0	0	0
WBGene00000195	arr-1	Neuron	0.941011235955056	0.240897267008937	0.045875768419121
WBGene00018068	F35H10.2	Coelomocyte	0	0	0.138728323699422
WBGene00008948	F19B6.1	Muscle system	0.704883227176221	0.342103933987987	0.0194952675238086
WBGene00044508	nsy-7	Coelomocyte	0.897111913357401	0.12918249772715	0.0595912043382397
WBGene00018462	F45E1.1	Neuron	0.0917721518987342	0.0297475828143462	0.143405550897939
WBGene00018462	F45E1.1	Glia	0.0917721518987342	0.0297475828143462	0.143405550897939
WBGene00003157	mcm-5	Pharynx	0.971922246220302	0.496135893966236	0
WBGene00050937	R02D5.8	Intestinal cell	0.260299625468165	0.40059559378153	0
WBGene00050937	R02D5.8	Coelomocyte	0.260299625468165	0.40059559378153	0
WBGene00006639	tsp-13	Pharynx	0.0812641083521445	0.0730927033769101	0.0837731423305688
WBGene00006639	tsp-13	Intestinal cell	0.0812641083521445	0.0730927033769101	0.0837731423305688
WBGene00011988	har-2	Intestinal cell	0.050185873605948	0.384656589138982	0.180635838150289
WBGene00013213	Y54G11A.2	Intestinal cell	0.661710037174721	0.858088624676064	0.0821071991592223
WBGene00020498	T14B4.1	Seam hypodermal cell	0.524590163934426	0.391022679942745	0
WBGene00020498	T14B4.1	Intestinal cell	0.524590163934426	0.391022679942745	0
WBGene00020498	T14B4.1	Coelomocyte	0.524590163934426	0.391022679942745	0
WBGene00020498	T14B4.1	Muscle system	0.524590163934426	0.391022679942745	0
WBGene00016101	C25E10.12	Hypodermal cell	0.00836820083682008	0.00875112643948116	0.107842291433008
WBGene00016101	C25E10.12	P cell	0.00836820083682008	0.00875112643948116	0.107842291433008
WBGene00016101	C25E10.12	Seam hypodermal cell	0.00836820083682008	0.00875112643948116	0.107842291433008
WBGene00018207	F39G3.2	Intestinal cell	0.116104868913858	0.0640824125509365	0
WBGene00018207	F39G3.2	Coelomocyte	0.116104868913858	0.0640824125509365	0
WBGene00018599	F48C1.6	Seam hypodermal cell	0.374701670644391	0.413513177271111	0
WBGene00018599	F48C1.6	Intestinal cell	0.374701670644391	0.413513177271111	0
WBGene00018599	F48C1.6	P cell	0.374701670644391	0.413513177271111	0
WBGene00018599	F48C1.6	Muscle system	0.374701670644391	0.413513177271111	0
WBGene00020757	ucr-2.3	Coelomocyte	0.0955056179775281	0.101717079255228	0.0535217298223079
WBGene00020757	ucr-2.3	Intestinal cell	0.0955056179775281	0.101717079255228	0.0535217298223079
WBGene00006757	unc-18	Neuron	0.640449438202247	0.22804867809044	0.156225589751601
WBGene00004051	parg-1	Intestinal cell	0.5817843866171	1.34527430438211	0.124041777270585
WBGene00022158	Y71G12B.23	Neuron	0.842696629213483	0.359055910794172	0.103220478943022
WBGene00006766	unc-30	Coelomocyte	0.0956678700361011	10.0459852643163	0.0588116682349778
WBGene00015789	syx-6	Coelomocyte	0.785198555956679	0.0439246773351427	0.101409593347531
WBGene00003516	nab-1	Muscle system	0.453815261044177	0.307662721064673	0.0624902359006405
WBGene00003516	nab-1	Neuron	0.453815261044177	0.307662721064673	0.0624902359006405
WBGene00003516	nab-1	Intestinal cell	0.453815261044177	0.307662721064673	0.0624902359006405
WBGene00007925	C34C12.6	Seam hypodermal cell	0.0910780669144981	0.0960391190966132	0.291936708121679
WBGene00002005	hsp-1	P cell	0.996336996336996	0.417387078165444	0.140494540783558
WBGene00017719	ldp-1	Coelomocyte	0.478021978021978	0.268347416756502	0.025464082911054
WBGene00017719	ldp-1	Muscle system	0.478021978021978	0.268347416756502	0.025464082911054
WBGene00017719	ldp-1	Hypodermal cell	0.478021978021978	0.268347416756502	0.025464082911054
WBGene00017719	ldp-1	Rectum and anus	0.478021978021978	0.268347416756502	0.025464082911054
WBGene00017719	ldp-1	Seam hypodermal cell	0.478021978021978	0.268347416756502	0.025464082911054
WBGene00017719	ldp-1	Intestinal cell	0.478021978021978	0.268347416756502	0.025464082911054
WBGene00006066	sto-4	Neuron	0.77247191011236	0.328354857464289	0.200088928412628
WBGene00015624	C09B8.5	Neuron	0.598314606741573	0.159652429514589	0.0404220057399248
WBGene00013135	rga-2	Seam hypodermal cell	0.270114942528736	0.561429865979873	0.391887920054864
WBGene00013135	rga-2	P cell	0.270114942528736	0.561429865979873	0.391887920054864
WBGene00013135	rga-2	Coelomocyte	0.270114942528736	0.561429865979873	0.391887920054864
WBGene00001154	ech-5	Coelomocyte	0.0902527075812274	0.138676293622142	0.0364690651155158
WBGene00015301	C01F1.6	Intestinal cell	0.388475836431227	0.562054010169636	0.142245671205597
WBGene00013270	Y57A10A.31	Intestinal cell	0.117100371747212	0.418704754451184	0
WBGene00017389	lgc-38	Intestinal cell	0.0148698884758364	0.0613245215475699	0.223035890191997
WBGene00009177	F26H9.5	Hypodermal cell	0.393013100436681	0.124184414423348	0.25882149943922
WBGene00009177	F26H9.5	Seam hypodermal cell	0.393013100436681	0.124184414423348	0.25882149943922
WBGene00009177	F26H9.5	P cell	0.393013100436681	0.124184414423348	0.25882149943922
WBGene00009177	F26H9.5	Intestinal cell	0.393013100436681	0.124184414423348	0.25882149943922
WBGene00077761	zip-9	Seam hypodermal cell	0.788104089219331	0.486503211170327	0.0952804421012514
WBGene00019001	ipgm-1	Intestinal cell	0.128252788104089	0.541605371449019	0.208928198342503
WBGene00018286	F41E6.5	Intestinal cell	0.0446096654275093	0.00658815757048254	0.0787513190845947
WBGene00015666	gad-2	Intestinal cell	0	0	0.050483378347679
WBGene00021692	Y48G8AL.15	Intestinal cell	0.200743494423792	0.392292378238635	0.0348213663904172
WBGene00002219	klp-7	Neuron	0.275280898876405	0.204435562611653	0.208928198342503
WBGene00015933	C17H12.8	Intestinal cell	0.00371747211895911	0.000127287895936072	0
WBGene00007109	B0035.6	Intestinal cell	0.033457249070632	0.129796968830426	0.196610436081947
WBGene00003394	mom-1	Intestinal cell	0.236059479553903	6.23558288056428	0.0841798080700376
WBGene00219315	F07E5.12	Coelomocyte	0.101083032490975	0.216051096917523	0
WBGene00018811	pmt-2	Hypodermal cell	0.0960698689956332	0.0107684157104079	0.0802825947334618
WBGene00018811	pmt-2	P cell	0.0960698689956332	0.0107684157104079	0.0802825947334618
WBGene00018811	pmt-2	Intestinal cell	0.0960698689956332	0.0107684157104079	0.0802825947334618
WBGene00018811	pmt-2	Seam hypodermal cell	0.0960698689956332	0.0107684157104079	0.0802825947334618
WBGene00018747	F53C3.3	Neuron	0.853932584269663	0.321734083998965	0.199322304165836
WBGene00011767	agxt-1	Hypodermal cell	0.363881401617251	0.0726396943850553	0.0837731423305688
WBGene00011767	agxt-1	Intestinal cell	0.363881401617251	0.0726396943850553	0.0837731423305688
WBGene00011767	agxt-1	Muscle system	0.363881401617251	0.0726396943850553	0.0837731423305688
WBGene00011767	agxt-1	P cell	0.363881401617251	0.0726396943850553	0.0837731423305688
WBGene00011767	agxt-1	Seam hypodermal cell	0.363881401617251	0.0726396943850553	0.0837731423305688
WBGene00013854	cyc-2.2	Coelomocyte	0	0	0.177856825255669
WBGene00016411	C34E10.10	Coelomocyte	0.870036101083033	0.461864220753564	0.439013682593107
WBGene00009218	acs-20	Intestinal cell	0.152416356877323	0.449793756683811	0.0481695568400771
WBGene00017945	F31D5.2	Intestinal cell	0.0111524163568773	0.34457270810235	0.0862738331464067
WBGene00010838	M03C11.1	Neuron	0.112359550561798	0.0343135888162098	0.286628767974012
WBGene00008865	F15G9.1	Intestinal cell	0.139880952380952	0.0499167763597861	0.127742471178105
WBGene00008865	F15G9.1	Neuron	0.139880952380952	0.0499167763597861	0.127742471178105
WBGene00022051	rep-1	Neuron	0.926966292134832	0.302504676256494	0.262743037309511
WBGene00012953	fbxa-216	Intestinal cell	0.0223048327137546	0.0148698884758364	0.0831704578533705
WBGene00010327	F59C6.8	Seam hypodermal cell	0.0111524163568773	0.00522406898612804	0.361271676300578
WBGene00014003	ZK593.3	Coelomocyte	0.0036101083032491	0.000712891036536544	0.025464082911054
WBGene00021980	glb-32	Coelomocyte	0.0144404332129964	0.0123815233891646	0.0365844735494256
WBGene00001812	haf-2	Intestinal cell	0.425093632958801	0.542596402384343	0.198466843632936
WBGene00001812	haf-2	Coelomocyte	0.425093632958801	0.542596402384343	0.198466843632936
WBGene00003735	nhx-8	Coelomocyte	0.0252707581227437	0.0429070249156655	0.187326054378077
WBGene00000990	dhs-27	Hypodermal cell	0.189125295508274	0.0471490243862096	0.0915094483505422
WBGene00000990	dhs-27	P cell	0.189125295508274	0.0471490243862096	0.0915094483505422
WBGene00000990	dhs-27	Glia	0.189125295508274	0.0471490243862096	0.0915094483505422
WBGene00000990	dhs-27	Seam hypodermal cell	0.189125295508274	0.0471490243862096	0.0915094483505422
WBGene00000990	dhs-27	Rectum and anus	0.189125295508274	0.0471490243862096	0.0915094483505422
WBGene00017893	F28B4.4	Intestinal cell	0.126410835214447	0.0292047641587149	0.145113309309019
WBGene00017893	F28B4.4	Pharynx	0.126410835214447	0.0292047641587149	0.145113309309019
WBGene00004040	pld-1	Intestinal cell	0.538297872340426	0.739484478928569	0.154142581888247
WBGene00004040	pld-1	Seam hypodermal cell	0.538297872340426	0.739484478928569	0.154142581888247
WBGene00004040	pld-1	Hypodermal cell	0.538297872340426	0.739484478928569	0.154142581888247
WBGene00021246	Y22D7AL.7	Intestinal cell	0.620817843866171	2.8041918619802	0.128452151573539
WBGene00002271	lec-8	Coelomocyte	0.0469314079422383	5.99550764612826	0.092485549132948
WBGene00008289	nhr-169	Seam hypodermal cell	0.0371747211895911	0.0651343404701559	0
WBGene00007967	cyp-25A4	Coelomocyte	0.170411985018727	0.875921227497885	0
WBGene00007967	cyp-25A4	Intestinal cell	0.170411985018727	0.875921227497885	0
WBGene00010012	saeg-1	Intestinal cell	0.172284644194757	2.51348463034153	0.0960722463292396
WBGene00010012	saeg-1	Coelomocyte	0.172284644194757	2.51348463034153	0.0960722463292396
WBGene00001163	efn-2	Seam hypodermal cell	0.494423791821561	0.426017003571313	0.15502845879565
WBGene00008343	C56A3.4	Intestinal cell	0.695488721804511	0.617087714473865	0.208569215183839
WBGene00008343	C56A3.4	Excretory system	0.695488721804511	0.617087714473865	0.208569215183839
WBGene00022771	ZK616.1	Coelomocyte	0.01985559566787	0.0394313136014289	0.148978010845599
WBGene00012363	W09D10.5	Intestinal cell	0.31129476584022	0.277202246017518	0.172547666292813
WBGene00012363	W09D10.5	P cell	0.31129476584022	0.277202246017518	0.172547666292813
WBGene00012363	W09D10.5	Seam hypodermal cell	0.31129476584022	0.277202246017518	0.172547666292813
WBGene00012363	W09D10.5	Pharynx	0.31129476584022	0.277202246017518	0.172547666292813
WBGene00012363	W09D10.5	Hypodermal cell	0.31129476584022	0.277202246017518	0.172547666292813
WBGene00013453	fbxa-83	Pharynx	0.892008639308855	0.486455906716268	0.284946674265245
WBGene00194913	Y105C5A.1272	Coelomocyte	0.0415162454873646	0.121841155234657	0
WBGene00000003	aat-2	Muscle system	0.462845010615711	0.233819696129122	0.0415852289266852
WBGene00008206	set-6	Intestinal cell	0.374722838137472	0.807565000816081	0.101409593347531
WBGene00008206	set-6	Muscle system	0.374722838137472	0.807565000816081	0.101409593347531
WBGene00020744	T24A6.1	Intestinal cell	0.12453531598513	0.726765799256505	0
WBGene00022179	Y71H2AM.14	Intestinal cell	0.00557620817843866	0.0488990563340006	0.195943960027432
WBGene00009918	gcsh-2	Intestinal cell	0.947955390334573	0.349406375910695	0.124980471801281
WBGene00011292	R102.5	Muscle system	0.951167728237792	0.354405674955521	0.150791656195024
WBGene00006353	sur-7	Coelomocyte	0.447565543071161	0.154111874254362	0.117966261649168
WBGene00006353	sur-7	Intestinal cell	0.447565543071161	0.154111874254362	0.117966261649168
WBGene00018204	F39F10.4	Rectum and anus	0.860036832412523	0.417330228699359	0
WBGene00007966	maph-1.3	Coelomocyte	0.0613718411552347	0.293492468567161	0.0608457560085184
WBGene00021876	Y54G2A.11	Muscle system	0.329087048832272	0.491055727751591	0.0993186738970661
WBGene00004947	sos-1	Seam hypodermal cell	0.610966057441253	0.620378810898409	0.109952249308872
WBGene00004947	sos-1	Intestinal cell	0.610966057441253	0.620378810898409	0.109952249308872
WBGene00004947	sos-1	Muscle system	0.610966057441253	0.620378810898409	0.109952249308872
WBGene00004947	sos-1	Hypodermal cell	0.610966057441253	0.620378810898409	0.109952249308872
WBGene00015357	C02F12.8	Seam hypodermal cell	0.461089494163424	0.507150041904255	0.587307965750672
WBGene00015357	C02F12.8	Intestinal cell	0.461089494163424	0.507150041904255	0.587307965750672
WBGene00015357	C02F12.8	Coelomocyte	0.461089494163424	0.507150041904255	0.587307965750672
WBGene00015619	C08G9.1	Coelomocyte	0.124548736462094	5.20763494928657	0.216376618960774
WBGene00018215	igcm-1	Pharynx	0.47394540942928	0.335944108828455	0.0336066675628445
WBGene00018215	igcm-1	Intestinal cell	0.47394540942928	0.335944108828455	0.0336066675628445
WBGene00018215	igcm-1	Glia	0.47394540942928	0.335944108828455	0.0336066675628445
WBGene00000205	arx-7	Pharynx	0.922246220302376	0.379841391829758	0.270425582260082
WBGene00006779	unc-43	Intestinal cell	0.516728624535316	1.86084646779505	0.0782184955454567
WBGene00018100	math-26	Intestinal cell	0	0	0.0404220057399248
WBGene00007983	C36E8.4	Seam hypodermal cell	0.594	0.528693611473272	0
WBGene00007983	C36E8.4	Intestinal cell	0.594	0.528693611473272	0
WBGene00007983	C36E8.4	Excretory system	0.594	0.528693611473272	0
WBGene00007983	C36E8.4	P cell	0.594	0.528693611473272	0
WBGene00012299	W06D11.1	Intestinal cell	0.0111524163568773	0.0572490706319703	0.321130378933847
WBGene00011727	T12A7.6	Coelomocyte	0.0144404332129964	0.0926179509523217	0.33671923228015
WBGene00001700	grd-11	Intestinal cell	0	0	0
WBGene00045212	Y110A7A.21	Intestinal cell	0.0557620817843866	0.00460415561749051	0
WBGene00016438	C35B8.3	Coelomocyte	0.0730337078651685	0.0489988073567259	0.0716571919935031
WBGene00016438	C35B8.3	Intestinal cell	0.0730337078651685	0.0489988073567259	0.0716571919935031
WBGene00016578	sdz-5	Intestinal cell	0.325278810408922	0.538193841272048	0
WBGene00009124	rtel-1	P cell	0.278656126482213	0.287289231351442	0.291096602486797
WBGene00009124	rtel-1	Intestinal cell	0.278656126482213	0.287289231351442	0.291096602486797
WBGene00009124	rtel-1	Seam hypodermal cell	0.278656126482213	0.287289231351442	0.291096602486797
WBGene00007182	fbxb-119	Coelomocyte	0.0541516245487365	0.439154632972322	0
WBGene00021848	nhr-239	Coelomocyte	0.0072202166064982	0.113508521534716	0
WBGene00016740	C48B6.2	Intestinal cell	0.91449814126394	0.423960474868146	0
WBGene00020261	vet-1	Coelomocyte	0.0505415162454874	0.105487364620939	0.0702066415482905
WBGene00011361	lyst-1	Intestinal cell	0.0111524163568773	0.00021138985627625	0.135688892507259
WBGene00021387	Y37F4.6	Intestinal cell	0.338289962825279	0.777365175759	0.137627305257363
WBGene00164973	C39B10.7	Intestinal cell	0.0390334572490706	0.0332037929859951	0
WBGene00007349	C05G5.3	Muscle system	0.62453531598513	0.267579169421879	0.224916218708531
WBGene00007349	C05G5.3	Neuron	0.62453531598513	0.267579169421879	0.224916218708531
WBGene00011507	T05H10.1	Coelomocyte	0.529962546816479	0.707913748950316	0.095882530202997
WBGene00011507	T05H10.1	Intestinal cell	0.529962546816479	0.707913748950316	0.095882530202997
WBGene00013926	nep-1	P cell	0.404942965779468	0.0407811544709377	0.128929668865634
WBGene00013926	nep-1	Intestinal cell	0.404942965779468	0.0407811544709377	0.128929668865634
WBGene00015297	sco-1	Seam hypodermal cell	0.55984555984556	0.577390497795707	0.135830604144343
WBGene00015297	sco-1	Intestinal cell	0.55984555984556	0.577390497795707	0.135830604144343
WBGene00015081	B0244.6	Intestinal cell	0.0315985130111524	0.578827306522474	0.175162024873008
WBGene00010524	K03B8.6	Intestinal cell	0.0278810408921933	0.323958490514273	0.138285809110269
WBGene00010063	dhrs-4	Intestinal cell	0.0743494423791822	0.0198616248547501	0
WBGene00009156	clec-196	Seam hypodermal cell	0.399563318777293	0.0446257673454355	0.0889284126278346
WBGene00009156	clec-196	Intestinal cell	0.399563318777293	0.0446257673454355	0.0889284126278346
WBGene00009156	clec-196	P cell	0.399563318777293	0.0446257673454355	0.0889284126278346
WBGene00009156	clec-196	Hypodermal cell	0.399563318777293	0.0446257673454355	0.0889284126278346
WBGene00044677	ZK353.10	Coelomocyte	0.0252707581227437	0.0398616125150421	0.116382821895488
WBGene00013358	abhd-3.1	P cell	0.268774703557312	0.229986883505485	0
WBGene00013358	abhd-3.1	Intestinal cell	0.268774703557312	0.229986883505485	0
WBGene00013358	abhd-3.1	Seam hypodermal cell	0.268774703557312	0.229986883505485	0
WBGene00016104	ddr-1	Intestinal cell	0.171003717472119	0.655014643093095	0.128989608274683
WBGene00007574	C14B1.3	Intestinal cell	0.602836879432624	0.466306338323887	0.0583873416243358
WBGene00007574	C14B1.3	Seam hypodermal cell	0.602836879432624	0.466306338323887	0.0583873416243358
WBGene00007574	C14B1.3	Pharynx	0.602836879432624	0.466306338323887	0.0583873416243358
WBGene00008345	C56A3.6	Intestinal cell	0.407982261640798	0.713823244098083	0.11010184420589
WBGene00008345	C56A3.6	Muscle system	0.407982261640798	0.713823244098083	0.11010184420589
WBGene00015525	rha-2	Muscle system	0.529832935560859	0.36701675766425	0
WBGene00015525	rha-2	P cell	0.529832935560859	0.36701675766425	0
WBGene00015525	rha-2	Intestinal cell	0.529832935560859	0.36701675766425	0
WBGene00015525	rha-2	Seam hypodermal cell	0.529832935560859	0.36701675766425	0
WBGene00016117	C25H3.8	Intestinal cell	0.657992565055762	0.872824193551354	0.128712176171866
WBGene00011827	T19A6.1	Rectum and anus	0.996316758747698	0.448172221791851	0.137218915627519
WBGene00013399	Y62H9A.11	Intestinal cell	0	0	0
WBGene00006868	vab-1	Rectum and anus	0.896869244935543	0.30593996459329	0.138829290456117
WBGene00004951	spc-1	Hypodermal cell	1	0.336660955272852	0.13790091819028
WBGene00004951	spc-1	Seam hypodermal cell	1	0.336660955272852	0.13790091819028
WBGene00004951	spc-1	P cell	1	0.336660955272852	0.13790091819028
WBGene00022417	Y102A11A.7	Intestinal cell	0.141263940520446	1.29887457350919	0.0324738585438722
WBGene00000933	dap-3	Muscle system	0.94692144373673	0.470006523549518	0
WBGene00004059	pmp-2	P cell	0.0684410646387833	0.033093084382013	0.156225589751601
WBGene00004059	pmp-2	Intestinal cell	0.0684410646387833	0.033093084382013	0.156225589751601
WBGene00010502	K02C4.3	Intestinal cell	0.453531598513011	0.458613510459946	0.106796246111949
WBGene00015185	mrpl-41	Intestinal cell	0.975836431226766	0.491073519969356	0
WBGene00008852	ubql-1	Neuron	0.97752808988764	0.411510422291163	0.135325845303227
WBGene00016353	C33F10.4	Intestinal cell	0.420074349442379	1.06389910295782	0.0722543352601156
WBGene00006678	twk-25	Intestinal cell	0.0111524163568773	0.00035659204978025	0.213296930657168
WBGene00003574	ncx-9	Intestinal cell	0	0	0
WBGene00045433	F49D11.10	Intestinal cell	0.612529002320186	0.353544846630438	0.0612757613513348
WBGene00045433	F49D11.10	Muscle system	0.612529002320186	0.353544846630438	0.0612757613513348
WBGene00045433	F49D11.10	Seam hypodermal cell	0.612529002320186	0.353544846630438	0.0612757613513348
WBGene00016951	C55C3.1	Seam hypodermal cell	0	0	0.286628767974012
WBGene00006753	unc-14	Neuron	0.921348314606742	0.212925982436518	0.176306874708779
WBGene00007589	erg-28	Neuron	0.926966292134832	0.483092967544092	0.365844735494256
WBGene00001252	elt-4	Intestinal cell	0.0148698884758364	0.00885075406248834	0.038028597505324
WBGene00010325	exos-3	Muscle system	0.732484076433121	0.617014654637826	0.045875768419121
WBGene00014697	cyp-25A3	Intestinal cell	0.0767790262172285	0.0107628783274212	0.244240006513067
WBGene00014697	cyp-25A3	Coelomocyte	0.0767790262172285	0.0107628783274212	0.244240006513067
WBGene00006062	stn-1	Muscle system	0.174721189591078	0.0678125371746174	0.309661436829067
WBGene00006062	stn-1	Neuron	0.174721189591078	0.0678125371746174	0.309661436829067
WBGene00016966	aipr-1	Neuron	0.98876404494382	0.348227756487552	0.12732041455527
WBGene00023451	mlc-7	Intestinal cell	0.0687732342007435	2.22340237210126	0.0903179190751445
WBGene00021676	Y48G1C.1	Intestinal cell	0.236059479553903	0.247093710380987	0.10383856564328
WBGene00004336	ret-1	P cell	1	0.443373039873067	0.0553143236441076
WBGene00004336	ret-1	Hypodermal cell	1	0.443373039873067	0.0553143236441076
WBGene00018399	F43H9.3	Coelomocyte	0.476534296028881	0.399909747292419	0.0319356177945262
WBGene00011869	dod-6	Intestinal cell	0.184014869888476	0.261260032984281	0.170465992034589
WBGene00019921	fbxc-34	Pharynx	0.398826979472141	0.0572468792317156	0
WBGene00019921	fbxc-34	Muscle system	0.398826979472141	0.0572468792317156	0
WBGene00019921	fbxc-34	Intestinal cell	0.398826979472141	0.0572468792317156	0
WBGene00019921	fbxc-34	Rectum and anus	0.398826979472141	0.0572468792317156	0
WBGene00017243	F08C6.5	Intestinal cell	0.28996282527881	2.16070093147175	0.243186112202331
WBGene00007260	olrn-1	P cell	0.334600760456274	0.756293151348237	0.0922746356799652
WBGene00007260	olrn-1	Intestinal cell	0.334600760456274	0.756293151348237	0.0922746356799652
WBGene00016242	C30A5.10	Coelomocyte	0.0595667870036101	1.50934115523466	0
WBGene00014262	ZK1321.4	Intestinal cell	0.0408921933085502	0.00783413587485342	0.172547666292813
WBGene00013014	Y48E1C.1	Muscle system	0.60310421286031	1.16510619323615	0.072636633330275
WBGene00013014	Y48E1C.1	Intestinal cell	0.60310421286031	1.16510619323615	0.072636633330275
WBGene00015168	pdi-6	Pharynx	1	0.229342052970816	0
WBGene00016454	C35E7.2	Intestinal cell	0.0706319702602231	1.17392122723636	0.122613417411105
WBGene00015299	C01F1.4	Intestinal cell	0.0762081784386617	2.1125434704401	0
WBGene00012803	Y43F4B.5	Hypodermal cell	0.989539748953975	0.285003090538531	0.361271676300578
WBGene00012803	Y43F4B.5	P cell	0.989539748953975	0.285003090538531	0.361271676300578
WBGene00012803	Y43F4B.5	Seam hypodermal cell	0.989539748953975	0.285003090538531	0.361271676300578
WBGene00006434	prdx-2	Glia	0.962637362637363	0.317812756448618	0.0425025501530092
WBGene00006434	prdx-2	Rectum and anus	0.962637362637363	0.317812756448618	0.0425025501530092
WBGene00006434	prdx-2	Hypodermal cell	0.962637362637363	0.317812756448618	0.0425025501530092
WBGene00001377	eya-1	Pharynx	0.611528822055138	0.377420259636657	0.171269535431385
WBGene00001377	eya-1	Coelomocyte	0.611528822055138	0.377420259636657	0.171269535431385
WBGene00001377	eya-1	Intestinal cell	0.611528822055138	0.377420259636657	0.171269535431385
WBGene00001377	eya-1	Glia	0.611528822055138	0.377420259636657	0.171269535431385
WBGene00019006	spg-20	Intestinal cell	0.797397769516729	0.454437212727294	0.115606936416185
WBGene00001752	gst-4	Coelomocyte	0.050561797752809	0.00192209355109973	0.0412881915772089
WBGene00001752	gst-4	Intestinal cell	0.050561797752809	0.00192209355109973	0.0412881915772089
WBGene00006978	zig-1	Muscle system	0.278131634819533	0.523326098764818	0.183087908351424
WBGene00004754	sec-23	P cell	0.915750915750916	0.402043425608999	0.0409953675234698
WBGene00014176	ZK1010.2	Muscle system	0.303102625298329	0.273003618724723	0.0338031977825102
WBGene00014176	ZK1010.2	P cell	0.303102625298329	0.273003618724723	0.0338031977825102
WBGene00014176	ZK1010.2	Intestinal cell	0.303102625298329	0.273003618724723	0.0338031977825102
WBGene00014176	ZK1010.2	Seam hypodermal cell	0.303102625298329	0.273003618724723	0.0338031977825102
WBGene00019766	M4.1	Intestinal cell	0.360594795539033	0.83712124479252	0
WBGene00006999	zyx-1	Muscle system	0.0445859872611465	0.163057801759021	0.142724612859488
WBGene00000217	asp-4	Neuron	0.870786516853933	0.149092230491432	0.0602119460500963
WBGene00006374	syx-4	Intestinal cell	0.00371747211895911	0.0832057730155259	0.120423892100193
WBGene00008805	git-1	Muscle system	0.900212314225053	0.364554731515216	0.163081885226593
WBGene00018133	F37A4.3	Coelomocyte	0.0766283524904215	0.0686177730913334	0
WBGene00018133	F37A4.3	P cell	0.0766283524904215	0.0686177730913334	0
WBGene00018133	F37A4.3	Seam hypodermal cell	0.0766283524904215	0.0686177730913334	0
WBGene00008117	gsr-1	Pharynx	0.659142212189616	0.303985184932911	0
WBGene00008117	gsr-1	Intestinal cell	0.659142212189616	0.303985184932911	0
WBGene00006068	sto-6	Coelomocyte	0.0072202166064982	0.231417198926224	0.119182408676479
WBGene00001333	erm-1	Hypodermal cell	0.899581589958159	0.257310478149483	0.0431369165732033
WBGene00001333	erm-1	P cell	0.899581589958159	0.257310478149483	0.0431369165732033
WBGene00001333	erm-1	Seam hypodermal cell	0.899581589958159	0.257310478149483	0.0431369165732033
WBGene00020311	T07D3.9	Intestinal cell	0.0545851528384279	0.0312316658879244	0
WBGene00020311	T07D3.9	P cell	0.0545851528384279	0.0312316658879244	0
WBGene00020311	T07D3.9	Seam hypodermal cell	0.0545851528384279	0.0312316658879244	0
WBGene00020311	T07D3.9	Hypodermal cell	0.0545851528384279	0.0312316658879244	0
WBGene00021578	Y46B2A.3	Intestinal cell	0	0	0
WBGene00004495	rps-26	Muscle system	0.98669623059867	0.444716802343109	0.049830576041459
WBGene00004495	rps-26	Intestinal cell	0.98669623059867	0.444716802343109	0.049830576041459
WBGene00012718	dhhc-8	Coelomocyte	0.151685393258427	0.350230972505194	0.0774153592072667
WBGene00012718	dhhc-8	Intestinal cell	0.151685393258427	0.350230972505194	0.0774153592072667
WBGene00001648	goa-1	Neuron	1	0.286017825456523	0.102990589234909
WBGene00009299	F31E9.6	Intestinal cell	0.472275334608031	0.481688775118341	0.378153530333315
WBGene00009299	F31E9.6	Rectum and anus	0.472275334608031	0.481688775118341	0.378153530333315
WBGene00017012	acs-22	Intestinal cell	0.171003717472119	0.0182603375421749	0.0514265731388723
WBGene00000242	bbs-2	Coelomocyte	0.108303249097473	4.92872292418773	0.0656857593273778
WBGene00000179	aqp-11	Intestinal cell	0.547671840354767	0.200959653717563	0
WBGene00000179	aqp-11	Muscle system	0.547671840354767	0.200959653717563	0
WBGene00006386	taf-5	Neuron	0.98876404494382	0.434214904816128	0.214086919289231
WBGene00017342	F10D7.5	Intestinal cell	0.368029739776952	1.56480064144617	0.0476729634705917
WBGene00004905	snf-6	Intestinal cell	0.033457249070632	0.0580150951898164	0.0847882505603398
WBGene00015796	C15F1.5	Intestinal cell	0.260223048327138	1.90258533288273	0.140984068800226
WBGene00012389	Y6B3B.4	Intestinal cell	0.052434456928839	0.198119697317129	0
WBGene00012389	Y6B3B.4	Coelomocyte	0.052434456928839	0.198119697317129	0
WBGene00016927	nhr-172	P cell	0.0760456273764259	0.0842508052602261	0
WBGene00016927	nhr-172	Intestinal cell	0.0760456273764259	0.0842508052602261	0
WBGene00010552	K04C1.2	Intestinal cell	0.685873605947955	1.29390940601743	0.301958416012424
WBGene00020094	wip-1	Intestinal cell	0.434456928838951	0.484200348320432	0.354279321275406
WBGene00020094	wip-1	Coelomocyte	0.434456928838951	0.484200348320432	0.354279321275406
WBGene00001508	fut-8	Coelomocyte	0.252796420581655	0.431354242301627	0.12804565742299
WBGene00001508	fut-8	Intestinal cell	0.252796420581655	0.431354242301627	0.12804565742299
WBGene00001508	fut-8	Muscle system	0.252796420581655	0.431354242301627	0.12804565742299
WBGene00002143	inx-21	Coelomocyte	0.0730337078651685	0.177796220633299	0.0825763831544178
WBGene00002143	inx-21	Intestinal cell	0.0730337078651685	0.177796220633299	0.0825763831544178
WBGene00019379	K04A8.10	Coelomocyte	0	0	0
WBGene00012970	Y48A6B.9	Intestinal cell	0.0743494423791822	0.00866352859577671	0.15112017832181
WBGene00013366	Y60A3A.21	Muscle system	0.0339702760084926	0.00517758727556599	0.150138878462578
WBGene00016914	C54D1.7	Intestinal cell	0.0315985130111524	0.0678138865571411	0.0530307047780665
WBGene00043998	T21C12.8	Intestinal cell	0.671814671814672	0.529387709580282	0.076057195010648
WBGene00043998	T21C12.8	Seam hypodermal cell	0.671814671814672	0.529387709580282	0.076057195010648
WBGene00006599	tpa-1	Muscle system	0.118598382749326	0.169930913970201	0.115606936416185
WBGene00006599	tpa-1	P cell	0.118598382749326	0.169930913970201	0.115606936416185
WBGene00006599	tpa-1	Intestinal cell	0.118598382749326	0.169930913970201	0.115606936416185
WBGene00006599	tpa-1	Seam hypodermal cell	0.118598382749326	0.169930913970201	0.115606936416185
WBGene00006599	tpa-1	Hypodermal cell	0.118598382749326	0.169930913970201	0.115606936416185
WBGene00004477	rps-8	Muscle system	0.995565410199557	0.406916792004329	0
WBGene00004477	rps-8	Intestinal cell	0.995565410199557	0.406916792004329	0
WBGene00018762	F53E10.6	Muscle system	0.694013303769401	0.435893648280745	0
WBGene00018762	F53E10.6	Intestinal cell	0.694013303769401	0.435893648280745	0
WBGene00015915	C17G10.1	Seam hypodermal cell	0.649651972157773	0.542950802611033	0
WBGene00015915	C17G10.1	Muscle system	0.649651972157773	0.542950802611033	0
WBGene00015915	C17G10.1	Intestinal cell	0.649651972157773	0.542950802611033	0
WBGene00003568	ncx-3	Rectum and anus	0.850549450549451	0.32962743453055	0.146957970020574
WBGene00003568	ncx-3	Glia	0.850549450549451	0.32962743453055	0.146957970020574
WBGene00003568	ncx-3	Hypodermal cell	0.850549450549451	0.32962743453055	0.146957970020574
WBGene00006113	str-48	Coelomocyte	0	0	0.0535217298223079
WBGene00010923	rle-1	Intestinal cell	0.414498141263941	1.04664415589949	0.0685687641851631
WBGene00012228	W03H9.2	Intestinal cell	0.695167286245353	2.99638874137015	0
WBGene00007545	C13B4.1	Coelomocyte	0.110486891385768	0.208417362911745	0.359027752845295
WBGene00007545	C13B4.1	Intestinal cell	0.110486891385768	0.208417362911745	0.359027752845295
WBGene00016034	C24A3.4	Intestinal cell	0.100371747211896	0.0936931585039471	0.0315865946492309
WBGene00003388	moe-3	Intestinal cell	0.0148698884758364	0.0351719668397887	0.0903179190751445
WBGene00015181	B0416.5	Intestinal cell	1	0.452434658710596	0.104385495635381
WBGene00006321	sup-12	Coelomocyte	0.119914346895075	0.0515128771328625	0.15655105973025
WBGene00006321	sup-12	Muscle system	0.119914346895075	0.0515128771328625	0.15655105973025
WBGene00016030	C24A1.3	Pharynx	0.331460674157303	0.0892893579676153	0
WBGene00016030	C24A1.3	Muscle system	0.331460674157303	0.0892893579676153	0
WBGene00016030	C24A1.3	Intestinal cell	0.331460674157303	0.0892893579676153	0
WBGene00009482	F36G3.1	Intestinal cell	0.0698689956331878	0.0539758379665376	0.161462201698582
WBGene00009482	F36G3.1	P cell	0.0698689956331878	0.0539758379665376	0.161462201698582
WBGene00009482	F36G3.1	Seam hypodermal cell	0.0698689956331878	0.0539758379665376	0.161462201698582
WBGene00009482	F36G3.1	Hypodermal cell	0.0698689956331878	0.0539758379665376	0.161462201698582
WBGene00014090	ZK822.2	Hypodermal cell	0.666666666666667	0.146812167166283	0.206440957886045
WBGene00014090	ZK822.2	Seam hypodermal cell	0.666666666666667	0.146812167166283	0.206440957886045
WBGene00014090	ZK822.2	Glia	0.666666666666667	0.146812167166283	0.206440957886045
WBGene00014090	ZK822.2	P cell	0.666666666666667	0.146812167166283	0.206440957886045
WBGene00006952	wrt-6	Seam hypodermal cell	0.0798479087452472	0.426289360975881	0.275254610514726
WBGene00006952	wrt-6	P cell	0.0798479087452472	0.426289360975881	0.275254610514726
WBGene00003934	pat-10	Muscle system	0.106157112526539	0.00266869551068313	0.144508670520231
WBGene00017675	F21F3.6	Neuron	0.955056179775281	0.471938633289048	0.157866614854034
WBGene00005018	sqt-3	P cell	0.0648535564853557	0.014828786424606	0.0988093473642607
WBGene00005018	sqt-3	Seam hypodermal cell	0.0648535564853557	0.014828786424606	0.0988093473642607
WBGene00005018	sqt-3	Hypodermal cell	0.0648535564853557	0.014828786424606	0.0988093473642607
WBGene00017904	lim-8	Intestinal cell	0.0613382899628253	1.09870960823563	0.157502638169189
WBGene00020418	T10E9.8	P cell	0.197033898305085	0.105246281825338	0
WBGene00020418	T10E9.8	Excretory system	0.197033898305085	0.105246281825338	0
WBGene00020418	T10E9.8	Seam hypodermal cell	0.197033898305085	0.105246281825338	0
WBGene00020418	T10E9.8	Hypodermal cell	0.197033898305085	0.105246281825338	0
WBGene00004380	rnf-1	Intestinal cell	0.268796992481203	0.718109733383003	0.062154266890422
WBGene00004380	rnf-1	Excretory system	0.268796992481203	0.718109733383003	0.062154266890422
WBGene00206412	T24H7.8	Intestinal cell	0.288104089219331	0.247100510978377	0
WBGene00011824	T18D3.7	Intestinal cell	0.00936329588014981	0.0173542613717586	0.173410404624277
WBGene00011824	T18D3.7	Coelomocyte	0.00936329588014981	0.0173542613717586	0.173410404624277
WBGene00016714	C46F2.1	Coelomocyte	0.00902527075812274	0.004817298596498	0.246628131021195
WBGene00022649	ZK84.1	Coelomocyte	0.0072202166064982	0.0123377034644373	0.129895434175489
WBGene00003941	pbo-1	Intestinal cell	0	0	0
WBGene00003602	nhr-3	P cell	0.309885931558935	0.584215024128484	0.385356454720617
WBGene00003602	nhr-3	Seam hypodermal cell	0.309885931558935	0.584215024128484	0.385356454720617
WBGene00000541	cln-3.3	Intestinal cell	0.00185873605947955	0.0300756931070005	0.218126295124877
WBGene00003704	nhr-114	Seam hypodermal cell	0.0652173913043478	0.0724895934617111	0.0663454441412826
WBGene00003704	nhr-114	P cell	0.0652173913043478	0.0724895934617111	0.0663454441412826
WBGene00003704	nhr-114	Intestinal cell	0.0652173913043478	0.0724895934617111	0.0663454441412826
WBGene00077490	M03A1.8	Intestinal cell	0.104562737642586	0.183450276351378	0.156225589751601
WBGene00077490	M03A1.8	P cell	0.104562737642586	0.183450276351378	0.156225589751601
WBGene00016555	math-20	Intestinal cell	0	0	0.195943960027432
WBGene00010256	hrg-3	Intestinal cell	0.00743494423791822	0.000211120397673244	0.155385667226055
WBGene00019956	fbxb-75	Hypodermal cell	0.545454545454545	0.191528550251518	0.0672133351256889
WBGene00019956	fbxb-75	Intestinal cell	0.545454545454545	0.191528550251518	0.0672133351256889
WBGene00019956	fbxb-75	Glia	0.545454545454545	0.191528550251518	0.0672133351256889
WBGene00019956	fbxb-75	P cell	0.545454545454545	0.191528550251518	0.0672133351256889
WBGene00019956	fbxb-75	Seam hypodermal cell	0.545454545454545	0.191528550251518	0.0672133351256889
WBGene00001647	gna-2	Intestinal cell	0.163568773234201	3.7751814480439	0.328428796636889
WBGene00019713	pqn-52	Coelomocyte	0.00902527075812274	0.236612515042118	0.0830509600690984
WBGene00016029	elf-1	Coelomocyte	0.0703971119133574	11.4461534550262	0.122659879486668
WBGene00006897	ver-4	Muscle system	0.00424628450106157	0.00313722582286787	0.16125431045176
WBGene00019983	sti-1	Neuron	0.98876404494382	0.481608422236364	0
WBGene00013983	ZK512.2	Seam hypodermal cell	0.871747211895911	0.450113315920052	0
WBGene00006931	vps-26	Coelomocyte	0.69593147751606	0.758702583689661	0.101664391320766
WBGene00006931	vps-26	Muscle system	0.69593147751606	0.758702583689661	0.101664391320766
WBGene00015101	rpia-1	Intestinal cell	0.588803088803089	0.411094838681045	0.202819186695061
WBGene00015101	rpia-1	Seam hypodermal cell	0.588803088803089	0.411094838681045	0.202819186695061
WBGene00008227	C50B8.5	Intestinal cell	0.0148698884758364	1.5982117197712	0.563936275200902
WBGene00006933	vps-35	Coelomocyte	0.723826714801444	0.384133457049068	0.158056358381503
WBGene00009949	F53A2.1	Glia	0.144787644787645	0.128270113411563	0.283856317093311
WBGene00015541	C06E7.4	Hypodermal cell	0.433198380566802	0.157642217501977	0.168359616140075
WBGene00015541	C06E7.4	Neuron	0.433198380566802	0.157642217501977	0.168359616140075
WBGene00015541	C06E7.4	Excretory system	0.433198380566802	0.157642217501977	0.168359616140075
WBGene00015541	C06E7.4	Glia	0.433198380566802	0.157642217501977	0.168359616140075
WBGene00015541	C06E7.4	Rectum and anus	0.433198380566802	0.157642217501977	0.168359616140075
WBGene00006490	kdin-1	Intestinal cell	0.289156626506024	0.195458203112525	0.216222449656206
WBGene00006490	kdin-1	Muscle system	0.289156626506024	0.195458203112525	0.216222449656206
WBGene00006490	kdin-1	Neuron	0.289156626506024	0.195458203112525	0.216222449656206
WBGene00016325	C32E8.9	Coelomocyte	0.250936329588015	0.29592099297906	0
WBGene00016325	C32E8.9	Intestinal cell	0.250936329588015	0.29592099297906	0
WBGene00001169	eef-1A.2	P cell	0.996336996336996	0.421381991587144	0.12767834343153
WBGene00019381	K04C2.3	Muscle system	0.978768577494692	0.484811799376452	0.102126268918891
WBGene00020460	nhr-273	Intestinal cell	0.0390334572490706	0.0136575692885274	0
WBGene00018304	agr-1	Neuron	0.359550561797753	0.244576505001777	0
WBGene00020933	W02D3.4	Coelomocyte	0.992779783393502	0.223394306286013	0.223179413930859
WBGene00045053	K12C11.7	Intestinal cell	0	0	0.0862738331464067
WBGene00015499	inst-1	Intestinal cell	0.392193308550186	0.554594203375332	0.0382804425219156
WBGene00002234	kqt-2	Intestinal cell	0	0	0.0481695568400771
WBGene00005353	srh-136	Intestinal cell	0.00371747211895911	0.0124209376486548	0
WBGene00019862	nrde-3	Seam hypodermal cell	0.953531598513011	0.498875719840334	0.0464284885205562
WBGene00013531	Y73F8A.26	Intestinal cell	0.286031042128603	0.0234389075234759	0.109063147562439
WBGene00013531	Y73F8A.26	Muscle system	0.286031042128603	0.0234389075234759	0.109063147562439
WBGene00019817	R02C2.6	Intestinal cell	0.113382899628253	0.0845854791979634	0.0979719800137161
WBGene00021430	Y38F2AR.12	Intestinal cell	0.0836431226765799	0.0484008767335066	0
WBGene00019875	mca-2	P cell	0.0824175824175824	0.281586572631349	0.182417256672481
WBGene00008052	ctns-1	Coelomocyte	0.209386281588448	0.0574855284451637	0.0825763831544178
WBGene00008914	F17C11.2	Coelomocyte	0.0252707581227437	0.407109136351014	0.156225589751601
WBGene00001073	dpy-11	P cell	0.972803347280335	0.148109284123269	0.0113562805909808
WBGene00001073	dpy-11	Seam hypodermal cell	0.972803347280335	0.148109284123269	0.0113562805909808
WBGene00001073	dpy-11	Hypodermal cell	0.972803347280335	0.148109284123269	0.0113562805909808
WBGene00018585	F48A11.4	Intestinal cell	0.366171003717472	1.74115080006465	0.0713623064297438
WBGene00001911	his-37	Neuron	1	0.333870795822669	0
WBGene00020842	nmrk-1	Intestinal cell	0.319702602230483	0.381806992866472	0.326309901174716
WBGene00018697	F52E1.9	Hypodermal cell	0.297071129707113	0.107945674322326	0.136445954997643
WBGene00018697	F52E1.9	P cell	0.297071129707113	0.107945674322326	0.136445954997643
WBGene00018697	F52E1.9	Seam hypodermal cell	0.297071129707113	0.107945674322326	0.136445954997643
WBGene00010047	F54D1.6	Intestinal cell	0.0411985018726592	0.299539623886315	0.206032163910033
WBGene00010047	F54D1.6	Coelomocyte	0.0411985018726592	0.299539623886315	0.206032163910033
WBGene00003776	nmy-1	Seam hypodermal cell	0.881453154875717	0.232477326160972	0.10595340404742
WBGene00003776	nmy-1	Rectum and anus	0.881453154875717	0.232477326160972	0.10595340404742
WBGene00007953	hda-11	Neuron	0.926966292134832	0.414086574160461	0
WBGene00011755	T13H5.1	Intestinal cell	0.0332594235033259	0.00234039523384429	0.0387725890719458
WBGene00011755	T13H5.1	Muscle system	0.0332594235033259	0.00234039523384429	0.0387725890719458
WBGene00011074	R07A4.3	Intestinal cell	0.00371747211895911	0.000643503828847782	0
WBGene00009030	clec-233	Muscle system	0.00212314225053079	0.000775130999847164	0
WBGene00020397	pcbd-1	Hypodermal cell	0.973895582329317	0.226361737480081	0
WBGene00020397	pcbd-1	P cell	0.973895582329317	0.226361737480081	0
WBGene00007551	C13C4.7	Coelomocyte	0.0126353790613718	0.00612390638120734	0.0945015829015136
WBGene00013197	ttm-5	Pharynx	0.128668171557562	0.206252022695852	0.0346128552144266
WBGene00013197	ttm-5	Intestinal cell	0.128668171557562	0.206252022695852	0.0346128552144266
WBGene00004450	rpl-36	Intestinal cell	0.996282527881041	0.50033611144294	0
WBGene00012791	Y43D4A.5	Coelomocyte	0.01985559566787	0.0204786167225679	0.444642063139173
WBGene00013362	algn-7	Intestinal cell	0.550185873605948	1.30394549848652	0.113340133741358
WBGene00017373	F10G7.10	Seam hypodermal cell	0.619489559164733	0.85844400485589	0
WBGene00017373	F10G7.10	Muscle system	0.619489559164733	0.85844400485589	0
WBGene00017373	F10G7.10	Intestinal cell	0.619489559164733	0.85844400485589	0
WBGene00008395	D1086.8	Intestinal cell	0.0427509293680297	1.21710037174721	0.145723029096031
WBGene00021279	Y23H5B.8	Seam hypodermal cell	0.0551330798479087	0.0652419569023411	0.0502638853983413
WBGene00021279	Y23H5B.8	P cell	0.0551330798479087	0.0652419569023411	0.0502638853983413
WBGene00017644	exc-9	Muscle system	0.749469214437367	0.164940512861772	0.167546284661138
WBGene00022623	ZC487.1	Coelomocyte	0.122743682310469	2.66709403151253	0.177466788358179
WBGene00010538	ttr-3	P cell	0.0885608856088561	0.581113671398723	0
WBGene00010538	ttr-3	Coelomocyte	0.0885608856088561	0.581113671398723	0
WBGene00000368	ccb-1	Muscle system	0.233545647558386	0.267670631318131	0.0566700668706789
WBGene00000254	bli-4	Hypodermal cell	0.438864628820961	0.306486412808934	0.0589831308245842
WBGene00000254	bli-4	Seam hypodermal cell	0.438864628820961	0.306486412808934	0.0589831308245842
WBGene00000254	bli-4	Intestinal cell	0.438864628820961	0.306486412808934	0.0589831308245842
WBGene00000254	bli-4	P cell	0.438864628820961	0.306486412808934	0.0589831308245842
WBGene00045498	F56F4.8	Coelomocyte	0.0144404332129964	0.0688847692457801	0
WBGene00016408	prmt-5	Seam hypodermal cell	0.451737451737452	0.382110075987627	0.115938188382994
WBGene00016408	prmt-5	Intestinal cell	0.451737451737452	0.382110075987627	0.115938188382994
WBGene00006862	pnk-4	Intestinal cell	0.403345724907063	0.480554914307094	0.248374277456647
WBGene00002253	lbp-1	Hypodermal cell	0.993975903614458	0.416739342074953	0
WBGene00002253	lbp-1	P cell	0.993975903614458	0.416739342074953	0
WBGene00011386	T02G6.3	Coelomocyte	0.01985559566787	0.47817525434854	0.0642260757867694
WBGene00013736	Y111B2A.13	Coelomocyte	0.958483754512635	0.403905241244829	0.0938367990391112
WBGene00011061	wago-1	Intestinal cell	0.033457249070632	1.07073523337464	0
WBGene00012538	Y37A1B.5	Intestinal cell	0.0687732342007435	0.0134782905992164	0.0722543352601156
WBGene00001253	elt-6	Glia	0.277027027027027	0.271245428330011	0.229682655131493
WBGene00001253	elt-6	Neuron	0.277027027027027	0.271245428330011	0.229682655131493
WBGene00001253	elt-6	Seam hypodermal cell	0.277027027027027	0.271245428330011	0.229682655131493
WBGene00018517	F46G11.4	Muscle system	0.18895966029724	1.3731950954938	0.0550509221029452
WBGene00011663	T09F3.4	Coelomocyte	0.036101083032491	0.0303549939831528	0
WBGene00017087	E01A2.5	Muscle system	0.53880266075388	0.379213452982771	0.127040589468335
WBGene00017087	E01A2.5	Intestinal cell	0.53880266075388	0.379213452982771	0.127040589468335
WBGene00004278	rab-19	Neuron	0.955056179775281	0.242110004328458	0.142724612859488
WBGene00009227	F28G4.2	Seam hypodermal cell	0.033457249070632	0.00860249201397321	0
WBGene00021529	Y41G9A.5	Intestinal cell	0.087360594795539	2.01901048750264	0
WBGene00003970	pek-1	Hypodermal cell	0.449781659388646	0.267591525324469	0.220063965259235
WBGene00003970	pek-1	Intestinal cell	0.449781659388646	0.267591525324469	0.220063965259235
WBGene00003970	pek-1	P cell	0.449781659388646	0.267591525324469	0.220063965259235
WBGene00003970	pek-1	Seam hypodermal cell	0.449781659388646	0.267591525324469	0.220063965259235
WBGene00023458	M02E1.3	Intestinal cell	0.473977695167286	1.5468356517568	0.0418865711652844
WBGene00013328	Y57G11C.39	Coelomocyte	0.0956678700361011	8.92462287261475	0.0511535116885774
WBGene00004217	ptr-2	Coelomocyte	0.131768953068592	0.285559566787004	0.0516102394715112
WBGene00023419	F53F4.16	Muscle system	0.745222929936306	0.421789128364635	0.0281968137600451
WBGene00010198	spat-1	Intestinal cell	0.5	0.970777406377669	0.0789664866230772
WBGene00018866	nath-10	Intestinal cell	0.723897911832947	0.442563039687915	0
WBGene00018866	nath-10	Muscle system	0.723897911832947	0.442563039687915	0
WBGene00018866	nath-10	Seam hypodermal cell	0.723897911832947	0.442563039687915	0
WBGene00016234	C29G2.6	Intestinal cell	0.00743494423791822	0.00267652942509537	0.0583873416243358
WBGene00012330	zip-3	Intestinal cell	0.0148698884758364	0.00259150700600515	0.345564212113596
WBGene00001754	gst-6	Intestinal cell	0	0	0.038028597505324
WBGene00006624	try-6	Coelomocyte	0.0288808664259928	0.0256954767466553	0
WBGene00009237	F28H7.3	Intestinal cell	0	0	0.587831880082297
WBGene00020363	fbxa-3	Intestinal cell	0.191449814126394	0.817280612819647	0
WBGene00004482	rps-13	Intestinal cell	0.988847583643123	0.487848090887804	0
WBGene00020726	T23C6.4	Neuron	0.747191011235955	0.349951917638294	0.0892717655723436
WBGene00010936	ztf-14	Intestinal cell	0	0	0.129235396400207
WBGene00045382	T05E12.8	Seam hypodermal cell	0.345188284518828	0.135351387256618	0
WBGene00045382	T05E12.8	P cell	0.345188284518828	0.135351387256618	0
WBGene00045382	T05E12.8	Hypodermal cell	0.345188284518828	0.135351387256618	0
WBGene00011038	R05H5.3	Coelomocyte	0.17870036101083	0.216720330438742	0.0862738331464067
WBGene00004369	rig-1	Intestinal cell	0.668171557562077	0.597018598499369	0.121181275069376
WBGene00004369	rig-1	Pharynx	0.668171557562077	0.597018598499369	0.121181275069376
WBGene00020462	T12E12.1	Excretory system	0.740942028985507	0.340760737749	0.136008160489629
WBGene00011229	R11.4	Intestinal cell	0.0855018587360595	0.0766328034867325	0.146957970020574
WBGene00020909	W01A11.1	Intestinal cell	0.0278810408921933	0.0256409375450941	0.091751536838242
WBGene00004831	slo-2	Intestinal cell	0.0631970260223048	2.18897998675969	0.062154266890422
WBGene00008561	F07H5.10	Intestinal cell	0.00929368029739777	0.32299522039299	0.222321031569586
WBGene00001150	ech-1.1	Coelomocyte	0.112359550561798	0.0506264465160782	0
WBGene00001150	ech-1.1	Intestinal cell	0.112359550561798	0.0506264465160782	0
WBGene00010442	bus-12	Seam hypodermal cell	0.481203007518797	0.254198736905617	0.247729149463254
WBGene00010442	bus-12	Excretory system	0.481203007518797	0.254198736905617	0.247729149463254
WBGene00018015	F33G12.3	Intestinal cell	0.328996282527881	0.86802424055784	0.136812942504361
WBGene00015407	C03H5.5	Muscle system	0.00212314225053079	0.000507078420635289	0.202819186695061
WBGene00016655	acbp-1	Intestinal cell	0.992565055762082	0.330406010173397	0.240847784200385
WBGene00016106	C25F6.7	Pharynx	0.0609480812641084	0.0178522492427555	0.163154950587358
WBGene00016106	C25F6.7	Intestinal cell	0.0609480812641084	0.0178522492427555	0.163154950587358
WBGene00010158	pes-2.2	Coelomocyte	0.0252707581227437	0.0529579597065331	0
WBGene00017350	F10E7.9	Neuron	0.303370786516854	0.022045545023899	0.0415852289266852
WBGene00004787	sft-1	Neuron	0.741573033707865	0.33919226628553	0.197057277982133
WBGene00004813	skr-7	Intestinal cell	0.591078066914498	0.575636259651131	0.134426670251378
WBGene00008513	F02A9.1	Coelomocyte	0	0	0.0563936275200902
WBGene00014108	ZK856.7	Hypodermal cell	0.118598382749326	0.122014701982678	0.116774683248672
WBGene00014108	ZK856.7	Seam hypodermal cell	0.118598382749326	0.122014701982678	0.116774683248672
WBGene00014108	ZK856.7	Intestinal cell	0.118598382749326	0.122014701982678	0.116774683248672
WBGene00014108	ZK856.7	P cell	0.118598382749326	0.122014701982678	0.116774683248672
WBGene00014108	ZK856.7	Muscle system	0.118598382749326	0.122014701982678	0.116774683248672
WBGene00001042	dnj-24	Hypodermal cell	0.252118644067797	0.425624813404038	0.115397123464431
WBGene00001042	dnj-24	P cell	0.252118644067797	0.425624813404038	0.115397123464431
WBGene00001042	dnj-24	Excretory system	0.252118644067797	0.425624813404038	0.115397123464431
WBGene00001042	dnj-24	Seam hypodermal cell	0.252118644067797	0.425624813404038	0.115397123464431
WBGene00001210	egl-46	Neuron	0.317415730337079	0.15880270895827	0.242532034439549
WBGene00019313	btb-10	Intestinal cell	0.280669144981413	0.29475007354711	0
WBGene00003104	mab-7	Intestinal cell	0.0393258426966292	0.0844440602073092	0.19029948381265
WBGene00003104	mab-7	Coelomocyte	0.0393258426966292	0.0844440602073092	0.19029948381265
WBGene00002915	let-805	Intestinal cell	0.106463878326996	0.371329943413999	0.148595033953965
WBGene00002915	let-805	P cell	0.106463878326996	0.371329943413999	0.148595033953965
WBGene00003706	nhr-116	Seam hypodermal cell	0.096958174904943	0.0670293636179633	0.23121387283237
WBGene00003706	nhr-116	P cell	0.096958174904943	0.0670293636179633	0.23121387283237
WBGene00011733	T12D8.5	Intestinal cell	0	0	0
WBGene00013244	Y56A3A.33	Intestinal cell	0.0947955390334572	0.0486304050088045	0
WBGene00011917	T22C1.6	Muscle system	1	0.429583023774402	0.0420388859695218
WBGene00022348	Y82E9BR.16	P cell	0.807531380753138	0.257895899756684	0.218126295124877
WBGene00022348	Y82E9BR.16	Seam hypodermal cell	0.807531380753138	0.257895899756684	0.218126295124877
WBGene00022348	Y82E9BR.16	Hypodermal cell	0.807531380753138	0.257895899756684	0.218126295124877
WBGene00011926	sptf-2	Intestinal cell	0.0204460966542751	0.00393134239351671	0.137627305257363
WBGene00017674	F21F3.4	Intestinal cell	0.0576208178438662	0.0502553590661154	0.0608457560085184
WBGene00006882	vab-19	P cell	0.234432234432234	0.427707565532987	0.100966756695358
WBGene00015128	B0303.7	Pharynx	0.771058315334773	0.461053321311335	0.275254610514726
WBGene00007652	C17G1.5	Excretory system	0.386574074074074	0.184387669846234	0.128135766963752
WBGene00007652	C17G1.5	P cell	0.386574074074074	0.184387669846234	0.128135766963752
WBGene00007652	C17G1.5	Glia	0.386574074074074	0.184387669846234	0.128135766963752
WBGene00007652	C17G1.5	Seam hypodermal cell	0.386574074074074	0.184387669846234	0.128135766963752
WBGene00007652	C17G1.5	Hypodermal cell	0.386574074074074	0.184387669846234	0.128135766963752
WBGene00015023	B0205.9	Intestinal cell	0.660753880266075	1.10732262654412	0.0795460571670998
WBGene00015023	B0205.9	Muscle system	0.660753880266075	1.10732262654412	0.0795460571670998
WBGene00195073	F02E11.7	Coelomocyte	0.0036101083032491	0.0278880866425993	0
WBGene00004131	pqn-44	Neuron	0.586309523809524	0.12333384865582	0.104150393167734
WBGene00004131	pqn-44	Intestinal cell	0.586309523809524	0.12333384865582	0.104150393167734
WBGene00003929	pat-2	Muscle system	0.129511677282378	0.0156242998492716	0.150627930183954
WBGene00010792	K12G11.6	Glia	0.100401606425703	0.0350858687668964	0
WBGene00010792	K12G11.6	Seam hypodermal cell	0.100401606425703	0.0350858687668964	0
WBGene00009881	F49C12.12	Coelomocyte	0.994584837545126	0.41626279157932	0.139046143455893
WBGene00002827	let-653	Seam hypodermal cell	0.100418410041841	0.0338234885971527	0.150138878462578
WBGene00002827	let-653	P cell	0.100418410041841	0.0338234885971527	0.150138878462578
WBGene00002827	let-653	Hypodermal cell	0.100418410041841	0.0338234885971527	0.150138878462578
WBGene00003636	nhr-46	Muscle system	0.698209718670077	0.319256578513608	0.154969083667808
WBGene00003636	nhr-46	P cell	0.698209718670077	0.319256578513608	0.154969083667808
WBGene00003636	nhr-46	Seam hypodermal cell	0.698209718670077	0.319256578513608	0.154969083667808
WBGene00003636	nhr-46	Hypodermal cell	0.698209718670077	0.319256578513608	0.154969083667808
WBGene00020966	W03A5.1	Intestinal cell	0.0799256505576208	0.505576208178439	0.0731689470988512
WBGene00003624	nhr-28	P cell	0.108695652173913	0.13576910604259	0.177113690888306
WBGene00003624	nhr-28	Intestinal cell	0.108695652173913	0.13576910604259	0.177113690888306
WBGene00003624	nhr-28	Seam hypodermal cell	0.108695652173913	0.13576910604259	0.177113690888306
WBGene00022798	fahd-1	Coelomocyte	0.224719101123595	0.459410830159064	0.146957970020574
WBGene00022798	fahd-1	Intestinal cell	0.224719101123595	0.459410830159064	0.146957970020574
WBGene00020188	T03F1.6	Pharynx	0.749460043196544	0.412918934872895	0.0377800445804526
WBGene00018249	F40H3.1	Coelomocyte	0.0216606498194946	0.0401170615000107	0.138038133034251
WBGene00019493	catp-5	Intestinal cell	0	0	0.100878653068224
WBGene00007969	acs-19	Intestinal cell	0.185873605947955	0.703819260046025	0.151544673204737
WBGene00017445	sid-5	Hypodermal cell	0.342857142857143	0.107451649936711	0
WBGene00017445	sid-5	Intestinal cell	0.342857142857143	0.107451649936711	0
WBGene00021443	Y39A3CL.7	Intestinal cell	0.258364312267658	0.624193256918629	0.0116539250419541
WBGene00001021	dnj-3	Intestinal cell	0.330376940133038	0.35751532483914	0.0511535116885774
WBGene00001021	dnj-3	Muscle system	0.330376940133038	0.35751532483914	0.0511535116885774
WBGene00013013	clec-145	Coelomocyte	0	0	0
WBGene00006643	tsp-17	Intestinal cell	0.0948081264108352	0.0344313578507298	0.371214933446465
WBGene00006643	tsp-17	Pharynx	0.0948081264108352	0.0344313578507298	0.371214933446465
WBGene00010066	F54F7.6	Intestinal cell	0.0111524163568773	0.0685077004779607	0.190560884202503
WBGene00008742	F13D12.8	Coelomocyte	0.180505415162455	2.41288464844421	0.610930964800977
WBGene00021540	Y42H9AR.5	Intestinal cell	0.0278810408921933	0.270485365725954	0.0469946896000752
WBGene00044303	hst-3.2	Intestinal cell	0.390334572490706	2.28322518465221	0.410438827513083
WBGene00001491	frm-4	Neuron	0.598314606741573	0.185893647973566	0.0535217298223079
WBGene00013758	fbxa-114	Intestinal cell	0.104089219330855	0.167511546693703	0
WBGene00013340	tcc-1	Coelomocyte	0.0306859205776173	0.431878825929995	0.0387076796036334
WBGene00003844	odc-1	Intestinal cell	0.284386617100372	0.0333321672589917	0
WBGene00012360	tat-3	Intestinal cell	0.152416356877323	0.238461927521938	0.11010184420589
WBGene00007407	C07B5.2	Intestinal cell	0	0	0.0437905062182519
WBGene00001856	hil-5	Muscle system	0.694267515923567	0.352306490445572	0.201933513390716
WBGene00015220	B0507.3	Intestinal cell	0.0353159851301115	0.00735658770179287	0.444642063139173
WBGene00000522	clc-1	Intestinal cell	0	0	0.293915940041148
WBGene00000522	clc-1	Coelomocyte	0	0	0.293915940041148
WBGene00007629	C16C10.9	Coelomocyte	0.0433212996389892	0.080565513589389	0
WBGene00000453	ceh-32	Glia	0.382239382239382	0.774469596089891	0.0912686340127776
WBGene00006666	twk-11	Coelomocyte	0.0162454873646209	0.0782737118477191	0.223755360805519
WBGene00010102	F55C9.5	P cell	0.100418410041841	0.0283308595349452	0
WBGene00010102	F55C9.5	Seam hypodermal cell	0.100418410041841	0.0283308595349452	0
WBGene00010102	F55C9.5	Hypodermal cell	0.100418410041841	0.0283308595349452	0
WBGene00009987	tbcb-1	Neuron	0.941011235955056	0.162402472922141	0.266041067066534
WBGene00018364	dagl-2	Muscle system	0.764331210191083	0.776897062036416	0.137034084114012
WBGene00086546	cil-1	Intestinal cell	0.682156133828996	1.58882742867381	0
WBGene00018766	F53G2.1	Intestinal cell	0.204081632653061	0.0481216058719965	0.0273302450156466
WBGene00018766	F53G2.1	Coelomocyte	0.204081632653061	0.0481216058719965	0.0273302450156466
WBGene00018766	F53G2.1	Muscle system	0.204081632653061	0.0481216058719965	0.0273302450156466
WBGene00018766	F53G2.1	Neuron	0.204081632653061	0.0481216058719965	0.0273302450156466
WBGene00008923	F17C11.12	Intestinal cell	0.0130111524163569	0.00542632550697575	0.0530307047780665
WBGene00017438	F13H8.5	Intestinal cell	0.0446096654275093	0.454721189591078	0.0898076483459064
WBGene00009544	F38E11.9	Seam hypodermal cell	0.575289575289575	0.773811621269248	0
WBGene00009544	F38E11.9	Intestinal cell	0.575289575289575	0.773811621269248	0
WBGene00019143	H01M10.1	Rectum and anus	0.667334669338677	0.25192515445095	0.129895434175489
WBGene00019143	H01M10.1	Seam hypodermal cell	0.667334669338677	0.25192515445095	0.129895434175489
WBGene00019143	H01M10.1	Coelomocyte	0.667334669338677	0.25192515445095	0.129895434175489
WBGene00019143	H01M10.1	Intestinal cell	0.667334669338677	0.25192515445095	0.129895434175489
WBGene00017704	F22E5.2	Intestinal cell	0	0	0
WBGene00008133	efsc-1	Intestinal cell	0.509977827050998	0.873085298847492	0
WBGene00008133	efsc-1	Muscle system	0.509977827050998	0.873085298847492	0
WBGene00022722	ZK370.8	Intestinal cell	0.284644194756554	0.256582257253061	0.0425025501530092
WBGene00022722	ZK370.8	Coelomocyte	0.284644194756554	0.256582257253061	0.0425025501530092
WBGene00008856	F15D3.6	Seam hypodermal cell	0.336426914153132	0.432823510824455	0.0528690258000846
WBGene00008856	F15D3.6	Muscle system	0.336426914153132	0.432823510824455	0.0528690258000846
WBGene00008856	F15D3.6	Intestinal cell	0.336426914153132	0.432823510824455	0.0528690258000846
WBGene00020556	pamn-1	Hypodermal cell	0.731372549019608	0.670372698292049	0
WBGene00019233	ugt-14	Intestinal cell	0	0	0
WBGene00009508	row-1	Neuron	0.949438202247191	0.448077748197758	0.0527885554411804
WBGene00019909	R06A10.1	Hypodermal cell	0.187224669603524	0.315744552249579	0.0825763831544178
WBGene00019909	R06A10.1	Seam hypodermal cell	0.187224669603524	0.315744552249579	0.0825763831544178
WBGene00019909	R06A10.1	P cell	0.187224669603524	0.315744552249579	0.0825763831544178
WBGene00019909	R06A10.1	Coelomocyte	0.187224669603524	0.315744552249579	0.0825763831544178
WBGene00019909	R06A10.1	Intestinal cell	0.187224669603524	0.315744552249579	0.0825763831544178
WBGene00018516	tag-257	Neuron	0.568452380952381	0.337294485190272	0.0935331200778196
WBGene00018516	tag-257	Intestinal cell	0.568452380952381	0.337294485190272	0.0935331200778196
WBGene00019867	R04B3.2	Neuron	0.555194805194805	0.16808310748459	0
WBGene00019867	R04B3.2	Hypodermal cell	0.555194805194805	0.16808310748459	0
WBGene00018498	F46F5.7	Coelomocyte	0	0	0.286628767974012
WBGene00001527	gcs-1	Intestinal cell	0.929368029739777	0.477780645680324	0.0952804421012514
WBGene00001863	him-4	Coelomocyte	0.0126353790613718	0.00876203369434416	0.14767309396228
WBGene00000469	ces-2	Muscle system	0.78343949044586	0.344016611731489	0
WBGene00007878	C33A11.2	Glia	0.897683397683398	0.491794716324243	0.166512048336069
WBGene00019029	F58B6.1	P cell	0.0874524714828897	0.125419009172988	0.111160515784793
WBGene00019029	F58B6.1	Intestinal cell	0.0874524714828897	0.125419009172988	0.111160515784793
WBGene00017874	acdh-9	Seam hypodermal cell	0.210242587601078	0.102373046958211	0.283350334353395
WBGene00017874	acdh-9	Intestinal cell	0.210242587601078	0.102373046958211	0.283350334353395
WBGene00017874	acdh-9	P cell	0.210242587601078	0.102373046958211	0.283350334353395
WBGene00017874	acdh-9	Muscle system	0.210242587601078	0.102373046958211	0.283350334353395
WBGene00017874	acdh-9	Hypodermal cell	0.210242587601078	0.102373046958211	0.283350334353395
WBGene00017440	upb-1	Muscle system	0.0487804878048781	0.0021504005714619	0.0595912043382397
WBGene00017440	upb-1	Intestinal cell	0.0487804878048781	0.0021504005714619	0.0595912043382397
WBGene00000789	cpz-2	Intestinal cell	0.0185873605947955	0.00162164314439501	0.0680040802448147
WBGene00008848	inft-2	Intestinal cell	0.319702602230483	4.1699276071219	0.0794003684177095
WBGene00004048	plx-2	Neuron	0.441860465116279	0.41126877617505	0.0696427327808343
WBGene00004048	plx-2	P cell	0.441860465116279	0.41126877617505	0.0696427327808343
WBGene00004789	sgk-1	Intestinal cell	0.0130111524163569	0.00166322743550322	0.140984068800226
WBGene00008629	cpt-5	Seam hypodermal cell	0.0247148288973384	0.0782000397540379	0.0583873416243358
WBGene00008629	cpt-5	P cell	0.0247148288973384	0.0782000397540379	0.0583873416243358
WBGene00003695	nhr-105	Intestinal cell	0.183794466403162	0.184972669643221	0.0680040802448147
WBGene00003695	nhr-105	P cell	0.183794466403162	0.184972669643221	0.0680040802448147
WBGene00003695	nhr-105	Seam hypodermal cell	0.183794466403162	0.184972669643221	0.0680040802448147
WBGene00044493	Y54G2A.50	Intestinal cell	0.170411985018727	0.248544517373086	0.218401013380702
WBGene00044493	Y54G2A.50	Coelomocyte	0.170411985018727	0.248544517373086	0.218401013380702
WBGene00004104	pqn-13	Coelomocyte	0.0433212996389892	0.147421736084918	0.12877010244377
WBGene00007197	B0513.5	Coelomocyte	0.00902527075812274	0.11238837165115	0.124576440103648
WBGene00012864	Y45F3A.9	Coelomocyte	0.177902621722846	0.250920979922638	0.0473798919738463
WBGene00012864	Y45F3A.9	Intestinal cell	0.177902621722846	0.250920979922638	0.0473798919738463
WBGene00009553	hinf-1	Neuron	1	0.468265241057725	0.104284607591919
WBGene00077714	R102.11	Intestinal cell	0.033457249070632	1.58976071028982	0.352460172000564
WBGene00015802	kynu-1	Seam hypodermal cell	0.097609561752988	0.167049319222333	0.296428042092782
WBGene00015802	kynu-1	Intestinal cell	0.097609561752988	0.167049319222333	0.296428042092782
WBGene00015802	kynu-1	Coelomocyte	0.097609561752988	0.167049319222333	0.296428042092782
WBGene00015802	kynu-1	P cell	0.097609561752988	0.167049319222333	0.296428042092782
WBGene00235269	F59E12.15	Intestinal cell	0.511811023622047	0.508238676558759	0
WBGene00235269	F59E12.15	Coelomocyte	0.511811023622047	0.508238676558759	0
WBGene00235269	F59E12.15	Excretory system	0.511811023622047	0.508238676558759	0
WBGene00235269	F59E12.15	Seam hypodermal cell	0.511811023622047	0.508238676558759	0
WBGene00007257	C01H6.8	Intestinal cell	0.175202156334232	0.109381506110064	0
WBGene00007257	C01H6.8	P cell	0.175202156334232	0.109381506110064	0
WBGene00007257	C01H6.8	Muscle system	0.175202156334232	0.109381506110064	0
WBGene00007257	C01H6.8	Seam hypodermal cell	0.175202156334232	0.109381506110064	0
WBGene00007257	C01H6.8	Hypodermal cell	0.175202156334232	0.109381506110064	0
WBGene00004827	skr-21	Glia	0.965250965250965	0.380293624440513	0.0548767103241384
WBGene00003518	nac-2	Intestinal cell	0.172489082969432	0.13981919133514	0
WBGene00003518	nac-2	P cell	0.172489082969432	0.13981919133514	0
WBGene00003518	nac-2	Seam hypodermal cell	0.172489082969432	0.13981919133514	0
WBGene00003518	nac-2	Hypodermal cell	0.172489082969432	0.13981919133514	0
WBGene00044167	C36A4.11	Intestinal cell	0.0617977528089888	0.139607575100857	0
WBGene00044167	C36A4.11	Coelomocyte	0.0617977528089888	0.139607575100857	0
WBGene00002064	iff-1	Intestinal cell	0.936802973977695	0.390299994176284	0
WBGene00014111	rpc-25	Coelomocyte	0.962093862815884	0.486877594833592	0.40211108318673
WBGene00000202	exos-4.2	Intestinal cell	0.665188470066519	0.940676558476936	0.0856347677156926
WBGene00000202	exos-4.2	Muscle system	0.665188470066519	0.940676558476936	0.0856347677156926
WBGene00000527	cle-1	Excretory system	0.231884057971014	0.0565961117864478	0.109753420648277
WBGene00015781	C14F11.6	Hypodermal cell	0.0690376569037657	0.0172627699734094	0.0319356177945262
WBGene00015781	C14F11.6	P cell	0.0690376569037657	0.0172627699734094	0.0319356177945262
WBGene00015781	C14F11.6	Seam hypodermal cell	0.0690376569037657	0.0172627699734094	0.0319356177945262
WBGene00011573	anmt-3	Muscle system	0.0254777070063694	0.00300127185012321	0.0637538252295138
WBGene00010759	cysl-2	Intestinal cell	0.100760456273764	0.141915844994018	0.226680267482716
WBGene00010759	cysl-2	P cell	0.100760456273764	0.141915844994018	0.226680267482716
WBGene00016652	got-2.1	Intestinal cell	0.272727272727273	0.387866068873414	0.119182408676479
WBGene00016652	got-2.1	Muscle system	0.272727272727273	0.387866068873414	0.119182408676479
WBGene00016673	C45G9.1	Intestinal cell	0	0	0
WBGene00016355	lact-5	Hypodermal cell	0.447598253275109	0.148839662717957	0.128452151573539
WBGene00016355	lact-5	P cell	0.447598253275109	0.148839662717957	0.128452151573539
WBGene00016355	lact-5	Intestinal cell	0.447598253275109	0.148839662717957	0.128452151573539
WBGene00016355	lact-5	Seam hypodermal cell	0.447598253275109	0.148839662717957	0.128452151573539
WBGene00001617	glr-6	Intestinal cell	0.221189591078067	2.33635687732342	0.053275085906076
WBGene00016463	C35E7.11	Intestinal cell	0.146067415730337	6.73042861392709	0.165152766308836
WBGene00016463	C35E7.11	Coelomocyte	0.146067415730337	6.73042861392709	0.165152766308836
WBGene00019103	F59D6.1	P cell	0.0798479087452472	0.0891837868172923	0.175923598894195
WBGene00019103	F59D6.1	Intestinal cell	0.0798479087452472	0.0891837868172923	0.175923598894195
WBGene00003112	mab-21	Hypodermal cell	0.150980392156863	0.247417837868105	0.137627305257363
WBGene00018341	F42A10.5	Hypodermal cell	0.574412532637076	0.547999903372113	0.0606633099635153
WBGene00018341	F42A10.5	Seam hypodermal cell	0.574412532637076	0.547999903372113	0.0606633099635153
WBGene00018341	F42A10.5	Intestinal cell	0.574412532637076	0.547999903372113	0.0606633099635153
WBGene00018341	F42A10.5	Muscle system	0.574412532637076	0.547999903372113	0.0606633099635153
WBGene00006771	tln-1	Muscle system	0.9723991507431	0.177096824920099	0
WBGene00001643	gly-18	Coelomocyte	0.0126353790613718	0.0167427059539666	0
WBGene00021748	Y50D4C.3	Intestinal cell	0.536585365853659	0.50812019144686	0.0744250663623509
WBGene00021748	Y50D4C.3	Muscle system	0.536585365853659	0.50812019144686	0.0744250663623509
WBGene00013356	Y59A8B.24	Coelomocyte	0.0216606498194946	0.00725459859033866	0
WBGene00006515	txdc-9	Neuron	0.929775280898876	0.412631835218237	0.272016320979259
WBGene00004122	pqn-35	Coelomocyte	0.0324909747292419	0.125767734070983	0.0774153592072667
WBGene00017724	F22F7.7	Intestinal cell	0.0762081784386617	0.200166645301884	0.06589971945548
WBGene00016582	C42C1.4	Intestinal cell	0.361423220973783	0.387324097305553	0.317919075144509
WBGene00016582	C42C1.4	Coelomocyte	0.361423220973783	0.387324097305553	0.317919075144509
WBGene00004135	pqn-48	Coelomocyte	0.180505415162455	2.62408787157232	0
WBGene00015125	B0303.3	Hypodermal cell	0.796943231441048	0.203995078552495	0.0437077264333402
WBGene00015125	B0303.3	Seam hypodermal cell	0.796943231441048	0.203995078552495	0.0437077264333402
WBGene00015125	B0303.3	P cell	0.796943231441048	0.203995078552495	0.0437077264333402
WBGene00015125	B0303.3	Intestinal cell	0.796943231441048	0.203995078552495	0.0437077264333402
WBGene00045058	gadr-5	Coelomocyte	0.111913357400722	1.57862815884477	0.395914165808853
WBGene00016764	C49A9.10	Coelomocyte	0.279026217228464	0.575296874167954	0.186462800671266
WBGene00016764	C49A9.10	Intestinal cell	0.279026217228464	0.575296874167954	0.186462800671266
WBGene00022683	ZK185.3	Intestinal cell	0.0353159851301115	0.013276572894277	0.0502638853983413
WBGene00020710	T23B3.2	Rectum and anus	0.906458797327394	0.257097216964547	0
WBGene00020710	T23B3.2	Excretory system	0.906458797327394	0.257097216964547	0
WBGene00020710	T23B3.2	Glia	0.906458797327394	0.257097216964547	0
WBGene00020710	T23B3.2	Hypodermal cell	0.906458797327394	0.257097216964547	0
WBGene00008802	acp-2	Intestinal cell	0	0	0.125659713495853
WBGene00013649	Y105C5B.8	Intestinal cell	0	0	0
WBGene00015064	B0228.7	Coelomocyte	0.0393258426966292	0.00105745564473218	0
WBGene00015064	B0228.7	Intestinal cell	0.0393258426966292	0.00105745564473218	0
WBGene00014202	mmcm-1	Muscle system	0.794055201698514	0.282940295587996	0.0334124093688396
WBGene00010638	K07F5.14	Muscle system	0.953290870488323	0.499456084066067	0
WBGene00010995	ceh-90	Coelomocyte	0.0541516245487365	0.971289421701519	0
WBGene00045298	fbxc-12	Coelomocyte	0.0902527075812274	0.137332767041835	0
WBGene00013240	Y56A3A.28	Neuron	0.721910112359551	0.477540366711298	0.0585486326232981
WBGene00018955	F56C11.3	Intestinal cell	0.247191011235955	0.249840417864963	0.0664407680552787
WBGene00018955	F56C11.3	Coelomocyte	0.247191011235955	0.249840417864963	0.0664407680552787
WBGene00007059	vps-52	Coelomocyte	0.723826714801444	0.460893594849083	0.185267526307989
WBGene00001609	glp-1	Coelomocyte	0.0830324909747292	2.80586167585028	0.126269712105056
WBGene00002146	ipp-5	Coelomocyte	0.0216606498194946	0.186142250934195	0.0904749937170143
WBGene00012928	aakb-2	Intestinal cell	0.122676579925651	0.300234787712776	0.0680040802448147
WBGene00013899	ZC443.4	Neuron	0.547619047619048	0.130473329397184	0.0626935663862175
WBGene00013899	ZC443.4	Intestinal cell	0.547619047619048	0.130473329397184	0.0626935663862175
WBGene00006921	vha-12	Coelomocyte	0.88086642599278	0.239940654267712	0.124160194241726
WBGene00017787	nhr-141	Seam hypodermal cell	0.0703422053231939	0.0531439264318653	0.317601473670838
WBGene00017787	nhr-141	P cell	0.0703422053231939	0.0531439264318653	0.317601473670838
WBGene00016794	C49H3.9	Intestinal cell	0.973977695167286	0.394002091078067	0.104235762342462
WBGene00016269	C30G4.4	Muscle system	0.0445859872611465	0.00674244856495167	0.109063147562439
WBGene00018721	polh-1	Intestinal cell	0.351301115241636	1.99893462689274	0.0741070105231955
WBGene00003172	mec-8	Hypodermal cell	0.874476987447699	0.281892480353624	0.185205041476182
WBGene00003172	mec-8	P cell	0.874476987447699	0.281892480353624	0.185205041476182
WBGene00003172	mec-8	Seam hypodermal cell	0.874476987447699	0.281892480353624	0.185205041476182
WBGene00000583	cof-2	Coelomocyte	0	0	0.139285465561669
WBGene00000583	cof-2	Muscle system	0	0	0.139285465561669
WBGene00015009	B0041.5	Neuron	0.828651685393258	0.435804018781179	0.206440957886045
WBGene00195146	F54D5.17	Coelomocyte	0.252676659528908	0.0495824179358642	0
WBGene00195146	F54D5.17	Muscle system	0.252676659528908	0.0495824179358642	0
WBGene00012002	T24H10.4	Intestinal cell	0.0836431226765799	0.570452092577047	0.103220478943022
WBGene00013515	Y73F4A.2	Coelomocyte	0.0324909747292419	0.092931355675934	0.203533338760889
WBGene00011275	psf-1	Intestinal cell	0.629711751662971	0.862443676652811	0.535217298223079
WBGene00011275	psf-1	Muscle system	0.629711751662971	0.862443676652811	0.535217298223079
WBGene00011587	T07F10.1	Intestinal cell	0.00557620817843866	0.00319736707479281	0
WBGene00016993	CD4.8	Intestinal cell	0.0483271375464684	0.105983025882023	0
WBGene00006808	unc-76	Neuron	0.969101123595506	0.216044037483935	0.264546765254428
WBGene00014001	pyk-2	Coelomocyte	0.0842696629213483	0.141156795801212	0.0731689470988512
WBGene00014001	pyk-2	Intestinal cell	0.0842696629213483	0.141156795801212	0.0731689470988512
WBGene00012041	T26E3.8	Hypodermal cell	0.0590717299578059	0.0273998273499283	0
WBGene00012041	T26E3.8	Coelomocyte	0.0590717299578059	0.0273998273499283	0
WBGene00012041	T26E3.8	P cell	0.0590717299578059	0.0273998273499283	0
WBGene00012041	T26E3.8	Seam hypodermal cell	0.0590717299578059	0.0273998273499283	0
WBGene00021440	Y39A3CL.1	Muscle system	0.514412416851441	0.66057197549808	0.046242774566474
WBGene00021440	Y39A3CL.1	Intestinal cell	0.514412416851441	0.66057197549808	0.046242774566474
WBGene00000286	cal-2	Coelomocyte	0.0216606498194946	0.51867678479334	0.205523442517662
WBGene00002070	ile-1	Pharynx	0.991360691144708	0.501214826521141	0.0926337631539944
WBGene00001092	dro-1	Intestinal cell	0.197026022304833	2.58281701776125	0.211845171443271
WBGene00012352	dkf-1	Hypodermal cell	0.238493723849372	0.189821765423937	0.0910290837922716
WBGene00012352	dkf-1	P cell	0.238493723849372	0.189821765423937	0.0910290837922716
WBGene00012352	dkf-1	Seam hypodermal cell	0.238493723849372	0.189821765423937	0.0910290837922716
WBGene00001881	his-7	Intestinal cell	0.643122676579926	0.509742817263444	0.0731689470988512
WBGene00007709	clec-87	Coelomocyte	0.279783393501805	2.77235147301333	0.0688136526286815
WBGene00004415	rpl-4	Intestinal cell	0.995565410199557	0.421322293339927	0.0656857593273778
WBGene00004415	rpl-4	Muscle system	0.995565410199557	0.421322293339927	0.0656857593273778
WBGene00009925	F52B11.2	Coelomocyte	0.810469314079422	0.462350893180518	0.0709245008688251
WBGene00008311	rskn-2	Intestinal cell	0.0836431226765799	0.226403119049778	0.181700489455693
WBGene00020209	T04C9.1	Hypodermal cell	0.577551020408163	0.832059382711805	0.104235762342462
WBGene00020209	T04C9.1	Intestinal cell	0.577551020408163	0.832059382711805	0.104235762342462
WBGene00044294	C01B10.11	Coelomocyte	0.167870036101083	1.4657761732852	0.200309048245865
WBGene00018848	F55A3.2	Coelomocyte	0.575812274368231	0.357960578389544	0.372925601342532
WBGene00009582	F40F9.5	Coelomocyte	0.832129963898917	0.21146992190378	0.123643782263299
WBGene00009013	mrps-33	Muscle system	0.910828025477707	0.479407328876701	0
WBGene00021516	Y41D4B.14	Hypodermal cell	0.326359832635983	0.0858793733365505	0.167062046844198
WBGene00021516	Y41D4B.14	Intestinal cell	0.326359832635983	0.0858793733365505	0.167062046844198
WBGene00021516	Y41D4B.14	P cell	0.326359832635983	0.0858793733365505	0.167062046844198
WBGene00018337	F42A9.8	Intestinal cell	0.142322097378277	0.209764579989299	0.365844735494256
WBGene00018337	F42A9.8	Coelomocyte	0.142322097378277	0.209764579989299	0.365844735494256
WBGene00003182	mef-2	Coelomocyte	0.0216606498194946	0.0202306263362658	0.121616207863561
WBGene00014066	rev-1	Intestinal cell	0.340148698884758	1.65500977122118	0.114462313283351
WBGene00009701	egg-3	Intestinal cell	0.0790067720090293	0.0878892357813857	0.23121387283237
WBGene00009701	egg-3	Pharynx	0.0790067720090293	0.0878892357813857	0.23121387283237
WBGene00019039	fbxb-18	Neuron	0.246621621621622	0.105882475245284	0
WBGene00019039	fbxb-18	Intestinal cell	0.246621621621622	0.105882475245284	0
WBGene00019039	fbxb-18	Glia	0.246621621621622	0.105882475245284	0
WBGene00022405	srsx-6	Intestinal cell	0	0	0
WBGene00017122	pcrg-1	Intestinal cell	0.0297397769516729	7.59026486988848	0
WBGene00017164	eng-1	Pharynx	0.898488120950324	0.374855300626931	0.226680267482716
WBGene00017291	F09E5.14	Coelomocyte	0.137184115523466	0.755982465188241	0.0279243807768563
WBGene00000761	coq-1	Intestinal cell	0.425720620842572	0.248263319747192	0.0404220057399248
WBGene00000761	coq-1	Muscle system	0.425720620842572	0.248263319747192	0.0404220057399248
WBGene00016739	pitr-1	Coelomocyte	0.246085011185682	0.0830716134162727	0.129512487730396
WBGene00016739	pitr-1	Intestinal cell	0.246085011185682	0.0830716134162727	0.129512487730396
WBGene00016739	pitr-1	Muscle system	0.246085011185682	0.0830716134162727	0.129512487730396
WBGene00009927	F52B11.5	Coelomocyte	0.140794223826715	0.137703216063802	0
WBGene00009627	cup-15	Intestinal cell	0.340148698884758	0.729863692688971	0.261047920939773
WBGene00004224	ptr-10	Hypodermal cell	0.170588235294118	0.658913412563667	0.251319426991706
WBGene00012463	Y17G7B.10	Hypodermal cell	0.865461847389558	0.40628619418309	0.0367394925051435
WBGene00012463	Y17G7B.10	P cell	0.865461847389558	0.40628619418309	0.0367394925051435
WBGene00011338	sec-31	Muscle system	1	0.354905597643804	0.145876260462063
WBGene00000415	ced-1	Hypodermal cell	0.6	0.372894077625399	0.0541907514450867
WBGene00000415	ced-1	Intestinal cell	0.6	0.372894077625399	0.0541907514450867
WBGene00000415	ced-1	Glia	0.6	0.372894077625399	0.0541907514450867
WBGene00000415	ced-1	Seam hypodermal cell	0.6	0.372894077625399	0.0541907514450867
WBGene00015468	madf-11	Neuron	0.98314606741573	0.483068449687645	0.26637542953038
WBGene00017980	F32B5.7	Intestinal cell	0.159176029962547	2.50954472998717	0.170567611105847
WBGene00017980	F32B5.7	Coelomocyte	0.159176029962547	2.50954472998717	0.170567611105847
WBGene00011624	T08G5.3	Intestinal cell	0.241635687732342	0.529540829667019	0.0511535116885774
WBGene00012122	T28C6.8	Intestinal cell	0.136363636363636	0.158964593166788	0.146709310172824
WBGene00012122	T28C6.8	P cell	0.136363636363636	0.158964593166788	0.146709310172824
WBGene00012122	T28C6.8	Seam hypodermal cell	0.136363636363636	0.158964593166788	0.146709310172824
WBGene00018751	F53C3.7	Intestinal cell	0.0520446096654275	1.14089883165162	0
WBGene00002033	htp-2	Intestinal cell	0.0371747211895911	0.221897681005488	0.166101920138197
WBGene00017184	ncam-1	Neuron	0.783707865168539	0.377835251636053	0.129089631233953
WBGene00000225	atgp-2	Coelomocyte	0.338329764453961	0.239771204589907	0.145026622744318
WBGene00000225	atgp-2	Muscle system	0.338329764453961	0.239771204589907	0.145026622744318
WBGene00015750	C14A11.5	Intestinal cell	0.260223048327138	8.19534601086646	0.106061409556133
WBGene00017837	F26G1.1	Intestinal cell	0.594795539033457	0.932767454027108	0
WBGene00001127	dyf-11	Intestinal cell	0.111524163568773	1.03260908795611	0.281968137600451
WBGene00011857	T20D3.3	Muscle system	0.75796178343949	0.30474697155219	0.0251319426991706
WBGene00003722	nhr-132	Seam hypodermal cell	0.123505976095618	0.0890893315626383	0.121691512017037
WBGene00003722	nhr-132	Coelomocyte	0.123505976095618	0.0890893315626383	0.121691512017037
WBGene00003722	nhr-132	Intestinal cell	0.123505976095618	0.0890893315626383	0.121691512017037
WBGene00003722	nhr-132	P cell	0.123505976095618	0.0890893315626383	0.121691512017037
WBGene00001480	fmo-5	Intestinal cell	0.258555133079848	0.0324016834828438	0
WBGene00001480	fmo-5	P cell	0.258555133079848	0.0324016834828438	0
WBGene00018467	sdpn-1	Seam hypodermal cell	0.511583011583012	0.75787221106502	0.0656857593273778
WBGene00018467	sdpn-1	Intestinal cell	0.511583011583012	0.75787221106502	0.0656857593273778
WBGene00001865	him-6	Coelomocyte	0.241573033707865	0.354230429513383	0.42673701361679
WBGene00001865	him-6	Intestinal cell	0.241573033707865	0.354230429513383	0.42673701361679
WBGene00014141	ZK899.2	Pharynx	0.228971962616822	0.0255452164581691	0.684514755095832
WBGene00014141	ZK899.2	Rectum and anus	0.228971962616822	0.0255452164581691	0.684514755095832
WBGene00014141	ZK899.2	Intestinal cell	0.228971962616822	0.0255452164581691	0.684514755095832
WBGene00015333	slc-17.3	Coelomocyte	0	0	0.0713623064297438
WBGene00006570	tig-2	Intestinal cell	0.0985130111524164	1.02208753443342	0
WBGene00018959	F56D1.1	Muscle system	0.673036093418259	0.563827221141346	0.0598999670550181
WBGene00009187	F27D4.1	Intestinal cell	0.819702602230483	0.199551754038758	0.139285465561669
WBGene00018679	F52C12.2	Muscle system	0.385809312638581	0.509716208751033	0.0857618222671996
WBGene00018679	F52C12.2	Intestinal cell	0.385809312638581	0.509716208751033	0.0857618222671996
WBGene00022805	nhr-256	Seam hypodermal cell	0.45822102425876	0.206451716322387	0.091751536838242
WBGene00022805	nhr-256	Intestinal cell	0.45822102425876	0.206451716322387	0.091751536838242
WBGene00022805	nhr-256	Muscle system	0.45822102425876	0.206451716322387	0.091751536838242
WBGene00022805	nhr-256	P cell	0.45822102425876	0.206451716322387	0.091751536838242
WBGene00022805	nhr-256	Hypodermal cell	0.45822102425876	0.206451716322387	0.091751536838242
WBGene00003715	nhr-125	Coelomocyte	0.0270758122743682	0.0856208705129078	0.0606633099635153
WBGene00012767	fcd-2	Muscle system	0.690021231422505	1.0798960934784	0
WBGene00044034	Y38E10A.28	Intestinal cell	0.00185873605947955	0.0181854717170702	0.142139675921539
WBGene00012828	Y43F8C.6	Intestinal cell	0.137546468401487	0.332233265053233	0
WBGene00008511	F01G10.9	P cell	0.0817490494296578	0.19690233442811	0.0775885479303255
WBGene00008511	F01G10.9	Seam hypodermal cell	0.0817490494296578	0.19690233442811	0.0775885479303255
WBGene00019650	K11D12.11	Hypodermal cell	0.138107416879795	0.02792660579571	0.365844735494256
WBGene00019650	K11D12.11	Muscle system	0.138107416879795	0.02792660579571	0.365844735494256
WBGene00019650	K11D12.11	P cell	0.138107416879795	0.02792660579571	0.365844735494256
WBGene00019650	K11D12.11	Seam hypodermal cell	0.138107416879795	0.02792660579571	0.365844735494256
WBGene00019922	fbxc-28	P cell	0.360805860805861	0.225345963112588	0
WBGene00018488	acs-1	Seam hypodermal cell	0.033457249070632	0.0268414226116266	0.244814688881333
WBGene00006578	tli-1	Neuron	0.910112359550562	0.35671524003658	0.108043865809519
WBGene00009314	F32B4.4	Intestinal cell	0.668539325842697	1.31333697529862	0.0393220872163894
WBGene00009314	F32B4.4	Coelomocyte	0.668539325842697	1.31333697529862	0.0393220872163894
WBGene00007789	C28A5.2	Intestinal cell	0.0297397769516729	0.0501330294410925	0.102307023377155
WBGene00013261	sinh-1	Intestinal cell	0.048689138576779	0.0850150903603506	0
WBGene00013261	sinh-1	Coelomocyte	0.048689138576779	0.0850150903603506	0
WBGene00004855	sma-1	Seam hypodermal cell	0.985355648535565	0.125387311998191	0.144208236693786
WBGene00004855	sma-1	P cell	0.985355648535565	0.125387311998191	0.144208236693786
WBGene00004855	sma-1	Hypodermal cell	0.985355648535565	0.125387311998191	0.144208236693786
WBGene00008695	F11C3.1	Intestinal cell	0.0408921933085502	0.172562657392973	0
WBGene00195185	F19G12.9	Intestinal cell	0	0	0
WBGene00003224	mes-6	Coelomocyte	0.0433212996389892	0.101083032490975	0.256904303147078
WBGene00015217	tes-1	Excretory system	0.228260869565217	0.173435971692143	0.0797289216663345
WBGene00007509	C10C5.5	Intestinal cell	0	0	0.103220478943022
WBGene00007950	C35A5.6	Intestinal cell	0.0111524163568773	0.000142519519895725	0
WBGene00018366	F42H10.2	Seam hypodermal cell	0.266409266409266	0.321425136371756	0
WBGene00018366	F42H10.2	Intestinal cell	0.266409266409266	0.321425136371756	0
WBGene00000277	cab-1	Rectum and anus	0.839912280701754	0.383639705487692	0.165650964698908
WBGene00000277	cab-1	Muscle system	0.839912280701754	0.383639705487692	0.165650964698908
WBGene00013989	ZK512.11	Neuron	0.486988847583643	0.209676864674335	0
WBGene00013989	ZK512.11	Muscle system	0.486988847583643	0.209676864674335	0
WBGene00044462	C44B12.9	Coelomocyte	0.0379061371841155	0.00577677409373665	0
WBGene00018371	ess-2	Intestinal cell	0.631970260223048	0.624494724842795	0.102307023377155
WBGene00077500	C27H6.9	Intestinal cell	0.338289962825279	1.18879447689857	0.0343250998860407
WBGene00001936	his-62	Intestinal cell	0.429368029739777	0.569421969531307	0.101856331644216
WBGene00000451	ceh-30	Excretory system	0.390625	0.291838179578852	0.210741811175337
WBGene00000451	ceh-30	Glia	0.390625	0.291838179578852	0.210741811175337
WBGene00021272	Y23H5B.1	Glia	0.349397590361446	1.34244167324153	0.0750694392312889
WBGene00021272	Y23H5B.1	Intestinal cell	0.349397590361446	1.34244167324153	0.0750694392312889
WBGene00000969	dhs-5	Hypodermal cell	0.0982532751091703	0.0733719608687609	0.0602119460500963
WBGene00000969	dhs-5	P cell	0.0982532751091703	0.0733719608687609	0.0602119460500963
WBGene00000969	dhs-5	Intestinal cell	0.0982532751091703	0.0733719608687609	0.0602119460500963
WBGene00000969	dhs-5	Seam hypodermal cell	0.0982532751091703	0.0733719608687609	0.0602119460500963
WBGene00012513	Y26E6A.2	Intestinal cell	0.0149812734082397	0.028892455858748	0.152616417711135
WBGene00012513	Y26E6A.2	Coelomocyte	0.0149812734082397	0.028892455858748	0.152616417711135
WBGene00012020	gyg-2	Coelomocyte	0.0613718411552347	0.655272262334537	0.264748709350042
WBGene00019759	M03F4.6	Seam hypodermal cell	0.465564738292011	0.377191421110246	0.275254610514726
WBGene00019759	M03F4.6	Muscle system	0.465564738292011	0.377191421110246	0.275254610514726
WBGene00019759	M03F4.6	Glia	0.465564738292011	0.377191421110246	0.275254610514726
WBGene00019759	M03F4.6	Hypodermal cell	0.465564738292011	0.377191421110246	0.275254610514726
WBGene00009723	F45D3.3	P cell	0.043956043956044	0.284749892140192	0
WBGene00003656	nhr-66	Hypodermal cell	0.438053097345133	0.389287921851933	0.142373074404169
WBGene00003656	nhr-66	Seam hypodermal cell	0.438053097345133	0.389287921851933	0.142373074404169
WBGene00003656	nhr-66	Intestinal cell	0.438053097345133	0.389287921851933	0.142373074404169
WBGene00003656	nhr-66	Excretory system	0.438053097345133	0.389287921851933	0.142373074404169
WBGene00003656	nhr-66	P cell	0.438053097345133	0.389287921851933	0.142373074404169
WBGene00017048	D2021.4	Intestinal cell	0.0446096654275093	0.0372029265926181	0.244240006513067
WBGene00015538	sams-3	Muscle system	0.575406032482599	0.466569010348333	0.0466157001678165
WBGene00015538	sams-3	Intestinal cell	0.575406032482599	0.466569010348333	0.0466157001678165
WBGene00015538	sams-3	Seam hypodermal cell	0.575406032482599	0.466569010348333	0.0466157001678165
WBGene00004094	ppw-2	Intestinal cell	0.0297397769516729	0.0383076650734643	0.076057195010648
WBGene00011398	qdpr-1	Hypodermal cell	0.0843881856540084	0.00566107823786991	0.0896177801675852
WBGene00011398	qdpr-1	Seam hypodermal cell	0.0843881856540084	0.00566107823786991	0.0896177801675852
WBGene00011398	qdpr-1	P cell	0.0843881856540084	0.00566107823786991	0.0896177801675852
WBGene00011398	qdpr-1	Coelomocyte	0.0843881856540084	0.00566107823786991	0.0896177801675852
WBGene00015470	C05D2.10	Neuron	1	0.48920870185251	0.290835060166503
WBGene00008694	F11C1.5	Intestinal cell	0.933085501858736	0.176615843255572	0.149491728124377
WBGene00019657	K11G12.6	Pharynx	0.991360691144708	0.25810981816107	0.0814133355043556
WBGene00001429	fkb-4	Hypodermal cell	0.0889487870619946	0.0109408775147972	0.199322304165836
WBGene00001429	fkb-4	Muscle system	0.0889487870619946	0.0109408775147972	0.199322304165836
WBGene00001429	fkb-4	P cell	0.0889487870619946	0.0109408775147972	0.199322304165836
WBGene00001429	fkb-4	Intestinal cell	0.0889487870619946	0.0109408775147972	0.199322304165836
WBGene00001429	fkb-4	Seam hypodermal cell	0.0889487870619946	0.0109408775147972	0.199322304165836
WBGene00022614	ZC449.4	Coelomocyte	0.171480144404332	0.675476010248049	0.157169551018983
WBGene00001178	egl-9	Seam hypodermal cell	0.581081081081081	0.367986594009242	0.0590836131598901
WBGene00001178	egl-9	Intestinal cell	0.581081081081081	0.367986594009242	0.0590836131598901
WBGene00006495	cpna-1	Muscle system	0.00856531049250535	0.00520584346119362	0
WBGene00006495	cpna-1	Coelomocyte	0.00856531049250535	0.00520584346119362	0
WBGene00011991	T24D5.3	Coelomocyte	0.0036101083032491	0.0885479342158042	0
WBGene00016174	C27H5.4	Intestinal cell	0.0111524163568773	0.000840165294742432	0.481695568400771
WBGene00020316	brc-2	Intestinal cell	0.627494456762749	0.88116635965713	0.0821850258882832
WBGene00020316	brc-2	Muscle system	0.627494456762749	0.88116635965713	0.0821850258882832
WBGene00017169	F01F1.15	Pharynx	0.982142857142857	0.124057849690802	0.0330305532617671
WBGene00017169	F01F1.15	Rectum and anus	0.982142857142857	0.124057849690802	0.0330305532617671
WBGene00000901	daf-5	Hypodermal cell	0.491266375545852	0.627297844204346	0.149170240537013
WBGene00000901	daf-5	Seam hypodermal cell	0.491266375545852	0.627297844204346	0.149170240537013
WBGene00000901	daf-5	P cell	0.491266375545852	0.627297844204346	0.149170240537013
WBGene00000901	daf-5	Intestinal cell	0.491266375545852	0.627297844204346	0.149170240537013
WBGene00015294	C01C10.2	Intestinal cell	0.0539033457249071	0.617329845334802	0.101409593347531
WBGene00015449	ugt-63	Intestinal cell	0.0111524163568773	0.00445999168118127	0
WBGene00000220	atf-2	Muscle system	0.539033457249071	0.333941845872575	0.230063555057085
WBGene00000220	atf-2	Neuron	0.539033457249071	0.333941845872575	0.230063555057085
WBGene00008436	DH11.2	Intestinal cell	0.057649667405765	0.0248753095115143	0.0619322873658134
WBGene00008436	DH11.2	Muscle system	0.057649667405765	0.0248753095115143	0.0619322873658134
WBGene00194680	Y17D7C.6	Neuron	0.129213483146067	0.045000166461689	0
WBGene00001914	his-40	Intestinal cell	0.29368029739777	0.625396681476108	0
WBGene00015156	B0361.2	Intestinal cell	0.671003717472119	0.969921456302676	0.0745851202685064
WBGene00004038	plc-3	Seam hypodermal cell	0.11969111969112	0.0974406543829321	0.0934826979106617
WBGene00004038	plc-3	Intestinal cell	0.11969111969112	0.0974406543829321	0.0934826979106617
WBGene00005021	sqv-3	Intestinal cell	0.382899628252788	1.18529101703379	0.224237592186566
WBGene00017208	fbxb-35	Intestinal cell	0.583333333333333	0.159072790899485	0
WBGene00017208	fbxb-35	Neuron	0.583333333333333	0.159072790899485	0
WBGene00013131	Y52B11C.1	Intestinal cell	0.00743494423791822	0.027360594795539	0
WBGene00013873	ZC376.1	Intestinal cell	0.0185873605947955	0.00108177472508588	0.222321031569586
WBGene00001413	fem-3	Muscle system	0.295116772823779	0.712886924500112	0.197057277982133
WBGene00004368	ric-19	Neuron	0.609550561797753	0.0486743479047843	0
WBGene00011821	cdf-2	Intestinal cell	0.0111524163568773	0.00163438272140568	0.124755686780056
WBGene00017586	F19B10.4	Coelomocyte	0.0703971119133574	3.11347773766546	0.108806528391704
WBGene00007549	spin-1	Intestinal cell	0.117100371747212	0.367031529670935	0.131971388602951
WBGene00001773	gst-25	Intestinal cell	0.0111524163568773	0.00254309827937692	0.105097214923805
WBGene00012130	slc-17.4	Coelomocyte	0.117328519855596	0.0459019909211138	0.442212325089232
WBGene00021927	abhd-14	Coelomocyte	0.173285198555957	0.152030353293891	0.414999258929895
WBGene00044736	gfrp-1	Intestinal cell	0.0278810408921933	0.0528637136916388	0
WBGene00004417	rpl-6	Intestinal cell	0.995565410199557	0.458602320394877	0.108043865809519
WBGene00004417	rpl-6	Muscle system	0.995565410199557	0.458602320394877	0.108043865809519
WBGene00022167	Y71H2AM.2	Coelomocyte	0.305054151624549	0.359172349244551	0
WBGene00007862	C32C4.1	Intestinal cell	0.176579925650558	1.6127817764771	0.110452487021833
WBGene00017818	F26D11.1	Intestinal cell	0.555762081784387	0.508781740281015	0
WBGene00007991	C37A5.7	Intestinal cell	0.0371747211895911	0.0550158738772963	0.0228472206356097
WBGene00011412	mrpl-16	Seam hypodermal cell	0.45707656612529	0.304447922659836	0.0595912043382397
WBGene00011412	mrpl-16	Muscle system	0.45707656612529	0.304447922659836	0.0595912043382397
WBGene00011412	mrpl-16	Intestinal cell	0.45707656612529	0.304447922659836	0.0595912043382397
WBGene00020957	W02H5.2	Coelomocyte	0.176895306859206	0.380538234328848	0
WBGene00003589	nex-2	Pharynx	0.536656891495601	0.4008492104033	0.109063147562439
WBGene00003589	nex-2	Rectum and anus	0.536656891495601	0.4008492104033	0.109063147562439
WBGene00003589	nex-2	Muscle system	0.536656891495601	0.4008492104033	0.109063147562439
WBGene00003589	nex-2	Intestinal cell	0.536656891495601	0.4008492104033	0.109063147562439
WBGene00011124	sdz-27	Intestinal cell	0.0539033457249071	6.36579365010911	0
WBGene00018908	fncm-1	Intestinal cell	0.050185873605948	0.11003717472119	0.0469946896000752
WBGene00002804	let-630	Intestinal cell	0.573085846867749	0.444044195125577	0
WBGene00002804	let-630	Muscle system	0.573085846867749	0.444044195125577	0
WBGene00002804	let-630	Seam hypodermal cell	0.573085846867749	0.444044195125577	0
WBGene00000463	ceh-43	Neuron	0.180379746835443	0.0631814214428731	0.141675167176697
WBGene00000463	ceh-43	Glia	0.180379746835443	0.0631814214428731	0.141675167176697
WBGene00007056	crn-7	Muscle system	0.454545454545455	0.60353231517254	0.116382821895488
WBGene00007056	crn-7	Intestinal cell	0.454545454545455	0.60353231517254	0.116382821895488
WBGene00016368	nhr-163	P cell	0.0731225296442688	0.0761519792589893	0.093231400335633
WBGene00016368	nhr-163	Intestinal cell	0.0731225296442688	0.0761519792589893	0.093231400335633
WBGene00016368	nhr-163	Seam hypodermal cell	0.0731225296442688	0.0761519792589893	0.093231400335633
WBGene00021871	dml-1	Intestinal cell	0.0706319702602231	0.0276545728983487	0.172349790528716
WBGene00012723	Y39G8B.2	Neuron	0.780898876404494	0.476916237721913	0.208569215183839
WBGene00022767	ZK563.2	Excretory system	0.0036231884057971	0.00388000152046504	0.218584543644047
WBGene00018543	ugt-32	Intestinal cell	0.0148698884758364	0.048067779026541	0
WBGene00020007	R11F4.1	Intestinal cell	0.0733590733590734	0.0470948270591739	0.150979208006212
WBGene00020007	R11F4.1	Seam hypodermal cell	0.0733590733590734	0.0470948270591739	0.150979208006212
WBGene00018418	F44E2.4	Seam hypodermal cell	0.115241635687732	0.34839875644599	0.0707076063707553
WBGene00015138	B0310.2	Intestinal cell	0.0483271375464684	0.0309475632519254	0.20461404675431
WBGene00003479	mtm-9	Intestinal cell	0.464684014869888	1.1925730075741	0.102609706878271
WBGene00022327	fbxa-15	Intestinal cell	0	0	0.170010200612037
WBGene00021300	Y27F2A.9	Intestinal cell	0	0	0
WBGene00015514	C06A8.3	Hypodermal cell	0.497191011235955	0.208726080169781	0.091751536838242
WBGene00015514	C06A8.3	Rectum and anus	0.497191011235955	0.208726080169781	0.091751536838242
WBGene00015514	C06A8.3	Seam hypodermal cell	0.497191011235955	0.208726080169781	0.091751536838242
WBGene00015514	C06A8.3	Intestinal cell	0.497191011235955	0.208726080169781	0.091751536838242
WBGene00015514	C06A8.3	Muscle system	0.497191011235955	0.208726080169781	0.091751536838242
WBGene00015514	C06A8.3	P cell	0.497191011235955	0.208726080169781	0.091751536838242
WBGene00009442	F35G12.5	Coelomocyte	0.036101083032491	0.0495029919390732	0.10359044481737
WBGene00044553	T23B12.11	Coelomocyte	0.122743682310469	0.249412766225781	0.198865142917749
WBGene00001400	fax-1	Coelomocyte	0.0740072202166065	21.7420126353791	0
WBGene00017219	F07F6.7	Coelomocyte	0.0036101083032491	0.0123503705111153	0.0903179190751445
WBGene00194642	C25H3.17	Intestinal cell	0.648648648648649	0.737759332289653	0
WBGene00194642	C25H3.17	Seam hypodermal cell	0.648648648648649	0.737759332289653	0
WBGene00077663	F55C9.14	Excretory system	0.264492753623188	0.179284302653868	0.247729149463254
WBGene00009944	mtcu-2	Muscle system	0.751592356687898	0.105059412550864	0.0200706486833654
WBGene00009971	F53C11.1	Coelomocyte	0.0234657039711191	0.135469314079422	0.289017341040462
WBGene00001688	gpr-1	Pharynx	0.844492440604752	0.471288916199807	0.129895434175489
WBGene00007698	qns-1	Hypodermal cell	0.737254901960784	0.542708320905938	0
WBGene00010851	M04C3.2	Intestinal cell	0	0	0.0530307047780665
WBGene00020038	R12E2.13	Coelomocyte	0.992779783393502	0.496777457995708	0
WBGene00001784	gst-36	Intestinal cell	0.0111524163568773	0.178438661710037	0.097148686064021
WBGene00002063	ife-5	Intestinal cell	0.113382899628253	0.43984042070904	0.0516102394715112
WBGene00138711	R07B1.13	Coelomocyte	0.0411985018726592	0.0407650674046166	0.091751536838242
WBGene00138711	R07B1.13	Intestinal cell	0.0411985018726592	0.0407650674046166	0.091751536838242
WBGene00006919	vha-10	Coelomocyte	0.998175182481752	0.334774906210921	0.280826566193162
WBGene00006919	vha-10	Excretory system	0.998175182481752	0.334774906210921	0.280826566193162
WBGene00006604	tra-1	Coelomocyte	0.0288808664259928	0.368508747570119	0.0326764245230932
WBGene00021095	mlt-8	Seam hypodermal cell	0.102510460251046	0.0945834267247827	0.0704920344001128
WBGene00021095	mlt-8	P cell	0.102510460251046	0.0945834267247827	0.0704920344001128
WBGene00021095	mlt-8	Hypodermal cell	0.102510460251046	0.0945834267247827	0.0704920344001128
WBGene00005228	srh-2	Intestinal cell	0.0985130111524164	0.074464506992388	0
WBGene00012644	rabx-5	Coelomocyte	0.0848375451263538	0.126327630408622	0.0342032356260902
WBGene00269388	F45C12.17	Muscle system	0.343949044585987	0.377753325429923	0
WBGene00006890	vem-1	Intestinal cell	0.40174672489083	0.138480432232494	0.351291795739789
WBGene00006890	vem-1	P cell	0.40174672489083	0.138480432232494	0.351291795739789
WBGene00006890	vem-1	Seam hypodermal cell	0.40174672489083	0.138480432232494	0.351291795739789
WBGene00006890	vem-1	Hypodermal cell	0.40174672489083	0.138480432232494	0.351291795739789
WBGene00020321	T07F12.1	Coelomocyte	0.0948905109489051	0.253141430291046	0.134114775424809
WBGene00020321	T07F12.1	Excretory system	0.0948905109489051	0.253141430291046	0.134114775424809
WBGene00002137	inx-15	Intestinal cell	0.00743494423791822	0.000175704935268888	0.285449225718975
WBGene00000267	bre-2	Intestinal cell	0	0	0.389686302526466
WBGene00006856	usp-14	Intestinal cell	0.598669623059867	1.00422675577301	0.0542755570029037
WBGene00006856	usp-14	Muscle system	0.598669623059867	1.00422675577301	0.0542755570029037
WBGene00001615	glr-4	P cell	0.0531135531135531	0.0797415840643507	0.212773502606475
WBGene00004000	pgp-6	Intestinal cell	0	0	0
WBGene00020973	W03B1.3	Seam hypodermal cell	0.0390334572490706	0.0128319160083443	0.0578034682080925
WBGene00000467	cep-1	Intestinal cell	0.198884758364312	0.829603946239634	0.158365666323541
WBGene00014254	cyp-13A10	P cell	0.102661596958175	0.227386843064743	0.16674077367719
WBGene00014254	cyp-13A10	Intestinal cell	0.102661596958175	0.227386843064743	0.16674077367719
WBGene00004954	spd-3	Intestinal cell	0.33271375464684	0.432552493061826	0.0664407680552787
WBGene00016146	C26F1.1	Seam hypodermal cell	0.0494071146245059	0.003865688132162	0.16674077367719
WBGene00016146	C26F1.1	P cell	0.0494071146245059	0.003865688132162	0.16674077367719
WBGene00016146	C26F1.1	Intestinal cell	0.0494071146245059	0.003865688132162	0.16674077367719
WBGene00009734	F45G2.8	Muscle system	0.679405520169851	0.417523198333267	0
WBGene00001993	hpd-1	Intestinal cell	0.0703422053231939	0.119648066742568	0.166101920138197
WBGene00001993	hpd-1	P cell	0.0703422053231939	0.119648066742568	0.166101920138197
WBGene00020510	T14G11.1	Neuron	0.376404494382022	0.127636692370312	0.109063147562439
WBGene00012841	Y43F11A.1	Coelomocyte	0.0451263537906137	0.123696349779382	0
WBGene00008078	vps-50	Intestinal cell	0.485130111524164	1.14200354230328	0.112239744093383
WBGene00011449	T04H1.2	Neuron	0.671348314606742	0.539892269061202	0.0947597839476926
WBGene00007870	C32H11.7	Intestinal cell	0	0	0.0162826671008711
WBGene00004486	rps-17	Muscle system	0.980044345898004	0.405196970008225	0.206440957886045
WBGene00004486	rps-17	Intestinal cell	0.980044345898004	0.405196970008225	0.206440957886045
WBGene00001686	gpd-4	Intestinal cell	0.299625468164794	0.509848180845372	0.0656857593273778
WBGene00001686	gpd-4	Coelomocyte	0.299625468164794	0.509848180845372	0.0656857593273778
WBGene00019414	fbxb-51	P cell	0.0823293172690763	0.0759832029811927	0
WBGene00019414	fbxb-51	Hypodermal cell	0.0823293172690763	0.0759832029811927	0
WBGene00010045	F54C9.11	Intestinal cell	0.211895910780669	1.01486988847584	0.149989039262515
WBGene00020625	mrrf-1	Intestinal cell	0.265799256505576	0.470056215432043	0.33348154735438
WBGene00020131	gcy-28	Intestinal cell	0.232209737827715	0.331250656305786	0.104016523767776
WBGene00020131	gcy-28	Coelomocyte	0.232209737827715	0.331250656305786	0.104016523767776
WBGene00017028	dex-1	Pharynx	0.535928143712575	0.357834207387485	0.0448088900837926
WBGene00017028	dex-1	Hypodermal cell	0.535928143712575	0.357834207387485	0.0448088900837926
WBGene00017028	dex-1	Rectum and anus	0.535928143712575	0.357834207387485	0.0448088900837926
WBGene00017028	dex-1	Seam hypodermal cell	0.535928143712575	0.357834207387485	0.0448088900837926
WBGene00017028	dex-1	Glia	0.535928143712575	0.357834207387485	0.0448088900837926
WBGene00017028	dex-1	Excretory system	0.535928143712575	0.357834207387485	0.0448088900837926
WBGene00013001	Y48E1B.2	Muscle system	0.683651804670913	0.751751039881353	0.048985990006858
WBGene00018041	F35D2.3	Glia	0.367088607594937	0.185527798314182	0.158168694101746
WBGene00018041	F35D2.3	Neuron	0.367088607594937	0.185527798314182	0.158168694101746
WBGene00004981	spl-1	Pharynx	0.738317757009346	0.340271141417905	0.342901930048006
WBGene00004981	spl-1	Intestinal cell	0.738317757009346	0.340271141417905	0.342901930048006
WBGene00004981	spl-1	Rectum and anus	0.738317757009346	0.340271141417905	0.342901930048006
WBGene00022366	Y92H12BL.5	Intestinal cell	0.0594795539033457	0.139787136527983	0.0927328366974746
WBGene00017620	tofu-2	Intestinal cell	0.0557620817843866	0.0548327137546469	0
WBGene00021661	mbtr-1	Intestinal cell	0.191449814126394	0.147035424471671	0.0585055346235754
WBGene00010155	F56F3.4	Intestinal cell	0.0539033457249071	0.105752513263598	0.144508670520231
WBGene00001027	dnj-9	Intestinal cell	0.559386973180077	0.456179368299044	0.0784662464363246
WBGene00001027	dnj-9	Coelomocyte	0.559386973180077	0.456179368299044	0.0784662464363246
WBGene00001027	dnj-9	P cell	0.559386973180077	0.456179368299044	0.0784662464363246
WBGene00008571	prmn-1	Intestinal cell	0.301552106430155	1.158685567008	0.0454819849992144
WBGene00008571	prmn-1	Muscle system	0.301552106430155	1.158685567008	0.0454819849992144
WBGene00001990	hot-5	Coelomocyte	0.0415162454873646	0.273869894528208	0
WBGene00014159	arrd-4	Intestinal cell	0.586309523809524	0.21194818009063	0.319356177945262
WBGene00014159	arrd-4	Neuron	0.586309523809524	0.21194818009063	0.319356177945262
WBGene00009635	F42F12.3	Hypodermal cell	0.256	0.177789269553975	0.124308533780844
WBGene00009635	F42F12.3	Pharynx	0.256	0.177789269553975	0.124308533780844
WBGene00009635	F42F12.3	Seam hypodermal cell	0.256	0.177789269553975	0.124308533780844
WBGene00009635	F42F12.3	Intestinal cell	0.256	0.177789269553975	0.124308533780844
WBGene00016129	C26B2.7	Intestinal cell	0.749445676274945	0.39571313434799	0
WBGene00016129	C26B2.7	Muscle system	0.749445676274945	0.39571313434799	0
WBGene00044233	Y56A3A.36	Muscle system	0.202614379084967	0.124809261463523	0.0749945196312577
WBGene00044233	Y56A3A.36	P cell	0.202614379084967	0.124809261463523	0.0749945196312577
WBGene00010935	M163.1	Hypodermal cell	0.588390501319261	0.327889569248076	0.0918841257643089
WBGene00010935	M163.1	Seam hypodermal cell	0.588390501319261	0.327889569248076	0.0918841257643089
WBGene00010935	M163.1	Coelomocyte	0.588390501319261	0.327889569248076	0.0918841257643089
WBGene00010935	M163.1	Intestinal cell	0.588390501319261	0.327889569248076	0.0918841257643089
WBGene00010935	M163.1	Muscle system	0.588390501319261	0.327889569248076	0.0918841257643089
WBGene00008339	C55A6.10	Coelomocyte	0.848375451263538	0.279490843380208	0.345095332585627
WBGene00021063	sbds-1	Neuron	0.910112359550562	0.486881353977151	0.200185171283437
WBGene00044420	C50D2.10	Intestinal cell	0.615241635687732	0.419073912092718	0
WBGene00019888	btbd-10	Muscle system	0.67612293144208	0.304413600748868	0.0757723366023684
WBGene00019888	btbd-10	Hypodermal cell	0.67612293144208	0.304413600748868	0.0757723366023684
WBGene00012358	W09D6.5	Seam hypodermal cell	0.1699604743083	0.160743227390041	0.0475748709531625
WBGene00012358	W09D6.5	P cell	0.1699604743083	0.160743227390041	0.0475748709531625
WBGene00012358	W09D6.5	Intestinal cell	0.1699604743083	0.160743227390041	0.0475748709531625
WBGene00021345	Y37B11A.3	Intestinal cell	0.159176029962547	0.244883833606349	0.103220478943022
WBGene00021345	Y37B11A.3	Coelomocyte	0.159176029962547	0.244883833606349	0.103220478943022
WBGene00001089	dre-1	Hypodermal cell	0.504615384615385	0.261050994606761	0.154969083667808
WBGene00001089	dre-1	Intestinal cell	0.504615384615385	0.261050994606761	0.154969083667808
WBGene00001089	dre-1	Glia	0.504615384615385	0.261050994606761	0.154969083667808
WBGene00001089	dre-1	Seam hypodermal cell	0.504615384615385	0.261050994606761	0.154969083667808
WBGene00001089	dre-1	Excretory system	0.504615384615385	0.261050994606761	0.154969083667808
WBGene00001089	dre-1	P cell	0.504615384615385	0.261050994606761	0.154969083667808
WBGene00001089	dre-1	Muscle system	0.504615384615385	0.261050994606761	0.154969083667808
WBGene00018637	F49E8.6	Hypodermal cell	0.424489795918367	0.442668146615877	0.179513876422647
WBGene00018637	F49E8.6	Intestinal cell	0.424489795918367	0.442668146615877	0.179513876422647
WBGene00022038	Y65B4BL.6	Coelomocyte	0.115523465703971	0.326321081578756	0.0696427327808343
WBGene00009953	F53A2.9	Coelomocyte	0.23826714801444	0.288754512635379	0.0775885479303255
WBGene00003015	lin-29	Coelomocyte	0.0144404332129964	0.0239258158136901	0.124397707764905
WBGene00003374	mlk-1	Coelomocyte	0.202166064981949	0.634594898502693	0.12941074971961
WBGene00018827	pst-2	Seam hypodermal cell	0.561643835616438	0.349194367331169	0.344068263143408
WBGene00018827	pst-2	Intestinal cell	0.561643835616438	0.349194367331169	0.344068263143408
WBGene00018827	pst-2	Muscle system	0.561643835616438	0.349194367331169	0.344068263143408
WBGene00018827	pst-2	Excretory system	0.561643835616438	0.349194367331169	0.344068263143408
WBGene00018827	pst-2	P cell	0.561643835616438	0.349194367331169	0.344068263143408
WBGene00018827	pst-2	Hypodermal cell	0.561643835616438	0.349194367331169	0.344068263143408
WBGene00004969	spe-15	Intestinal cell	0.123595505617978	1.82317434735674	0.076057195010648
WBGene00004969	spe-15	Coelomocyte	0.123595505617978	1.82317434735674	0.076057195010648
WBGene00009715	F44G4.6	Intestinal cell	0.0408921933085502	0.217358318792201	0
WBGene00007474	C08H9.15	Seam hypodermal cell	0.0810276679841897	0.211737650507748	0.226047082378015
WBGene00007474	C08H9.15	P cell	0.0810276679841897	0.211737650507748	0.226047082378015
WBGene00007474	C08H9.15	Intestinal cell	0.0810276679841897	0.211737650507748	0.226047082378015
WBGene00017510	nhr-178	Intestinal cell	0.0762081784386617	0.541635687732342	0.162826671008711
WBGene00006436	ttn-1	Muscle system	0.126385809312639	0.0268818353725588	0.0758078271581541
WBGene00006436	ttn-1	Intestinal cell	0.126385809312639	0.0268818353725588	0.0758078271581541
WBGene00007352	cdc-48.1	Intestinal cell	0.840148698884758	0.426392439258441	0.117566376016459
WBGene00006649	tth-1	Glia	0.922779922779923	0.378078739852753	0.161124650057401
WBGene00020130	igcm-2	Muscle system	0.16348195329087	0.0497627259242369	0.20767713128656
WBGene00044063	bpnt-1	P cell	0.809623430962343	0.318669194679986	0.216087731619037
WBGene00044063	bpnt-1	Seam hypodermal cell	0.809623430962343	0.318669194679986	0.216087731619037
WBGene00044063	bpnt-1	Hypodermal cell	0.809623430962343	0.318669194679986	0.216087731619037
WBGene00021129	W10D9.1	Neuron	0.862359550561798	0.482777749018963	0
WBGene00008462	E02H4.4	Coelomocyte	0.0126353790613718	0.0456250878391338	0.092485549132948
WBGene00017954	F31E8.4	Seam hypodermal cell	0.67953667953668	0.202206479697581	0.287222202276236
WBGene00017954	F31E8.4	Intestinal cell	0.67953667953668	0.202206479697581	0.287222202276236
WBGene00018261	cyp-33C5	Coelomocyte	0.0144404332129964	0.0208176300234062	0.136008160489629
WBGene00044406	F02A9.7	Intestinal cell	0	0	0.0456944412712194
WBGene00016263	C30F12.4	Coelomocyte	0.0180505415162455	0.0373108533681542	0.351142563880936
WBGene00006812	unc-80	Intestinal cell	0.174721189591078	0.715067563580575	0.239422649382632
WBGene00017473	F14H12.6	Intestinal cell	0.0148698884758364	0.0883665815866985	0.0688136526286815
WBGene00020450	fbxa-10	Intestinal cell	0.464684014869888	1.39222033379176	0.0976409935947508
WBGene00013354	snx-6	Intestinal cell	0.884758364312268	0.414865130393485	0.0996611520829181
WBGene00045379	C45B11.6	Pharynx	0.170626349892009	0.0112721376307117	0
WBGene00012192	W02A11.1	Coelomocyte	0.956678700361011	0.478364161921421	0.062154266890422
WBGene00019700	btb-11	Intestinal cell	0.191449814126394	0.259041036561158	0
WBGene00006958	wve-1	Coelomocyte	0.134831460674157	0.169900644086393	0.0644648344328169
WBGene00006958	wve-1	Intestinal cell	0.134831460674157	0.169900644086393	0.0644648344328169
WBGene00002043	hyl-1	Intestinal cell	0.607223476297968	0.1700078355082	0.0999072290016413
WBGene00002043	hyl-1	Pharynx	0.607223476297968	0.1700078355082	0.0999072290016413
WBGene00019373	K04A8.1	Intestinal cell	0.0185873605947955	0.199735595386633	0.0401412973667309
WBGene00011175	R09E10.5	Pharynx	0.0302375809935205	0.00701801688247564	0
WBGene00008354	gcsh-1	Intestinal cell	0.0111524163568773	0.00149222472380753	0.076057195010648
WBGene00013906	ugt-5	Intestinal cell	0	0	0.167546284661138
WBGene00022681	ZK185.1	Intestinal cell	0.0223048327137546	0.0266982088543427	0.0859531125770892
WBGene00007859	mrps-31	Intestinal cell	0.0799256505576208	0.154815238458361	0.0196777764112655
WBGene00015425	C04E6.11	Intestinal cell	0.461716937354988	0.299044934856664	0.0444642063139173
WBGene00015425	C04E6.11	Muscle system	0.461716937354988	0.299044934856664	0.0444642063139173
WBGene00015425	C04E6.11	Seam hypodermal cell	0.461716937354988	0.299044934856664	0.0444642063139173
WBGene00008521	F02D8.4	Rectum and anus	0.292364990689013	0.187213780714349	0.0502638853983413
WBGene00008521	F02D8.4	Excretory system	0.292364990689013	0.187213780714349	0.0502638853983413
WBGene00009204	F28C6.4	Intestinal cell	0.618959107806691	2.12501781974098	0
WBGene00010028	F54B11.5	Neuron	0.789325842696629	0.394679788019364	0.0827452510136293
WBGene00001072	dpy-10	P cell	0.0669456066945607	0.0362959169859284	0.0825763831544178
WBGene00001072	dpy-10	Seam hypodermal cell	0.0669456066945607	0.0362959169859284	0.0825763831544178
WBGene00001072	dpy-10	Hypodermal cell	0.0669456066945607	0.0362959169859284	0.0825763831544178
WBGene00001630	gly-5	Coelomocyte	0.456928838951311	0.60537523438522	0.117169192313701
WBGene00001630	gly-5	Intestinal cell	0.456928838951311	0.60537523438522	0.117169192313701
WBGene00255595	D1046.18	Intestinal cell	0.00185873605947955	0.00356676378981212	0
WBGene00019959	R08E3.3	Pharynx	0.721382289416847	0.43003714227375	0.153630480287289
WBGene00001838	hda-10	Intestinal cell	0.49802371541502	0.569541362336942	0
WBGene00001838	hda-10	P cell	0.49802371541502	0.569541362336942	0
WBGene00001838	hda-10	Seam hypodermal cell	0.49802371541502	0.569541362336942	0
WBGene00235092	C54F6.17	Intestinal cell	0	0	0
WBGene00007850	C31G12.1	Intestinal cell	0.216216216216216	0.0983032066445296	0.0372925601342532
WBGene00007850	C31G12.1	Seam hypodermal cell	0.216216216216216	0.0983032066445296	0.0372925601342532
WBGene00015728	C13A10.1	Intestinal cell	0	0	0.430451358996433
WBGene00003843	oct-2	Intestinal cell	0.0130111524163569	0.110247169329436	0.0304228780042592
WBGene00006956	wrt-10	Seam hypodermal cell	0.159817351598174	0.0568410018079238	0.307699070309237
WBGene00006956	wrt-10	Glia	0.159817351598174	0.0568410018079238	0.307699070309237
WBGene00006956	wrt-10	P cell	0.159817351598174	0.0568410018079238	0.307699070309237
WBGene00006956	wrt-10	Hypodermal cell	0.159817351598174	0.0568410018079238	0.307699070309237
WBGene00003932	pat-6	Muscle system	0.974522292993631	0.200587063023908	0.328962827200526
WBGene00011771	T14G8.3	Pharynx	1	0.472318689192585	0.175474814203138
WBGene00012544	Y37D8A.2	Muscle system	0.0233545647558386	0.000700103914599587	0.0979719800137161
WBGene00014024	ZK637.4	Intestinal cell	0.138576779026217	0.174757281553398	0
WBGene00014024	ZK637.4	Coelomocyte	0.138576779026217	0.174757281553398	0
WBGene00044697	poml-4	Intestinal cell	0	0	0
WBGene00022298	Y76B12C.4	Intestinal cell	0	0	0
WBGene00021327	mrpl-38	Muscle system	0.815286624203822	0.481384050462294	0
WBGene00000439	ceh-16	Seam hypodermal cell	0.120817843866171	0.0503117718073545	0.20444956600933
WBGene00014209	ZK1067.3	Intestinal cell	0.693308550185874	0.873657375435298	0
WBGene00020146	got-1.2	Seam hypodermal cell	0.307392996108949	0.569715107269969	0
WBGene00020146	got-1.2	Coelomocyte	0.307392996108949	0.569715107269969	0
WBGene00020146	got-1.2	Intestinal cell	0.307392996108949	0.569715107269969	0
WBGene00003658	nhr-68	Seam hypodermal cell	0.0875486381322957	0.0540134744714775	0.21925453458242
WBGene00003658	nhr-68	Intestinal cell	0.0875486381322957	0.0540134744714775	0.21925453458242
WBGene00003658	nhr-68	Coelomocyte	0.0875486381322957	0.0540134744714775	0.21925453458242
WBGene00021776	Y51H7BR.4	Coelomocyte	0.0144404332129964	0.00118092046015177	0
WBGene00018281	tbc-18	Intestinal cell	0.237918215613383	3.34661315261375	0.376235591886992
WBGene00206515	T28C6.11	Excretory system	0.338491295938104	0.321565395167132	0
WBGene00206515	T28C6.11	Intestinal cell	0.338491295938104	0.321565395167132	0
WBGene00206515	T28C6.11	Rectum and anus	0.338491295938104	0.321565395167132	0
WBGene00012479	Y18D10A.9	Intestinal cell	0.436293436293436	0.36359182670404	0.296428042092782
WBGene00012479	Y18D10A.9	Seam hypodermal cell	0.436293436293436	0.36359182670404	0.296428042092782
WBGene00016812	C50D2.9	Muscle system	0.704883227176221	0.60263244729771	0
WBGene00010988	metr-1	Seam hypodermal cell	0.0916334661354582	0.106148439948073	0.180635838150289
WBGene00010988	metr-1	P cell	0.0916334661354582	0.106148439948073	0.180635838150289
WBGene00010988	metr-1	Intestinal cell	0.0916334661354582	0.106148439948073	0.180635838150289
WBGene00010988	metr-1	Coelomocyte	0.0916334661354582	0.106148439948073	0.180635838150289
WBGene00017439	F13H8.6	Intestinal cell	0.00743494423791822	0.0120817843866171	0.0502638853983413
WBGene00021299	Y27F2A.8	Neuron	0.570224719101124	0.27961331519365	0
WBGene00009323	best-13	Intestinal cell	0.248076923076923	0.748759524387286	0.255015300918055
WBGene00009323	best-13	P cell	0.248076923076923	0.748759524387286	0.255015300918055
WBGene00009323	best-13	Excretory system	0.248076923076923	0.748759524387286	0.255015300918055
WBGene00014067	ZK675.4	Coelomocyte	0.0469314079422383	5.93726135759794	0.108043865809519
WBGene00016442	C35D10.5	Muscle system	0.470066518847007	0.437927687948689	0.114841327565747
WBGene00016442	C35D10.5	Intestinal cell	0.470066518847007	0.437927687948689	0.114841327565747
WBGene00000866	cyb-2.1	Intestinal cell	0.00371747211895911	0.0301352527090089	0.0389248944162239
WBGene00044797	F13E9.13	Intestinal cell	0.0592885375494071	0.0334875115633672	0.0628298567479266
WBGene00044797	F13E9.13	P cell	0.0592885375494071	0.0334875115633672	0.0628298567479266
WBGene00044797	F13E9.13	Seam hypodermal cell	0.0592885375494071	0.0334875115633672	0.0628298567479266
WBGene00013946	ZK228.3	P cell	0.026615969581749	0.00452927597312709	0
WBGene00013946	ZK228.3	Intestinal cell	0.026615969581749	0.00452927597312709	0
WBGene00086551	D2005.7	Intestinal cell	0.0297397769516729	0.209384105294886	0.140984068800226
WBGene00018996	F57B9.1	Muscle system	0.531969309462916	0.0967415005964939	0.142724612859488
WBGene00018996	F57B9.1	P cell	0.531969309462916	0.0967415005964939	0.142724612859488
WBGene00018996	F57B9.1	Intestinal cell	0.531969309462916	0.0967415005964939	0.142724612859488
WBGene00018996	F57B9.1	Hypodermal cell	0.531969309462916	0.0967415005964939	0.142724612859488
WBGene00000391	cdd-1	Intestinal cell	0.0483271375464684	0.0284892700940047	0
WBGene00019227	sgca-1	Muscle system	0.00424628450106157	0.000864357666812731	0.0317601473670838
WBGene00002974	lev-1	Muscle system	0.110403397027601	0.283528903021495	0.0502638853983413
WBGene00007704	mdt-21	Intestinal cell	0.591254752851711	0.796654362897885	0.0674546756467866
WBGene00007704	mdt-21	P cell	0.591254752851711	0.796654362897885	0.0674546756467866
WBGene00018251	F40H3.3	Coelomocyte	0.169675090252708	0.0401059598742116	0.0758078271581541
WBGene00003694	nhr-104	Hypodermal cell	0.306382978723404	0.175206326326949	0.187470707701922
WBGene00003694	nhr-104	Intestinal cell	0.306382978723404	0.175206326326949	0.187470707701922
WBGene00003694	nhr-104	Seam hypodermal cell	0.306382978723404	0.175206326326949	0.187470707701922
WBGene00010911	M106.3	Muscle system	0.372505543237251	0.421895721155911	0.128167335272932
WBGene00010911	M106.3	Intestinal cell	0.372505543237251	0.421895721155911	0.128167335272932
WBGene00009558	F39B2.8	Neuron	0.494423791821561	0.0767975456803341	0.292675788395405
WBGene00009558	F39B2.8	Muscle system	0.494423791821561	0.0767975456803341	0.292675788395405
WBGene00022609	ZC416.2	Coelomocyte	0	0	0.825763831544178
WBGene00003710	nhr-120	Seam hypodermal cell	0.0613382899628253	0.0901087486753351	0.256386350922991
WBGene00012324	rhy-1	Intestinal cell	0.0520446096654275	0.304162898958438	0.528920624126337
WBGene00003847	blmp-1	Seam hypodermal cell	0.080168776371308	0.109279588554552	0.149976566161537
WBGene00003847	blmp-1	P cell	0.080168776371308	0.109279588554552	0.149976566161537
WBGene00003847	blmp-1	Coelomocyte	0.080168776371308	0.109279588554552	0.149976566161537
WBGene00003847	blmp-1	Hypodermal cell	0.080168776371308	0.109279588554552	0.149976566161537
WBGene00004032	pkc-1	Intestinal cell	0.116104868913858	0.322990044827386	0.0693855112377842
WBGene00004032	pkc-1	Coelomocyte	0.116104868913858	0.322990044827386	0.0693855112377842
WBGene00019769	M04F3.3	Intestinal cell	0.033457249070632	0.0610003379520108	0
WBGene00009636	F42F12.4	Intestinal cell	0.08300395256917	0.0757106471327222	0.428173838578463
WBGene00009636	F42F12.4	P cell	0.08300395256917	0.0757106471327222	0.428173838578463
WBGene00009636	F42F12.4	Seam hypodermal cell	0.08300395256917	0.0757106471327222	0.428173838578463
WBGene00021502	Y40D12A.1	Intestinal cell	0.71003717472119	1.06639274766843	0.0421730730200401
WBGene00004422	rpl-11.1	Hypodermal cell	0.702928870292887	0.419945458234677	0.101409593347531
WBGene00004422	rpl-11.1	P cell	0.702928870292887	0.419945458234677	0.101409593347531
WBGene00004422	rpl-11.1	Intestinal cell	0.702928870292887	0.419945458234677	0.101409593347531
WBGene00004409	rla-1	Muscle system	0.976798143851508	0.354078913821837	0
WBGene00004409	rla-1	Intestinal cell	0.976798143851508	0.354078913821837	0
WBGene00004409	rla-1	Seam hypodermal cell	0.976798143851508	0.354078913821837	0
WBGene00011661	ztf-27	Seam hypodermal cell	0.171806167400881	0.274627379155764	0.162203609767606
WBGene00011661	ztf-27	P cell	0.171806167400881	0.274627379155764	0.162203609767606
WBGene00011661	ztf-27	Intestinal cell	0.171806167400881	0.274627379155764	0.162203609767606
WBGene00011661	ztf-27	Coelomocyte	0.171806167400881	0.274627379155764	0.162203609767606
WBGene00011661	ztf-27	Hypodermal cell	0.171806167400881	0.274627379155764	0.162203609767606
WBGene00000777	cpn-1	Pharynx	0.280777537796976	0.224332333388182	0.0460585404048546
WBGene00019345	tmem-135	Intestinal cell	0.050185873605948	0.0138159599249237	0.15112017832181
WBGene00006730	uev-1	Neuron	0.896067415730337	0.250576488722279	0.11187768040276
WBGene00007196	B0513.4	Coelomocyte	0.0216606498194946	0.0384587047815516	0
WBGene00017907	F28F9.3	Coelomocyte	0.0036101083032491	0.0565092462977971	0.0642260757867694
WBGene00011580	ddx-19	Seam hypodermal cell	0.88212927756654	0.0885503626173301	0.204873051876783
WBGene00011580	ddx-19	P cell	0.88212927756654	0.0885503626173301	0.204873051876783
WBGene00020377	T09B4.3	Coelomocyte	0.144404332129964	0.0824296447040129	0.195575644313095
WBGene00021036	W05F2.4	Muscle system	0.0658174097664544	0.01107640898876	0.126051176777772
WBGene00019075	F59A3.2	Intestinal cell	0.0786516853932584	0.0785544645213261	0.14596835406084
WBGene00019075	F59A3.2	Coelomocyte	0.0786516853932584	0.0785544645213261	0.14596835406084
WBGene00021639	Y47G6A.13	Coelomocyte	0	0	0.0862738331464067
WBGene00004478	rps-9	Muscle system	0.991130820399113	0.430182767251362	0.178773613014719
WBGene00004478	rps-9	Intestinal cell	0.991130820399113	0.430182767251362	0.178773613014719
WBGene00008389	D1086.2	Intestinal cell	0.0315985130111524	0.0738132685158707	0
WBGene00017010	D1007.15	Intestinal cell	0.397003745318352	0.361864045620278	0.152114390021296
WBGene00017010	D1007.15	Coelomocyte	0.397003745318352	0.361864045620278	0.152114390021296
WBGene00045252	Y62H9A.15	Intestinal cell	0	0	0.049830576041459
WBGene00010665	K08E3.5	Muscle system	0.53880266075388	0.465489579520624	0.181445864330335
WBGene00010665	K08E3.5	Intestinal cell	0.53880266075388	0.465489579520624	0.181445864330335
WBGene00001758	gst-10	Intestinal cell	0.033457249070632	0.0228074150344754	0.150138878462578
WBGene00015218	B0507.1	Coelomocyte	0.101083032490975	0.405361478716121	0.0361271676300578
WBGene00012984	Y48B6A.13	Seam hypodermal cell	0.306791569086651	0.181290840389663	0
WBGene00012984	Y48B6A.13	Muscle system	0.306791569086651	0.181290840389663	0
WBGene00012984	Y48B6A.13	Coelomocyte	0.306791569086651	0.181290840389663	0
WBGene00012984	Y48B6A.13	Intestinal cell	0.306791569086651	0.181290840389663	0
WBGene00001035	dnj-17	Seam hypodermal cell	0.797397769516729	0.48990835961039	0
WBGene00017919	F29B9.1	Intestinal cell	0.622676579925651	0.739380092465951	0.0497448091291674
WBGene00007150	acly-2	Seam hypodermal cell	0.143122676579926	0.27487629470237	0.119593382499502
WBGene00185001	F56A8.9	Intestinal cell	0.577586206896552	0.224251853590885	0
WBGene00185001	F56A8.9	P cell	0.577586206896552	0.224251853590885	0
WBGene00185001	F56A8.9	Rectum and anus	0.577586206896552	0.224251853590885	0
WBGene00185001	F56A8.9	Seam hypodermal cell	0.577586206896552	0.224251853590885	0
WBGene00185001	F56A8.9	Pharynx	0.577586206896552	0.224251853590885	0
WBGene00185001	F56A8.9	Hypodermal cell	0.577586206896552	0.224251853590885	0
WBGene00010771	K11D2.5	Seam hypodermal cell	0.60092807424594	0.564649287463978	0.0485743430320105
WBGene00010771	K11D2.5	Muscle system	0.60092807424594	0.564649287463978	0.0485743430320105
WBGene00010771	K11D2.5	Intestinal cell	0.60092807424594	0.564649287463978	0.0485743430320105
WBGene00044620	bus-4	Seam hypodermal cell	0.00371747211895911	0.00968578968078168	0
WBGene00003504	mut-7	Intestinal cell	0.407982261640798	0.516081658870862	0.102761721258831
WBGene00003504	mut-7	Muscle system	0.407982261640798	0.516081658870862	0.102761721258831
WBGene00015098	snpc-3.1	Intestinal cell	0.00371747211895911	0.0263602568435282	0
WBGene00011964	saeg-2	Intestinal cell	0.583148558758315	0.677790881556296	0.181771912604064
WBGene00011964	saeg-2	Muscle system	0.583148558758315	0.677790881556296	0.181771912604064
WBGene00007675	C18D4.6	Neuron	0.736070381231672	0.117937795748516	0.0713623064297438
WBGene00007675	C18D4.6	Rectum and anus	0.736070381231672	0.117937795748516	0.0713623064297438
WBGene00006407	lim-9	Coelomocyte	0.15884476534296	0.50270089584169	0.064785954405085
WBGene00005523	sri-11	Muscle system	0.225053078556263	0.0528946677676129	0
WBGene00022862	ZK1236.1	Seam hypodermal cell	0.301158301158301	0.324090667803946	0.0765608850438311
WBGene00022862	ZK1236.1	Intestinal cell	0.301158301158301	0.324090667803946	0.0765608850438311
WBGene00019237	H24G06.1	Intestinal cell	0.377323420074349	0.221813627862414	0.0889284126278346
WBGene00015161	pho-5	Neuron	0.73876404494382	0.481023009797025	0.243383024034074
WBGene00011777	T14G10.8	Intestinal cell	0.108614232209738	0.321752187645627	0
WBGene00011777	T14G10.8	Coelomocyte	0.108614232209738	0.321752187645627	0
WBGene00004400	rom-1	Intestinal cell	0.462450592885375	0.271805986679156	0.140299680116729
WBGene00004400	rom-1	P cell	0.462450592885375	0.271805986679156	0.140299680116729
WBGene00004400	rom-1	Seam hypodermal cell	0.462450592885375	0.271805986679156	0.140299680116729
WBGene00007464	C08H9.3	P cell	0.310043668122271	0.26707602426338	0
WBGene00007464	C08H9.3	Intestinal cell	0.310043668122271	0.26707602426338	0
WBGene00007464	C08H9.3	Seam hypodermal cell	0.310043668122271	0.26707602426338	0
WBGene00007464	C08H9.3	Hypodermal cell	0.310043668122271	0.26707602426338	0
WBGene00003685	nhr-95	Intestinal cell	0.534042553191489	1.13142025822877	0
WBGene00003685	nhr-95	Seam hypodermal cell	0.534042553191489	1.13142025822877	0
WBGene00003685	nhr-95	Hypodermal cell	0.534042553191489	1.13142025822877	0
WBGene00008336	C55A6.7	Intestinal cell	0	0	0.0393220872163894
WBGene00010470	cdr-4	Coelomocyte	0.0216606498194946	0.225303577289137	0.0791828331617705
WBGene00003829	nud-1	Neuron	0.811797752808989	0.311747315105154	0.0850051003060184
WBGene00008849	try-10	Intestinal cell	0	0	0
WBGene00009334	F32D8.12	Intestinal cell	0.0446096654275093	0.0081691643029933	0.119969462318683
WBGene00015268	BE0003N10.3	P cell	0.203309692671395	0.0849990978294265	0.0278906963609614
WBGene00015268	BE0003N10.3	Glia	0.203309692671395	0.0849990978294265	0.0278906963609614
WBGene00015268	BE0003N10.3	Seam hypodermal cell	0.203309692671395	0.0849990978294265	0.0278906963609614
WBGene00015268	BE0003N10.3	Rectum and anus	0.203309692671395	0.0849990978294265	0.0278906963609614
WBGene00015268	BE0003N10.3	Hypodermal cell	0.203309692671395	0.0849990978294265	0.0278906963609614
WBGene00021076	W07E6.5	Intestinal cell	0.503717472118959	0.684050614812697	0.192678227360308
WBGene00000269	bre-4	Intestinal cell	0.232662192393736	0.115813907954706	0.123314065510597
WBGene00000269	bre-4	Coelomocyte	0.232662192393736	0.115813907954706	0.123314065510597
WBGene00000269	bre-4	Muscle system	0.232662192393736	0.115813907954706	0.123314065510597
WBGene00000178	aqp-10	Intestinal cell	0.985130111524164	0.388470810103321	0.0421923125606514
WBGene00019584	set-12	Intestinal cell	0.0111524163568773	0.0447526451243923	0
WBGene00008712	F11E6.9	Intestinal cell	0.0148698884758364	0.00936956230758934	0.16674077367719
WBGene00018438	btb-6	Hypodermal cell	0.770742358078603	0.184919866483922	0.076057195010648
WBGene00018438	btb-6	Seam hypodermal cell	0.770742358078603	0.184919866483922	0.076057195010648
WBGene00018438	btb-6	Intestinal cell	0.770742358078603	0.184919866483922	0.076057195010648
WBGene00018438	btb-6	P cell	0.770742358078603	0.184919866483922	0.076057195010648
WBGene00015747	C13G5.2	Intestinal cell	0.256756756756757	0.90492870574726	0.204012240734444
WBGene00015747	C13G5.2	Seam hypodermal cell	0.256756756756757	0.90492870574726	0.204012240734444
WBGene00003916	par-1	Excretory system	0.934782608695652	0.440139353400222	0.0740121231857778
WBGene00017639	F20D6.10	Muscle system	0.0360934182590234	0.0297285722166606	0.147184757011347
WBGene00012895	cox-10	Coelomocyte	0.0469314079422383	0.0349594248511216	0.0489168983425324
WBGene00009260	calm-1	Muscle system	0.764331210191083	0.312540048106551	0.105097214923805
WBGene00018458	fbxb-30	Intestinal cell	0.0724907063197026	0.113123223267002	0
WBGene00004443	rpl-29	Muscle system	0.760532150776053	0.434932172059437	0.0741070105231955
WBGene00004443	rpl-29	Intestinal cell	0.760532150776053	0.434932172059437	0.0741070105231955
WBGene00016892	C53A3.2	Intestinal cell	0.0669144981412639	0.0254913500727691	0.220203688411781
WBGene00019079	rpa-4	Intestinal cell	0.151685393258427	0.0882657292362339	0
WBGene00019079	rpa-4	Coelomocyte	0.151685393258427	0.0882657292362339	0
WBGene00001684	gpd-2	Hypodermal cell	0.334987593052109	0.0817125694711681	0
WBGene00001684	gpd-2	Muscle system	0.334987593052109	0.0817125694711681	0
WBGene00001684	gpd-2	Intestinal cell	0.334987593052109	0.0817125694711681	0
WBGene00011078	R07B1.6	Intestinal cell	0.0892193308550186	5.8474971902827	0.223755360805519
WBGene00003654	nhr-64	Pharynx	0.779697624190065	0.43679864278972	0.262743037309511
WBGene00017796	F25G6.1	Seam hypodermal cell	0.608949416342412	0.605385214007782	0
WBGene00017796	F25G6.1	Coelomocyte	0.608949416342412	0.605385214007782	0
WBGene00017796	F25G6.1	Intestinal cell	0.608949416342412	0.605385214007782	0
WBGene00022245	acp-6	Intestinal cell	0	0	0
WBGene00012261	lpr-3	Hypodermal cell	0.174641148325359	0.0256097196888131	0.115606936416185
WBGene00012261	lpr-3	Intestinal cell	0.174641148325359	0.0256097196888131	0.115606936416185
WBGene00012261	lpr-3	Glia	0.174641148325359	0.0256097196888131	0.115606936416185
WBGene00012261	lpr-3	P cell	0.174641148325359	0.0256097196888131	0.115606936416185
WBGene00012261	lpr-3	Seam hypodermal cell	0.174641148325359	0.0256097196888131	0.115606936416185
WBGene00021595	Y46E12BL.2	Intestinal cell	0.642691415313225	0.428701790469435	0
WBGene00021595	Y46E12BL.2	Muscle system	0.642691415313225	0.428701790469435	0
WBGene00021595	Y46E12BL.2	Seam hypodermal cell	0.642691415313225	0.428701790469435	0
WBGene00019317	K02E10.1	Rectum and anus	0.888392857142857	0.284340263074265	0.181150470167811
WBGene00019317	K02E10.1	Pharynx	0.888392857142857	0.284340263074265	0.181150470167811
WBGene00012973	spat-2	Coelomocyte	0.352059925093633	0.504723791933274	0.0682334363333301
WBGene00012973	spat-2	Intestinal cell	0.352059925093633	0.504723791933274	0.0682334363333301
WBGene00016364	nhr-161	Seam hypodermal cell	0.0928853754940712	0.123456104260245	0
WBGene00016364	nhr-161	Intestinal cell	0.0928853754940712	0.123456104260245	0
WBGene00016364	nhr-161	P cell	0.0928853754940712	0.123456104260245	0
WBGene00011742	tgn-38	Coelomocyte	0.90072202166065	0.484719282957799	0.157825169168853
WBGene00012381	Y2H9A.4	Intestinal cell	0	0	0
WBGene00012381	Y2H9A.4	Coelomocyte	0	0	0
WBGene00016087	C25A11.2	Intestinal cell	0.477695167286245	1.28529662329616	0.0942447851218899
WBGene00015919	C17G10.7	Intestinal cell	0.0241635687732342	0.0238832831769635	0.228472206356097
WBGene00003369	mlc-1	Muscle system	0.0148619957537155	0.0011656513388547	0.111517945095998
WBGene00271415	T05A7.13	Muscle system	0.0127388535031847	0.00568159884894106	0
WBGene00004113	pqn-24	Muscle system	0.0212314225053079	0.00744020012308924	0
WBGene00007463	vgln-1	Hypodermal cell	0.895397489539749	0.157219786497876	0.0349617751258624
WBGene00007463	vgln-1	P cell	0.895397489539749	0.157219786497876	0.0349617751258624
WBGene00007463	vgln-1	Seam hypodermal cell	0.895397489539749	0.157219786497876	0.0349617751258624
WBGene00010666	K08E4.2	Intestinal cell	0.0148698884758364	0.0422771339018879	0.192678227360308
WBGene00006984	zig-7	Muscle system	0.0403397027600849	0.00345238620009894	0
WBGene00000858	cwn-2	Intestinal cell	0.363117870722433	0.27104494428591	0.123423775533294
WBGene00000858	cwn-2	P cell	0.363117870722433	0.27104494428591	0.123423775533294
WBGene00015906	C17E7.13	Intestinal cell	0.00557620817843866	0.000645208204068179	0.116774683248672
WBGene00003931	pat-4	Muscle system	0.966029723991507	0.259212562490944	0.152114390021296
WBGene00008019	C38H2.2	Coelomocyte	0.355805243445693	0.186205089274377	0.1831800048848
WBGene00008019	C38H2.2	Intestinal cell	0.355805243445693	0.186205089274377	0.1831800048848
WBGene00012238	W04A8.3	Neuron	0.497191011235955	0.233398682918356	0.0913888825424387
WBGene00012605	Y38F1A.1	Intestinal cell	0.0148698884758364	0.0743005282723538	0
WBGene00020089	R119.3	Muscle system	0.745011086474501	0.43140519646868	0.0996611520829181
WBGene00020089	R119.3	Intestinal cell	0.745011086474501	0.43140519646868	0.0996611520829181
WBGene00000910	daf-14	Muscle system	0.184027777777778	0.207970612073365	0.162499709821947
WBGene00000910	daf-14	Intestinal cell	0.184027777777778	0.207970612073365	0.162499709821947
WBGene00000910	daf-14	Seam hypodermal cell	0.184027777777778	0.207970612073365	0.162499709821947
WBGene00000910	daf-14	Hypodermal cell	0.184027777777778	0.207970612073365	0.162499709821947
WBGene00000910	daf-14	Pharynx	0.184027777777778	0.207970612073365	0.162499709821947
WBGene00003638	nhr-48	Seam hypodermal cell	0.520286396181384	0.58906416598294	0.154263572925836
WBGene00003638	nhr-48	Muscle system	0.520286396181384	0.58906416598294	0.154263572925836
WBGene00003638	nhr-48	P cell	0.520286396181384	0.58906416598294	0.154263572925836
WBGene00003638	nhr-48	Intestinal cell	0.520286396181384	0.58906416598294	0.154263572925836
WBGene00000222	atf-6	Coelomocyte	0.913357400722022	0.161814926773131	0.110452487021833
WBGene00021419	eri-5	Intestinal cell	0.475836431226766	1.59374342428281	0.0975585961318017
WBGene00003628	nhr-35	Glia	0.456919060052219	0.353675341192958	0.142473337132622
WBGene00003628	nhr-35	Intestinal cell	0.456919060052219	0.353675341192958	0.142473337132622
WBGene00003628	nhr-35	Seam hypodermal cell	0.456919060052219	0.353675341192958	0.142473337132622
WBGene00003628	nhr-35	Pharynx	0.456919060052219	0.353675341192958	0.142473337132622
WBGene00016423	tag-275	Seam hypodermal cell	0.503480278422274	0.463827976545785	0.186129235732677
WBGene00016423	tag-275	Muscle system	0.503480278422274	0.463827976545785	0.186129235732677
WBGene00016423	tag-275	Intestinal cell	0.503480278422274	0.463827976545785	0.186129235732677
WBGene00003607	nhr-8	Intestinal cell	0.0185873605947955	0.00151038866111893	0
WBGene00000803	csb-1	Intestinal cell	0.386617100371747	0.543740422871043	0.158563129747885
WBGene00007650	ugt-23	Intestinal cell	0.0446096654275093	0.000282089916520199	0.296428042092782
WBGene00011271	flad-1	Muscle system	0.682926829268293	0.62355465376971	0.301059730250482
WBGene00011271	flad-1	Intestinal cell	0.682926829268293	0.62355465376971	0.301059730250482
WBGene00019504	K07H8.2	Glia	0.969111969111969	0.383539113783173	0.215416651707177
WBGene00016970	C56E6.2	Seam hypodermal cell	0.506738544474393	0.266105868118643	0.158607077400254
WBGene00016970	C56E6.2	Intestinal cell	0.506738544474393	0.266105868118643	0.158607077400254
WBGene00016970	C56E6.2	Muscle system	0.506738544474393	0.266105868118643	0.158607077400254
WBGene00016970	C56E6.2	P cell	0.506738544474393	0.266105868118643	0.158607077400254
WBGene00016970	C56E6.2	Hypodermal cell	0.506738544474393	0.266105868118643	0.158607077400254
WBGene00002991	lin-2	Intestinal cell	0.28996282527881	12.0551895246946	0.270569425654901
WBGene00006375	syp-1	Intestinal cell	0.185873605947955	0.541576990804147	0.0628298567479266
WBGene00018742	F53B3.3	Pharynx	0.0691144708423326	0.0209979642065275	0.245226834822211
WBGene00019977	fpn-1.2	Intestinal cell	0.00371747211895911	0.0250547435962723	0
WBGene00000066	act-4	Muscle system	0.957537154989384	0.478487197846063	0.0808440114798496
WBGene00004825	skr-19	Neuron	0.98314606741573	0.403957705046427	0.149652992124511
WBGene00019978	hacd-1	Intestinal cell	0.00371747211895911	0.0274276906337837	0.280599360233459
WBGene00007421	C07H4.1	Coelomocyte	0.0342960288808664	1.22227063363625	0.481695568400771
WBGene00014027	tpk-1	Coelomocyte	0.149812734082397	0.267582188930503	0.0595912043382397
WBGene00014027	tpk-1	Intestinal cell	0.149812734082397	0.267582188930503	0.0595912043382397
WBGene00009978	F53E4.1	Muscle system	0.443914081145585	0.75633758531111	0.0282427369094914
WBGene00009978	F53E4.1	P cell	0.443914081145585	0.75633758531111	0.0282427369094914
WBGene00009978	F53E4.1	Intestinal cell	0.443914081145585	0.75633758531111	0.0282427369094914
WBGene00009978	F53E4.1	Seam hypodermal cell	0.443914081145585	0.75633758531111	0.0282427369094914
WBGene00011298	R107.2	Intestinal cell	0.49625468164794	0.38840907372673	0
WBGene00011298	R107.2	Coelomocyte	0.49625468164794	0.38840907372673	0
WBGene00001523	gbh-2	P cell	0.109195402298851	0.0320706221354311	0
WBGene00001523	gbh-2	Intestinal cell	0.109195402298851	0.0320706221354311	0
WBGene00001523	gbh-2	Coelomocyte	0.109195402298851	0.0320706221354311	0
WBGene00007395	dcar-1	Intestinal cell	0.158301158301158	0.0817266588732051	0.0736349913478885
WBGene00007395	dcar-1	Seam hypodermal cell	0.158301158301158	0.0817266588732051	0.0736349913478885
WBGene00017544	lgc-6	Coelomocyte	0.0072202166064982	0.111744660751037	0
WBGene00022326	fbxa-14	Intestinal cell	0	0	0
WBGene00044211	Y60A3A.25	Intestinal cell	0	0	0.0847972638749523
WBGene00007065	pot-3	Intestinal cell	0.306691449814126	1.0360818964712	0.104464099171251
WBGene00001973	hmg-3	Intestinal cell	0.100371747211896	0.774436912311393	0.0770712909441233
WBGene00003238	mig-1	Muscle system	0.507760532150776	0.307923871685363	0.0566700668706789
WBGene00003238	mig-1	Intestinal cell	0.507760532150776	0.307923871685363	0.0566700668706789
WBGene00009743	sptf-1	Glia	0.355212355212355	0.2751341582623	0.165152766308836
WBGene00003527	nas-8	Coelomocyte	0	0	0.400177856825256
WBGene00008419	wdr-23	Intestinal cell	0.877323420074349	0.295324995637608	0.0192678227360308
WBGene00019673	K12C11.1	Intestinal cell	0.460966542750929	0.277155096765959	0.164214398318445
WBGene00021237	crtc-1	Intestinal cell	0.0576208178438662	0.150333884069943	0.175801302336048
WBGene00007515	C10C6.7	Intestinal cell	0	0	0.156225589751601
WBGene00019415	K05F6.4	Intestinal cell	0.0836431226765799	0.0772582012652449	0
WBGene00018045	F35D11.4	Muscle system	0.374722838137472	0.69545753045399	0
WBGene00018045	F35D11.4	Intestinal cell	0.374722838137472	0.69545753045399	0
WBGene00017305	nspb-12	Coelomocyte	0	0	0.114462313283351
WBGene00006635	tsp-9	Pharynx	0.898488120950324	0.493189449953492	0.200309048245865
WBGene00016613	best-9	Intestinal cell	0.0148698884758364	0.0353363248344661	0.0444642063139173
WBGene00008265	kcnl-4	Intestinal cell	0.00371747211895911	0.108575823612357	0.172547666292813
WBGene00008922	F17C11.11	Coelomocyte	0.173285198555957	0.232472209314794	0.0741070105231955
WBGene00007605	asp-10	Intestinal cell	0	0	0.247023368410652
WBGene00022856	cth-2	Intestinal cell	0.192771084337349	0.0774510400272785	0.168359616140075
WBGene00022856	cth-2	Muscle system	0.192771084337349	0.0774510400272785	0.168359616140075
WBGene00022856	cth-2	Neuron	0.192771084337349	0.0774510400272785	0.168359616140075
WBGene00002025	hsp-60	Seam hypodermal cell	0.392361111111111	0.207042114981574	0.101920472910994
WBGene00002025	hsp-60	Intestinal cell	0.392361111111111	0.207042114981574	0.101920472910994
WBGene00002025	hsp-60	Muscle system	0.392361111111111	0.207042114981574	0.101920472910994
WBGene00002025	hsp-60	Pharynx	0.392361111111111	0.207042114981574	0.101920472910994
WBGene00002025	hsp-60	Hypodermal cell	0.392361111111111	0.207042114981574	0.101920472910994
WBGene00009530	F38B2.3	Coelomocyte	0	0	0.280599360233459
WBGene00019458	K06H7.7	Intestinal cell	0.565410199556541	0.814748523265007	0.12298610257041
WBGene00019458	K06H7.7	Muscle system	0.565410199556541	0.814748523265007	0.12298610257041
WBGene00013658	Y105C5B.19	Excretory system	0.278985507246377	0.165321978186165	0.0561198720466917
WBGene00021790	Y51H7C.12	Intestinal cell	0.0799256505576208	0.468866171003717	0
WBGene00044689	arid-1	Intestinal cell	0.570631970260223	1.06728624535316	0
WBGene00007499	C09H10.5	Coelomocyte	0.247292418772563	0.197541351077134	0.0820738899506384
WBGene00013228	Y56A3A.7	Hypodermal cell	0.595300261096606	0.138003355366745	0.103220478943022
WBGene00013228	Y56A3A.7	Intestinal cell	0.595300261096606	0.138003355366745	0.103220478943022
WBGene00013228	Y56A3A.7	Muscle system	0.595300261096606	0.138003355366745	0.103220478943022
WBGene00013228	Y56A3A.7	Seam hypodermal cell	0.595300261096606	0.138003355366745	0.103220478943022
WBGene00006814	unc-82	Intestinal cell	0.0465631929046563	0.00738936435688341	0.173410404624277
WBGene00006814	unc-82	Muscle system	0.0465631929046563	0.00738936435688341	0.173410404624277
WBGene00006388	taf-7.1	Excretory system	0.681159420289855	0.41109852774632	0.0412881915772089
WBGene00000674	col-99	Excretory system	0.277777777777778	0.240179669297132	0.148024246371556
WBGene00000674	col-99	Hypodermal cell	0.277777777777778	0.240179669297132	0.148024246371556
WBGene00001727	grl-18	Coelomocyte	0.0324909747292419	4.98386559289086	0
WBGene00012663	hex-3	Coelomocyte	0.0667870036101083	0.207495272477222	0.0245226834822211
WBGene00017481	F15B10.3	Muscle system	0.190687361419069	0.00948558551924277	0.160565189466924
WBGene00017481	F15B10.3	Intestinal cell	0.190687361419069	0.00948558551924277	0.160565189466924
WBGene00011484	T05E11.8	Seam hypodermal cell	0.698884758364312	0.778535289144177	0.177856825255669
WBGene00011908	pash-1	Intestinal cell	0.469101123595506	0.120003157655706	0.106648465328584
WBGene00011908	pash-1	Muscle system	0.469101123595506	0.120003157655706	0.106648465328584
WBGene00011908	pash-1	Pharynx	0.469101123595506	0.120003157655706	0.106648465328584
WBGene00017653	F21C10.3	Muscle system	0.316348195329087	0.575316291091329	0.0745851202685064
WBGene00020953	W02G9.3	Coelomocyte	0.106741573033708	0.188420562379927	0.0770712909441233
WBGene00020953	W02G9.3	Intestinal cell	0.106741573033708	0.188420562379927	0.0770712909441233
WBGene00005832	srw-85	P cell	0.0271966527196653	0.0217509582911156	0.0530307047780665
WBGene00005832	srw-85	Seam hypodermal cell	0.0271966527196653	0.0217509582911156	0.0530307047780665
WBGene00005832	srw-85	Hypodermal cell	0.0271966527196653	0.0217509582911156	0.0530307047780665
WBGene00014150	ZK909.6	Pharynx	0.566489361702128	0.405792870817339	0
WBGene00014150	ZK909.6	Muscle system	0.566489361702128	0.405792870817339	0
WBGene00021460	zwl-1	Intestinal cell	0.260223048327138	0.904967894558972	0.130383762875397
WBGene00007224	C01G6.2	Intestinal cell	0.215613382899628	0.281208462289877	0
WBGene00000792	crb-1	Pharynx	0.553047404063205	0.491022164472451	0.373634585375503
WBGene00000792	crb-1	Intestinal cell	0.553047404063205	0.491022164472451	0.373634585375503
WBGene00012825	Y43F8C.3	Intestinal cell	0.440425531914894	0.475049135763401	0.0239848415801214
WBGene00012825	Y43F8C.3	Seam hypodermal cell	0.440425531914894	0.475049135763401	0.0239848415801214
WBGene00012825	Y43F8C.3	Hypodermal cell	0.440425531914894	0.475049135763401	0.0239848415801214
WBGene00013880	mppb-1	Intestinal cell	0.239373601789709	0.183414817927874	0.0814133355043556
WBGene00013880	mppb-1	Coelomocyte	0.239373601789709	0.183414817927874	0.0814133355043556
WBGene00013880	mppb-1	Muscle system	0.239373601789709	0.183414817927874	0.0814133355043556
WBGene00003220	mes-2	Intestinal cell	0.516629711751663	1.29955151366193	0.0372925601342532
WBGene00003220	mes-2	Muscle system	0.516629711751663	1.29955151366193	0.0372925601342532
WBGene00007063	2L52.1	Coelomocyte	0.290262172284644	0.451947755660754	0
WBGene00007063	2L52.1	Intestinal cell	0.290262172284644	0.451947755660754	0
WBGene00018104	fbxb-53	Intestinal cell	0.24367816091954	0.257507720145155	0
WBGene00018104	fbxb-53	Coelomocyte	0.24367816091954	0.257507720145155	0
WBGene00018104	fbxb-53	Muscle system	0.24367816091954	0.257507720145155	0
WBGene00018104	fbxb-53	P cell	0.24367816091954	0.257507720145155	0
WBGene00019751	M03D4.4	Coelomocyte	0.115631691648822	0.0346865089304298	0.131371518654756
WBGene00019751	M03D4.4	Muscle system	0.115631691648822	0.0346865089304298	0.131371518654756
WBGene00010236	F58B4.3	Coelomocyte	0.036101083032491	1.60738957971208	0.0513808606294155
WBGene00006767	unc-31	Intestinal cell	0.29277566539924	0.267481842664525	0.0696427327808343
WBGene00006767	unc-31	P cell	0.29277566539924	0.267481842664525	0.0696427327808343
WBGene00013735	Y111B2A.12	Intestinal cell	0.507434944237918	0.894623963397199	0.0434612542917989
WBGene00000533	clh-6	Coelomocyte	0.788808664259928	0.476210941657047	0.150529865125241
WBGene00003996	pgp-2	Intestinal cell	0.107806691449814	0.00686683824230292	0.105416659346065
WBGene00018106	F36H5.8	Pharynx	0.411616161616162	0.320168753402286	0.178017927452459
WBGene00018106	F36H5.8	P cell	0.411616161616162	0.320168753402286	0.178017927452459
WBGene00018106	F36H5.8	Glia	0.411616161616162	0.320168753402286	0.178017927452459
WBGene00018106	F36H5.8	Rectum and anus	0.411616161616162	0.320168753402286	0.178017927452459
WBGene00044534	H23N18.6	Intestinal cell	0.00371747211895911	0.00131170982095882	0
WBGene00017422	F13C5.1	Coelomocyte	0.122743682310469	0.328666211337692	0.365844735494256
WBGene00002058	ifd-2	Intestinal cell	0.00371747211895911	0.0419023759495717	0.0340020401224073
WBGene00006452	heh-1	Coelomocyte	0.0235546038543897	0.000912100523257217	0
WBGene00006452	heh-1	Muscle system	0.0235546038543897	0.000912100523257217	0
WBGene00012339	W07G4.5	Intestinal cell	0.0966542750929368	0.0670445958252484	0.093231400335633
WBGene00022599	ZC395.10	Neuron	0.991573033707865	0.41607825133616	0.098249521033585
WBGene00010471	cdr-6	Seam hypodermal cell	0.372315035799523	0.514519644849951	0
WBGene00010471	cdr-6	P cell	0.372315035799523	0.514519644849951	0
WBGene00010471	cdr-6	Muscle system	0.372315035799523	0.514519644849951	0
WBGene00010471	cdr-6	Intestinal cell	0.372315035799523	0.514519644849951	0
WBGene00000981	dhs-18	Coelomocyte	0.052434456928839	0.00696125690756438	0.11010184420589
WBGene00000981	dhs-18	Intestinal cell	0.052434456928839	0.00696125690756438	0.11010184420589
WBGene00021913	cec-8	Neuron	0.924157303370786	0.348830027794922	0.11187768040276
WBGene00000993	dhs-30	Intestinal cell	0.312267657992565	0.119729066297698	0.167546284661138
WBGene00018051	che-10	Neuron	0.0926966292134832	0.018630861498028	0.179081312865003
WBGene00000111	alh-5	Intestinal cell	0	0	0
WBGene00013513	Y71A12C.2	Intestinal cell	0.00929368029739777	0.0149010715852825	0
WBGene00019687	K12H6.7	Muscle system	0.286624203821656	0.247435417267452	0
WBGene00044989	Y37A1B.17	Coelomocyte	0.877256317689531	0.246305198597524	0.0713623064297438
WBGene00016849	acs-21	Intestinal cell	0.0204460966542751	0.0152430438211107	0
WBGene00000375	cyp-44A1	Intestinal cell	0.719330855018587	0.0627372008707083	0.150138878462578
WBGene00011345	dma-1	Neuron	0.480337078651685	0.265997764151964	0.201640005377067
WBGene00007620	ocrl-1	Coelomocyte	0.770758122743682	0.263419036717443	0.335633041208279
WBGene00011247	mrpl-49	Muscle system	0.740976645435244	0.502651943464077	0.0656857593273778
WBGene00019298	K02D7.1	Intestinal cell	0	0	0.201405812571751
WBGene00012065	fbxb-2	Hypodermal cell	0.0585774058577406	0.037986308797261	0.11010184420589
WBGene00012065	fbxb-2	P cell	0.0585774058577406	0.037986308797261	0.11010184420589
WBGene00012065	fbxb-2	Seam hypodermal cell	0.0585774058577406	0.037986308797261	0.11010184420589
WBGene00006764	unc-27	Muscle system	0.012847965738758	0.00071325334445277	0.226680267482716
WBGene00006764	unc-27	Coelomocyte	0.012847965738758	0.00071325334445277	0.226680267482716
WBGene00006810	unc-78	Muscle system	0.849256900212314	0.439358407065855	0.0784662464363246
WBGene00013145	cutl-2	P cell	0.104602510460251	0.0175835012401212	0.23121387283237
WBGene00013145	cutl-2	Seam hypodermal cell	0.104602510460251	0.0175835012401212	0.23121387283237
WBGene00013145	cutl-2	Hypodermal cell	0.104602510460251	0.0175835012401212	0.23121387283237
WBGene00021479	oac-55	Intestinal cell	0	0	0
WBGene00016189	C28G1.4	Intestinal cell	0.087360594795539	0.131838538770014	0
WBGene00007934	C34E7.4	Seam hypodermal cell	0.290393013100437	0.100123975173118	0.0568558703686156
WBGene00007934	C34E7.4	P cell	0.290393013100437	0.100123975173118	0.0568558703686156
WBGene00007934	C34E7.4	Intestinal cell	0.290393013100437	0.100123975173118	0.0568558703686156
WBGene00007934	C34E7.4	Hypodermal cell	0.290393013100437	0.100123975173118	0.0568558703686156
WBGene00004356	rhi-1	Intestinal cell	0.533333333333333	0.271719687138298	0.0841798080700376
WBGene00004356	rhi-1	Seam hypodermal cell	0.533333333333333	0.271719687138298	0.0841798080700376
WBGene00004356	rhi-1	Pharynx	0.533333333333333	0.271719687138298	0.0841798080700376
WBGene00004356	rhi-1	Hypodermal cell	0.533333333333333	0.271719687138298	0.0841798080700376
WBGene00011527	cchl-1	Intestinal cell	0.647331786542923	0.441642688322014	0.142473337132622
WBGene00011527	cchl-1	Muscle system	0.647331786542923	0.441642688322014	0.142473337132622
WBGene00011527	cchl-1	Seam hypodermal cell	0.647331786542923	0.441642688322014	0.142473337132622
WBGene00001820	ham-1	Pharynx	0.628509719222462	0.423195889708366	0.0431369165732033
WBGene00004771	sem-2	Glia	0.225868725868726	0.211905294160927	0.165367529333945
WBGene00001569	meg-3	Seam hypodermal cell	0.437743190661479	0.547053535918973	0.0750694392312889
WBGene00001569	meg-3	Coelomocyte	0.437743190661479	0.547053535918973	0.0750694392312889
WBGene00001569	meg-3	Intestinal cell	0.437743190661479	0.547053535918973	0.0750694392312889
WBGene00021412	cyp-29A3	Intestinal cell	0	0	0
WBGene00007557	C14A4.6	Intestinal cell	0	0	0.126576937681954
WBGene00022615	ZC449.5	Excretory system	0.345864661654135	1.2391894023345	0.0463354454573888
WBGene00022615	ZC449.5	Intestinal cell	0.345864661654135	1.2391894023345	0.0463354454573888
WBGene00017254	fbxb-111	Intestinal cell	0.276951672862454	0.876620536690512	0.0814133355043556
WBGene00003634	nhr-44	P cell	0.309623430962343	0.438493185787913	0.0837731423305688
WBGene00003634	nhr-44	Seam hypodermal cell	0.309623430962343	0.438493185787913	0.0837731423305688
WBGene00003634	nhr-44	Hypodermal cell	0.309623430962343	0.438493185787913	0.0837731423305688
WBGene00018809	F54D10.8	Seam hypodermal cell	0.0185873605947955	0.0183971643468488	0
WBGene00015777	sfxn-2	Pharynx	0.930885529157667	0.455682819533068	0.156932492872649
WBGene00018964	F56D2.2	Intestinal cell	0.533457249070632	0.965170145839291	0
WBGene00001464	flp-21	Intestinal cell	0.00743494423791822	0.134595995521714	0.146957970020574
WBGene00003612	nhr-13	Intestinal cell	0.191449814126394	0.208555385135311	0.321130378933847
WBGene00002079	xpo-2	Coelomocyte	0.526217228464419	0.888961472577882	0.12298610257041
WBGene00002079	xpo-2	Intestinal cell	0.526217228464419	0.888961472577882	0.12298610257041
WBGene00022373	mrpl-15	Muscle system	0.780487804878049	0.419093952751782	0
WBGene00022373	mrpl-15	Intestinal cell	0.780487804878049	0.419093952751782	0
WBGene00018783	cbs-2	Intestinal cell	0.0148698884758364	0.0617325673087755	0
WBGene00012562	Y37H2A.1	Neuron	0.856741573033708	0.424079108267784	0.210194429847609
WBGene00001651	gon-2	Intestinal cell	0.148558758314856	0.0430290142982836	0.060051551947672
WBGene00001651	gon-2	Muscle system	0.148558758314856	0.0430290142982836	0.060051551947672
WBGene00017755	zip-8	Intestinal cell	0.243494423791822	0.34002595216385	0.0595912043382397
WBGene00007508	C10C5.4	Intestinal cell	0.00929368029739777	0.00156239945722423	0.0578034682080925
WBGene00015186	misc-1	P cell	0.917582417582418	0.46801498736874	0.154830718414533
WBGene00015430	C04E7.3	Coelomocyte	0.0649819494584837	0.107117070654977	0
WBGene00008803	lips-10	Hypodermal cell	0.196506550218341	0.159941600989636	0.385356454720617
WBGene00008803	lips-10	Seam hypodermal cell	0.196506550218341	0.159941600989636	0.385356454720617
WBGene00008803	lips-10	Intestinal cell	0.196506550218341	0.159941600989636	0.385356454720617
WBGene00008803	lips-10	P cell	0.196506550218341	0.159941600989636	0.385356454720617
WBGene00021209	hgap-1	P cell	0.805860805860806	0.48876009834914	0.0322024892524192
WBGene00015326	ivd-1	Coelomocyte	0.205776173285199	0.188849737348408	0.201933513390716
WBGene00011677	cyp-13A1	Intestinal cell	0.00929368029739777	0.00127375796241311	0
WBGene00004413	rpl-2	Muscle system	0.995565410199557	0.454014626541331	0.131371518654756
WBGene00004413	rpl-2	Intestinal cell	0.995565410199557	0.454014626541331	0.131371518654756
WBGene00018395	mtch-1	Neuron	0.946629213483146	0.506496344165757	0.179037290910021
WBGene00206464	F59C6.18	Intestinal cell	0.0111524163568773	0.00408921933085502	0
WBGene00018578	F47G3.3	Neuron	0.357142857142857	0.41960237610072	0.0829714854661615
WBGene00018578	F47G3.3	Intestinal cell	0.357142857142857	0.41960237610072	0.0829714854661615
WBGene00013875	ZC376.3	Intestinal cell	0	0	0.173410404624277
WBGene00008447	E01G4.5	Neuron	0.862359550561798	0.399655245045553	0
WBGene00011207	R10E8.1	Intestinal cell	0	0	0.293915940041148
WBGene00002601	let-381	Coelomocyte	0.0415162454873646	0.0263973332464549	0.275254610514726
WBGene00016492	C37A2.6	Seam hypodermal cell	0.222007722007722	0.21508817569548	0.226680267482716
WBGene00016492	C37A2.6	Intestinal cell	0.222007722007722	0.21508817569548	0.226680267482716
WBGene00012834	Y43F8C.13	Intestinal cell	0	0	0.156225589751601
WBGene00010131	F55H2.5	Intestinal cell	0.33457249070632	2.16153578066915	0.0434816874155844
WBGene00000893	cyn-17	Coelomocyte	0.0451263537906137	0.542301974941601	0.121948245164752
WBGene00015148	hpo-28	Muscle system	0.0615711252653928	0.00837810429884105	0
WBGene00003579	ndx-2	Coelomocyte	0.00180505415162455	0.0133659962179818	0.247023368410652
WBGene00010188	F57B1.5	P cell	0.0531135531135531	0.0787914375700635	0.215684582866017
WBGene00000745	col-172	Seam hypodermal cell	0.0223048327137546	0.015280344539258	0.0485743430320105
WBGene00008369	D1053.4	Intestinal cell	0.205533596837945	0.535067805897659	0.208928198342503
WBGene00008369	D1053.4	P cell	0.205533596837945	0.535067805897659	0.208928198342503
WBGene00008369	D1053.4	Seam hypodermal cell	0.205533596837945	0.535067805897659	0.208928198342503
WBGene00020706	atg-9	Neuron	0.640449438202247	0.482004101919887	0.0622882200518238
WBGene00004210	ptc-3	Hypodermal cell	0.0829694323144105	0.113971565688997	0.315733229708068
WBGene00004210	ptc-3	Intestinal cell	0.0829694323144105	0.113971565688997	0.315733229708068
WBGene00004210	ptc-3	P cell	0.0829694323144105	0.113971565688997	0.315733229708068
WBGene00004210	ptc-3	Seam hypodermal cell	0.0829694323144105	0.113971565688997	0.315733229708068
WBGene00017688	ttr-35	Intestinal cell	0.0709534368070953	0.0318391189209366	0.0540219329047593
WBGene00017688	ttr-35	Muscle system	0.0709534368070953	0.0318391189209366	0.0540219329047593
WBGene00012860	acdh-11	P cell	0.196765498652291	0.0780089976224987	0
WBGene00012860	acdh-11	Muscle system	0.196765498652291	0.0780089976224987	0
WBGene00012860	acdh-11	Intestinal cell	0.196765498652291	0.0780089976224987	0
WBGene00012860	acdh-11	Seam hypodermal cell	0.196765498652291	0.0780089976224987	0
WBGene00012860	acdh-11	Hypodermal cell	0.196765498652291	0.0780089976224987	0
WBGene00002272	lec-9	Coelomocyte	0.0180505415162455	0.142222055953561	0
WBGene00015189	B0432.8	Intestinal cell	0.323970037453184	0.82174394682703	0.239737886577342
WBGene00015189	B0432.8	Coelomocyte	0.323970037453184	0.82174394682703	0.239737886577342
WBGene00016663	C45E1.4	Intestinal cell	0	0	0
WBGene00018568	F47E1.4	Rectum and anus	0.0681399631675875	0.033910209351427	0.0666963094708759
WBGene00013901	ugt-16	Intestinal cell	0	0	0.218126295124877
WBGene00022650	ZK84.2	Coelomocyte	0	0	0
WBGene00003690	nhr-100	Seam hypodermal cell	0.301624129930394	0.588060078728897	0.158365666323541
WBGene00003690	nhr-100	Intestinal cell	0.301624129930394	0.588060078728897	0.158365666323541
WBGene00003690	nhr-100	Muscle system	0.301624129930394	0.588060078728897	0.158365666323541
WBGene00022675	gbb-2	Intestinal cell	0.0892193308550186	0.0432820605213023	0
WBGene00004279	rab-21	Neuron	0.811797752808989	0.479677503893684	0.0659355150662652
WBGene00006920	vha-11	Hypodermal cell	0.780632411067194	0.492125613205732	0.162065798714278
WBGene00006920	vha-11	Coelomocyte	0.780632411067194	0.492125613205732	0.162065798714278
WBGene00018900	rod-1	Intestinal cell	0.58364312267658	0.806322847080526	0.268160419522078
WBGene00004497	rps-28	Muscle system	0.809312638580931	0.452679178682671	0
WBGene00004497	rps-28	Intestinal cell	0.809312638580931	0.452679178682671	0
WBGene00018405	F44A2.5	Coelomocyte	0.113718411552347	0.496251041377395	0.0947597839476926
WBGene00019017	F57F4.4	Coelomocyte	0.075812274368231	0.959670862197938	0.110452487021833
WBGene00016842	npr-35	P cell	0.043956043956044	0.0658707286949362	0.0306649698716671
WBGene00008236	C50F4.12	Intestinal cell	0.498891352549889	0.872853715855957	0
WBGene00008236	C50F4.12	Muscle system	0.498891352549889	0.872853715855957	0
WBGene00006568	thk-1	Coelomocyte	0.963898916967509	0.385404952914163	0.211154221764721
WBGene00018138	folt-2	Intestinal cell	0	0	0.0639890791971503
WBGene00006372	syx-2	Intestinal cell	0.235697940503432	0.259320540065893	0.0583873416243358
WBGene00006372	syx-2	Excretory system	0.235697940503432	0.259320540065893	0.0583873416243358
WBGene00006372	syx-2	Pharynx	0.235697940503432	0.259320540065893	0.0583873416243358
WBGene00020835	T27A1.3	Intestinal cell	0.402621722846442	0.928865551583248	0
WBGene00020835	T27A1.3	Coelomocyte	0.402621722846442	0.928865551583248	0
WBGene00009123	F25H2.12	Intestinal cell	0.59860788863109	0.53270924002096	0
WBGene00009123	F25H2.12	Muscle system	0.59860788863109	0.53270924002096	0
WBGene00009123	F25H2.12	Seam hypodermal cell	0.59860788863109	0.53270924002096	0
WBGene00021726	bath-10	Pharynx	0.982721382289417	0.424404261668135	0
WBGene00010115	aakb-1	Hypodermal cell	0.240208877284595	0.28377219071888	0.228472206356097
WBGene00010115	aakb-1	Intestinal cell	0.240208877284595	0.28377219071888	0.228472206356097
WBGene00010115	aakb-1	Muscle system	0.240208877284595	0.28377219071888	0.228472206356097
WBGene00010115	aakb-1	Seam hypodermal cell	0.240208877284595	0.28377219071888	0.228472206356097
WBGene00010917	M110.9	Coelomocyte	0.0342960288808664	0.117789901410047	0.0520751965838671
WBGene00019322	ahcy-1	P cell	0.644501278772379	0.1724180065753	0.0280599360233459
WBGene00019322	ahcy-1	Muscle system	0.644501278772379	0.1724180065753	0.0280599360233459
WBGene00019322	ahcy-1	Seam hypodermal cell	0.644501278772379	0.1724180065753	0.0280599360233459
WBGene00019322	ahcy-1	Hypodermal cell	0.644501278772379	0.1724180065753	0.0280599360233459
WBGene00019691	K12H6.12	Intestinal cell	0.0910780669144981	0.330793523584326	0
WBGene00010101	fbxb-57	Hypodermal cell	0.0826271186440678	0.0197635567732662	0.105097214923805
WBGene00010101	fbxb-57	P cell	0.0826271186440678	0.0197635567732662	0.105097214923805
WBGene00010101	fbxb-57	Excretory system	0.0826271186440678	0.0197635567732662	0.105097214923805
WBGene00010101	fbxb-57	Seam hypodermal cell	0.0826271186440678	0.0197635567732662	0.105097214923805
WBGene00001816	haf-6	Muscle system	0.585365853658537	0.801195235631409	0
WBGene00001816	haf-6	Intestinal cell	0.585365853658537	0.801195235631409	0
WBGene00017079	D2096.12	Intestinal cell	0.548327137546468	0.56207799104772	0.125659713495853
WBGene00007102	B0024.13	Intestinal cell	0.0520446096654275	0.0766507346432997	0.328428796636889
WBGene00194892	dsb-2	Intestinal cell	0.532150776053215	0.823746229879905	0
WBGene00194892	dsb-2	Muscle system	0.532150776053215	0.823746229879905	0
WBGene00015381	C03B1.13	Intestinal cell	0.0111524163568773	0.000202988306281493	0.275254610514726
WBGene00009164	hrdl-1	Neuron	0.853932584269663	0.516903806278499	0.0774153592072667
WBGene00011106	acl-5	Hypodermal cell	0.571428571428571	0.363581311849404	0.182922367747128
WBGene00011106	acl-5	Seam hypodermal cell	0.571428571428571	0.363581311849404	0.182922367747128
WBGene00011106	acl-5	P cell	0.571428571428571	0.363581311849404	0.182922367747128
WBGene00011106	acl-5	Muscle system	0.571428571428571	0.363581311849404	0.182922367747128
WBGene00011106	acl-5	Intestinal cell	0.571428571428571	0.363581311849404	0.182922367747128
WBGene00012462	Y17G7B.8	Intestinal cell	0.0669144981412639	0.115176416878628	0
WBGene00011835	T19B10.8	Intestinal cell	0.388475836431227	0.420691707416734	0.278373642928491
WBGene00004333	rec-8	Intestinal cell	0.00371747211895911	0.133400057191879	0.082872355853896
WBGene00013925	ZK20.4	Intestinal cell	0.503355704697987	0.412648817746343	0.0566700668706789
WBGene00013925	ZK20.4	Coelomocyte	0.503355704697987	0.412648817746343	0.0566700668706789
WBGene00013925	ZK20.4	Muscle system	0.503355704697987	0.412648817746343	0.0566700668706789
WBGene00003728	nhr-138	Intestinal cell	0.16542750929368	0.774108900065603	0.368958307711229
WBGene00017765	gcst-1	P cell	0.296127562642369	0.0570892539275477	0.180635838150289
WBGene00017765	gcst-1	Muscle system	0.296127562642369	0.0570892539275477	0.180635838150289
WBGene00017765	gcst-1	Intestinal cell	0.296127562642369	0.0570892539275477	0.180635838150289
WBGene00003598	nhl-2	Intestinal cell	0.412639405204461	0.570862616340596	0.0803357268279247
WBGene00009690	F44E5.3	Muscle system	0.00856531049250535	0.00370697286055946	0.0831704578533705
WBGene00009690	F44E5.3	Coelomocyte	0.00856531049250535	0.00370697286055946	0.0831704578533705
WBGene00008218	nasp-2	Muscle system	0.75583864118896	0.743688175020769	0.323124977560765
WBGene00017741	F23C8.13	Coelomocyte	0.0072202166064982	0.0600180505415162	0
WBGene00255704	B0348.10	Intestinal cell	0.115241635687732	0.983890954151178	0
WBGene00008719	ttr-52	Intestinal cell	0.0158013544018059	0.00476002977441519	0.0415852289266852
WBGene00008719	ttr-52	Pharynx	0.0158013544018059	0.00476002977441519	0.0415852289266852
WBGene00007302	C04F12.8	Intestinal cell	0.0687732342007435	2.7121282527881	0.092485549132948
WBGene00007653	cysl-1	Intestinal cell	0.527881040892193	0.586448999997707	0.192678227360308
WBGene00004335	ref-2	Glia	0.272	0.380491195727318	0.149491728124377
WBGene00004335	ref-2	P cell	0.272	0.380491195727318	0.149491728124377
WBGene00004335	ref-2	Excretory system	0.272	0.380491195727318	0.149491728124377
WBGene00001208	egl-44	Pharynx	0.501915708812261	0.275040151437029	0.134426670251378
WBGene00001208	egl-44	Neuron	0.501915708812261	0.275040151437029	0.134426670251378
WBGene00017133	EEED8.2	Pharynx	0.956803455723542	0.385868519746627	0
WBGene00000793	crh-1	Intestinal cell	0.35361216730038	0.150898482975529	0.0680884002451182
WBGene00000793	crh-1	P cell	0.35361216730038	0.150898482975529	0.0680884002451182
WBGene00009262	F30A10.3	Intestinal cell	0.492239467849224	1.06073886262809	0.143710280075368
WBGene00009262	F30A10.3	Muscle system	0.492239467849224	1.06073886262809	0.143710280075368
WBGene00012775	srt-50	Intestinal cell	0	0	0
WBGene00009947	F52H3.5	Intestinal cell	0.0767790262172285	0.630049215340329	0.0875810124365038
WBGene00009947	F52H3.5	Coelomocyte	0.0767790262172285	0.630049215340329	0.0875810124365038
WBGene00002103	ins-20	Coelomocyte	0	0	0
WBGene00003030	lin-45	Intestinal cell	0.490706319702602	0.412585003173452	0.0909639699984288
WBGene00004978	spg-7	Muscle system	0.569844789356984	0.354693587618658	0.0304228780042592
WBGene00004978	spg-7	Intestinal cell	0.569844789356984	0.354693587618658	0.0304228780042592
WBGene00000031	abu-8	Coelomocyte	0.00541516245487365	0.0057216810843948	0.120423892100193
WBGene00017153	E_BE45912.2	Intestinal cell	0.0148698884758364	0.000587346269276776	0
WBGene00003989	pfn-1	Neuron	0.99438202247191	0.496671742933847	0.217306271458994
WBGene00021597	spsb-1	Intestinal cell	0.0947955390334572	0.500630947102759	0
WBGene00001950	hlh-3	Neuron	0.334269662921348	0.172620717494882	0.23409504258729
WBGene00018256	cutl-28	Intestinal cell	0.241635687732342	1.02933589457753	0.176949392473752
WBGene00016235	C29H12.2	Coelomocyte	0.963898916967509	0.437857903247398	0.100820002688533
WBGene00018598	F48C1.5	Intestinal cell	0.704460966542751	1.73978653278657	0.277139916066197
WBGene00011762	T13H10.2	Seam hypodermal cell	0.00371747211895911	0.00250862732616389	0
WBGene00044469	clec-173	Coelomocyte	0.0036101083032491	0.0036101083032491	0.0853187722628671
WBGene00009922	F52B5.3	Intestinal cell	0.0910780669144981	0.0740586017439862	0.101856331644216
WBGene00008730	F13B12.2	Intestinal cell	0	0	0.444642063139173
WBGene00000231	atx-2	Seam hypodermal cell	0.947698744769874	0.41304831547053	0.0543606284088644
WBGene00000231	atx-2	P cell	0.947698744769874	0.41304831547053	0.0543606284088644
WBGene00000231	atx-2	Hypodermal cell	0.947698744769874	0.41304831547053	0.0543606284088644
WBGene00011352	rskn-1	Intestinal cell	0.886617100371747	0.31768511736162	0.0555802578923966
WBGene00019960	ztf-16	Pharynx	0.0863930885529158	0.0235715769881322	0.0494751511053573
WBGene00010006	F53H2.3	Intestinal cell	0.613899613899614	1.02810612810613	0.106627756888714
WBGene00010006	F53H2.3	Seam hypodermal cell	0.613899613899614	1.02810612810613	0.106627756888714
WBGene00020695	T22F3.2	Excretory system	0.691729323308271	0.561463258662119	0.0377800445804526
WBGene00020695	T22F3.2	Intestinal cell	0.691729323308271	0.561463258662119	0.0377800445804526
WBGene00007016	mdt-15	Pharynx	0.398550724637681	0.294844697836448	0.146585295540387
WBGene00007016	mdt-15	Hypodermal cell	0.398550724637681	0.294844697836448	0.146585295540387
WBGene00007016	mdt-15	Seam hypodermal cell	0.398550724637681	0.294844697836448	0.146585295540387
WBGene00007016	mdt-15	Intestinal cell	0.398550724637681	0.294844697836448	0.146585295540387
WBGene00007016	mdt-15	Muscle system	0.398550724637681	0.294844697836448	0.146585295540387
WBGene00007016	mdt-15	P cell	0.398550724637681	0.294844697836448	0.146585295540387
WBGene00002999	lin-10	Neuron	0.99438202247191	0.484594486479758	0.045730591936782
WBGene00013006	lin-38	Coelomocyte	0.24187725631769	0.493682310469315	0.106627756888714
WBGene00011432	sdz-30	Intestinal cell	0.106741573033708	0.21845951613408	0
WBGene00011432	sdz-30	Coelomocyte	0.106741573033708	0.21845951613408	0
WBGene00000794	crn-1	Pharynx	0.755939524838013	0.458455685582174	0.0843846251213029
WBGene00007130	B0272.4	Intestinal cell	0.0520446096654275	0.00549485837105574	0.0297956021691198
WBGene00004998	spp-13	Coelomocyte	0.0884476534296029	5.82622637502654	0.0736349913478885
WBGene00015488	C05D11.13	Seam hypodermal cell	0.546332046332046	1.18928324810678	0.132881536110557
WBGene00015488	C05D11.13	Intestinal cell	0.546332046332046	1.18928324810678	0.132881536110557
WBGene00004438	rpl-25.1	Pharynx	0.991360691144708	0.468496372144798	0
WBGene00009394	clec-63	Coelomocyte	0	0	0.488480013026134
WBGene00018374	tag-343	Intestinal cell	0.016728624535316	0.419719673101114	0.136812942504361
WBGene00010423	zmp-5	Glia	0.189189189189189	0.206879710157637	0
WBGene00016025	xbx-4	Intestinal cell	0.122676579925651	9.76282527881041	0.149749917637545
WBGene00000452	ceh-31	Intestinal cell	0.210843373493976	0.219397861470359	0.150355842159778
WBGene00000452	ceh-31	Glia	0.210843373493976	0.219397861470359	0.150355842159778
WBGene00010054	F54D5.11	Neuron	1	0.491554068018426	0.218126295124877
WBGene00008402	wdfy-2	Hypodermal cell	0.370044052863436	0.347901401026484	0.0409953675234698
WBGene00008402	wdfy-2	P cell	0.370044052863436	0.347901401026484	0.0409953675234698
WBGene00008402	wdfy-2	Intestinal cell	0.370044052863436	0.347901401026484	0.0409953675234698
WBGene00008402	wdfy-2	Coelomocyte	0.370044052863436	0.347901401026484	0.0409953675234698
WBGene00008402	wdfy-2	Seam hypodermal cell	0.370044052863436	0.347901401026484	0.0409953675234698
WBGene00010847	M04B2.4	Intestinal cell	0.427937915742794	0.511906700963112	0.0692257104288533
WBGene00010847	M04B2.4	Muscle system	0.427937915742794	0.511906700963112	0.0692257104288533
WBGene00022178	Y71H2AM.13	Intestinal cell	0.0687732342007435	0.0143217386916224	0.0825763831544178
WBGene00012535	Y37A1A.2	Intestinal cell	0.0185873605947955	0.00829223362156287	0.328962827200526
WBGene00003482	mua-3	Excretory system	0.154761904761905	0.144471562525549	0.173845017167195
WBGene00003482	mua-3	Hypodermal cell	0.154761904761905	0.144471562525549	0.173845017167195
WBGene00006745	unc-5	Muscle system	0.768577494692144	0.40876208961792	0.0654378885374632
WBGene00002198	kin-14	Coelomocyte	0.00541516245487365	0.0680763280041258	0
WBGene00020902	jmjc-1	Intestinal cell	0.938661710037175	0.479833986861537	0.133981548826704
WBGene00003979	pes-5	Intestinal cell	0.226765799256506	0.425633833774524	0
WBGene00013759	fbxb-59	Muscle system	0.00636942675159236	0.000934313073719578	0
WBGene00004452	rpl-38	Muscle system	0.917960088691796	0.440089086340263	0.0614930512852048
WBGene00004452	rpl-38	Intestinal cell	0.917960088691796	0.440089086340263	0.0614930512852048
WBGene00004421	rpl-10	Intestinal cell	0.975609756097561	0.423142044628485	0
WBGene00004421	rpl-10	Muscle system	0.975609756097561	0.423142044628485	0
WBGene00010133	F55H12.2	Intestinal cell	0.0111524163568773	0.00111524163568773	0.610347179837001
WBGene00022712	ZK355.2	Intestinal cell	0.539033457249071	1.94521454224687	0.100966756695358
WBGene00010136	F55H12.5	Intestinal cell	0	0	0.214086919289231
WBGene00018869	rfip-1	Glia	0.586345381526104	0.717887348266538	0.169244388897568
WBGene00018869	rfip-1	Seam hypodermal cell	0.586345381526104	0.717887348266538	0.169244388897568
WBGene00022260	Y73C8B.3	Muscle system	0.719602977667494	0.189869137438984	0.0485743430320105
WBGene00022260	Y73C8B.3	Intestinal cell	0.719602977667494	0.189869137438984	0.0485743430320105
WBGene00022260	Y73C8B.3	Hypodermal cell	0.719602977667494	0.189869137438984	0.0485743430320105
WBGene00004219	ptr-4	Seam hypodermal cell	0.0855018587360595	0.210046470422292	0.100966756695358
WBGene00003963	pdi-2	Hypodermal cell	1	0.272963930047155	0.261949251698304
WBGene00003963	pdi-2	Seam hypodermal cell	1	0.272963930047155	0.261949251698304
WBGene00003963	pdi-2	P cell	1	0.272963930047155	0.261949251698304
WBGene00003124	mai-1	Intestinal cell	0.195899772209567	0.0650062806605896	0.169456421456949
WBGene00003124	mai-1	Muscle system	0.195899772209567	0.0650062806605896	0.169456421456949
WBGene00003124	mai-1	P cell	0.195899772209567	0.0650062806605896	0.169456421456949
WBGene00021753	Y50D7A.3	Coelomocyte	0.288389513108614	0.621280690803163	0.0672735082099555
WBGene00021753	Y50D7A.3	Intestinal cell	0.288389513108614	0.621280690803163	0.0672735082099555
WBGene00015658	tsg-101	Intestinal cell	0.330855018587361	1.08833421844574	0.123277538832425
WBGene00000449	ceh-27	Excretory system	0.360507246376812	0.194593991496958	0.155525026568859
WBGene00004493	rps-24	Intestinal cell	1	0.45690634840781	0.103220478943022
WBGene00004493	rps-24	Muscle system	1	0.45690634840781	0.103220478943022
WBGene00044924	M106.7	Muscle system	0.768577494692144	0.498744070322775	0.0649477170877444
WBGene00009512	bigr-1	Intestinal cell	0.00557620817843866	0.201192154851942	0.0988093473642607
WBGene00015623	C09B8.4	Intestinal cell	0.133828996282528	0.011957309695611	0.048985990006858
WBGene00020962	W02H5.8	Intestinal cell	0	0	0.0281968137600451
WBGene00013972	scl-20	Intestinal cell	0	0	0.0642260757867694
WBGene00015104	B0280.9	Seam hypodermal cell	0.585480093676815	0.451618897883559	0
WBGene00015104	B0280.9	Intestinal cell	0.585480093676815	0.451618897883559	0
WBGene00015104	B0280.9	Coelomocyte	0.585480093676815	0.451618897883559	0
WBGene00015104	B0280.9	Muscle system	0.585480093676815	0.451618897883559	0
WBGene00044921	F53C11.9	Coelomocyte	0.0505415162454874	0.013127246115801	0
WBGene00021856	Y54F10BM.1	Intestinal cell	0.410780669144981	1.89420275293881	0.085564344386979
WBGene00003405	mre-11	Intestinal cell	0.384758364312268	0.580291043116322	0.165152766308836
WBGene00013680	rpom-1	Seam hypodermal cell	0.531322505800464	0.462290266660018	0.0525486074619023
WBGene00013680	rpom-1	Intestinal cell	0.531322505800464	0.462290266660018	0.0525486074619023
WBGene00013680	rpom-1	Muscle system	0.531322505800464	0.462290266660018	0.0525486074619023
WBGene00001915	his-41	Neuron	0.99438202247191	0.237874912674165	0.115606936416185
WBGene00007762	C27B7.5	Intestinal cell	0.0799256505576208	0.683660824924765	0.053275085906076
WBGene00015336	C02D5.2	Intestinal cell	0.221729490022173	0.0783101300711931	0.153630480287289
WBGene00015336	C02D5.2	Muscle system	0.221729490022173	0.0783101300711931	0.153630480287289
WBGene00012624	fbxa-150	Intestinal cell	0	0	0
WBGene00018684	fbxa-41	Coelomocyte	0.01985559566787	0.0201480144404332	0
WBGene00007923	C34C12.4	Intestinal cell	0.545454545454545	0.301952018101095	0.0960190501795556
WBGene00007923	C34C12.4	Muscle system	0.545454545454545	0.301952018101095	0.0960190501795556
WBGene00044692	fbxb-91	Glia	0.386100386100386	0.744829850878279	0
WBGene00018521	F46H5.5	Coelomocyte	0.135379061371841	1.43120908034021	0.33348154735438
WBGene00009676	F44A6.4	Muscle system	0.478935698447894	1.8806357060263	0.0996611520829181
WBGene00009676	F44A6.4	Intestinal cell	0.478935698447894	1.8806357060263	0.0996611520829181
WBGene00006366	sym-1	Seam hypodermal cell	0.313397129186603	0.050232741657802	0.0259208377614764
WBGene00006366	sym-1	P cell	0.313397129186603	0.050232741657802	0.0259208377614764
WBGene00006366	sym-1	Glia	0.313397129186603	0.050232741657802	0.0259208377614764
WBGene00006366	sym-1	Intestinal cell	0.313397129186603	0.050232741657802	0.0259208377614764
WBGene00006366	sym-1	Hypodermal cell	0.313397129186603	0.050232741657802	0.0259208377614764
WBGene00008744	F13D12.10	Coelomocyte	0.0830324909747292	2.67373060152844	0
WBGene00004004	pgp-10	Intestinal cell	0.0483271375464684	0.441727946164492	0.124755686780056
WBGene00014149	fbxb-70	Glia	0.380614657210402	1.1256088355876	0.0837731423305688
WBGene00014149	fbxb-70	Pharynx	0.380614657210402	1.1256088355876	0.0837731423305688
WBGene00000623	col-46	P cell	0.026615969581749	0.049457656921104	0.277456647398844
WBGene00000623	col-46	Intestinal cell	0.026615969581749	0.049457656921104	0.277456647398844
WBGene00007228	acs-7	Intestinal cell	0.0241635687732342	0.00198488404508311	0.227572709480679
WBGene00004201	prx-19	Muscle system	0.454545454545455	0.27040700162589	0.0828129917021382
WBGene00004201	prx-19	Intestinal cell	0.454545454545455	0.27040700162589	0.0828129917021382
WBGene00012428	Y11D7A.3	Intestinal cell	0.191449814126394	3.41408943672689	0.371835175607612
WBGene00004321	rcan-1	Intestinal cell	0.563192904656319	0.878006347013946	0.0867919943064452
WBGene00004321	rcan-1	Muscle system	0.563192904656319	0.878006347013946	0.0867919943064452
WBGene00018960	ilcr-2	Intestinal cell	0.485458612975392	0.532406896460771	0.111517945095998
WBGene00018960	ilcr-2	Coelomocyte	0.485458612975392	0.532406896460771	0.111517945095998
WBGene00018960	ilcr-2	Muscle system	0.485458612975392	0.532406896460771	0.111517945095998
WBGene00008348	C56G7.3	Intestinal cell	0.271535580524345	0.441780938639643	0
WBGene00008348	C56G7.3	Coelomocyte	0.271535580524345	0.441780938639643	0
WBGene00007908	C34B4.3	Intestinal cell	0.00929368029739777	0.179801734820322	0.0710698379607694
[truncated: 7,140 more rows]

## Sheet: f
Cell-track-name	Tissue-type-of-cell-track	Neuron-specific gene	Glia-specific gene	Hypodermis-specific gene	Seam cell-specific gene	P cell-specific gene	Pharynx-specific gene	Muscle-specific gene	Intestine-specific gene	Rectum and anus-specific gene
ABalaaaalal	Neuron	NA	0.562092	0.181818	0.136618	0.136888	0.375	0.222331	0.0924242	0.414062
ABalaaaarlp	Neuron	NA	0.797386	0.461967	0.37402	0.308357	0.647321	0.5524	0.288788	0.65625
ABalaaaarrp	Neuron	NA	0.797386	0.461967	0.37402	0.308357	0.647321	0.5524	0.288788	0.65625
ABalaaapalr	Neuron	NA	0.843137	0.41744	0.31467	0.276657	0.6875	0.418217	0.234848	0.640625
ABalaaapprl	Neuron	NA	0.843137	0.41744	0.31467	0.276657	0.6875	0.418217	0.234848	0.640625
ABalaapaaar	Neuron	NA	0.562092	0.181818	0.136618	0.136888	0.375	0.222331	0.0924242	0.414062
ABalaappapa	Neuron	NA	0.895425	0.536178	0.425532	0.361671	0.683036	0.535749	0.312121	0.742188
ABalaapppaa	Neuron	NA	0.588235	0.28757	0.25196	0.197406	0.455357	0.437806	0.22	0.484375
ABalaappppaa	Neuron	NA	0.601307	0.315399	0.272116	0.230548	0.424107	0.420176	0.238788	0.515625
ABalaappppp	Neuron	NA	0.797386	0.456401	0.3729	0.317003	0.602679	0.522037	0.304545	0.671875
ABalapaaaaa	Neuron	NA	0.535948	0.261596	0.210526	0.17147	0.428571	0.341822	0.174848	0.484375
ABalapaaapa	Neuron	NA	0.784314	0.473098	0.386338	0.342939	0.642857	0.455436	0.270909	0.664062
ABalapaapaa	Neuron	NA	0.588235	0.28757	0.25196	0.197406	0.455357	0.437806	0.22	0.484375
ABalapaappaa	Neuron	NA	0.601307	0.315399	0.272116	0.230548	0.424107	0.420176	0.238788	0.515625
ABalapaappp	Neuron	NA	0.797386	0.456401	0.3729	0.317003	0.602679	0.522037	0.304545	0.671875
ABalapapapaa	Neuron	NA	0.581699	0.345083	0.307951	0.247839	0.5	0.491675	0.290909	0.570312
ABalapapapp	Neuron	NA	0.45098	0.220779	0.150056	0.152738	0.410714	0.178257	0.0984848	0.382812
ABalapappaaa	Neuron	NA	0.601307	0.315399	0.272116	0.230548	0.424107	0.420176	0.238788	0.515625
ABalapappap	Neuron	NA	0.830065	0.471243	0.37626	0.311239	0.607143	0.513222	0.306061	0.648438
ABalapapppa	Neuron	NA	0.673203	0.326531	0.25308	0.226225	0.526786	0.277179	0.144545	0.59375
ABalappaapa	Neuron	NA	0.496732	0.294991	0.240761	0.204611	0.433036	0.364349	0.185455	0.453125
ABalappapaa	Neuron	NA	0.535948	0.261596	0.210526	0.17147	0.428571	0.341822	0.174848	0.484375
ABalappappa	Neuron	NA	0.784314	0.473098	0.386338	0.342939	0.642857	0.455436	0.270909	0.664062
ABalapppaaa	Neuron	NA	0.542484	0.304267	0.237402	0.226225	0.441964	0.331048	0.169394	0.453125
ABalapppaap	Neuron	NA	0.666667	0.424861	0.362822	0.299712	0.544643	0.520078	0.279091	0.585938
ABalapppapaa	Neuron	NA	0.581699	0.345083	0.307951	0.247839	0.5	0.491675	0.290909	0.570312
ABalapppapp	Neuron	NA	0.496732	0.246753	0.178052	0.180115	0.4375	0.212537	0.117273	0.460938
ABalappppaaa	Neuron	NA	0.601307	0.315399	0.272116	0.230548	0.424107	0.420176	0.238788	0.515625
ABalappppap	Neuron	NA	0.830065	0.471243	0.37626	0.311239	0.607143	0.513222	0.306061	0.648438
ABalapppppa	Neuron	NA	0.673203	0.326531	0.25308	0.226225	0.526786	0.277179	0.144545	0.59375
ABalpapaaaa	Neuron	NA	0.686275	0.402597	0.324748	0.292507	0.665179	0.441724	0.259697	0.65625
ABalpapapaa	Neuron	NA	0.594771	0.348794	0.303471	0.255043	0.544643	0.478942	0.251818	0.640625
ABalpapapapp	Neuron	NA	0.222222	0.128015	0.109742	0.105187	0.196429	0.220372	0.0963636	0.1875
ABalpapappp	Neuron	NA	0.581699	0.330241	0.256439	0.236311	0.508929	0.411361	0.2	0.5625
ABalppaaapa	Neuron	NA	0.895425	0.536178	0.425532	0.361671	0.683036	0.535749	0.312121	0.742188
ABalppapaaa	Neuron	NA	0.810458	0.367347	0.284434	0.246398	0.522321	0.427032	0.218182	0.59375
ABalppapapa	Neuron	NA	0.875817	0.428571	0.341545	0.318444	0.651786	0.416259	0.248485	0.640625
ABalppappaa	Neuron	NA	0.699346	0.371058	0.335946	0.276657	0.504464	0.530852	0.28697	0.59375
ABalppappap	Neuron	NA	0.673203	0.352505	0.334826	0.266571	0.5	0.504407	0.266061	0.617188
ABalppapppaa	Neuron	NA	0.601307	0.315399	0.272116	0.230548	0.424107	0.420176	0.238788	0.515625
ABalppapppp	Neuron	NA	0.784314	0.424861	0.368421	0.295389	0.59375	0.51714	0.298182	0.671875
ABalpppaaaa	Neuron	NA	0.823529	0.404453	0.31131	0.278098	0.59375	0.440744	0.233939	0.601562
ABalpppapad	Neuron	NA	0.666667	0.435993	0.37626	0.317003	0.571429	0.53379	0.29303	0.679688
ABalpppapav	Neuron	NA	0.699346	0.474954	0.422172	0.353026	0.611607	0.568071	0.328788	0.71875
ABalpppapppa	Neuron	NA	0.555556	0.384045	0.324748	0.282421	0.508929	0.478942	0.270606	0.59375
ABalppppaad	Neuron	NA	0.732026	0.513915	0.480403	0.396254	0.625	0.639569	0.399697	0.664062
ABalppppapaa	Neuron	NA	0.509804	0.29128	0.241881	0.20317	0.428571	0.393732	0.222424	0.492188
ABalpppppaa	Neuron	NA	0.575163	0.361781	0.324748	0.256484	0.491071	0.461312	0.25303	0.601562
ABalpppppap	Neuron	NA	0.594771	0.371058	0.332587	0.263689	0.53125	0.492654	0.265152	0.609375
ABalppppppaa	Neuron	NA	0.496732	0.361781	0.322508	0.259366	0.486607	0.492654	0.278788	0.554688
ABalpppppppa	Neuron	NA	0.594771	0.424861	0.379619	0.31268	0.553571	0.561214	0.322727	0.578125
ABalpppppppp	Neuron	NA	0.503268	0.332096	0.279955	0.240634	0.464286	0.433888	0.220909	0.539062
ABarappaaaa	Neuron	NA	0.705882	0.382189	0.325868	0.293948	0.665179	0.449559	0.259697	0.664062
ABarappapaa	Neuron	NA	0.594771	0.348794	0.303471	0.255043	0.544643	0.478942	0.251818	0.640625
ABarappapapp	Neuron	NA	0.222222	0.128015	0.109742	0.105187	0.196429	0.220372	0.0963636	0.1875
ABarappappa	Neuron	NA	0.627451	0.358071	0.281075	0.273775	0.607143	0.418217	0.222727	0.695312
ABarappappp	Neuron	NA	0.581699	0.330241	0.256439	0.236311	0.508929	0.411361	0.2	0.5625
ABarapppaaa	Neuron	NA	0.810458	0.367347	0.284434	0.246398	0.522321	0.427032	0.218182	0.59375
ABarapppapa	Neuron	NA	0.875817	0.428571	0.341545	0.318444	0.651786	0.416259	0.248485	0.640625
ABarappppaa	Neuron	NA	0.699346	0.371058	0.335946	0.276657	0.504464	0.530852	0.28697	0.59375
ABarappppap	Neuron	NA	0.673203	0.352505	0.334826	0.266571	0.5	0.504407	0.266061	0.617188
ABarapppppaa	Neuron	NA	0.601307	0.315399	0.272116	0.230548	0.424107	0.420176	0.238788	0.515625
ABarapppppp	Neuron	NA	0.784314	0.424861	0.368421	0.295389	0.59375	0.51714	0.298182	0.671875
ABarpapaaaa	Neuron	NA	0.640523	0.426716	0.333707	0.318444	0.59375	0.374143	0.218182	0.53125
ABarpapaappa	Neuron	NA	0.581699	0.300557	0.237402	0.216138	0.410714	0.350637	0.195455	0.539062
ABarpapaappp	Neuron	NA	0.509804	0.280148	0.215006	0.193084	0.397321	0.325171	0.177879	0.53125
ABarppaappa	Neuron	NA	0.346405	0.311688	0.264278	0.239193	0.263393	0.360431	0.168182	0.382812
ABarppaappp	Neuron	NA	0.346405	0.311688	0.264278	0.239193	0.263393	0.360431	0.168182	0.382812
ABarpppappa	Neuron	NA	0.346405	0.311688	0.264278	0.239193	0.263393	0.360431	0.168182	0.382812
ABarpppappp	Neuron	NA	0.346405	0.311688	0.264278	0.239193	0.263393	0.360431	0.168182	0.382812
ABplaaaaaaa	Neuron	NA	0.640523	0.426716	0.333707	0.318444	0.59375	0.374143	0.218182	0.53125
ABplaaaaappa	Neuron	NA	0.581699	0.300557	0.237402	0.216138	0.410714	0.350637	0.195455	0.539062
ABplaaaaappp	Neuron	NA	0.509804	0.280148	0.215006	0.193084	0.397321	0.325171	0.177879	0.53125
ABplaapaapa	Neuron	NA	0.895425	0.564007	0.469205	0.393372	0.700893	0.616063	0.336061	0.742188
ABplaapapaa	Neuron	NA	0.607843	0.374768	0.31355	0.268012	0.486607	0.476004	0.261515	0.53125
ABplaapapap	Neuron	NA	0.54902	0.335807	0.270997	0.233429	0.46875	0.410382	0.216667	0.484375
ABplaapappa	Neuron	NA	0.575163	0.359926	0.31355	0.263689	0.504464	0.458374	0.223636	0.546875
ABplaapapppa	Neuron	NA	0.444444	0.276438	0.255319	0.198847	0.464286	0.412341	0.212424	0.5
ABplapaaaapa	Neuron	NA	0.431373	0.207792	0.164614	0.158501	0.299107	0.265426	0.125455	0.351562
ABplapaaaapp	Neuron	NA	0.653595	0.365492	0.309071	0.272334	0.491071	0.405485	0.212121	0.5
ABplapaaapad	Neuron	NA	0.385621	0.25974	0.259798	0.220461	0.379464	0.493634	0.258788	0.398438
ABplapaaapav	Neuron	NA	0.379085	0.25974	0.263158	0.221902	0.379464	0.497551	0.260606	0.414062
ABplapaaapp	Neuron	NA	0.653595	0.486085	0.423292	0.396254	0.589286	0.518119	0.298788	0.609375
ABplapappppaa	Neuron	NA	0.686275	0.61039	0.533035	0.469741	0.598214	0.631734	0.379394	0.742188
ABplapappppap	Neuron	NA	0.686275	0.61039	0.533035	0.469741	0.598214	0.631734	0.379394	0.742188
ABplapppaaa	Neuron	NA	0.464052	0.261596	0.220605	0.195965	0.40625	0.331048	0.172121	0.578125
ABplapppappa	Neuron	NA	0.633987	0.339518	0.270997	0.236311	0.459821	0.386876	0.197576	0.546875
ABplapppappp	Neuron	NA	0.555556	0.283859	0.230683	0.188761	0.401786	0.325171	0.164545	0.5
ABplpaaaaaa	Neuron	NA	0.633987	0.404453	0.358343	0.31268	0.647321	0.53477	0.31303	0.648438
ABplpaaaaap	Neuron	NA	0.660131	0.428571	0.386338	0.305476	0.625	0.58668	0.338788	0.648438
ABplpaaaapp	Neuron	NA	0.803922	0.51577	0.427772	0.389049	0.696429	0.550441	0.319091	0.796875
ABplpaaapaa	Neuron	NA	0.705882	0.319109	0.244121	0.224784	0.59375	0.347698	0.185455	0.617188
ABplpaaappaa	Neuron	NA	0.581699	0.345083	0.307951	0.247839	0.5	0.491675	0.290909	0.570312
ABplpaaappp	Neuron	NA	0.705882	0.400742	0.342665	0.282421	0.602679	0.490695	0.295758	0.65625
ABplpaapaaa	Neuron	NA	0.718954	0.400742	0.342665	0.28098	0.5625	0.521058	0.296667	0.648438
ABplpaapaap	Neuron	NA	0.653595	0.359926	0.302352	0.247839	0.526786	0.487757	0.273939	0.609375
ABplpaappaa	Neuron	NA	0.640523	0.404453	0.368421	0.299712	0.517857	0.553379	0.311515	0.585938
ABplpaappap	Neuron	NA	0.503268	0.244898	0.221725	0.18732	0.4375	0.389814	0.18697	0.484375
ABplpaapppa	Neuron	NA	0.647059	0.356215	0.322508	0.259366	0.5625	0.520078	0.276061	0.65625
ABplpaappppa	Neuron	NA	0.294118	0.148423	0.111982	0.102305	0.200893	0.159647	0.0784848	0.21875
ABplpapaaaa	Neuron	NA	0.633987	0.398887	0.358343	0.306916	0.566964	0.58668	0.327576	0.664062
ABplpapaaap	Neuron	NA	0.562092	0.306122	0.266517	0.240634	0.53125	0.453477	0.249091	0.617188
ABplpapaapa	Neuron	NA	0.594771	0.332096	0.301232	0.246398	0.504464	0.49951	0.263636	0.640625
ABplpapaapp	Neuron	NA	0.594771	0.333952	0.286674	0.231988	0.5	0.461312	0.243636	0.640625
ABplpapapap	Neuron	NA	0.653595	0.41744	0.360582	0.306916	0.589286	0.542605	0.293636	0.71875
ABplpapappa	Neuron	NA	0.601307	0.393321	0.334826	0.28098	0.522321	0.510284	0.259091	0.671875
ABplpapappp	Neuron	NA	0.607843	0.430427	0.353863	0.31268	0.620536	0.487757	0.270909	0.75
ABplpappaaa	Neuron	NA	0.718954	0.530612	0.468085	0.377522	0.683036	0.63859	0.343636	0.734375
ABplpappppa	Neuron	NA	0.326797	0.159555	0.104143	0.108069	0.379464	0.174339	0.0666667	0.617188
ABplppaaaaa	Neuron	NA	0.542484	0.365492	0.319149	0.263689	0.513393	0.497551	0.26697	0.578125
ABplppaaaapp	Neuron	NA	0.45098	0.282004	0.273236	0.214697	0.46875	0.461312	0.255455	0.460938
ABplppaapap	Neuron	NA	0.529412	0.25974	0.234043	0.194524	0.46875	0.408423	0.199697	0.539062
ABplppaappa	Neuron	NA	0.69281	0.404453	0.334826	0.304035	0.59375	0.481881	0.259394	0.765625
ABplppaappp	Neuron	NA	0.69281	0.404453	0.334826	0.304035	0.59375	0.481881	0.259394	0.765625
ABplppapaaaa	Neuron	NA	0.588235	0.435993	0.406495	0.360231	0.602679	0.5857	0.358485	0.703125
ABplppapaaap	Neuron	NA	0.588235	0.435993	0.406495	0.360231	0.602679	0.5857	0.358485	0.703125
ABplppapaap	Neuron	NA	0.588235	0.435993	0.406495	0.360231	0.602679	0.5857	0.358485	0.703125
ABplppapapa	Neuron	NA	0.509804	0.3859	0.363942	0.314121	0.584821	0.508325	0.286364	0.671875
ABplppapapp	Neuron	NA	0.509804	0.3859	0.363942	0.314121	0.584821	0.508325	0.286364	0.671875
ABplppappaa	Neuron	NA	0.529412	0.404453	0.369541	0.335735	0.589286	0.523996	0.306364	0.671875
ABplppappap	Neuron	NA	0.529412	0.404453	0.369541	0.335735	0.589286	0.523996	0.306364	0.671875
ABplppapppa	Neuron	NA	0.588235	0.437848	0.408735	0.361671	0.611607	0.562194	0.340303	0.757812
ABplppapppp	Neuron	NA	0.588235	0.437848	0.408735	0.361671	0.611607	0.562194	0.340303	0.757812
ABplpppaaaa	Neuron	NA	0.705882	0.406308	0.331467	0.31268	0.629464	0.50049	0.264242	0.820312
ABplpppaaap	Neuron	NA	0.705882	0.406308	0.331467	0.31268	0.629464	0.50049	0.264242	0.820312
ABplpppaapaa	Neuron	NA	0.679739	0.38961	0.322508	0.270893	0.526786	0.46621	0.233636	0.75
ABplpppaapap	Neuron	NA	0.679739	0.38961	0.322508	0.270893	0.526786	0.46621	0.233636	0.75
ABplpppaapp	Neuron	NA	0.699346	0.397032	0.309071	0.282421	0.558036	0.424094	0.223939	0.773438
ABplppppaaa	Neuron	NA	0.679739	0.499072	0.409854	0.345821	0.763393	0.538688	0.312121	0.953125
ABpraaaaaaa	Neuron	NA	0.823529	0.404453	0.31131	0.278098	0.59375	0.440744	0.233939	0.601562
ABpraaaapad	Neuron	NA	0.666667	0.435993	0.37626	0.317003	0.571429	0.53379	0.29303	0.679688
ABpraaaapav	Neuron	NA	0.699346	0.474954	0.422172	0.353026	0.611607	0.568071	0.328788	0.71875
ABpraaaapppa	Neuron	NA	0.555556	0.384045	0.324748	0.282421	0.508929	0.478942	0.270606	0.59375
ABpraaapaad	Neuron	NA	0.732026	0.513915	0.480403	0.396254	0.625	0.639569	0.399697	0.664062
ABpraaapapaa	Neuron	NA	0.509804	0.29128	0.241881	0.20317	0.428571	0.393732	0.222424	0.492188
ABpraaappaa	Neuron	NA	0.575163	0.361781	0.324748	0.256484	0.491071	0.461312	0.25303	0.601562
ABpraaappap	Neuron	NA	0.594771	0.371058	0.332587	0.263689	0.53125	0.492654	0.265152	0.609375
ABpraaapppaa	Neuron	NA	0.496732	0.361781	0.322508	0.259366	0.486607	0.492654	0.278788	0.554688
ABpraaappppa	Neuron	NA	0.594771	0.424861	0.379619	0.31268	0.553571	0.561214	0.322727	0.578125
ABpraaappppp	Neuron	NA	0.503268	0.332096	0.279955	0.240634	0.464286	0.433888	0.220909	0.539062
ABpraapaapa	Neuron	NA	0.895425	0.564007	0.469205	0.393372	0.700893	0.616063	0.336061	0.742188
ABpraapapaa	Neuron	NA	0.607843	0.374768	0.31355	0.268012	0.486607	0.476004	0.261515	0.53125
ABpraapapap	Neuron	NA	0.54902	0.335807	0.270997	0.233429	0.46875	0.410382	0.216667	0.484375
ABpraapappa	Neuron	NA	0.575163	0.359926	0.31355	0.263689	0.504464	0.458374	0.223636	0.546875
ABpraapapppa	Neuron	NA	0.444444	0.276438	0.255319	0.198847	0.464286	0.412341	0.212424	0.5
ABprapaaaapa	Neuron	NA	0.431373	0.207792	0.164614	0.158501	0.299107	0.265426	0.125455	0.351562
ABprapaaaapp	Neuron	NA	0.653595	0.365492	0.309071	0.272334	0.491071	0.405485	0.212121	0.5
ABprapaaapad	Neuron	NA	0.385621	0.25974	0.259798	0.220461	0.379464	0.493634	0.258788	0.398438
ABprapaaapav	Neuron	NA	0.379085	0.25974	0.263158	0.221902	0.379464	0.497551	0.260606	0.414062
ABprapaaapp	Neuron	NA	0.653595	0.486085	0.423292	0.396254	0.589286	0.518119	0.298788	0.609375
ABprapappppaa	Neuron	NA	0.686275	0.61039	0.533035	0.469741	0.598214	0.631734	0.379394	0.742188
ABprapappppap	Neuron	NA	0.686275	0.61039	0.533035	0.469741	0.598214	0.631734	0.379394	0.742188
ABprapppaaa	Neuron	NA	0.464052	0.261596	0.220605	0.195965	0.40625	0.331048	0.172121	0.578125
ABprapppappa	Neuron	NA	0.633987	0.339518	0.270997	0.236311	0.459821	0.386876	0.197576	0.546875
ABprapppappp	Neuron	NA	0.555556	0.283859	0.230683	0.188761	0.401786	0.325171	0.164545	0.5
ABprpaaaaaa	Neuron	NA	0.633987	0.404453	0.358343	0.31268	0.647321	0.53477	0.31303	0.648438
ABprpaaaaap	Neuron	NA	0.660131	0.428571	0.386338	0.305476	0.625	0.58668	0.338788	0.648438
ABprpaaaapp	Neuron	NA	0.803922	0.51577	0.427772	0.389049	0.696429	0.550441	0.319091	0.796875
ABprpaaapaa	Neuron	NA	0.705882	0.319109	0.244121	0.224784	0.59375	0.347698	0.185455	0.617188
ABprpaaappaa	Neuron	NA	0.581699	0.345083	0.307951	0.247839	0.5	0.491675	0.290909	0.570312
ABprpaaappp	Neuron	NA	0.705882	0.400742	0.342665	0.282421	0.602679	0.490695	0.295758	0.65625
ABprpaapaaa	Neuron	NA	0.718954	0.400742	0.342665	0.28098	0.5625	0.521058	0.296667	0.648438
ABprpaapaap	Neuron	NA	0.653595	0.359926	0.302352	0.247839	0.526786	0.487757	0.273939	0.609375
ABprpaappaa	Neuron	NA	0.640523	0.404453	0.368421	0.299712	0.517857	0.553379	0.311515	0.585938
ABprpaappap	Neuron	NA	0.503268	0.244898	0.221725	0.18732	0.4375	0.389814	0.18697	0.484375
ABprpaapppa	Neuron	NA	0.647059	0.356215	0.322508	0.259366	0.5625	0.520078	0.276061	0.65625
ABprpaappppa	Neuron	NA	0.294118	0.148423	0.111982	0.102305	0.200893	0.159647	0.0784848	0.21875
ABprpapaaaa	Neuron	NA	0.633987	0.398887	0.358343	0.306916	0.566964	0.58668	0.327576	0.664062
ABprpapaaap	Neuron	NA	0.562092	0.306122	0.266517	0.240634	0.53125	0.453477	0.249091	0.617188
ABprpapaapa	Neuron	NA	0.594771	0.332096	0.301232	0.246398	0.504464	0.49951	0.263636	0.640625
ABprpapaapp	Neuron	NA	0.594771	0.333952	0.286674	0.231988	0.5	0.461312	0.243636	0.640625
ABprpapapap	Neuron	NA	0.653595	0.41744	0.360582	0.306916	0.589286	0.542605	0.293636	0.71875
ABprpapappa	Neuron	NA	0.601307	0.393321	0.334826	0.28098	0.522321	0.510284	0.259091	0.671875
[truncated: 385 more rows]
