# Supplementary material for: A lineage-resolved cartography of microRNA promoter activity in C. elegans empowers multidimensional developmental analysis
Source: Nat Commun. 2024 Mar 30;15:2783. doi: 10.1038/s41467-024-47055-4 (PMC10981687; doi:10.1038/s41467-024-47055-4)
Supplement: Supplementary file 19 — Supplementary Dataset 16 [file 41467_2024_47055_MOESM19_ESM.xlsx]

## Sheet: a
Cell-track-name	WT-1	WT-2	WT-3	WT-4	miRNA biogenesis depletion-1	miRNA biogenesis depletion-2	miRNA biogenesis depletion-3	miRNA biogenesis depletion-4	WT-average	miRNA biogenesis depletion-average
ABarapapaa	1.88169	1.38712	0.656188	2.02775	1.80544	1.72875	2.23607	1.85625	1.48819	1.90663	P-value_paired t test	9.555e-05
ABprapaapa	1.64329	1.82611	1.65366	1.86022	1.86009	1.72095	1.426	1.45993	1.74582	1.61674	Increase	0.124325
MSpaaapa	1.75335	1.48399	1.43471	1.35284	1.4188	1.68051	1.64249	1.48228	1.50622	1.55602
ABarpppaap	2.22792	1.46631	1.67987	1.2004	1.64254	1.04439	1.76239	1.40152	1.64362	1.46271
MSppapaa	1.11572	0.933652	1.80039	1.24831	1.06996	1.44028	1.35792	1.45318	1.27452	1.33034
MSpapapa	1.15191	1.83232	1.39481	1.06037	1.69785	1.25664	1.0473	1.14552	1.35985	1.28683
MSppapap	0.759507	1.15221	0.917179	0.707743	0.87783	1.78228	0.925122	1.05997	0.884159	1.1613
MSaaapaa	0.386678	0.753091	0.610518	0.928869	1.13936	0.982605	0.95298	1.49964	0.669789	1.14365
ABpraapppp	0.650003	0.940235	0.687184	0.54252	0.773007	1.78228	0.925122	0.957386	0.704985	1.10945
ABarppaapa	0.271266	0.569896	0.353979	0.67012	0.987921	0.823979	0.798856	1.47604	0.466315	1.0217
MSppaaa	0.807888	0.886442	0.810507	0.785297	0.899163	1.10303	0.941951	1.12275	0.822534	1.01672
ABplapaapp	0.601807	0.773027	0.609035	0.654858	0.698998	1.10787	0.878247	1.03233	0.659682	0.929361
ABprappppp	0.822106	0.769078	1.04462	0.910767	0.673319	1.16401	0.849914	0.820706	0.886644	0.876986
ABprappppa	0.604577	0.817604	1.09606	0.8538	1.18453	0.749373	0.634559	0.710218	0.843011	0.81967
ABalpappap	0.602915	0.739925	0.713563	0.721054	0.662521	0.848458	0.639123	1.09895	0.694364	0.812263
ABalaapapa	1.05699	0.788827	0.918663	0.651841	0.742323	0.729018	0.87587	0.893671	0.854081	0.810221
ABpraaaaap	0.917945	0.641556	1.02632	0.82292	1.04257	0.711622	0.657473	0.708035	0.852186	0.779925
ABprpaapap	0.528128	0.528518	0.842657	0.730282	1.01558	0.711891	0.686853	0.574993	0.657396	0.747328
ABarapaaaa	0.422871	0.467014	0.596999	0.68485	0.676479	0.806045	0.726406	0.73849	0.542934	0.736855
MSpapaap	0.607716	0.563313	0.635579	0.846169	0.678718	0.87787	0.670404	0.667915	0.663194	0.723727
ABplpapppa	0.742887	0.763435	0.295449	0.38901	0.517269	1.02726	0.43784	0.901674	0.547696	0.721011
ABalppaapa	0.990701	0.746319	0.632941	0.592034	0.695442	0.739061	0.507153	0.863737	0.740499	0.701348
ABplapapaa	0.848697	0.627638	0.621895	0.452367	0.685434	0.62527	0.692653	0.723938	0.637649	0.681824
ABarapaapa	0.327218	0.351906	0.509123	0.576417	0.664628	0.727494	0.567243	0.75751	0.441166	0.679219
ABprppaaap	0.618611	0.504443	0.799461	0.620961	0.840167	0.57362	0.56962	0.681115	0.635869	0.66613
MSaaapap	0.714819	0.670333	0.213179	0.274543	0.47368	0.871235	0.3961	0.74722	0.468219	0.622059
MSppappp	0.416593	0.417924	0.66575	0.518207	0.452742	0.724445	0.577702	0.724562	0.504619	0.619863
ABplaappap	0.864024	0.647575	0.459002	0.411904	0.497121	0.666518	0.597383	0.71791	0.595626	0.619733
MSpapaaa	0.487687	0.575915	0.337492	0.758677	0.657253	0.62787	0.616684	0.477498	0.539943	0.594826
ABalaapaap	0.654435	0.684063	0.490987	0.551571	0.820809	0.584559	0.464367	0.405052	0.595264	0.568697
MSppaap	0.860516	0.565946	0.328094	0.350322	0.437203	0.644549	0.450961	0.575824	0.52622	0.527134
ABplaapppa	0.713711	0.473973	0.234777	0.273124	0.348972	0.580704	0.447443	0.481032	0.423896	0.464538
ABalaapapp	0.482147	0.645882	0.888656	0.364697	0.648035	0.274121	0.310244	0.556596	0.595346	0.447249
MSpappp	0.320016	0.353787	0.387283	0.544473	0.338042	0.542056	0.411218	0.442678	0.40139	0.433498
ABalpappaa	0.582972	0.454788	0.376071	0.555831	0.463409	0.403157	0.436699	0.407754	0.492416	0.427755
ABalaappaa	0.516125	0.597168	0.753627	0.491587	0.671475	0.177457	0.254717	0.521152	0.589627	0.406201
ABalpppaap	0.522403	0.121691	0.683227	0.213849	0.3121	0.41858	0.434607	0.440287	0.385292	0.401394
ABaraaaapp	0.421763	0.436544	0.388767	0.357599	0.493039	0.392486	0.331351	0.376988	0.401168	0.398466
ABpraappap	0.486025	0.601871	0.408881	0.550329	0.361878	0.40513	0.414736	0.389149	0.511776	0.392723
ABalappaaa	0.356209	0.410777	0.462959	0.270994	0.697418	0.132443	0.247491	0.484046	0.375235	0.390349
MSppappa	0.791083	0.5872	0.425698	0.640128	0.348182	0.528695	0.201188	0.483214	0.611027	0.39032
ABalppaapp	0.45334	0.586824	0.825675	0.342159	0.489615	0.245696	0.295031	0.521984	0.552	0.388081
ABplappppp	0.544193	0.573658	0.82683	0.486086	0.545319	0.209649	0.24635	0.522296	0.607692	0.380903
ABalapapaa	0.305797	0.380683	0.482249	0.258394	0.657516	0.13307	0.216305	0.447979	0.356781	0.363718
ABalpapppp	0.206635	0.303004	0.398329	0.103287	0.31368	0.471306	0.415116	0.218481	0.252814	0.354646
ABprapappa	0.286592	0.455541	0.427841	0.443671	0.601418	0.286765	0.248062	0.279701	0.403411	0.353986
ABprpppapa	0.28807	0.467578	0.46098	0.492829	0.643821	0.248655	0.237888	0.280325	0.427364	0.352672
ABplpppapp	0.239504	0.352282	0.637722	0.313409	0.572183	0.357694	0.160589	0.263175	0.385729	0.33841
ABplapaapa	0.247075	0.266516	0.355133	0.216334	0.566389	0.174588	0.220299	0.384472	0.271264	0.336437
ABalpaapaa	0.296749	0.375041	0.578204	0.273656	0.530965	0.398584	0.174661	0.239684	0.380912	0.335973
ABalpapaap	0.292686	0.409084	0.595515	0.445623	0.514635	0.259685	0.255288	0.296123	0.435727	0.331433
ABprpppapp	0.221038	0.268961	0.368817	0.311634	0.493697	0.282012	0.250534	0.297579	0.292613	0.330955
ABplppaaap	0.476977	0.102882	0.568641	0.177113	0.247441	0.425574	0.211076	0.402349	0.331403	0.32161
ABprapapap	0.182259	0.357361	0.386293	0.371619	0.484611	0.25556	0.208509	0.328552	0.324383	0.319308
ABplappppa	0.244859	0.256547	0.364036	0.207105	0.553483	0.155578	0.208224	0.341337	0.268137	0.314655
ABarapaaap	0.0838356	0.224009	0.225544	0.252005	0.236906	0.408896	0.217637	0.389773	0.196348	0.313303
ABprapapaa	0.211066	0.377862	0.425863	0.418825	0.478421	0.25287	0.203375	0.310571	0.358404	0.311309
ABplpppapa	0.370059	0.450651	0.604913	0.460175	0.528331	0.25538	0.210506	0.242595	0.471449	0.309203
MSpapapp	0.0563213	0.210843	0.196362	0.228402	0.174091	0.413648	0.252531	0.38759	0.172982	0.306965
MSpaaaap	0.0943613	0.185075	0.235106	0.23763	0.190025	0.38881	0.236272	0.395178	0.188043	0.302571
ABalpaappp	0.204234	0.26708	0.385964	0.277915	0.444446	0.233232	0.230377	0.280844	0.283798	0.297225
MSpaapp	0.0581679	0.239055	0.201802	0.233371	0.12563	0.395624	0.242357	0.411912	0.183099	0.293881
MSpappa	0.168779	0.214416	0.257364	0.19841	0.243754	0.257353	0.366436	0.254132	0.209742	0.280419
ABpraappaa	0.252246	0.18263	0.17872	0.17037	0.206223	0.275198	0.224102	0.392163	0.195991	0.274421
ABplpappap	0.279945	0.194668	0.164047	0.121033	0.0869139	0.24722	0.307296	0.445276	0.189923	0.271677
MSaapapp	0.163609	0.230592	0.239063	0.204798	0.244544	0.232784	0.344662	0.253196	0.209516	0.268797
Caappd	0.184475	0.219495	0.474829	0.260878	0.405203	0.253677	0.128928	0.272737	0.284919	0.265136
Ealap	0.132955	0.145954	0.203781	0.176049	0.20991	0.369082	0.223436	0.224301	0.164685	0.256682
ABalpaappa	0.175612	0.21705	0.4224	0.223078	0.420347	0.224534	0.112764	0.265773	0.259535	0.255855
ABpraapppa	0.260371	0.185639	0.215487	0.143749	0.0869139	0.265872	0.263465	0.394762	0.201312	0.252753
ABplpaapap	0.393141	0.0598109	0.360079	0.179065	0.191606	0.343078	0.139767	0.325434	0.248024	0.249971
ABprpapppp	0.615656	0.357549	0.426027	0.226982	0.143803	0.40504	0.286759	0.160794	0.406554	0.249099
ABprappapp	0.0321308	0.0116612	0.12794	0.107191	0.165926	0.392217	0.113335	0.310155	0.0697308	0.245408
ABplppppap	0.211436	0.247143	0.516047	0.333818	0.392956	0.222561	0.114761	0.24696	0.327111	0.244309
ABalpaaapp	0.238396	0.302064	0.556441	0.351742	0.394141	0.213684	0.127311	0.231993	0.362161	0.241782
ABpraapaaa	0.0897448	0.0915972	0.152341	0.149961	0.21847	0.299498	0.150891	0.294356	0.120911	0.240804
MSppppp	0.23064	0.161753	0.160255	0.173209	0.0954735	0.233501	0.197765	0.397049	0.181464	0.230947
ABalaaapar	0.250584	0.304885	0.598318	0.311102	0.163951	0.335007	0.177988	0.230745	0.366222	0.226923
ABalaaaalp	0.00240058	0.0216297	0.0990877	0.108611	0.232165	0.283358	0.119895	0.266085	0.0579321	0.225376
MSpaaapp	0.222146	0.241312	0.226203	0.324589	0.190684	0.223548	0.25833	0.221599	0.253563	0.22354
ABarappaap	0.202387	0.265199	0.474335	0.266557	0.158025	0.334469	0.186355	0.179295	0.30212	0.214536
ABprapaapp	0.12243	0.162881	0.163387	0.189181	0.225318	0.179878	0.218873	0.219832	0.15947	0.210975
ABaraaaaap	0.175796	0.327267	0.309134	0.269219	0.286947	0.156833	0.181316	0.201435	0.270354	0.206633
ABarppaaaa	0.186507	0.263318	0.206749	0.298324	0.182387	0.179251	0.20927	0.248207	0.238724	0.204779
ABalpaaaaa	0.120398	0.310716	0.287041	0.218641	0.215309	0.146969	0.186831	0.203617	0.234199	0.188182
ABalppaaaa	0.12243	0.172474	0.175588	0.185632	0.219523	0.160689	0.166769	0.190313	0.164031	0.184324
Ealaa	0.0871595	0.00902806	0.118378	0.0795058	0.142749	0.261657	0.181792	0.149257	0.0735177	0.183864
ABaraapaap	0.127046	0.352282	0.32051	0.242244	0.220709	0.143024	0.158782	0.198316	0.260521	0.180208
ABaraapppa	0.0757106	0.00714721	0.123653	0.0362035	0.154865	0.286406	0.00684571	0.259849	0.0606787	0.176991
ABaraapppp	0	0.00338552	0.246647	0.0262653	0.14512	0.281385	0.069598	0.208502	0.0690746	0.176151
MSpaapap	0	0	0.0135194	0	0.10456	0.287841	0.127406	0.181062	0.00337986	0.175217
Capapp	0	0	0	0	0.538866	0.134146	0	0	0	0.168253
ABplaapaaa	0.149944	0.237927	0.272697	0.23905	0.258898	0.123117	0.118944	0.162145	0.224904	0.165776
ABalpaapap	0.132955	0.161941	0.181194	0.176581	0.225844	0.0836622	0.146327	0.183141	0.163168	0.159744
Earaa	0	0	0.020444	0	0.153284	0.256636	0.121511	0.103108	0.00511101	0.158635
Ealpa	0	0	0.00758408	0	0.167243	0.21485	0.150225	0.100821	0.00189602	0.158285
Earpa	0	0	0.0916684	0	0.175671	0.228838	0.120751	0.0904273	0.0229171	0.153922
Cpppap	0	0.00752338	0.139151	0	0.110881	0.286406	0.141288	0.0762915	0.0366687	0.153717
ABalpaaapa	0.11689	0.165702	0.168334	0.150848	0.205433	0.0795374	0.138816	0.188338	0.150443	0.153031
Eplap	0	0.0120374	0	0	0.0563623	0.17127	0.216781	0.164224	0.00300935	0.152159
ABplapappa	0.106918	0.132035	0.156628	0.128487	0.173169	0.138989	0.170857	0.121401	0.131017	0.151104
ABaraaaaaa	0.0856822	0.163445	0.184656	0.155817	0.224396	0.108232	0.108866	0.152375	0.1474	0.148467
ABaraapaaa	0.0960232	0.175295	0.179875	0.143394	0.224132	0.10608	0.110197	0.152063	0.148647	0.148118
Cpppaa	0.0243751	0.0112851	0.188943	0.0567898	0.112988	0.255918	0.112574	0.108513	0.0703481	0.147498
Cppppa	0	0	0.0807869	0	0.139589	0.272776	0.121321	0.0392891	0.0201967	0.143244
Ealpp	0	0	0.024401	0	0.134848	0.259864	0.119229	0.0569588	0.00610024	0.142725
ABplapapap	0.0945459	0.106832	0.161409	0.114822	0.163161	0.118185	0.152697	0.132003	0.119402	0.141512
MSppppa	0.427119	0.147834	0.323972	0.0571448	0.164083	0.112984	0.115236	0.17202	0.239017	0.141081
Cppppp	0	0	0.138822	0	0.0310783	0.315459	0.147563	0.0367946	0.0347054	0.132724
ABprpppppp	0	0	0.023082	0	0.00263375	0.061155	0.404277	0.0575824	0.0057705	0.131412
Earap	0	0	0.0570455	0	0.206486	0.162662	0.0591393	0.0912588	0.0142614	0.129886
ABplaappaa	0.300996	0.21705	0.0748516	0.0986724	0.062815	0.184272	0.0593295	0.206216	0.172892	0.128158
Eprpp	0	0	0	0	0.0626833	0.108142	0.229712	0.111215	0	0.127938
MSappaa	0	0	0	0	0.0508314	0.119082	0.224387	0.104563	0	0.124716
ABarppapaa	0.0698015	0.230404	0.104034	0.011358	0.0188313	0.189921	0.156025	0.121817	0.103899	0.121649
MSapapa	0	0	0	0	0.0753253	0.0708394	0.258996	0.0812806	0	0.12161
Cappaa	0	0	0.0507804	0	0.352923	0.106349	0	0.00997818	0.0126951	0.117312
MSpaaaaa	0.117259	0.0773027	0.119037	0.125293	0.13735	0.115764	0.074352	0.115269	0.109723	0.110684
ABarppaaap	0.126492	0.262754	0.108485	0.0205863	0.014354	0.155309	0.13159	0.124519	0.129579	0.106443
Eplpa	0	0	0	0	0.0287079	0.124283	0.154599	0.113294	0	0.105221	a
ABarapappp	0.0568753	0.164198	0.0603429	0.0179243	0.0183046	0.179789	0.094699	0.105602	0.0748351	0.0995986	b
MSapppp	0	0	0	0	0.0413499	0.102583	0.145281	0.104771	0	0.0984962
MSpppaa	0.375229	0.112851	0.285557	0.050046	0.165926	0.0388272	0.0525789	0.134809	0.205921	0.0980355
ABarapapap	0.110981	0.0808764	0.117883	0.0944131	0.113251	0.0980991	0.0730209	0.106746	0.101038	0.0977793
ABplaapppp	0.252984	0.102882	0.23692	0.0807481	0.147227	0.0900288	0.0423103	0.105395	0.168384	0.0962401
Epraa	0	0	0	0	0.0505681	0.104376	0.126836	0.0833594	0	0.0912848
MSpppap	0.221592	0.100813	0.216146	0.0645984	0.0829632	0.103838	0.0541001	0.0972873	0.150788	0.0845472
ABaraappaa	0.0457957	0.112098	0.0718839	0.0486263	0.112988	0.0597203	0.0766339	0.0654818	0.0696011	0.078706
MSpaapaa	0.017912	0.159308	0.0494614	0.0204088	0.0183046	0.11962	0.103161	0.0636109	0.0617725	0.0761741
Eplpp	0	0	0	0	0.0474076	0.0955883	0.123793	0.0297267	0	0.0741289
Eprpa	0	0	0	0	0.0323952	0.103121	0.110482	0.04802	0	0.0735045
Eplaa	0	0	0.0797977	0	0.0592594	0.102403	0.0560968	0.0538406	0.0199494	0.0679
Earpp	0	0	0.0959551	0	0.0560989	0.105273	0.0606606	0.0399127	0.0239888	0.0654862
Cpaaap	0	0	0	0	0.023177	0.115854	0.0484904	0.0409521	0	0.0571183
Cappap	0	0	0	0	0.0692677	0.1033	0.0249108	0.0201642	0	0.0544107
Capaaa	0	0	0	0	0.0837533	0.107245	0	0.0176697	0	0.0521671
ABarppapap	0	0.0470211	0	0.00496911	0.0192264	0.0876974	0.0486806	0.0424073	0.0129976	0.0495029
ABarppappa	0.28216	0.177552	0.0257199	0.11145	0.0468808	0.0450144	0.0422152	0.0636109	0.149221	0.0494303
Eprap	0	0.0308459	0	0	0	0.0676113	0.0888041	0.0299346	0.00771147	0.0465875
ABprappaaa	0.108949	0.100813	0.0141789	0.0408177	0.0861237	0.0200861	0	0.046357	0.0661898	0.0381417
ABplappaaa	0.15216	0.00376169	0	0	0.0458273	0.0778336	0	0.0218273	0.0389804	0.0363721
ABaraappap	0.0672162	0.0331029	0.0362717	0	0	0.0360474	0.0338482	0.0661055	0.0341477	0.0340003
ABplaaapaa	0	0	0	0	0	0.0218795	0	0.103732	0	0.0314028
ABarppappp	0.0941766	0.126769	0.0234117	0	0.0582059	0.00215208	0	0.0631952	0.0610893	0.0308883
Caaapp	0	0	0	0	0.0115885	0.0894908	0.0197765	0	0	0.0302139
Capaap	0	0	0	0	0	0.100969	0	0.0166303	0	0.0293997
ABarapaapp	0	0.00564254	0.0834249	0.00674379	0	0.0787303	0	0.0311818	0.0239528	0.027478
Cpaaaa	0	0	0	0	0	0.0878767	0.0173044	0	0	0.0262953
MSaaaapp	0	0	0	0	0.0392429	0.0364061	0	0.0226588	0	0.0245769
Capppa	0	0	0	0	0	0.0735295	0.0237698	0	0	0.0243248
ABprpppppa	0.148836	0.130907	0.0992525	0	0	0.0966644	0	0	0.0947488	0.0241661
Capppp	0	0	0	0	0	0.0787303	0.0163536	0	0	0.023771
ABplpppppa	0	0.0131659	0	0	0	0.0441177	0.0209174	0.0259849	0.00329148	0.022755
ABalaaappl	0	0	0	0	0	0.0891321	0	0	0	0.022283
Dppp	0	0	0	0	0.0289713	0.0224175	0	0.0349236	0	0.0215781
MSaappa	0	0	0	0	0	0.0833932	0	0	0	0.0208483
ABarpapapa	0	0	0	0	0	0	0	0.0787861	0	0.0196965
ABaraaappa	0	0	0	0	0	0.0722741	0	0	0	0.0180685
ABplaaappp	0	0	0	0	0	0.0710187	0	0	0	0.0177547
ABarpaaapp	0	0	0	0	0	0.0692253	0	0	0	0.0173063
ABaraapapp	0	0	0	0	0	0.052726	0.0136914	0	0	0.0166044
Cppaap	0	0	0	0	0.0434569	0.017396	0	0	0	0.0152132
Cpaapp	0	0	0	0	0	0.0425036	0.00494412	0.0133042	0	0.015188
ABplappapa	0.0310229	0	0	0	0	0.0017934	0.0536247	0	0.00775572	0.0138545
ABalpapppa	0.0321308	0.0440118	0.00956254	0.0255554	0	0.0430416	0	0.0116412	0.0278151	0.0136707
ABplaaappa	0	0	0	0	0	0.053264	0	0	0	0.013316
Capapa	0	0	0	0	0	0.0514706	0	0	0	0.0128677
Cpaapa	0	0	0	0	0.00342388	0.0322812	0.00494412	0.00457333	0	0.0113056
ABalpaaaap	0.0018466	0	0	0	0	0	0.032327	0	0.00046165	0.00808174
ABarapappa	0	0.0120374	0.0313255	0	0.0229137	0.00753229	0	0	0.0108407	0.00761149
ABplpppppp	0	0	0	0	0	0.0147059	0.0106489	0.00228667	0	0.00691036
ABaraaappp	0	0.0240748	0	0	0	0.0238522	0	0	0.00601871	0.00596306
ABaraapapa	0.105626	0.0398739	0.0933172	0	0.000790126	0	0	0.0218273	0.0597042	0.00565435
Cpapap	0	0	0	0	0	0	0.0174946	0	0	0.00437365
ABprappapa	0.0502275	0	0	0	0	0.0139885	0	0	0.0125569	0.00349713
Cpapaa	0	0	0	0	0.0139589	0	0	0	0	0.00348972
Cpappv	0	0	0	0	0	0	0.0104587	0	0	0.00261468
Cppapa	0	0	0	0	0.004214	0	0.00399333	0	0	0.00205183
ABprappaap	0	0	0	0	0	0.00645625	0.000950793	0	0	0.00185176
ABaraaapaa	0.00073864	0	0	0	0	0	0	0	0.00018466	0

## Sheet: b
Cell-track-name	WT-1	WT-2	WT-3	WT-4	miRNA biogenesis depletion-1	miRNA biogenesis depletion-2	miRNA biogenesis depletion-3	miRNA biogenesis depletion-4	WT-average	miRNA biogenesis depletion-average
ABalaaappl	3.61899	3.26854	2.91716	3.82991	3.3612	3.87045	4.06425	2.67577	3.40865	3.49292	P-value_paired t test	0.0312
ABaraaaapp	1.27837	1.51536	1.30185	2.03091	2.89628	2.65028	2.08958	1.70648	1.53162	2.33566	Increase	0.228788
ABalpapaap	0.869745	1.21548	1.00259	2.0533	2.30152	2.15279	2.97079	1.5087	1.28528	2.23345
ABaraaaapa	1.5173	1.29115	1.76127	1.35112	2.69729	2.22786	2.2301	1.71792	1.48021	2.21829
ABplaapaaa	0.509063	0.851682	1.83228	1.75521	1.50775	1.56943	3.04691	2.18295	1.23706	2.07676
ABpraapaaa	1.42294	1.20937	1.37678	1.25457	1.28261	2.49378	2.03761	2.0195	1.31592	1.95838
ABalpaappp	0.963339	1.3861	1.38413	1.18192	1.12261	0.828927	2.5719	1.83888	1.22887	1.59058
ABaraaappp	0.921488	0.583299	0.593129	0.517058	1.27729	2.364	1.56115	0.986457	0.653744	1.54722
ABalaapaap	0.53113	0.543817	0.6137	0.686756	1.93632	0.849921	1.79975	1.01016	0.593851	1.39904
ABaraaappa	0.850722	0.507155	0.463336	0.557367	1.26843	1.44919	1.83707	0.905546	0.594645	1.36506
ABalaaapar	2.19453	2.67114	1.96893	2.09262	1.08672	0.708692	1.84073	1.66153	2.2318	1.32442
ABarappaap	0.938609	0.987989	0.853205	0.915426	1.05126	1.50327	1.16446	0.907998	0.923807	1.15674
ABalpaappa	0.572221	1.24462	0.933529	0.884821	0.89171	0.68897	1.68411	1.30765	0.908798	1.14311
ABalaaaalp	0.98845	1.85659	0.86251	1.37102	0.786672	0.769128	1.50259	0.712668	1.26964	0.942766
ABalaapapp	0.910074	0.20117	0.371257	0.291125	0.922734	0.504482	1.55602	0.554116	0.443406	0.884338
ABarpaaaaa	0.701579	0.660853	0.506927	1.33519	0.647066	0.918627	0.258361	1.00689	0.801138	0.707736
ABalppaapp	0.238172	0.568258	0.557865	0.742991	0.79598	0.678792	0.525505	0.469119	0.526821	0.617349
ABalaapapa	0.687121	0.149937	0.270361	0.229416	0.635986	0.510207	1.01002	0.301576	0.334209	0.614448
ABalppaaaa	0.619398	0.874714	0.913448	0.824605	0.582359	0.470128	0.892188	0.398015	0.808041	0.585673
ABalaappaa	0.602658	0.560738	0.253219	0.211003	0.203427	1.09421	0.547463	0.274606	0.406904	0.529926
ABarpaaaap	0.329483	0.40375	0.22824	0.820624	0.255724	0.53629	0.149308	0.836894	0.445524	0.444554
ABalpppaap	1.04856	1.4848	0.97761	0.779817	0.549563	0.178763	0.145648	0.70613	1.0727	0.395026
ABplppppap	0.512868	0.354398	0.393297	0.6564	0.441423	0.482216	0.306667	0.121775	0.479241	0.33802
ABpraaaaap	0.626247	0.215741	0.631332	0.553386	0.304032	0.278642	0.403278	0.101343	0.506676	0.271824
ABalppaapa	0.376661	0.281074	0.377624	0.401105	0.442309	0.136776	0.178584	0.233742	0.359116	0.247853
ABalappaaa	0.0951164	0.525016	0.171425	0.460823	0	0	0.936102	0	0.313095	0.234026
ABplpappap	0.0570699	0.0488824	0.0313462	0.0796239	0.204313	0.153317	0.311058	0.0572096	0.0542306	0.181474
ABalapapaa	0	0	0	0	0.465799	0	0	0	0	0.11645
ABaraaaaap	0	0	0	0	0.0868664	0	0	0	0	0.0217166
ABaraaaaaa	0	0	0	0	0.0239326	0	0	0	0	0.00598314
ABprpaapap	0	0	0	0	0	0.0197212	0	0	0	0.00493031
ABplpaapap	0	0	0	0	0.0119663	0	0	0	0	0.00299157
ABarpappaa	0	0	0.0156731	0	0	0	0	0	0.00391828	0

## Sheet: c
Cell-track-name	WT-1	WT-2	WT-3	WT-4	miRNA biogenesis depletion-1	miRNA biogenesis depletion-2	miRNA biogenesis depletion-3	miRNA biogenesis depletion-4	miRNA biogenesis depletion-5	miRNA biogenesis depletion-6	WT-average	miRNA biogenesis depletion-average
ABplpaapap	0.992957	0.741045	0.913206	0.693124	0.810142	0.586447	1.34926	0.755386	1.00008	0.994458	0.835083	0.915961	P-value_paired t test	0.0399
ABprpaapap	0.613699	0.76367	0.677768	0.795139	0.963485	0.966394	0.987649	0.9467	0.706257	0.758827	0.712569	0.888219	Increase	0.227143
ABalpapaap	0.23963	0.338409	0.355645	0.111785	0.409978	0.297473	0.260769	0.122988	0.30565	0.730148	0.261367	0.354501
ABplppaaap	0	0	0	0	0	0	0.332553	0	0	0	0	0.0554255
ABarappaap	0.0311331	0	0	0	0.0377837	0.00251829	0	0	0.00127887	0.0506401	0.00778327	0.0153702
