# Supplementary material for: A lineage-resolved cartography of microRNA promoter activity in C. elegans empowers multidimensional developmental analysis
Source: Nat Commun. 2024 Mar 30;15:2783. doi: 10.1038/s41467-024-47055-4 (PMC10981687; doi:10.1038/s41467-024-47055-4)
Supplement: Supplementary file 20 — Supplementary Dataset 17 [file 41467_2024_47055_MOESM20_ESM.xlsx]

## Sheet: a
Cell-track-name	WT-1	WT-2	WT-3	WT-4	WT-5	WT-6	WT-7	WT-8	WT-9	WT-10	WT-11	WT-median	mir-1(n4104)-1	mir-1(n4104)-2	mir-1(n4104)-3	mir-1(n4104)-4	mir-1(n4104)-5	mir-1(n4104)-6	mir-1(n4104)-7	mir-1(n4104)-8	mir-1(n4104)-9	mir-1(n4104)-10	mir-1(n4104)-11	mir-1(n4104)_median	P-value	Increase
ABalapaaapp	7.21	5.17	10.32	5.02	7.48	4.64	7.23	6.15	12.78	16.7	8.48	7.23	10.82	7.26	10.15	7.35	6.56	1.72	3.58	14.01	16.81	11.96	9.64	9.64	0.653861	0.333333
ABalapppapp	3.65	12.03	2.17	4.49	2.36	3.14	9.58	3.61	7.77	11.29	6.88	4.49	9.06	5.27	10.66	5.3	12.31	9.21	7.5	13.56	15.94	10.18	8.47	9.21	0.0212905	1.05122
ABalpaaaapa	0.64	1.51	1.01	0.51	0.53	0.22	0.18	0.69	1.22	0.31	0.66	0.64	0.13	0.4	0.69	0.64	0.19	0.95	0.05	0.67	1.23	22.77	0.48	0.64	0.37455	0
ABalpaaaapp	0.49	1.77	0.37	0.34	2.18	0.14	0.92	0.92	0.62	0.32	1.54	0.62	0.46	1.03	0.37	0.27	1.38	1.2	0.27	1.68	1.44	2.9	0.68	1.03	0.555385	0.66129
ABalpaaappa	25.47	14.05	8.55	6.04	13.65	6.41	19.77	13.28	17.6	36.25	20.76	14.05	22.11	15.09	22	10.62	30.89	12.95	11	23.5	44.02	46.33	36.09	22.11	0.0902748	0.573665
ABalpaaappp	16.47	17.71	8.95	8.4	16.41	8.55	13.9	9.02	18.19	35.41	36.7	16.41	15.42	22.54	18.41	7.56	26.76	8.85	4.78	29.15	33.47	36.52	28.79	22.54	0.39754	0.373553
ABalpaapapp	1.35	1.72	0.37	0.86	1.18	0.54	1.08	0.18	0.57	0.41	1.83	0.86	4.79	5.58	0.33	0.54	0.61	0.57	0.62	1.31	1.25	2.76	1.11	1.11	0.164071	0.290698
ABalpaappaa	4.31	1.03	0.56	0.38	0.5	1.78	0.61	1.66	3.25	0.72	2.5	1.03	0.46	0.55	0.81	1.9	0.92	1.7	1.08	2.27	1.77	3.05	3.41	1.7	0.909751	0.650485
ABalpaappap	3.64	1.68	0.33	0.3	0.83	2.28	2.64	1.65	2.22	2.49	2.29	2.22	0.81	1.66	0.47	1.2	2.26	1.21	0.78	2.31	1.01	0.94	2.6	1.2	0.235489	-0.459459
ABalpaapppa	2.88	0.91	0.7	0.95	1.66	0.86	1.25	0.78	1.37	2.43	3.55	1.25	1.5	0.85	0.5	1.5	1.46	1.53	1.12	4.94	3.07	2.38	4.5	1.5	0.31459	0.2
ABalpapaapp	4.67	7.14	6.44	4.25	5.39	4.94	7.72	4.89	7.05	5.84	7.75	5.84	6.76	6.26	7.51	5.57	7.81	5.99	4.28	6.34	9.24	7.58	8.17	6.76	0.145084	0.157534
ABalpapapaa	10.21	7.3	6.83	4.54	6.54	5.68	6.28	7	8.98	12.06	11.05	7	9.39	8.25	9.07	10.33	12.73	5.48	4.22	13.28	14.21	13.05	11.98	10.33	0.0731373	0.475714
ABalpapapap	12.29	7.38	7.59	5.45	7.15	6.22	8.65	6.96	10.51	14.92	12.67	7.59	7.33	8.13	9.52	11.91	11.84	8.09	4.81	14.47	16.16	14.2	13.23	11.84	0.215913	0.559947
ABalpapappa	6.97	6.76	5.47	4.57	5.38	4.89	5.33	4.67	6.33	10.17	9.75	5.47	6.9	23.19	6.6	5.02	8.56	6.83	3.81	8.49	10.03	9.11	9.06	8.49	0.155637	0.552102
ABalpapappp	7.44	5.35	6.76	3.18	6.16	4.99	6.08	4.25	6.7	8.65	23.7	6.16	7.9	5.84	6.91	7.75	9.26	5.29	3.89	6.89	10.22	8.24	6.83	6.91	0.830341	0.121753
ABalpappaaa	16.95	14.99	11.42	7.1	6.56	8.97	7.98	5.62	10.57	16.45	21.34	10.57	19.2	12.76	14.81	12.46	14.92	4.28	7.25	26.69	13.16	7.84	23.29	13.16	0.32036	0.245033
ABalpappaap	15.81	10.63	11.55	8.08	15.36	6.8	15.75	9.75	12.6	32.33	13.93	12.6	17.47	13.19	14.55	12.52	28.4	5.62	6.9	25.85	21.4	13.01	29.72	14.55	0.322535	0.154762
ABalpappapa	3.25	2.44	2.54	1.68	1.67	2.46	1.06	1.33	2.21	8.02	2.6	2.44	2.42	0.75	1.53	2.96	3.92	0.75	1.19	2.45	3.82	6.26	3.67	2.45	0.956653	0.00409836
ABalpapppaa	13.87	8.55	8.29	10.5	7.96	3.55	9.13	6.71	9.35	14.62	16.23	9.13	9.22	12.68	6.43	9.6	18.74	7.94	3.27	20.76	32.7	16.27	21.3	12.68	0.126877	0.388828
ABalpapppap	9.96	7.62	6.78	5.61	5.32	6.53	9.32	5.93	10.16	13.34	12.2	7.62	9.58	9.24	9.7	7.94	16.3	8.24	3.14	19.48	17.2	21.34	16.02	9.7	0.0488369	0.272966
ABalpappppp	1.81	1.37	2.31	0.27	2.52	1.48	0.41	1.19	2.97	17.16	2.88	1.81	1.63	1.9	1.54	5.2	1.44	0.43	0.27	5.25	5.55	6.91	5.15	1.9	0.95996	0.0497238
ABalppaaapp	1.05	1.46	0.37	0.59	0.59	0.83	14.38	0.56	0.94	1.3	12.69	0.94	1.65	1.47	1.69	1.17	3.1	1.28	1.11	2.57	1.44	1.32	0.78	1.44	0.3417	0.531915
ABaraaaapaa	0.25	0.62	0.14	0.28	0.61	0.07	0.73	0.85	1.47	0.11	0.94	0.61	0.04	0	0.75	0.64	0.92	0.23	0.04	1.11	17.1	0.83	2.64	0.75	0.298278	0.229508
ABaraaapaap	0.27	1.47	0.91	0.09	0.44	0.3	0.29	0.46	0.56	0.93	1.21	0.46	0.44	1.46	0.65	0.51	1.26	0.19	0.15	0.44	3.82	1.15	0.23	0.51	0.390328	0.108696
ABaraaappaa	0.46	0.77	0.92	0.55	1.16	0.51	0.24	1.03	1.62	1.22	2.06	0.92	0.38	0.54	0.88	0.66	0.93	0.33	0.26	2.14	0.78	2.08	0.83	0.78	0.796349	-0.152174
ABaraaapppa	0.92	0.84	0.9	1.09	1.1	0.61	0.91	2.36	1.58	1.32	2.88	1.09	0.82	0.61	1.56	1.31	4.18	0.4	0.15	1.83	1.65	1.79	2	1.56	0.683156	0.431193
ABaraaapppp	1.05	0.49	0.99	0.63	0.65	0.14	0.21	0.69	0.86	0.89	2.82	0.69	0.41	0.22	1.26	0.66	2.83	0.32	0.32	1.36	1.21	1.11	1.82	1.11	0.558958	0.608696
ABaraapaaap	2.72	1.21	3.35	1.8	2.85	4.01	2.01	1.72	4.65	6.3	4.83	2.85	0.88	4.6	2.46	4.26	3.04	1.28	0.86	1.37	2.56	1.99	3.28	2.46	0.205194	-0.136842
ABaraapaapa	1.72	2.12	0.67	0.63	1.45	2.87	1.31	0.52	2.85	1.9	3.59	1.72	0.64	0.94	3.27	2.59	1.45	4.84	0.96	2	2.27	2.96	1.41	2	0.495512	0.162791
ABaraapapaa	17.4	20.93	9.19	12.58	15.69	10.51	14.63	17.12	19.34	23.33	23.9	17.12	15.03	20.03	20.82	14.13	27.63	10.87	7.63	11.66	42.33	43.79	34.55	20.03	0.182321	0.169977
ABaraapapap	11.68	13.54	5.19	7.96	11.85	10.58	10.47	12.16	20.31	16.06	25.69	11.85	11.49	16.71	15.29	11.8	18.71	11.85	6.72	17.63	32.55	35.85	24.76	16.71	0.123061	0.410127
ABaraapappa	37.94	45.91	21.81	28.57	33.71	21.66	26.47	27.51	46.36	33.16	48.27	33.16	35.89	42.89	47.54	27.84	63.16	31.42	16.89	81.03	67.86	67.04	58.43	47.54	0.0376721	0.433655
ABaraapappp	35.75	46.37	22.64	26.85	30.19	24.98	30.32	29.09	58.62	71.94	51.34	30.32	39.76	48.15	50.75	37.26	61.7	30.45	18.13	78.71	76.03	76.51	65.25	50.75	0.0875788	0.673813
ABaraappaaa	5.68	6.64	5.11	2.9	9.77	2.7	2.54	7.07	11.73	15.27	14.88	6.64	8.04	13.24	10.35	7.81	17.12	2.79	6.24	13.94	27.84	23.12	7.75	10.35	0.0854142	0.558735
ABaraappaap	8.56	6.13	4.88	3.2	8.52	1.86	6.11	3.07	13.55	12.98	13.61	6.13	9.48	12.38	11.2	9.1	12.5	2.47	4.69	16	23.34	16.47	19.1	12.38	0.0422051	1.01958
ABaraappapa	1.5	1.41	0.87	0.68	1.26	1.26	1.15	1.03	2.61	5.53	2.55	1.26	2.73	1.66	4.02	1.73	2.63	0.33	2.05	2.34	3.6	2.12	1.06	2.12	0.452638	0.68254
ABaraappapp	0.53	1.09	0.9	0.52	0.88	0.69	1.28	1.44	4.61	6.35	3.93	1.09	1.84	1.39	2.49	1.55	0.76	0.56	0.68	3.97	2.62	2.11	1.79	1.79	0.744048	0.642202
ABaraapppaa	20.03	15.39	10.63	17.71	13.01	7.15	19.82	17.67	28.18	30.5	20.83	17.71	24.45	16	21.01	17.09	33.77	6.98	7.95	30.24	30.85	46.49	40.64	24.45	0.141025	0.380576
ABaraapppap	16.12	11.13	4.78	13.4	11.79	5.13	12.48	13.03	29.69	33.66	15.55	13.03	24.82	16.73	11.12	13.38	19.57	6.08	4.17	40.24	26.56	35.88	32.74	19.57	0.211724	0.501919
ABaraappppa	41.92	33.45	33.84	30.8	32.3	23.76	30.03	30.4	49.4	69.06	44.1	33.45	33.23	37.72	43.88	30.48	53.43	28.73	26.15	43.03	56.27	69.51	72.99	43.03	0.275512	0.286398
ABaraappppp	39.63	38.44	35.26	26.23	35.58	22.05	20.44	26.41	50.04	74.99	41.04	35.58	44.5	36.37	43.09	33.26	62.31	30.93	23.12	47.93	68.61	83.51	62.16	44.5	0.13032	0.250703
ABarapaapap	0.4	0.73	0.44	0.22	1.16	0.53	0.93	2.39	1.67	0.51	0.97	0.73	1.63	2.69	0.15	3.94	0.56	0.97	0.29	2.73	7.12	2.03	4.81	2.03	0.0421938	1.78082
ABarapaappa	14.62	7.3	12.29	8.52	14.03	7.5	13.5	8.71	21.29	35.23	22.57	13.5	23.11	21.28	19.46	16.64	19.34	7.78	7.81	41.12	27.15	18.54	23.04	19.46	0.162587	0.441481
ABarapaappp	10.96	11.15	11.62	5.92	8.17	8.18	12.18	7.25	21.3	29.34	26	11.15	17.46	18.36	14.63	20.68	7.74	9.04	4.94	29.69	30.54	25.63	17.75	17.75	0.265445	0.591928
ABarapapaaa	7.94	10.99	17.42	6.29	11.15	7.66	13.44	4.44	16.86	21.43	18.92	11.15	14.18	9.5	14.91	12.9	10.18	10.73	6.72	17.45	22.22	29.63	26.14	14.18	0.229062	0.271749
ABarapapaap	9.1	15.59	9.11	7.58	11.66	6.79	18.23	9.44	13.65	24.82	29.02	11.66	17.53	16.34	23.17	8.19	15.72	8.63	6.49	16.56	23.46	35.67	24.52	16.56	0.282431	0.42024
ABarapapapa	1.79	3.13	0.99	0.84	1.86	1.03	3.74	1.46	1.99	2.35	3.79	1.86	2.58	3.63	1.38	1.55	1.65	0.64	1.12	4.06	2.2	4.5	2.07	2.07	0.663411	0.112903
ABarapappaa	10.18	9.22	8.81	9.53	7.34	4.7	7.46	7.9	10.63	16.9	10.24	9.22	7.81	9.19	17.71	5.38	11.96	7.29	4.65	28.7	22.78	15.16	11.35	11.35	0.172446	0.23102
ABarapappap	10.19	7.11	7.18	3.54	11.64	2.84	7.79	5.89	7.75	19.36	14.26	7.75	5.29	8	8.43	6.95	11.64	4.03	2.92	26.8	15.62	16.24	7.75	8	0.572243	0.0322581
ABarapapppa	0.5	0.29	1.56	0.51	0.69	0.34	0.75	0.21	2.81	1.65	3.76	0.69	1.45	8.84	0.16	2.13	1.49	0.11	0.34	3.05	5.64	3.42	1.13	1.49	0.150729	1.15942
ABarpapapp	0.84	0.23	0.44	0.41	0.78	0.41	0.93	0.5	0.76	1.2	1.1	0.76	1.18	0.64	0.73	1.02	0.57	0.79	0.38	2	1.58	1.94	1.81	1.02	0.0378744	0.342105
MSaaaaapa	0.71	2.29	0.66	2.36	0.76	0.58	0.64	1.1	2.31	2.83	1.56	1.1	3.38	3.06	4.2	1.27	1.44	3.31	1.22	5.06	2.94	1.45	3.04	3.04	0.0107219	1.76364
MSaaaapaa	0.64	2.46	1.84	1.18	0.52	0.43	2.06	1.35	0.39	1.15	0.5	1.15		1.84	0.41	1.35	1.47	0.85	0.87	1.68	1.87	1.53	3.52	1.5	0.259579	0.304348
MSaapaaaa	1.41	4.75	1.45	1.13	2.48	0.31	1.04	1.63	0.97	5.56	3.79	1.45	1.53	2.04	3.86	0.97	4.72	1.36	1.02	2.68	1.93	3.57	2.47	2.04	0.818542	0.406897
MSaapaaap	0.29	0.55	0.37	0.31	0.17	0.32	0.26	0.44	0.36	2.26	2.14	0.36	0.56	0.96	0.34	0.61	0.5	0.31	0.52	0.53	0.52	2.66	0.52	0.52	0.868494	0.444444
MSaapaapa	0.47	0.74	0.48	1.29	0.52	0.14	0.82	1.07	0.54	0.61	3.07	0.61	0.91	3.03	1.55	0.99	1.57	0.32	0.45	3.52	1.46	6.46	6.25	1.55	0.0490466	1.54098
MSaappaa	8.27	6.7	5.13	2.96	3.13	2.32	3.89	6.35	4.94	6.57	9.63	5.13	6.34	6.24	7.16	5.03	10.09	3.09	2.97	3.52	8.24	4.37	5.14	5.14	0.831365	0.00194932
MSaappap	7.88	8.6	6.8	2.2	3.53	3.17	3.97	6.66	6.89	6.99	11.08	6.8	8.5	6.59	7.5	5.05	10.38	3.07	2.77	4.65	9.47	6.37	5.87	6.37	0.840765	-0.0632353
MSpaaaaaa	7.57	17.38	4.35	8.98	15.8	2.53	9.28	6.19	23.19	16.36	22.21	9.28	7.84	18.57	13.06	14.56	35.97	12.19	7.04	39.55	35.13	27.57	15.43	15.43	0.0585874	0.662716
MSpaaaaap	5.45	3.6	3.97	5.78	3.3	1.92	2.8	3.63	6.72	2.95	11.31	3.63	7.48	5.31	5.58	3.55	10.44	3.4	2.13	20.92	19.14	15.95	13.57	7.48	0.0348042	1.06061
MSpaaaapa	1.07	1.13	0.67	1.21	1.28	0.45	0.71	0.56	3.18	1.54	2.26	1.13	1.36	1.76	1.73	1.46	1.33	1.07	1.9	4.1	1.78	4.04	3.59	1.76	0.043399	0.557522
MSpaaapaa	9.06	11.61	9.75	7.21	12.56	6.28	8.37	12.7	18.65	33.4	21.65	11.61	12.73	15.51	13.77	11.26	24.67	8.76	5.98	19.17	49.18	36.44	29.32	15.51	0.158859	0.335917
MSpaaapap	9.02	7.33	8.61	7.29	12.07	5.38	8.45	10.17	3.16	25.74	19.17	8.61	13.94	11.89	12.36	9.12	19.67	10.54	5.87	31.64	42.92	26.88	22.33	13.94	0.051289	0.619048
MSpaaappa	3.03	1.62	1.56	1.5	1.76	1.62	1.96	3.89	4.39	8.71	4.22	1.96	3.78	1.82	3.04	2.48	3.29	1.12	1.71	7.8	9.07	2.77	6.34	3.04	0.438412	0.55102
MSpaaappp	2.43	0.64	2.68	0.67	1.92	2.02	1.46	2.55	1.93	7.05	2.96	2.02	2.87	1.6	1.48	2.33	3.78	1.05	2.55	7.8	11.74	3.68	6.2	2.87	0.145218	0.420792
MSpaapaaa	5.12	8.31	10.35		8.9	10.53	8.46	8.54	21.1	26.68	7.2	8.72	7.58	8.34	13.17	5.17	18.12	5.77	7.97	18.14	17.7	24.33	20.87	13.17	0.537881	0.510321
MSpaapaap	6.38	15.21	6.18		10.29	10.43	10.28	11.53	17.73	18.43	10.44	10.435	9.3	15.07	10.24	11.73	13.75	10.51	5.18	30.01	21.79	20.48	31.02	13.75	0.13336	0.317681
MSpaapapa	12.11	2.79	12.81	1.15	2.57	5.56	4.5	3.55	10.02	29.11	5.5	5.5	8.38	2.89	5.26	6.91	5.49	3.45	6.31	15.81	15.29	12.51	14.2	6.91	0.827835	0.256364
MSpaapapp	3.63	2.72	3.1	1.03	2.3	5.26	1.2	2.32	9.81	12.32	5.02	3.1	5.5	2.69	3.46	4.85	5.6	4.07	4.66	15.63	8.85	10.29	10.15	5.5	0.139867	0.774194
MSpapaapa	0.42	0.77	1.65	1.16	2.19	1.3	0.62	1.19	0.95	5.75	4.9	1.19	0.58	0.76	0.88	1.49	1.47	0.16	0.41	5.26	3.66	4.93	5.94	1.47	0.624328	0.235294
MSpappap	2.75	4.69	4.92	1.22	3.38	1.08	4.82	2.32	5.37	5.18	4.34	4.34	1.6	1.68	2.99	3	2.82	0.35	0.98	0.54	4.11	5.96	3.72	2.82	0.125344	-0.35023

## Sheet: b
Cell-track-name	WT-1	WT-2	WT-3	WT-4	WT-5	WT-6	WT-7	WT-8	WT-9	WT-10	WT-11	WT-median	mir-1(n4104)-1	mir-1(n4104)-2	mir-1(n4104)-3	mir-1(n4104)-4	mir-1(n4104)-5	mir-1(n4104)-6	mir-1(n4104)-7	mir-1(n4104)-8	mir-1(n4104)-9	mir-1(n4104)-10	mir-1(n4104)-11	mir-1(n4104)-12	mir-1(n4104)-13	mir-1(n4104)-14	mir-1(n4104)-15	mir-1(n4104)-16	mir-1(n4104)-median	p-value	Increase
ABalpaaappa	9.05	3.09	3.57	0.92	4.46	2.34	2.76	1.98	0.35	2.74	3.71	2.76	13.79	18.26	8.45	3.69	3.89	8.76	2.87	5.43	4.48	12.92	5.14	3.77	11.7	13.14	16.3	4.25	6.94	0.00119623	1.51449
ABaraapappa	6.71	23.87	12	10.4	4.49	11.59	15.37	13.27	10.44	8.65	8.5	10.44	20.66	20.26	33.52	10.02	11.97	20.07	35.57	28.01	24.26	14.03	22.7	9.06	20.04	15.65	24.3	23.42	20.46	0.000722377	0.95977
ABaraapappp	9.13	22.89	12.24	11.73	5	11.65	18.14	17.48	10.84	8.96	9.25	11.65	21.14	18.12	32.74	9.55	13.07	17.18	35.95	24.91	23.38	17.56	24.06	12.68	22.88	14.21	26.92	28.34	22.01	0.00103647	0.88927
ABaraappppa	18.43	13.55	15.42	12.21	6.41	8.34	8.32	18.78	13.36	15.37	13.41	13.41	8.1	23.67	27.67	9.1	9.73	14.59	25.56	14.34	32.25	12.65	22.22	12.36	12.5	17.01	24.51	20.59	15.8	0.0370571	0.178225
ABaraappppp	17.99	18.23	17.8	12.8	7.04	10.84	10.89	22.66	16.22	14.97	16.39	16.22	11.81	26.57	30.75	9.55	11.25	20.45	27.07	17.1	35.44	20.43	25.19	12.83	15.64	25.2	21.04	20.97	20.71	0.0207439	0.276819

## Sheet: c
Cell-track-name	WT-1	WT-2	WT-3	WT-4	WT-5	WT-6	WT-7	WT-median	mir-1(n4104)-1	mir-1(n4104)-2	mir-1(n4104)-3	mir-1(n4104)-4	mir-1(n4104)-5	mir-1(n4104)-6	mir-1(n4104)-7	mir-1(n4104)-median	p-value	Increase
MSpappaa	80.27	74.43	110.58	79.19	115.39	80.54	72.3	80.27	104.46	106.6	134.02	92.17	153.99	124.49	133.95	124.49	0.00760344	0.550891
MSpappap	57.12	95.4	72.34	97.22	87.14	93.3	63.23	87.14	85.03	114.28	104.77	93.24	128.82	103.9	111.12	104.77	0.01038	0.202318
MSaappap	57.69	85.03	74.38	108.95	111.56	83.67	84.29	84.29	92.25	100.45	108.34	119.93	122.28	119.21	116.75	116.75	0.0138819	0.385099
ABalpaapaaa	52.39	88.86	34.64	89.48	63.1	45.21	61.25	61.25	102.3	72.52	104.19	89.04	102.74	94.36	94.44	94.44	0.00559565	0.541878
MSaappaa	42.01	71.29	62.58	86.39	87.84	65.72	77.82	71.29	62.93	61.44	44.69	85.93	92.44	104.72	101	85.93	0.435469	0.205358
ABaraaapaaa	50.84	80.2	41.66	82.89	93.31	76.53	102.17	80.2	77.54	71.69	75.41	85.25	96.2	87.36	90.51	85.25	0.392441	0.0629676
ABalpaapaap	69.11	93.13	49.37	108.68	68.28	72.19	101.19	72.19	112.37	91.74	138.99	110.37	78.76	102.45	116.1	110.37	0.0281696	0.528882
ABaraaapaap	73.08	65.45	56.44	84.98	48.93	73.8	105.29	73.08	102.03	72.19	97.53	96.57	112.96	122.31	75.57	97.53	0.0290939	0.334565
MSpaapapa	44.21	52.48	42.63	27.74	39.05	70.67	51.19	44.21	60	22.79	52.53	57.5	95.33	83.76	20.92	57.5	0.449696	0.300611
ABarapapapp	11.02	29.57	11.62	13.68	26.71	37.38	30.91	26.71	20.93	23.04	29.83	23	6.1	47.45	17.14	23	0.882954	-0.138899
MSaaappp	52.97	39.84	47.78	50.04	23.83	60.56	49.79	49.79	23.52	30.67	50.87	47.68	57.62	69.14	38.97	47.68	0.904939	-0.042378
ABarapapppa	4.4	19.74	13.93	18.41	11.05	27.64	7.09	13.93	0.25	7.54	15.22	14.97	19.5	5.27	17.31	14.97	0.449038	0.074659
ABaraappaaa	14.28	15.74	0.07	23.88	26.01	2.85	15.99	15.74	11.3	8.5	9.29	8.29	6.99	3.06	78.38	8.5	0.729892	-0.459975
ABalpaapapa	7.69	23.17	9.18	28.32	24.28	13.86	36.37	23.17	19	10.66	39.16	22.13	20.15	69.09	7.22	20.15	0.496682	-0.130341
ABalpappppa	6.87	21.63	13.62	19.58	7.63	23.57	22.76	19.58	17.29	21.01	26.19	7.65	12.32	29.91	21.07	21.01	0.48942	0.0730337
MSpaapaaa	61.32	45.22	33.98	23.35	25.02	27.37	37.53	33.98	49.31	29.37	43.25	27.07	91.33	60.42	44.6	44.6	0.205945	0.312537
ABalpappapp	9.44	12.69	7.83	15.94	11.81	40.66	32.24	12.69	11.48	6.94	21.07	10.77	24.67	15.24	14.44	14.44	0.502989	0.137904
ABalpappapa	5.52	23.3	8.96	5.32	20.45	1.72	17.79	8.96	4.24	11.93	19.28	8.37	12.7	48.65	14.36	12.7	0.436471	0.417411
MSpaapaap	50.76	47.73	49	38.47	26.27	35.12	43.74	43.74	45.05	38.92	41.93	28.93	107.7	56.23	43.71	43.71	0.35626	-0.000685871
MSaapappp	3.55	16.19	23.28	23.87	24.09	20.81	14.95	20.81	16.75	20.3	9.48	15.2	5.91	7.02	17.03	15.2	0.180305	-0.269582
MSpaapapp	9.97	50.27	35.54	16.89	37.07	53.26	38.06	37.07	23.37	46.92	38.11	40.27	83.05	46.61	9.41	40.27	0.541014	0.0863232
ABaraaaapp	0.62	0.56	1.16	1.37	1.46	0.9	0.63	0.9	2.69	0.85	10.46	0.54	1.11	3.65	1.81	1.81	0.167507	1.01111
ABarapapapa	6.08	7.7	10.89	14.06	24.49	27.38	25.62	14.06	14.73	10.06	16.99	18.58	15.88	34.52	11.81	15.88	0.846082	0.129445
ABaraaaapaa	0	6.25	0.55	6.36	0	7.69	0.91	0.91	0.36	0.43	0.28	0	0.23	6.13	0	0.28	0.218133	-0.692308
ABaraapaapp	0.52	7.91	0.83	1.27	1.47	12.66	4.93	1.47	0.42	2.32	1.33	0.2	4.7	11.18	2.86	2.32	0.684552	0.578231
MSaaappa	21.15	35.16	18.81	24.58	5.52	14.58	8.94	18.81	7.6	17.8	21.67	24.99	13.22	96.49	18.17	18.17	0.428082	-0.0340245
ABaraappapp	0.48	11.81	0.19	0.5	0.41	13.08	0.56	0.5	0.91	0.47	0.89	0.53	6.81	12.33	7.15	0.91	0.919171	0.82
ABaraappaap	11.11	22.66	0.06	24.35	111.06	25.15	4.58	22.66	14.57	7.24	10.31	9.31	26.39	19.9	31.53	14.57	0.464871	-0.357017
