# Supplementary material for: A lineage-resolved cartography of microRNA promoter activity in C. elegans empowers multidimensional developmental analysis
Source: Nat Commun. 2024 Mar 30;15:2783. doi: 10.1038/s41467-024-47055-4 (PMC10981687; doi:10.1038/s41467-024-47055-4)
Supplement: Supplementary file 21 — Supplementary Dataset 18 [file 41467_2024_47055_MOESM21_ESM.xlsx]

## Sheet: a
Cell_name	WT-1	WT-2	WT-3	WT-4	WT-5	WT-6	WT-7	BS-del-1	BS-del-2	BS-del-3	BS-del-4	BS-del-5	WT-average	BS-del_average
ABalpapppap	248.91	266.5	255.89	178.05	279.98	213.93	327.84	232.63	273.82	306.65	265.28	302.37	253.014	276.15	P-value_paired t test	0.116167
ABaraapappa	167.55	264.48	165.09	167.33	241.23	210.09	273.5	193.21	182.91	261.3	181.13	212.07	212.753	206.124	Increase	0.0904499
ABaraappaap	262.77	289.74	232.89	304.78	308.56	252.7	245.47	351.88	260.27	347.07	241.54	338.01	270.987	307.754
MSpaaaaap	299.2	278.81	231.86	273.55	360.33	331.43	343.83	385.44	267.09	372.32	285.91	406.55	302.716	343.462

## Sheet: b
Cell_name	WT-1	WT-2	WT-3	WT-4	WT-5	WT-6	WT-7	BS-del-1	BS-del-2	BS-del-3	BS-del-4	BS-del-5	BS-del-6	BS-del-7	WT-average	BS-del_average
ABalpaaappa	116.89	112.77	114.15	134.58	121.66	118.62	170.91	149.99	170.25	90.27	158.03	142.02	122.97	147.21	127.083	140.106	P-value_paired t test	0.0283475
ABaraapappa	141.12	137.92	142.94	108.72	126.23	127.23	157.06	147.91	121.4	107.65	158.55	161.52	123.12	149.5	134.46	138.521	Increase	0.051968
ABaraapappp	104.16	150.15	161.21	136.22	106.76	126.77	149.57	145.15	135.93	108.8	151.9	170.3	102.32	129.6	133.549	134.857
ABaraappppa	89.01	178.46	136.64	118.15	118.26	125.69	144.68	144.4	134.15	116.79	150.51	147.22	113.17	149.88	130.127	136.589
ABaraappppp	113.84	156.83	141.41	124.36	103.98	138.94	146.94	132.95	137.88	111.44	163.45	156.92	118.14	170.74	132.329	141.646

## Sheet: c
Cell_name	WT-1	WT-2	WT-3	BS-del-1	BS-del-2	BS-del-3	WT-average	BS-del_average
ABalpaapaaa	397.83	343.78	441.16	405.18	369.03	467.53	394.257	413.913	P-value_paired t test	0.00735449
ABalpaapaap	350.42	320.21	388.73	398.6	347.14	428.35	353.12	391.363	Increase	0.19859
ABaraaapaap	229.45	312.81	318.75	374.74	299.45	392.41	287.003	355.533
MSaappap	126.52	134.86	170.74	207.94	210.99	273.31	144.04	230.747
MSpappaa	127.43	133.31	267.99	210.1	217.74	326.9	176.243	251.58
MSpappap	207.88	202.29	201.09	173.43	198.32	302.55	203.753	224.767
