# Supplementary material for: A lineage-resolved cartography of microRNA promoter activity in C. elegans empowers multidimensional developmental analysis
Source: Nat Commun. 2024 Mar 30;15:2783. doi: 10.1038/s41467-024-47055-4 (PMC10981687; doi:10.1038/s41467-024-47055-4)
Supplement: Supplementary file 23 — Source Data [file 41467_2024_47055_MOESM23_ESM.xlsx]

## Sheet: Fig. 2
Fig. 2B								Fig. 2C
MicroRNA	Class	The number of expressed cells in scCAMERA during embryo stage	Dexheimer et al._GSE153233 (log2(CPM+1))	Stoeckius et al._GSE17153 (log2(CPM+1))	Kato et al._GSE13339 (log2(CPM+1))	Li et al._GSE137831 (log2(CPM+1))		MicroRNA	Analyzed tissue	Expression coverage_in this study	Expression coverage level_in this study	Expression of sequencing data (log2(CPM+1))		MicroRNA	Analyzed tissue	Expression coverage_in this study	Expression coverage level_in this study	Expression of sequencing data (log2(CPM+1))		MicroRNA	Analyzed tissue	Expression coverage_in this study	Expression coverage level_in this study	Expression of sequencing data (log2(CPM+1))		MicroRNA	Analyzed tissue	Expression coverage_in this study	Expression coverage level_in this study	Expression of sequencing data (log2(CPM+1))		MicroRNA	Analyzed tissue	Expression coverage_in this study	Expression coverage level_in this study	Expression of sequencing data (log2(CPM+1))		MicroRNA	Analyzed tissue	Expression coverage_in this study	Expression coverage level_in this study	Expression of sequencing data (log2(CPM+1))
miR-52	High	1189	16.1501	16.4245	15.6175	11.3701		mir-250	Neuron (rab-3p::Ath-HEN1)	1	High	10.6372		mir-250	Neuron (rgef-1p::Ath-HEN1)	1	High	13.5578		mir-250	Neuron (unc-31p::Ath-HEN1)	1	High	11.9445		mir-1	Pharynx (myo-2p::Ath-HEN1)	1	High	19.2522		mir-2	Muscle (myo-3p::Ath-HEN1)	1	High	17.4309		mir-236	Intestine (elt-2p::Ath-HEN1)	1	High	17.0755
miR-72	High	1028	13.2745	15.1788	13.9245	12.9439		mir-252	Neuron (rab-3p::Ath-HEN1)	1	High	12.2762		mir-252	Neuron (rgef-1p::Ath-HEN1)	1	High	12.1302		mir-252	Neuron (unc-31p::Ath-HEN1)	1	High	12.0705		mir-244	Pharynx (myo-2p::Ath-HEN1)	1	High	11.8643		mir-250	Muscle (myo-3p::Ath-HEN1)	1	High	10.2673		mir-244	Intestine (elt-2p::Ath-HEN1)	1	High	10.1323
miR-1	High	239	12.9897	8.238	17.742	16.062		mir-52	Neuron (rab-3p::Ath-HEN1)	1	High	16.5601		mir-52	Neuron (rgef-1p::Ath-HEN1)	1	High	16.6168		mir-52	Neuron (unc-31p::Ath-HEN1)	1	High	17.2074		mir-250	Pharynx (myo-2p::Ath-HEN1)	1	High	11.2855		mir-252	Muscle (myo-3p::Ath-HEN1)	1	High	9.07551		mir-250	Intestine (elt-2p::Ath-HEN1)	1	High	13.8009
miR-43-44	High	602	14.6368	10.5915	14.5169	14.1929		mir-53	Neuron (rab-3p::Ath-HEN1)	1	High	11.4187		mir-53	Neuron (rgef-1p::Ath-HEN1)	1	High	11.5226		mir-53	Neuron (unc-31p::Ath-HEN1)	1	High	12.8593		mir-252	Pharynx (myo-2p::Ath-HEN1)	1	High	8.07944		mir-51	Muscle (myo-3p::Ath-HEN1)	1	High	13.9803		mir-252	Intestine (elt-2p::Ath-HEN1)	1	High	7.92556
miR-54-56	High	440	14.3069	13.6811	11.1811	13.9357		mir-54	Neuron (rab-3p::Ath-HEN1)	1	High	12.1751		mir-54	Neuron (rgef-1p::Ath-HEN1)	1	High	11.0044		mir-54	Neuron (unc-31p::Ath-HEN1)	1	High	12.561		mir-52	Pharynx (myo-2p::Ath-HEN1)	1	High	14.5914		mir-52	Muscle (myo-3p::Ath-HEN1)	1	High	16.4807		mir-45	Intestine (elt-2p::Ath-HEN1)	1	High	11.7646
miR-73-74	High	1200	14.0965	10.1685	14.4235	13.8628		mir-55	Neuron (rab-3p::Ath-HEN1)	1	High	17.5003		mir-55	Neuron (rgef-1p::Ath-HEN1)	1	High	17.7452		mir-55	Neuron (unc-31p::Ath-HEN1)	1	High	17.9396		mir-53	Pharynx (myo-2p::Ath-HEN1)	1	High	11.1603		mir-53	Muscle (myo-3p::Ath-HEN1)	1	High	12.0727		mir-49	Intestine (elt-2p::Ath-HEN1)	1	High	10.5848
miR-51	High	604	15.4921	13.0132	9.31762	13.6627		mir-56	Neuron (rab-3p::Ath-HEN1)	1	High	15.7903		mir-56	Neuron (rgef-1p::Ath-HEN1)	1	High	15.0262		mir-56	Neuron (unc-31p::Ath-HEN1)	1	High	15.1806		mir-54	Pharynx (myo-2p::Ath-HEN1)	1	High	13.7494		mir-54	Muscle (myo-3p::Ath-HEN1)	1	High	12.7764		mir-51	Intestine (elt-2p::Ath-HEN1)	1	High	13.9883
miR-61-250	High	1179	11.5714	10.103	10.3625	10.4504		mir-61	Neuron (rab-3p::Ath-HEN1)	1	High	9.94171		mir-61	Neuron (rgef-1p::Ath-HEN1)	1	High	11.2986		mir-61	Neuron (unc-31p::Ath-HEN1)	1	High	10.7149		mir-55	Pharynx (myo-2p::Ath-HEN1)	1	High	16.9616		mir-55	Muscle (myo-3p::Ath-HEN1)	1	High	18.0908		mir-52	Intestine (elt-2p::Ath-HEN1)	1	High	16.4733
miR-79	High	212	13.3637	8.92388	9.92121	9.4238		mir-72	Neuron (rab-3p::Ath-HEN1)	1	High	16.1653		mir-72	Neuron (rgef-1p::Ath-HEN1)	1	High	14.73		mir-72	Neuron (unc-31p::Ath-HEN1)	1	High	15.091		mir-56	Pharynx (myo-2p::Ath-HEN1)	1	High	15.6608		mir-56	Muscle (myo-3p::Ath-HEN1)	1	High	16.4461		mir-53	Intestine (elt-2p::Ath-HEN1)	1	High	12.1652
miR-53	High	1187	13.3144	11.3528	10.1413	6.04442		mir-73	Neuron (rab-3p::Ath-HEN1)	1	High	11.8447		mir-73	Neuron (rgef-1p::Ath-HEN1)	1	High	11.6284		mir-73	Neuron (unc-31p::Ath-HEN1)	1	High	11.7063		mir-61	Pharynx (myo-2p::Ath-HEN1)	1	High	8.82067		mir-61	Muscle (myo-3p::Ath-HEN1)	1	High	9.83307		mir-54	Intestine (elt-2p::Ath-HEN1)	1	High	12.7419
miR-90	High	1148	13.0192	8.95771	8.03511	10.8217		mir-74	Neuron (rab-3p::Ath-HEN1)	1	High	11.6942		mir-74	Neuron (rgef-1p::Ath-HEN1)	1	High	11.837		mir-74	Neuron (unc-31p::Ath-HEN1)	1	High	11.5649		mir-72	Pharynx (myo-2p::Ath-HEN1)	1	High	19.5573		mir-72	Muscle (myo-3p::Ath-HEN1)	1	High	13.462		mir-55	Intestine (elt-2p::Ath-HEN1)	1	High	17.2941
miR-252	High	1154	7.89379	9.87575	9.58589	8.27983		mir-90	Neuron (rab-3p::Ath-HEN1)	1	High	15.7721		mir-90	Neuron (rgef-1p::Ath-HEN1)	1	High	14.8945		mir-90	Neuron (unc-31p::Ath-HEN1)	1	High	13.9333		mir-73	Pharynx (myo-2p::Ath-HEN1)	1	High	13.1404		mir-73	Muscle (myo-3p::Ath-HEN1)	1	High	10.3812		mir-56	Intestine (elt-2p::Ath-HEN1)	1	High	15.4928
miR-45	Medium	105	13.5181	14.6353	14.5169	13.5525		mir-43	Neuron (rab-3p::Ath-HEN1)	0.99505	High	6.49253		mir-43	Neuron (rgef-1p::Ath-HEN1)	0.99505	High	9.13227		mir-43	Neuron (unc-31p::Ath-HEN1)	0.99505	High	9.8243		mir-74	Pharynx (myo-2p::Ath-HEN1)	1	High	12.6056		mir-74	Muscle (myo-3p::Ath-HEN1)	1	High	9.82509		mir-61	Intestine (elt-2p::Ath-HEN1)	1	High	12.206
miR-81	Medium	11	13.0597	13.4528	11.9712	13.5958		mir-44	Neuron (rab-3p::Ath-HEN1)	0.99505	High	10.6916		mir-44	Neuron (rgef-1p::Ath-HEN1)	0.99505	High	13.2468		mir-44	Neuron (unc-31p::Ath-HEN1)	0.99505	High	12.2485		mir-90	Pharynx (myo-2p::Ath-HEN1)	1	High	9.9698		mir-90	Muscle (myo-3p::Ath-HEN1)	1	High	14.9103		mir-72	Intestine (elt-2p::Ath-HEN1)	1	High	17.9148
miR-57	Medium	71	11.8681	12.9852	9.91527	12.1278		mir-794	Neuron (rab-3p::Ath-HEN1)	0.975248	High	5.95609		mir-794	Neuron (rgef-1p::Ath-HEN1)	0.975248	High	6.87138		mir-794	Neuron (unc-31p::Ath-HEN1)	0.975248	High	6.37116		mir-51	Pharynx (myo-2p::Ath-HEN1)	0.989474	High	12.8397		mir-1	Muscle (myo-3p::Ath-HEN1)	0.954023	High	19.6719		mir-73	Intestine (elt-2p::Ath-HEN1)	1	High	14.4031
miR-49	Medium	28	12.0295	10.8707	10.9286	9.83567		mir-51	Neuron (rab-3p::Ath-HEN1)	0.970297	High	13.5151		mir-51	Neuron (rgef-1p::Ath-HEN1)	0.970297	High	13.3753		mir-51	Neuron (unc-31p::Ath-HEN1)	0.970297	High	14.3789		mir-45	Pharynx (myo-2p::Ath-HEN1)	0.810526	High	10.887		mir-244	Muscle (myo-3p::Ath-HEN1)	0.632184	Miedium	11.4947		mir-74	Intestine (elt-2p::Ath-HEN1)	1	High	13.17
miR-2	Medium	112	14.2618	10.3674	10.022	8.84417		mir-2	Neuron (rab-3p::Ath-HEN1)	0.841584	High	14.9067		mir-2	Neuron (rgef-1p::Ath-HEN1)	0.841584	High	14.556		mir-2	Neuron (unc-31p::Ath-HEN1)	0.841584	High	14.5675		mir-43	Pharynx (myo-2p::Ath-HEN1)	0.452632	Medium	8.76358		mir-794	Muscle (myo-3p::Ath-HEN1)	0.310345	Miedium	8.18507		mir-75	Intestine (elt-2p::Ath-HEN1)	1	High	13.5951
miR-231	Medium	114	11.3571	8.76789	8.96211	9.4755		mir-244	Neuron (rab-3p::Ath-HEN1)	0.69802	Medium	10.6738		mir-244	Neuron (rgef-1p::Ath-HEN1)	0.69802	Medium	13.7528		mir-244	Neuron (unc-31p::Ath-HEN1)	0.69802	Medium	12.3467		mir-44	Pharynx (myo-2p::Ath-HEN1)	0.452632	Medium	10.8866		mir-57	Muscle (myo-3p::Ath-HEN1)	0.172414	Low	13.3949		mir-83	Intestine (elt-2p::Ath-HEN1)	1	High	15.8014
miR-236	Medium	11	10.0589	8.70348	9.08487	7.95892		mir-124	Neuron (rab-3p::Ath-HEN1)	0.589109	Medium	14.7671		mir-124	Neuron (rgef-1p::Ath-HEN1)	0.589109	Medium	15.9985		mir-124	Neuron (unc-31p::Ath-HEN1)	0.589109	Medium	14.5658		mir-79	Pharynx (myo-2p::Ath-HEN1)	0.442105	Medium	16.537		mir-231	Muscle (myo-3p::Ath-HEN1)	0.091954	Low	13.4167		mir-90	Intestine (elt-2p::Ath-HEN1)	1	High	10.8304
miR-244	Medium	34	8.05415	8.66772	7.43226	6.03416		mir-83	Neuron (rab-3p::Ath-HEN1)	0.405941	Medium	14.6475		mir-83	Neuron (rgef-1p::Ath-HEN1)	0.405941	Medium	13.9829		mir-83	Neuron (unc-31p::Ath-HEN1)	0.405941	Medium	12.5024		mir-81	Pharynx (myo-2p::Ath-HEN1)	0.4	Medium	11.9156		mir-79	Muscle (myo-3p::Ath-HEN1)	0.091954	Low	15.5453		mir-231	Intestine (elt-2p::Ath-HEN1)	0.8	High	12.7746
miR-83	Medium	40	8.3775	8.53432	7.39861	5.71935		mir-79	Neuron (rab-3p::Ath-HEN1)	0.237624	Low	11.6139		mir-79	Neuron (rgef-1p::Ath-HEN1)	0.237624	Low	12.959		mir-79	Neuron (unc-31p::Ath-HEN1)	0.237624	Low	13.2022		mir-794	Pharynx (myo-2p::Ath-HEN1)	0.263158	Low	2.7694		mir-1022	Muscle (myo-3p::Ath-HEN1)	0.0229885	Low	5.83937		mir-48	Intestine (elt-2p::Ath-HEN1)	0.5	Medium	1.53295
miR-75	Medium	24	9.53031	8.02225	7.30635	2.91897		mir-231	Neuron (rab-3p::Ath-HEN1)	0.143564	Low	10.5504		mir-231	Neuron (rgef-1p::Ath-HEN1)	0.143564	Low	9.58099		mir-231	Neuron (unc-31p::Ath-HEN1)	0.143564	Low	10.53		mir-82	Pharynx (myo-2p::Ath-HEN1)	0.242105	Low	13.1622		mir-124	Muscle (myo-3p::Ath-HEN1)	0.0229885	Low	8.76024		mir-63	Intestine (elt-2p::Ath-HEN1)	0.5	Medium	15.5778
miR-124	Medium	197	10.1607	3.39296	7.75833	6.35985		mir-232	Neuron (rab-3p::Ath-HEN1)	0.128713	Low	11.7941		mir-232	Neuron (rgef-1p::Ath-HEN1)	0.128713	Low	12.1804		mir-232	Neuron (unc-31p::Ath-HEN1)	0.128713	Low	12.5743		mir-1022	Pharynx (myo-2p::Ath-HEN1)	0.221053	Low	4.52999		mir-43	Muscle (myo-3p::Ath-HEN1)	0.0229885	Low	8.02576		mir-794	Intestine (elt-2p::Ath-HEN1)	0.5	Medium	3.57404
miR-1022	Medium	19	3.52129	8.39437	6.95926	5.54228		mir-236	Neuron (rab-3p::Ath-HEN1)	0.118812	Low	13.9993		mir-236	Neuron (rgef-1p::Ath-HEN1)	0.118812	Low	12.432		mir-236	Neuron (unc-31p::Ath-HEN1)	0.118812	Low	12.6813		mir-2	Pharynx (myo-2p::Ath-HEN1)	0.210526	Low	14.2517		mir-44	Muscle (myo-3p::Ath-HEN1)	0.0229885	Low	11.6376		mir-234	Intestine (elt-2p::Ath-HEN1)	0.35	Medium	5.85461
miR-795	Medium	11	3.18097	2.46907	5.85152	1.23816		mir-57	Neuron (rab-3p::Ath-HEN1)	0.118812	Low	11.3622		mir-57	Neuron (rgef-1p::Ath-HEN1)	0.118812	Low	9.19483		mir-57	Neuron (unc-31p::Ath-HEN1)	0.118812	Low	10.646		mir-49	Pharynx (myo-2p::Ath-HEN1)	0.2	Low	7.71117		mir-45	Muscle (myo-3p::Ath-HEN1)	0.0114943	Low	11.6378		mir-79	Intestine (elt-2p::Ath-HEN1)	0.3	Low	13.5797
miR-228	Low	6	11.0229	14.7898	14.0966	14.4247		mir-793	Neuron (rab-3p::Ath-HEN1)	0.0693069	Low	13.8626		mir-793	Neuron (rgef-1p::Ath-HEN1)	0.0693069	Low	14.8097		mir-793	Neuron (unc-31p::Ath-HEN1)	0.0693069	Low	14.7156		mir-251	Pharynx (myo-2p::Ath-HEN1)	0.189474	Low	13.6525		lin-4	Muscle (myo-3p::Ath-HEN1)	0	Low	5.8101		mir-259	Intestine (elt-2p::Ath-HEN1)	0.2	Low	12.7141
miR-82	Low	0	13.7864	13.6368	10.6476	14.5061		mir-45	Neuron (rab-3p::Ath-HEN1)	0.0594059	Low	10.6917		mir-45	Neuron (rgef-1p::Ath-HEN1)	0.0594059	Low	13.247		mir-45	Neuron (unc-31p::Ath-HEN1)	0.0594059	Low	12.2487		mir-124	Pharynx (myo-2p::Ath-HEN1)	0.168421	Low	10.9838		mir-228	Muscle (myo-3p::Ath-HEN1)	0	Low	11.0885		mir-228	Intestine (elt-2p::Ath-HEN1)	0.1	Low	11.1048
miR-80	Low	0	12.6187	12.4642	11.1986	10.2845		mir-234	Neuron (rab-3p::Ath-HEN1)	0.0544554	Low	11.0484		mir-234	Neuron (rgef-1p::Ath-HEN1)	0.0544554	Low	10.6099		mir-234	Neuron (unc-31p::Ath-HEN1)	0.0544554	Low	10.1036		mir-247	Pharynx (myo-2p::Ath-HEN1)	0.136842	Low	1.11347		mir-232	Muscle (myo-3p::Ath-HEN1)	0	Low	7.43443		mir-1	Intestine (elt-2p::Ath-HEN1)	0.05	Low	12.6096
miR-86	Low	2	11.3088	10.4104	7.63732	9.92477		mir-245	Neuron (rab-3p::Ath-HEN1)	0.049505	Low	12.2685		mir-245	Neuron (rgef-1p::Ath-HEN1)	0.049505	Low	12.9316		mir-245	Neuron (unc-31p::Ath-HEN1)	0.049505	Low	11.8607		mir-797	Pharynx (myo-2p::Ath-HEN1)	0.136842	Low	2.31647		mir-234	Muscle (myo-3p::Ath-HEN1)	0	Low	6.32714		lin-4	Intestine (elt-2p::Ath-HEN1)	0	Low	7.23501
miR-48	Low	3	9.47131	8.62276	10.3565	7.5364		mir-49	Neuron (rab-3p::Ath-HEN1)	0.0445545	Low	9.05213		mir-49	Neuron (rgef-1p::Ath-HEN1)	0.0445545	Low	8.01539		mir-49	Neuron (unc-31p::Ath-HEN1)	0.0445545	Low	9.32902		mir-231	Pharynx (myo-2p::Ath-HEN1)	0.126316	Low	10.0852		mir-235	Muscle (myo-3p::Ath-HEN1)	0	Low	10.5564		mir-1022	Intestine (elt-2p::Ath-HEN1)	0	Low	3.59655
miR-63	Low	1	7.35686	8.77702	8.07294	8.27843		mir-84	Neuron (rab-3p::Ath-HEN1)	0.0445545	Low	9.3053		mir-84	Neuron (rgef-1p::Ath-HEN1)	0.0445545	Low	9.55117		mir-84	Neuron (unc-31p::Ath-HEN1)	0.0445545	Low	8.65215		mir-259	Pharynx (myo-2p::Ath-HEN1)	0.105263	Low	10.461		mir-236	Muscle (myo-3p::Ath-HEN1)	0	Low	11.1465		mir-124	Intestine (elt-2p::Ath-HEN1)	0	Low	9.93584
miR-235	Low	2	9.28059	9.85234	4.90054	7.63414		mir-1022	Neuron (rab-3p::Ath-HEN1)	0.019802	Low	8.52604		mir-1022	Neuron (rgef-1p::Ath-HEN1)	0.019802	Low	8.64313		mir-1022	Neuron (unc-31p::Ath-HEN1)	0.019802	Low	8.24373		mir-234	Pharynx (myo-2p::Ath-HEN1)	0.0947368	Low	6.09771		mir-245	Muscle (myo-3p::Ath-HEN1)	0	Low	9.80333		mir-2	Intestine (elt-2p::Ath-HEN1)	0	Low	11.0721
miR-796	Low	1	6.39474	9.72685	9.46002	4.63649		mir-1	Neuron (rab-3p::Ath-HEN1)	0.0148515	Low	13.7112		mir-1	Neuron (rgef-1p::Ath-HEN1)	0.0148515	Low	13.9732		mir-1	Neuron (unc-31p::Ath-HEN1)	0.0148515	Low	14.1627		mir-793	Pharynx (myo-2p::Ath-HEN1)	0.0736842	Low	10.6885		mir-247	Muscle (myo-3p::Ath-HEN1)	0	Low	1.11332		mir-232	Intestine (elt-2p::Ath-HEN1)	0	Low	7.9124
miR-232	Low	7	9.60579	7.00885	6.78139	5.43506		mir-48	Neuron (rab-3p::Ath-HEN1)	0.0148515	Low	1.9935		mir-48	Neuron (rgef-1p::Ath-HEN1)	0.0148515	Low	2.22967		mir-48	Neuron (unc-31p::Ath-HEN1)	0.0148515	Low	2.67454		mir-245	Pharynx (myo-2p::Ath-HEN1)	0.0631579	Low	12.5004		mir-251	Muscle (myo-3p::Ath-HEN1)	0	Low	6.99314		mir-235	Intestine (elt-2p::Ath-HEN1)	0	Low	8.17774
miR-790	Low	0	5.02996	6.38284	3.24205	9.42731		mir-34	Neuron (rab-3p::Ath-HEN1)	0.00990099	Low	12.6678		mir-34	Neuron (rgef-1p::Ath-HEN1)	0.00990099	Low	12.1176		mir-34	Neuron (unc-31p::Ath-HEN1)	0.00990099	Low	10.3616		mir-84	Pharynx (myo-2p::Ath-HEN1)	0.0631579	Low	5.22368		mir-259	Muscle (myo-3p::Ath-HEN1)	0	Low	7.66545		mir-245	Intestine (elt-2p::Ath-HEN1)	0	Low	6.83853
miR-245	Low	2	6.12953	5.97736	4.12309	6.25501		mir-790	Neuron (rab-3p::Ath-HEN1)	0.00990099	Low	11.2078		mir-790	Neuron (rgef-1p::Ath-HEN1)	0.00990099	Low	12.8525		mir-790	Neuron (unc-31p::Ath-HEN1)	0.00990099	Low	11.2275		mir-236	Pharynx (myo-2p::Ath-HEN1)	0.0526316	Low	17.6606		mir-34	Muscle (myo-3p::Ath-HEN1)	0	Low	12.7037		mir-247	Intestine (elt-2p::Ath-HEN1)	0	Low	0.93066
miR-34	Low	0	5.92122	8.82591	5.46931	1.96338		mir-796	Neuron (rab-3p::Ath-HEN1)	0.0049505	Low	5.11327		mir-796	Neuron (rgef-1p::Ath-HEN1)	0.0049505	Low	5.77035		mir-796	Neuron (unc-31p::Ath-HEN1)	0.0049505	Low	4.69171		mir-48	Pharynx (myo-2p::Ath-HEN1)	0.0421053	Low	0.995388		mir-48	Muscle (myo-3p::Ath-HEN1)	0	Low	1.86034		mir-251	Intestine (elt-2p::Ath-HEN1)	0	Low	6.64627
let-7	Low	10	9.00106	3.43593	4.7216	4.32865		mir-81	Neuron (rab-3p::Ath-HEN1)	0.0049505	Low	10.4412		mir-81	Neuron (rgef-1p::Ath-HEN1)	0.0049505	Low	9.78633		mir-81	Neuron (unc-31p::Ath-HEN1)	0.0049505	Low	11.8367		lin-4	Pharynx (myo-2p::Ath-HEN1)	0.0315789	Low	6.98684		mir-49	Muscle (myo-3p::Ath-HEN1)	0	Low	7.47336		mir-34	Intestine (elt-2p::Ath-HEN1)	0	Low	12.9633
miR-234	Low	1	6.26072	3.94174	2.31667	8.89983		mir-86	Neuron (rab-3p::Ath-HEN1)	0.0049505	Low	13.9722		mir-86	Neuron (rgef-1p::Ath-HEN1)	0.0049505	Low	14.9872		mir-86	Neuron (unc-31p::Ath-HEN1)	0.0049505	Low	14.8054		mir-80	Pharynx (myo-2p::Ath-HEN1)	0.0315789	Low	9.60505		mir-63	Muscle (myo-3p::Ath-HEN1)	0	Low	10.8551		mir-43	Intestine (elt-2p::Ath-HEN1)	0	Low	8.44407
miR-259	Low	6	5.56343	5.36021	3.63781	5.6796		lin-4	Neuron (rab-3p::Ath-HEN1)	0	Low	7.62883		lin-4	Neuron (rgef-1p::Ath-HEN1)	0	Low	9.10713		lin-4	Neuron (unc-31p::Ath-HEN1)	0	Low	8.75696		mir-228	Pharynx (myo-2p::Ath-HEN1)	0.0210526	Low	10.637		mir-75	Muscle (myo-3p::Ath-HEN1)	0	Low	6.22833		mir-44	Intestine (elt-2p::Ath-HEN1)	0	Low	11.7648
miR-84	Low	3	6.57947	2.65375	5.16353	4.5897		mir-228	Neuron (rab-3p::Ath-HEN1)	0	Low	10.8177		mir-228	Neuron (rgef-1p::Ath-HEN1)	0	Low	12.9326		mir-228	Neuron (unc-31p::Ath-HEN1)	0	Low	12.7885		mir-232	Pharynx (myo-2p::Ath-HEN1)	0.0210526	Low	8.10899		mir-790	Muscle (myo-3p::Ath-HEN1)	0	Low	5.41812		mir-57	Intestine (elt-2p::Ath-HEN1)	0	Low	12.8729
lin-4	Low	3	7.8143	0	7.44879	2.07662		mir-235	Neuron (rab-3p::Ath-HEN1)	0	Low	7.05926		mir-235	Neuron (rgef-1p::Ath-HEN1)	0	Low	9.28649		mir-235	Neuron (unc-31p::Ath-HEN1)	0	Low	8.66928		mir-790	Pharynx (myo-2p::Ath-HEN1)	0.0210526	Low	5.86185		mir-793	Muscle (myo-3p::Ath-HEN1)	0	Low	6.67592		mir-790	Intestine (elt-2p::Ath-HEN1)	0	Low	6.28615
miR-251	Low	0	5.03938	6.87585	2.57949	2.67901		mir-247	Neuron (rab-3p::Ath-HEN1)	0	Low	0.612734		mir-247	Neuron (rgef-1p::Ath-HEN1)	0	Low	0.794877		mir-247	Neuron (unc-31p::Ath-HEN1)	0	Low	2.09433		mir-83	Pharynx (myo-2p::Ath-HEN1)	0.0105263	Low	14.2535		mir-796	Muscle (myo-3p::Ath-HEN1)	0	Low	3.27394		mir-793	Intestine (elt-2p::Ath-HEN1)	0	Low	8.16579
miR-793	Low	0	4.02423	4.01103	3.16408	5.55171		mir-251	Neuron (rab-3p::Ath-HEN1)	0	Low	7.80402		mir-251	Neuron (rgef-1p::Ath-HEN1)	0	Low	8.57205		mir-251	Neuron (unc-31p::Ath-HEN1)	0	Low	8.17805		mir-235	Pharynx (myo-2p::Ath-HEN1)	0	Low	7.84027		mir-797	Muscle (myo-3p::Ath-HEN1)	0	Low	2.06261		mir-796	Intestine (elt-2p::Ath-HEN1)	0	Low	2.22397
miR-1018	Low	3	2.09357	6.04501	3.69437	3.71328		mir-259	Neuron (rab-3p::Ath-HEN1)	0	Low	10.2387		mir-259	Neuron (rgef-1p::Ath-HEN1)	0	Low	8.77276		mir-259	Neuron (unc-31p::Ath-HEN1)	0	Low	10.0798		mir-34	Pharynx (myo-2p::Ath-HEN1)	0	Low	13.4033		mir-80	Muscle (myo-3p::Ath-HEN1)	0	Low	13.5717		mir-797	Intestine (elt-2p::Ath-HEN1)	0	Low	5.07522
miR-247-797	Low	1	4.04518	0	0	1.42805		mir-63	Neuron (rab-3p::Ath-HEN1)	0	Low	13.294		mir-63	Neuron (rgef-1p::Ath-HEN1)	0	Low	10.0616		mir-63	Neuron (unc-31p::Ath-HEN1)	0	Low	9.90232		mir-57	Pharynx (myo-2p::Ath-HEN1)	0	Low	9.76797		mir-81	Muscle (myo-3p::Ath-HEN1)	0	Low	13.3539		mir-80	Intestine (elt-2p::Ath-HEN1)	0	Low	12.3373
miR-794	Low	0	1.06583	0	1.80266	0.50706		mir-75	Neuron (rab-3p::Ath-HEN1)	0	Low	10.2683		mir-75	Neuron (rgef-1p::Ath-HEN1)	0	Low	8.61311		mir-75	Neuron (unc-31p::Ath-HEN1)	0	Low	7.88493		mir-63	Pharynx (myo-2p::Ath-HEN1)	0	Low	11.783		mir-82	Muscle (myo-3p::Ath-HEN1)	0	Low	10.6479		mir-81	Intestine (elt-2p::Ath-HEN1)	0	Low	10.1412
miR-268	Low	1	NA	0	0	0		mir-797	Neuron (rab-3p::Ath-HEN1)	0	Low	3.70193		mir-797	Neuron (rgef-1p::Ath-HEN1)	0	Low	4.63706		mir-797	Neuron (unc-31p::Ath-HEN1)	0	Low	5.21944		mir-75	Pharynx (myo-2p::Ath-HEN1)	0	Low	8.13502		mir-83	Muscle (myo-3p::Ath-HEN1)	0	Low	11.2		mir-82	Intestine (elt-2p::Ath-HEN1)	0	Low	11.0702
								mir-80	Neuron (rab-3p::Ath-HEN1)	0	Low	10.6		mir-80	Neuron (rgef-1p::Ath-HEN1)	0	Low	8.75912		mir-80	Neuron (unc-31p::Ath-HEN1)	0	Low	10.7253		mir-796	Pharynx (myo-2p::Ath-HEN1)	0	Low	3.11138		mir-84	Muscle (myo-3p::Ath-HEN1)	0	Low	5.44427		mir-84	Intestine (elt-2p::Ath-HEN1)	0	Low	5.61282
								mir-82	Neuron (rab-3p::Ath-HEN1)	0	Low	9.00506		mir-82	Neuron (rgef-1p::Ath-HEN1)	0	Low	8.79309		mir-82	Neuron (unc-31p::Ath-HEN1)	0	Low	11.179		mir-86	Pharynx (myo-2p::Ath-HEN1)	0	Low	11.9585		mir-86	Muscle (myo-3p::Ath-HEN1)	0	Low	18.0806		mir-86	Intestine (elt-2p::Ath-HEN1)	0	Low	11.3823

## Sheet: Fig. 4
Fig. 4B							Fig. 4C							Fig. 4G							Fig. 4H						Fig. 4I
Cell track name	PHA-4 expression status	wild type_rep1	wild type_rep2	pha-4(zu225)_rep1	pha-4(zu225)_rep2		Cell-track-name	PHA-4 expression status	mir-1 promoter_rep1	mir-1 promoter_rep2	mir-1 promoterΔPHA-4 PR_rep1	mir-1 promoterΔPHA-4 PR_rep2		Pharyngeal gland-related genes	wild type_rep1_Normalized fold change	wild type_rep2_Normalized fold change	mir-1(n4101)_rep1_Normalized fold change	mir-1(n4101)_rep2_Normalized fold change	mir-1(n4101)_rep3_Normalized fold change		Genotype	L4/adults	Postembryonic arrest	Dead embryos	Total		Pumps (30 sec)
ABalaaaala	0	0.19	0.037	0.083	0.198		ABalpaaaaa	1	2.9	6.765	0.105	0.13		phat-1	9.219	7.237	1.896	1.476	1.302		mir-1(n4101)	597	10	9	616		wild type	aak-2(ok524)	tph-1(n4622)	mir-1(n4101)	mir-1(n4102)	mir-1(gk276)	mir-1(luc108)
ABalaaaalp	0	0.15	0.103	0.153	0.143		ABalpaaaap	1	3.083	6.49	0.1	0.045		phat-2	1.076	0.93	0.284	0.24	0.245		tbx-2(bx59)	102	228	17	347		196	197	136	204	224	204	246
ABalaaaarl	0	0.2	0.18	0.18	0.182		ABalpaaapa	1	5.58	9.915	0.055	0.06		phat-4	21.48	16.13	3.954	3.315	3.166		mir-1(n4101); tbx-2(bx59)	73	350	24	447		188	219	147	192	210	201	234
ABalaaaarr	0	0.197	0.09	0.193	0.167		ABalpaaapp	1	5.1	10.83	0.055	0.01		phat-5	37.52	24.95	8.016	5.655	6.036								187	195	160	187	200	206	205
ABalaaapal	0	0.263	0.24	0.235	0.185		ABalpaapaa	1	7.93	15.845	0.065	0.05		T05B4.8	1.327	1.021	0.353	0.322	0.327								179	190	156	198	196	205	219
ABalaaapar	0	0.223	0.375	0.3	0.267		ABalpaapap	1	3.985	9.505	0	0		elt-2	0.728	0.602	0.715	0.584	0.653								172	224	158	213	197	203	201
ABalaaappl	0	0.22	0.27	0.365	0.19		ABalpaappa	1	5.05	10.18	0.11	0.18															177	191	168	205	218	202	227
ABalaaappr	0	0.117	0.255	0.22	0.275		ABalpaappp	1	4.75	10.425	0.01	0															182	207	171	213	178	190	220
ABalaapaaa	0	0.32	0.335	0.215	0.22		ABalpapaaa	1	2.105	2.535	0.035	0.11															183	222	175	203	189	200	222
ABalaapaap	0	0.28	0.285	0.14	0.133		ABalpapaap	1	2.26	2.78	0.16	0.17															176	204	161	218	197	197	213
ABalaapapa	0	0.345	0.305	0.28	0.383		ABalpapapa	1	2.775	2.795	0.04	0.05															184	213	153	219	180	196	210
ABalaapapp	0	0.065	0.215	0.18	0.25		ABalpapapp	1	3.175	3.55	0.03	0.14															190	209		193		185	222
ABalaappaa	0	0.397	0.31	0.237	0.375		ABalpappaa	1	6.635	10.62	0.015	0.09															173			200		178
ABalaappap	0	0.17	0.225	0.12	0.185		ABalpappap	1	5.295	9.55	0.01	0																		195		197
ABalaapppa	0	0.16	0.305	0.14	0.455		ABalpapppa	1	11.21	17.655	0.02	0.02																		197		184
ABalaapppp	0	0.117	0.105	0.13	0.405		ABalpapppp	1	5.28	8.8	0	0
ABalapaaaa	0	0.134	0.184	0.158	0.222		ABaraaaaaa	1	5.213	7.75	0.145	0.095
ABalapaaap	0	0.082	0.172	0.185	0.17		ABaraaaaap	1	4.117	7.21	0.045	0.1
ABalapaapa	0	0.162	0.222	0.302	0.192		ABaraaaapa	1	3.51	8.055	0.095	0.26
ABalapaapp	0	0.204	0.196	0.22	0.188		ABaraaaapp	1	6.177	9.84	0.2	0.38
ABalapapaa	0	0.272	0.274	0.435	0.478		ABaraaapaa	1	10.5	13.275	0.125	0.18
ABalapapap	0	0.176	0.322	0.245	0.205		ABaraaapap	1	7.195	8.91	0.045	0
ABalapappa	0	0.1	0.144	0.12	0.255		ABaraaappa	1	6.17	10.135	0.1	0.125
ABalapappp	0	0.174	0.234	0.185	0.26		ABaraaappp	1	6.91	8.055	0.18	0.19
ABalappaaa	0	0.278	0.348	0.233	0.2		ABaraapaaa	1	5.835	5.25	0.07	0
ABalappaap	0	0.155	0.202	0.267	0.227		ABaraapaap	1	6.07	4.99	0.08	0.02
ABalappapa	0	0.51	0.21	0.207	0.31		ABaraapapa	1	8.42	5.205	0.01	0.02
ABalappapp	0	0.52	0.265	0.267	0.253		ABaraapapp	1	8.16	7.345	0.015	0.08
ABalapppaa	0	0.12	0.267	0.27	0.273		ABaraappaa	1	6.52	10.365	0.02	0.1
ABalapppap	0	0.145	0.25	0.367	0.177		ABaraappap	1	5.505	8.955	0.03	0.01
ABalappppa	0	0.153	0.095	0.267	0.223		ABaraapppa	1	5.945	9.485	0.025	0.05
ABalappppp	0	0.192	0.185	0.243	0.2		ABaraapppp	1	8.325	11.03	0.04	0.01
ABalpaaaaa	1	1.8	1.72	0.633	0.95		ABarapaaaa	1	3.565	4.91	0.067	0.11
ABalpaaaap	1	1.77	1.863	0.863	0.983		ABarapaaap	1	3.545	5.06	0.107	0.03
ABalpaaapa	1	2.645	1.423	0.743	1.177		ABarapaapa	1	7.535	7.74	0.035	0.01
ABalpaaapp	1	3.24	1.607	0.457	1.433		ABarapaapp	1	6.08	7.455	0	0.08
ABalpaapaa	1	2.637	3.84	2.373	0.57		ABarapapaa	1	3.585	4.96	0.11	0.06
ABalpaapap	1	0.947	1.385	1.727	0.327		ABarapapap	1	4.135	5.045	0.055	0.2
ABalpaappa	1	1.413	3.2	1.633	0.18		ABarapappa	1	10.435	9.31	0.055	0.07
ABalpaappp	1	1.327	2.95	1.713	0.197		ABarapappp	1	4.535	5.16	0.035	0
ABalpapaaa	1	0.66	0.563	0.1	0.147		ABarpaaaap	1	0.723	1.793	0.293	0.21
ABalpapaap	1	0.515	0.34	0.105	0.177		ABplaaaapa	1	0.333	0.157	0.213	0.08
ABalpapapa	1	0.895	0.783	0.155	0.197		ABplaaaapp	1	0.267	0.113	0.223	0.167
ABalpapapp	1	1.045	0.94	0.18	0.127		ABplpapppa	1	0.243	0.07	0.08	0.045
ABalpappaa	1	2.33	1.745	0.05	1.06		ABplpapppp	1	0.373	0.11	0.07	0.08
ABalpappap	1	2.23	1.7	0.03	0.88		ABprpapppa	1	0	0.125	0.07	0
ABalpapppa	1	3.25	3.5	0.02	0.77		ABprpapppp	1	0.06	0.055	0.02	0.04
ABalpapppp	1	1.72	2.51	0.1	0.27		MSaaaaaa	1	6.425	8.495	0.19	0.05
ABalppaaaa	0	0.182	0.462	0.272	0.312		MSaaaaap	1	3.855	4.785	0.49	0.08
ABalppaaap	0	0.143	0.267	0.198	0.205		MSaaaapa	1	3.515	7.79	0.08	0.055
ABalppaapa	0	0.25	0.245	0.268	0.363		MSaaaapp	1	7.01	7.92	0.12	0.075
ABalppaapp	0	0.16	0.17	0.094	0.165		MSaaapaa	1	7.59	9.345	0.03	0
ABalppapaa	0	0.09	0.103	0.064	0.05		MSaaapap	1	6.91	9.2	0.04	0.01
ABalppapap	0	0.077	0.055	0.094	0.062		MSaaapp	1	4.72	7.3	0.03	0.01
ABalppappa	0	0.015	0.058	0.058	0.042		MSaapaaa	1	10.703	7.31	0	0
ABalppappp	0	0.035	0.045	0.04	0.075		MSaapaap	1	9.053	7.685	0	0.06
ABalpppaaa	0	0.45	0.193	0.37	0.247		MSaapapa	1	12.757	9.23	0	0.07
ABalpppaap	0	0.505	0.337	0.363	0.287		MSaapapp	1	11.097	8.21	0.03	0.03
ABalpppapa	0	0.105	0.073	0.077	0.223		MSaappa	1	6.48	3.05	0.04	0.11
ABalpppapp	0	0.27	0.17	0.173	0.317		MSaappp	1	5.975	2.64	0.01	0.01
ABalppppaa	0	0.24	0.38	0.19	0.232		MSpaaaaa	1	17.535	10.01	0.08	0.08
ABalppppap	0	0.29	0.275	0.122	0.218		MSpaaaap	1	10.49	5.093	0	0.08
ABalpppppa	0	0.195	0.31	0.132	0.112		MSpaaapa	1	13.49	9.147	0	0.02
ABalpppppp	0	0.21	0.26	0.115	0.092		MSpaaapp	1	12.01	5.767	0.07	0
ABaraaaaaa	1	0.855	7.43	0.725	1.74		MSpaapa	1	1.46	1.36	0	0
ABaraaaaap	1	0.908	7.275	1.14	1.533		MSpaapp	1	3.785	3.147	2	0.94
ABaraaaapa	1	1.578	5.575	0.595	2.173		MSpapaaa	1	5.967	5.53	0.03	0
ABaraaaapp	1	3.048	7.26	0.995	1.727		MSpapaap	1	6.027	5.243	0.01	0
ABaraaapaa	1	2.807	6.075	1.82	3.97		MSpapapa	1	6.733	5.247	0	0.22
ABaraaapap	1	1.967	4.535	1.375	3.07		MSpapapp	1	5.68	5.34	0.015	0
ABaraaappa	1	2.163	4.565	2.2	3.695		MSpappa	1	2.58	4.075	0	0.04
ABaraaappp	1	2.067	4.1	2.065	3.47		MSpappp	1	2.28	3.23	0.07	0
ABaraapaaa	1	1.84	5.67	0.1	4.85		Ealaa	1	0.09	0	0	0
ABaraapaap	1	1.93	6.475	0.06	3.67		Ealap	1	0.12	0.01	0	0.02
ABaraapapa	1	2.37	4.18	1.45	6.6		Ealpa	1	0.065	0.04	0	0
ABaraapapp	1	3.895	3.85	1.91	7.7		Ealpp	1	0	0.04	0	0
ABaraappaa	1	1.9	6.17	1.425	0.68		Earaa	1	0	0	0.01	0
ABaraappap	1	4.49	4.695	1.13	0.25		Earap	1	0.05	0	0.02	0
ABaraapppa	1	2.82	5.93	3.085	0.715		Earpa	1	0	0	0	0
ABaraapppp	1	3.03	7.445	3.56	0.795		Earpp	1	0	0.01	0	0
ABarapaaaa	1	1.745	1.297	0.17	0.63		Eplaa	1	0	0.02	0.04	0
ABarapaaap	1	1.755	1.433	0.15	0.66		Eplap	1	0.03	0.04	0	0
ABarapaapa	1	2.79	1.677	0.093	0.795		Eplpa	1	0.08	0.065	0.02	0.07
ABarapaapp	1	2.28	1.827	0.03	0.8		Eplpp	1	0.03	0.04	0	0
ABarapapaa	1	0.845	3.035	1.02	0.043		Epraa	1	0.02	0.1	0	0
ABarapapap	1	0.76	3.175	0.62	0.027		Eprap	1	0.01	0.05	0	0
ABarapappa	1	2.63	4.735	0.125	0.06		Eprpa	1	0	0.025	0	0
ABarapappp	1	1.55	3.065	0.14	0.143		Eprpp	1	0.01	0	0	0
ABarappaaa	0	0.15	0.03	0.21	0.135		Cpaapp	1	0.127	0.213	0.115	0.027
ABarappaap	0	0.16	0.15	0	0.22		ABalaaaala	0	0.117	0.087	0.21	0.2
ABarappapa	0	0.145	0.06	0.19	0.09		ABalaaaalp	0	0.233	0.043	0.06	0.14
ABarappapp	0	0.18	0	0.27	0.195		ABalaaaarl	0	0.157	0.26	0.21	0.075
ABarapppaa	0	0.08	0.12	0.125	0.215		ABalaaaarr	0	0.15	0.147	0.3	0.085
ABarapppap	0	0.2	0.09	0.205	0.19		ABalaaapal	0	0.14	0.113	0.083	0.07
ABarappppa	0	0.13	0.07	0.27	0.19		ABalaaapar	0	0.51	0.247	0.18	0.08
ABarappppp	0	0.08	0.125	0.08	0.235		ABalaaappl	0	0.18	0.33	0.193	0.155
ABarpaaaaa	0	0.307	0.303	0.325	0.437		ABalaaappr	0	0.325	0.43	0.063	0.065
ABarpaaaap	1	0.493	0.36	0.555	0.227		ABalaapaaa	0	0.175	0.07	0.193	0.065
ABarpaaapa	0	0.447	0.42	0.415	0.443		ABalaapaap	0	0.11	0.08	0.13	0.09
ABarpaaapp	0	0.587	0.743	0.245	0.477		ABalaapapa	0	0.35	0.3	0.41	0.635
ABarpaapaa	0	0.33	0.317	0.25	0.337		ABalaapapp	0	0.08	0.215	0.14	0.155
ABarpaapap	0	0.223	0.233	0.212	0.257		ABalaappaa	0	0.695	0.42	1.06	0.83
ABarpaappa	0	0.323	0.183	0.2	0.283		ABalaappap	0	0.1	0.12	0.075	0.19
ABarpaappp	0	0.327	0.283	0.268	0.23		ABalaapppa	0	0.18	0.2	0.115	0.115
ABarpapaaa	0	0.34	0.267	0.303	0.3		ABalaapppp	0	0.415	0.077	0.05	0.06
ABarpapaap	0	0.263	0.27	0.317	0.213		ABalapaaaa	0	0.18	0.233	0.17	0.257
ABarpapapa	0	0.367	0.37	0.563	0.28		ABalapaaap	0	0.127	0.213	0.153	0.173
ABarpapapp	0	0.223	0.36	0.48	0.177		ABalapaapa	0	0.347	0.22	0.077	0.107
ABarpappaa	0	0.6	0.37	0.443	0.393		ABalapaapp	0	0.29	0.07	0.147	0.12
ABarpappap	0	0.55	0.375	0.443	0.28		ABalapapaa	0	0.79	0.37	0.403	0.36
ABarpapppa	0	0.6	0.48	0.4	0.3		ABalapapap	0	0.423	0.153	0.16	0.235
ABarpapppp	0	0.38	0.155	0.47	0.2		ABalapappa	0	0.27	0.123	0.123	0.065
ABarppaaaa	0	0.423	0.242	0.42	0.535		ABalapappp	0	0.367	0.13	0.117	0.11
ABarppaaap	0	0.377	0.35	0.302	0.478		ABalappaaa	0	0.23	0.385	0.525	0.42
ABarppaapa	0	0.317	0.195	0.248	0.315		ABalappaap	0	0.187	0.305	0.89	0.29
ABarppaapp	0	0.39	0.308	0.318	0.375		ABalappapa	0	0.193	0.23	0.245	0.25
ABarppapaa	0	0.223	0.205	0.388	0.45		ABalappapp	0	0.163	0.25	0.195	0.155
ABarppapap	0	0.207	0.115	0.196	0.255		ABalapppaa	0	0.135	0.32	0.12	0.1
ABarppappa	0	0.303	0.158	0.154	0.258		ABalapppap	0	0.29	0.51	0.027	0.09
ABarppappp	0	0.207	0.128	0.11	0.21		ABalappppa	0	0.055	0.1	0.087	0.065
ABarpppaaa	0	0.36	0.36	0.44	0.47		ABalappppp	0	0.155	0.28	0.07	0.19
ABarpppaap	0	0.353	0.287	0.272	0.27		ABalppaaaa	0	0.573	0.417	0.337	0.825
ABarpppapa	0	0.28	0.227	0.372	0.32		ABalppaaap	0	0.203	0.16	0.197	0.24
ABarpppapp	0	0.48	0.39	0.41	0.367		ABalppaapa	0	0.177	0.153	0.417	0.655
ABarppppaa	0	0.447	0.483	0.278	0.157		ABalppaapp	0	0.11	0.107	0.12	0.075
ABarppppap	0	0.403	0.397	0.248	0.063		ABalppapaa	0	0.1	0.105	0.095	0.25
ABarpppppa	0	0.237	0.483	0.315	0.13		ABalppapap	0	0.09	0.115	0.04	0.1
ABarpppppp	0	0.237	0.27	0.16	0.157		ABalppappa	0	0.115	0.02	0.04	0.2
ABplaaaaaa	0	0.197	0.205	0.24	0.237		ABalppappp	0	0.09	0.11	0.06	0.01
ABplaaaaap	0	0.103	0.173	0.36	0.302		ABalpppaaa	0	0.173	0.2	0.2	0.14
ABplaaaapa	1	0.253	0.342	0.282	0.18		ABalpppaap	0	0.197	0.16	0.39	0.12
ABplaaaapp	1	0.163	0.142	0.284	0.2		ABalpppapa	0	0.073	0.185	0.19	0.04
ABplaaapaa	0	0.193	0.203	0.448	0.258		ABalpppapp	0	0.127	0.16	0.36	0.13
ABplaaapap	0	0.107	0.2	0.382	0.313		ABalppppaa	0	0.185	0.14	0.23	0.08
ABplaaappa	0	0.213	0.232	0.238	0.265		ABalppppap	0	0.19	0.145	0.24	0.07
ABplaaappp	0	0.222	0.207	0.168	0.287		ABalpppppa	0	0.135	0.065	0.07	0.1
ABplaapaaa	0	0.184	0.222	0.242	0.198		ABalpppppp	0	0.105	0.045	0.04	0
ABplaapaap	0	0.17	0.17	0.322	0.105		ABarappaaa	0	0.05	0	0.085	0.17
ABplaapapp	0	0.15	0.146	0.194	0.178		ABarappaap	0	0.08	0.25	0.07	0.14
ABplaappaa	0	0.166	0.186	0.206	0.253		ABarappapa	0	0.06	0.16	0.12	0.115
ABplaappap	0	0.128	0.072	0.134	0.175		ABarappapp	0	0.1	0.035	0.035	0.05
ABplaapppa	0	0.096	0.046	0.1	0.233		ABarapppaa	0	0.16	0.035	0.41	0.025
ABplaapppp	0	0.074	0.046	0.076	0.25		ABarapppap	0	0.09	0.105	0.22	0.015
ABplapaaaa	0	0.227	0.252	0.31	0.29		ABarappppa	0	0.04	0.025	0.105	0.01
ABplapaaap	0	0.248	0.2	0.338	0.255		ABarappppp	0	0.12	0.05	0.045	0
ABplapaapa	0	0.315	0.244	0.392	0.142		ABarpaaaaa	0	0.333	0.317	0.243	0.17
ABplapaapp	0	0.253	0.136	0.382	0.177		ABarpaaapa	0	0.483	0.803	0.183	0.12
ABplapapaa	0	0.16	0.178	0.346	0.242		ABarpaaapp	0	0.62	0.247	0.383	0.263
ABplapapap	0	0.152	0.16	0.26	0.258		ABarpaapaa	0	0.373	0.53	0.22	0.165
ABplapappa	0	0.115	0.154	0.262	0.208		ABarpaapap	0	0.123	0.283	0.135	0.045
ABplapappp	0	0.103	0.164	0.248	0.238		ABarpaappa	0	0.187	0.233	0.19	0.07
ABplappaaa	0	0.07	0.088	0.136	0.163		ABarpaappp	0	0.13	0.16	0.21	0.095
ABplappaap	0	0.062	0.06	0.18	0.188		ABarpapaaa	0	0.295	0.435	0.235	0.315
ABplappapa	0	0.127	0.082	0.212	0.157		ABarpapaap	0	0.065	0.31	0.16	0.145
ABplappapp	0	0.085	0.075	0.146	0.143		ABarpapapa	0	0.18	0.205	0.19	0.125
ABplapppaa	0	0.125	0.125	0.14	0.138		ABarpapapp	0	0.21	0.235	0.17	0.245
ABplapppap	0	0.1	0.15	0.192	0.12		ABarpappaa	0	0.37	0.445	0.29	0.5
ABplappppa	0	0.065	0.17	0.238	0.178		ABarpappap	0	0.255	0.31	0.135	0.165
ABplappppp	0	0.07	0.082	0.256	0.15		ABarpapppa	0	0.135	0.24	0.23	0.145
ABplpaaaaa	0	0.09	0.12	0.144	0.158		ABarpapppp	0	0.105	0.155	0.31	0.055
ABplpaaaap	0	0.097	0.112	0.114	0.164		ABarppaaaa	0	0.53	0.147	0.383	0.303
ABplpaaapa	0	0.11	0.115	0.132	0.188		ABarppaaap	0	0.327	0.227	0.12	0.173
ABplpaaapp	0	0.093	0.128	0.155	0.212		ABarppaapa	0	0.143	0.217	0.107	0.107
ABplpaapaa	0	0.133	0.148	0.122	0.198		ABarppaapp	0	0.313	0.307	0.217	0.153
ABplpaapap	0	0.18	0.14	0.164	0.166		ABarppapaa	0	0.273	0.193	0.14	0.075
ABplpaappa	0	0.033	0.103	0.158	0.146		ABarppapap	0	0.23	0.31	0.103	0.12
ABplpaappp	0	0.097	0.092	0.11	0.186		ABarppappa	0	0.417	0.197	0.05	0.145
ABplpapaaa	0	0.12	0.09	0.136	0.068		ABarppappp	0	0.263	0.063	0.047	0.085
ABplpapaap	0	0.085	0.083	0.098	0.08		ABarpppaaa	0	0.373	0.403	0.49	0.345
ABplpapapa	0	0.08	0.077	0.118	0.06		ABarpppaap	0	0.123	0.183	0.335	0.155
ABplpapapp	0	0.03	0.063	0.106	0.068		ABarpppapa	0	0.163	0.147	0.065	0.155
ABplpappaa	0	0.1	0	0.082	0.046		ABarpppapp	0	0.137	0.207	0.09	0.1
ABplpappap	0	0.44	0.095	0.345	0.084		ABarppppaa	0	0.137	0.237	0.113	0.17
ABplpapppa	1	0.08	0.08	0.164	0.104		ABarppppap	0	0.117	0.117	0.077	0.26
ABplpapppp	1	0.09	0	0.164	0.056		ABarpppppa	0	0.26	0.203	0.027	0.14
ABplppaaaa	0	0.188	0.1	0.12	0.104		ABarpppppp	0	0.09	0.137	0.063	0.31
ABplppaaap	0	0.24	0.17	0.188	0.162		ABplaaaaaa	0	0.31	0.183	0.26	0.14
ABplppaapa	0	0.082	0.114	0.17	0.12		ABplaaaaap	0	0.25	0.183	0.113	0.107
ABplppaapp	0	0.11	0.108	0.265	0.08		ABplaaapaa	0	0.547	0.2	0.343	0.287
ABplppapaa	0	0.17	0.112	0.148	0.154		ABplaaapap	0	0.207	0.17	0.233	0.253
ABplppapap	0	0.103	0.068	0.175	0.216		ABplaaappa	0	0.257	0.133	0.127	0.13
ABplppappa	0	0.118	0.1	0.162	0.176		ABplaaappp	0	0.31	0.203	0.12	0.107
ABplppappp	0	0.14	0.062	0.192	0.192		ABplaapaaa	0	0.252	0.09	0.11	0.123
ABplpppaaa	0	0.065	0.06	0.21	0.165		ABplaapaap	0	0.14	0.137	0.12	0.1
ABplpppaap	0	0.053	0.027	0.192	0.12		ABplaapapp	0	0.165	0.07	0.103	0.11
ABplpppapa	0	0.1	0	0.18	0.29		ABplaappaa	0	0.23	0.225	0.15	0.215
ABplpppapp	0	0.158	0.13	0.198	0.238		ABplaappap	0	0.117	0.095	0.127	0.15
ABplppppaa	0	0.057	0.067	0.088	0.067		ABplaapppa	0	0.033	0.06	0.03	0.01
ABplppppap	0	0.05	0.03	0.09	0.107		ABplaapppp	0	0	0.07	0.06	0.08
ABplpppppa	0	0.058	0.023	0.113	0.103		ABplapaaaa	0	0.116	0.18	0.133	0.06
ABplpppppp	0	0.062	0.067	0.108	0.087		ABplapaaap	0	0.124	0.223	0.063	0.07
ABpraaaaaa	0	0.26	0.232	0.158	0.183		ABplapaapa	0	0.162	0.247	0.223	0.167
ABpraaaaap	0	0.393	0.298	0.228	0.265		ABplapaapp	0	0.098	0.15	0.11	0.13
ABpraaaapa	0	0.157	0.172	0.098	0.092		ABplapapaa	0	0.158	0.1	0.04	0.13
ABpraaaapp	0	0.317	0.115	0.165	0.172		ABplapapap	0	0.128	0.093	0.07	0.045
ABpraaapaa	0	0.167	0.175	0.17	0.112		ABplapappa	0	0.102	0.157	0.055	0.125
ABpraaapap	0	0.187	0.228	0.15	0.195		ABplapappp	0	0.088	0.13	0.05	0.065
ABpraaappa	0	0.11	0.185	0.228	0.132		ABplappaaa	0	0.06	0.065	0.065	0.14
ABpraaappp	0	0.077	0.122	0.122	0.115		ABplappaap	0	0.048	0.065	0.105	0.09
ABpraapaaa	0	0.263	0.288	0.273	0.343		ABplappapa	0	0.088	0.087	0.1	0.075
ABpraapaap	0	0.213	0.162	0.263	0.33		ABplappapp	0	0.06	0.103	0.14	0.04
ABpraapapa	0	0.24	0.178	0.397	0.283		ABplapppaa	0	0.073	0.037	0.11	0.14
ABpraapapp	0	0.17	0.13	0.363	0.19		ABplapppap	0	0.112	0.083	0.03	0.043
ABpraappaa	0	0.375	0.343	0.49	0.345		ABplappppa	0	0.128	0.127	0.067	0.14
ABpraappap	0	0.2	0.157	0.25	0.195		ABplappppp	0	0.105	0.067	0.04	0.063
ABpraapppa	0	0.14	0.127	0.135	0.08		ABplpaaaaa	0	0.06	0.073	0.065	0.085
ABpraapppp	0	0.09	0	0.085	0.035		ABplpaaaap	0	0.058	0.045	0.09	0.035
ABprapaaaa	0	0.24	0.23	0.27	0.24		ABplpaaapa	0	0.095	0.14	0.143	0.09
ABprapaaap	0	0.17	0.233	0.33	0.215		ABplpaaapp	0	0.103	0.033	0.145	0.19
ABprapaapa	0	0.253	0.233	0.273	0.3		ABplpaapaa	0	0.108	0.053	0.095	0.113
ABprapaapp	0	0.263	0.167	0.31	0.125		ABplpaapap	0	0.14	0.023	0.13	0.18
ABprapapaa	0	0.143	0.213	0.15	0.13		ABplpaappa	0	0.123	0.05	0.073	0.083
ABprapapap	0	0.177	0.09	0.253	0.132		ABplpaappp	0	0.153	0.1	0.082	0.253
ABprapappa	0	0.183	0.07	0.233	0.155		ABplpapaaa	0	0.04	0	0.095	0.095
ABprapappp	0	0.167	0.07	0.217	0.072		ABplpapaap	0	0.1	0	0.06	0
ABprappaaa	0	0.09	0.065	0.27	0.07		ABplpapapa	0	0.04	0.015	0.07	0.04
ABprappaap	0	0.077	0.06	0.19	0.03		ABplpapapp	0	0.41	0	0.01	0.1
ABprappapa	0	0.137	0.195	0.19	0.165		ABplpappaa	0	0.1	0.01	0.04	0.03
ABprappapp	0	0.133	0.15	0.25	0.2		ABplpappap	0	0.86	1.65	0.415	0.45
ABprapppaa	0	0.103	0.087	0.14	0.13		ABplppaaaa	0	0.08	0.08	0.118	0.067
ABprapppap	0	0.068	0.183	0.157	0.143		ABplppaaap	0	0.185	0.12	0.195	0.187
ABprappppa	0	0.095	0.17	0.183	0.16		ABplppaapa	0	0.115	0.06	0.108	0.157
ABprappppp	0	0.07	0.087	0.1	0.107		ABplppaapp	0	0.095	0.05	0.082	0.097
ABprpaaaaa	0	0.17	0.29	0.063	0.083		ABplppapaa	0	0.055	0	0.053	0.05
ABprpaaaap	0	0.22	0.085	0.103	0.087		ABplppapap	0	0.11	0.12	0.087	0.13
ABprpaaapa	0	0.095	0.225	0.133	0.203		ABplppappa	0	0.095	0.037	0.052	0.01
ABprpaaapp	0	0.155	0.21	0.123	0.107		ABplppappp	0	0.07	0.033	0.105	0.05
ABprpaapaa	0	0.05	0.12	0.255	0.335		ABplpppaaa	0	0.1	0.065	0.085	0.078
ABprpaapap	0	0.107	0.077	0.28	0.24		ABplpppaap	0	0.107	0.09	0.14	0.088
ABprpaappa	0	0.077	0.183	0.155	0.13		ABplpppapa	0	0.195	0.1	0.055	0.055
ABprpaappp	0	0.077	0.15	0.195	0.135		ABplpppapp	0	0.315	0.263	0.405	0.265
ABprpapaaa	0	0.105	0.04	0.085	0.39		ABplppppaa	0	0.01	0.06	0.015	0.087
ABprpapaap	0	0.085	0	0.025	0.17		ABplppppap	0	0.05	0.073	0.02	0.01
ABprpapapa	0	0.025	0.06	0.19	0.02		ABplpppppa	0	0.055	0.097	0.055	0.033
ABprpapapp	0	0.075	0.18	0.29	0.05		ABplpppppp	0	0.085	0.115	0.1	0.04
ABprpappaa	0	0.13	0	0.125	0.01		ABpraaaaaa	0	0.237	0.525	0.157	0.145
ABprpappap	0	0.18	0.05	0.075	0.12		ABpraaaaap	0	0.417	0.56	0.17	0.315
ABprpapppa	1	0.115	0.06	0.18	0.085		ABpraaaapa	0	0.19	0.145	0.163	0.205
ABprpapppp	1	0.105	0.01	0.225	0.03		ABpraaaapp	0	0.247	0.15	0.127	0.185
ABprppaaaa	0	0.185	0.165	0.093	0.135		ABpraaapaa	0	0.132	0.127	0.103	0.085
ABprppaaap	0	0.26	0.315	0.14	0.175		ABpraaapap	0	0.132	0.077	0.057	0.11
ABprppaapa	0	0.175	0.2	0.123	0.135		ABpraaappa	0	0.118	0.077	0.02	0.095
ABprppaapp	0	0.13	0.17	0.107	0.115		ABpraaappp	0	0.088	0.06	0.02	0.055
ABprppapaa	0	0.045	0.1	0.183	0.34		ABpraapaaa	0	0.375	0.31	0.295	0.345
ABprppapap	0	0.06	0.22	0.123	0.16		ABpraapaap	0	0.215	0.225	0.235	0.37
ABprppappa	0	0.12	0.225	0.117	0.095		ABpraapapa	0	0.15	0.125	0.15	0.37
ABprppappp	0	0.127	0.155	0.063	0.04		ABpraapapp	0	0.15	0.135	0.11	0.215
ABprpppaaa	0	0.105	0.05	0.14	0.125		ABpraappaa	0	0.2	0.345	0.305	0.217
ABprpppaap	0	0.1	0.23	0.07	0.25		ABpraappap	0	0.06	0.08	0.115	0.08
ABprpppapa	0	0.07	0.07	0.09	0.09		ABpraapppa	0	0.03	0.02	0.06	0.023
ABprpppapp	0	0.24	0.24	0.213	0.125		ABpraapppp	0	0.045	0.035	0	0.083
ABprppppaa	0	0.02	0.065	0.105	0.07		ABprapaaaa	0	0.19	0.078	0.09	0.145
ABprppppap	0	0.06	0.045	0.1	0.07		ABprapaaap	0	0.19	0.098	0.09	0.14
ABprpppppa	0	0.05	0.06	0.085	0.073		ABprapaapa	0	0.217	0.17	0.167	0.44
ABprpppppp	0	0.12	0.015	0.15	0.083		ABprapaapp	0	0.203	0.175	0.24	0.195
MSaaaaaa	1	2.475	2.685	0.275	0.157		ABprapapaa	0	0.113	0.135	0.037	0.047
MSaaaaap	1	1.28	1.875	0.425	0.033		ABprapapap	0	0.187	0.065	0.027	0.14
MSaaaapa	1	4.32	2.99	0.315	0.223		ABprapappa	0	0.123	0.082	0.12	0.093
MSaaaapp	1	4.11	2.935	0.16	0.287		ABprapappp	0	0.117	0.06	0.07	0.063
MSaaapaa	1	2.627	5.085	0.23	0.21		ABprappaaa	0	0.015	0.03	0.14	0.06
MSaaapap	1	3.937	5.16	0.28	0.115		ABprappaap	0	0.02	0.09	0.06	0.063
MSaaapp	1	2.53	6.42	0.11	0.05		ABprappapa	0	0.055	0.11	0.16	0.097
MSaapaaa	1	3.81	1.99	0.285	0.385		ABprappapp	0	0.095	0.053	0.51	0.117
MSaapaap	1	3.725	2.005	0.085	0.26		ABprapppaa	0	0.13	0.15	0.14	0.125
MSaapapa	1	4.73	3.8	0.12	0.64		ABprapppap	0	0.113	0.125	0.095	0.125
MSaapapp	1	4.35	2.255	0.025	0.235		ABprappppa	0	0.12	0.095	0.12	0.62
MSaappa	1	2.47	0.96	0.11	0.12		ABprappppp	0	0.07	0.115	0.09	0
MSaappp	1	2.88	0.43	0.01	0		ABprpaaaaa	0	0.13	0.14	0.08	0.105
MSapaaaa	0	0.065	0.275	0.073	0.245		ABprpaaaap	0	0.085	0.05	0.055	0.2
MSapaaap	0	0.1	0.145	0.05	0.09		ABprpaaapa	0	0.075	0.18	0.12	0.175
MSapaap	0	0.05	0	0.03	0.07		ABprpaaapp	0	0.075	0.04	0.11	0.135
MSapapaa	0	0.095	0.015	0.165	0.157		ABprpaapaa	0	0.12	0.095	0.1	0.095
MSapapap	0	0.06	0	0.125	0.143		ABprpaapap	0	0.34	0.065	0.09	0.135
MSapapp	0	0.04	0.05	0.19	0.125		ABprpaappa	0	0.17	0.05	0.19	0.09
MSappaa	0	0.08	0.045	0.09	0.06		ABprpaappp	0	0.23	0.08	0.13	0.125
MSappap	0	0.12	0.04	0.05	0.03		ABprpapaaa	0	0.04	0.035	0.025	0.03
MSapppa	0	0.16	0.03	0.065	0.07		ABprpapaap	0	0.07	0	0.02	0
MSapppp	0	0.085	0.04	0.075	0.46		ABprpapapa	0	0	0.095	0.08	0.09
MSpaaaaa	1	1.96	3.52	0.34	0.21		ABprpapapp	0	0.09	0.15	0.04	0
MSpaaaap	1	1.13	1.125	0.13	0.08		ABprpappaa	0	0.03	0.01	0.11	0.1
MSpaaapa	1	2.573	1.825	0.285	0.205		ABprpappap	0	0	0.03	0.19	0.03
MSpaaapp	1	2.877	0.855	0.275	0.095		ABprppaaaa	0	0.04	0.24	0.05	0.05
MSpaapa	1	0.265	1.33	0.08	0.04		ABprppaaap	0	0.38	0.56	0.297	0.09
MSpaapp	1	1.395	3.54	0.79	0.83		ABprppaapa	0	0.02	0.22	0.053	0.123
MSpapaaa	1	2.085	3.52	0.02	0		ABprppaapp	0	0.25	0.15	0.04	0.06
MSpapaap	1	1.875	3.72	0.09	0.01		ABprppapaa	0	0.11	0.03	0.12	0.05
MSpapapa	1	3.175	1.73	0.085	0.03		ABprppapap	0	0.28	0.04	0.26	0.157
MSpapapp	1	2.72	1.535	0	0.12		ABprppappa	0	0.09	0.06	0.19	0.08
MSpappa	1	1.065	1.67	0.07	0.01		ABprppappp	0	0	0.04	0.195	0.103
MSpappp	1	0.79	1.49	0.09	0		ABprpppaaa	0	0.055	0.015	0.105	0.05
MSppaaaa	0	0.02	0	0.155	0.105		ABprpppaap	0	0.02	0.075	0.075	0.15
MSppaaap	0	0.103	0.37	0.145	0.13		ABprpppapa	0	0.065	0.055	0.115	0.135
MSppaap	0	0.03	0.01	0.08	0.13		ABprpppapp	0	0.335	0.275	0.36	0.445
MSppapaa	0	0.083	0.1	0.19	0.125		ABprppppaa	0	0.14	0.035	0.055	0.04
MSppapap	0	0.08	0.04	0.065	0.15		ABprppppap	0	0.11	0.04	0.02	0.035
MSppappa	0	0.17	0.105	0.34	0.145		ABprpppppa	0	0	0.04	0.02	0.05
MSppappp	0	0.13	0.42	0.145	0.155		ABprpppppp	0	0.11	0.03	0.08	0.02
MSpppaa	0	0.02	0.06	0.045	0.06		MSapaaaa	0	0.065	0	0.035	0.025
MSpppap	0	0.01	0.05	0.02	0.055		MSapaaap	0	0.12	0	0.08	0.025
MSppppa	0	0.15	0.07	0.07	0.06		MSapaap	0	0.08	0.03	0.12	0.02
MSppppp	0	0.13	0.29	0.06	0.14		MSapapaa	0	0.065	0.04	0	0.09
Ealaa	1	0.03	0.07	0.055	0.025		MSapapap	0	0.13	0.03	0.12	0
Ealap	1	0.06	0.02	0.175	0.145		MSapapp	0	0.12	0.02	0.12	0.01
Ealpa	1	0.05	0.015	0	0.03		MSappaa	0	0	0	0.02	0
Ealpp	1	0.03	0.04	0.06	0.035		MSappap	0	0.13	0	0	0
Earaa	1	0.065	0.11	0.055	0.02		MSapppa	0	1.37	0.22	0.01	0.04
Earap	1	0.055	0.45	0.085	0.06		MSapppp	0	1.77	0.3	0.04	0.01
Earpa	1	0.01	0.03	0	0.01		MSppaaaa	0	0.01	0.06	0.05	0.06
Earpp	1	0	0	0	0.105		MSppaaap	0	0	0	0.095	0.17
Eplaa	1	0.15	0.24	0.41	0.05		MSppaap	0	0.03	0	0.03	0.02
Eplap	1	0.035	0.045	0.15	0.17		MSppapaa	0	0.24	0.035	0.035	0.015
Eplpa	1	0	0.02	0.15	0.03		MSppapap	0	0.11	0.065	0.045	0.02
Eplpp	1	0	0	0	0		MSppappa	0	1.75	0.715	0.395	0.41
Epraa	1	0.075	0.185	0.28	0.16		MSppappp	0	0.98	0.855	0.075	0.06
Eprap	1	0.145	0.135	0.34	0.04		MSpppaa	0	0.05	0	0.01	0
Eprpa	1	0.115	0.025	0.05	0.2		MSpppap	0	0.04	0	0	0.01
Eprpp	1	0	0	0	0		MSppppa	0	0.15	0.17	0.03	0.06
Caaaaa	0	0.15	0.265	0.158	0.147		MSppppp	0	0.37	0.15	0.01	0.03
Caaaap	0	0.162	0.215	0.19	0.167		Caaaaa	0	0.167	0.167	0.025	0.155
Caaapa	0	0.128	0.213	0.154	0.168		Caaaap	0	0.19	0.193	0.045	0.055
Caaapp	0	0.07	0.105	0.076	0.117		Caaapa	0	0.193	0.1	0.065	0.23
Caapa	0	0.082	0.143	0.122	0.096		Caaapp	0	0.093	0.047	0.05	0.04
Caappd	0	0.07	0.163	0.088	0.082		Caapa	0	0.115	0.155	0.095	0.08
Caappv	0	0.056	0.183	0.146	0.107		Caappd	0	0.08	0.115	0.075	0.087
Capaa	0	0.058	0.045	0.07	0.084		Caappv	0	0.123	0.1	0.025	0.1
Capap	0	0.058	0.045	0.06	0.055		Capaa	0	0.02	0.01	0.01	0
Cappaa	0	0.04	0.063	0.148	0.072		Capap	0	0.027	0.035	0.01	0.025
Cappap	0	0.06	0	0.088	0.08		Cappaa	0	0.18	0.27	0.035	0.07
Capppa	0	0.1	0.087	0.088	0.037		Cappap	0	0.2	0	0.03	0
Capppp	0	0.048	0.033	0.11	0.053		Capppa	0	0.345	0.12	0.065	0.085
Cpaaaa	0	0.272	0.243	0.17	0.132		Capppp	0	0.81	0.167	0.01	0.015
Cpaaap	0	0.213	0.23	0.245	0.11		Cpaaaa	0	0.11	0.13	0.09	0.053
Cpaapa	0	0.175	0.383	0.21	0.13		Cpaaap	0	0.14	0.143	0.01	0.06
Cpaapp	1	0.175	0.187	0.185	0.116		Cpaapa	0	0.173	0.13	0.035	0.04
Cpapaa	0	0.115	0.05	0.105	0.096		Cpapaa	0	0.097	0	0.035	0.03
Cpapap	0	0.148	0.057	0.167	0.12		Cpapap	0	0.163	0.075	0.095	0.03
Cpappd	0	0.048	0.07	0.08	0.136		Cpappd	0	0.067	0.077	0.055	0.02
Cpappv	0	0.05	0.07	0.108	0.128		Cpappv	0	0.133	0.11	0.09	0.05
Cppaaa	0	0.047	0.02	0.018	0.05		Cppaaa	0	0.065	0	0	0
Cppaap	0	0.02	0.02	0.013	0.043		Cppaap	0	0	0	0	0.01
Cppapa	0	0.025	0	0.066	0.064		Cppapa	0	0.123	0.02	0.03	0
Cppapp	0	0.02	0.01	0.04	0.035		Cppapp	0	0.093	0	0	0.06
Cpppaa	0	0	0	0.05	0		Cpppaa	0	0.03	0.083	0	0.09
Cpppap	0	0.06	0.02	0.024	0		Cpppap	0	0.145	0.033	0.03	0.035
Cppppa	0	0.067	0.17	0.062	0.05		Cppppa	0	0.63	0.283	0	0.04
Cppppp	0	0.047	0.08	0.038	0.055		Cppppp	0	0.547	0.243	0	0.025
Daaa	0	0.02	0.04	0.045	0.095		Daaa	0	0	0	0.05	0
Daap	0	0.08	0.03	0.05	0.05		Daap	0	0	0.02	0.04	0
Dapa	0	0.07	0.04	0.055	0.22		Dapa	0	0.02	0.01	0.01	0.025
Dapp	0	0.11	0	0.105	0.06		Dapp	0	0.065	0.08	0.05	0.02
Dpaa	0	0.01	0	0.07	0		Dpaa	0	0.06	0	0.03	0
Dpap	0	0.04	0.05	0.01	0.04		Dpap	0	0	0.01	0	0
Dppa	0	0.09	0.1	0.1	0.06		Dppa	0	0.02	0	0	0.04
Dppp	0	0.03	0.23	0.01	0.06		Dppp	0	0	0	0.03	0.02
Z3	0	0	0	0	0		Z3	0	0	0	0	0
Z2	0	0	0	0.02	0		Z2	0	0	0	0	0

## Sheet: Fig. 5
Fig. 5D											Fig. 5F			Fig. 5G			Fig. 5J													Fig. 5K			Fig. 5L													Fig. 5N
Relative canal length											Fluorescence intensity of mir-232p::mNG::PH			Fluorescence intensity of mir-232p::mNG::PH			Time point after the birth of the canal cell (75 sec/time point)	wild type_rep1	wild type_rep2	wild type_rep3	wild type_rep4	wild type_rep5	wild type_rep6	wild type_rep7	mir-232(dev280)_rep1	mir-232(dev280)_rep2	mir-232(dev280)_rep3	mir-232(dev280)_rep4		Relative canal length			Time point after the birth of the canal cell (75 sec/time point)	nhr-25 3’UTR_rep1	nhr-25 3’UTR_rep2	nhr-25 3’UTR_rep3	nhr-25 3’UTR_rep4	nhr-25 3’UTR_rep5	nhr-25 3’UTRΔmir-232_rep1	nhr-25 3’UTRΔmir-232_rep2	nhr-25 3’UTRΔmir-232_rep3	nhr-25 3’UTRΔmir-232_rep4	nhr-25 3’UTRΔmir-232_rep5	nhr-25 3’UTRΔmir-232_rep6		Relative canal length
L1		L2		L3		L4		Adult			wild type	ceh-6(RNAi)		wild type	pros-1(RNAi)		1	1.49	0	0	0	0	0	0	0	0	0	2		wild type	mir-232p::NHR-25::mCherry		1	431.79	342.64	306.59	300.13	322.84	410.08	308.56	436.41	33.68	515.2	485.33		wild type	nhr-25 3’UTRΔmir-232
wild type	mir-232(dev280)	wild type	mir-232(dev280)	wild type	mir-232(dev280)	wild type	mir-232(dev280)	wild type	mir-232(dev280)		432.659	0		419.953	97.987		2	0	0	0	0	0	0	0	0	0	0	0		4	4		2	244.29	319.49	347.22	195.12	311.23	336.61	242.1	365	334.66	337.5	529.36		4	3.25
2.5	2.25	3.5	1	3.5	1.5	3.75	1.25	3.75	1.5		320.718	0		610.878	150.58		3	0	0	0	0	0	0	0	0	0.17	0	1.34		4	4		3	188.75	237.41	246.24	196.76	295.91	222.85	242.11	234.92	278.6	276.75	466.15		4	3.25
2.75	1.75	4	1	3.5	2	4	1.25	4	1.25		467.324	66.9643		460.574	252.04		4	0	0	0	0	0	0	0	0	0	0	0		4	4		4	151.68	212.87	208.81	212.21	254.4	228.47	228.78	161.14	223.06	211.52	335.1		4	3
2	1	3.5	1	3	0.5	3.75	1.25	4	1.5		223.572	0		306.548	186.63		5	0	0	0	0	0	0	0	0	0	0	0		4	4		5	213.82	242.5	208.06	171.53	249.24	195	237.77	203.04	241.3	175.73	217.7		3.75	3.5
2.75	2.25	3.5	1.5	4	0.5	4	0.75	4	1.5		402.635	0		471.287	97.6787		6	0	0	0	0	0	0	0	0	0	0	0		3.5	4		6	213.87	175.21	198.87	186.7	246.64	193.74	216.51	214.98	264.68	208.77	298.05		4	3.75
2.25	1	3.5	1	4	1	3.75	1.25	4	1.5		1001.08	0		506.427	160.113		7	0	0	0	0	0	0	0	0	0	0	0		4	4		7	150.17	202.69	219.88	191.01	232.97	211.68	212.34	218.82	236.68	209.98	304.34		3.25	4
3	1	4	1	4	1.25	4	1	3.75	1.25		130.634	433.381		134.459	227.192		8	0	0	0	0	0	0	0	0	0	0	0		4	3.5		8	212.48	196.84	182.47	185.78	239.9	229.48	206	178.12	258.06	232.62	314.39		3.75	4
2	2	3.5	1	4	1.5	4	1	4	0.5			0		562.615	117.356		9	0	0	0	0	0	0	0	0	0	0	0		4	4		9	208.08	191.87	218.05	160.53	225.69	219.6	227.37	203.46	237.59	277	288.86		4	4
2.75	1.25	3.25	1.5	3.25	1	4	0.5	3.5	0.5			216.084		199.719			10	0	0	0	0	0	0	0	0	0	0	0		4	4		10	209.16	200.14	227.72	226.56	219.49	231.11	112.43	164.69	294.41	246.42	388.44		4	4
2.5	2.25	3.75	1	4	2	3.5	1	4	0.5					150.408			11	0	0	0	0	0	0	0	0	0	0	0		4	2.75		11	139.95	101.35	191.76	178.41	187.93	204.81	205.92	212.05	234.85	293.04	283.32		3.75	3.5
3	1.5	3.5	1	3.5	0.5	3.5	0.5	4	1								12	0	0	0	0	0	0	0	0	0	0	0		4	4		12	181.44	112.78	213.37	176.62	176.46	233.55	173.61	237.07	256.63	255.57	289.9		4	4
3.5	2	3.5	0.5	4	0.5	4	0.75	4	1								13	0	0	0	0	0	0	0	0	0	0	0			3.5		13	140.79	206.68	156.21	187.03	169.45	223.85	195.65	253.02	235.59	230.05	316.59		4	4
2	1	3.5	1	4	0.5	3	1	4	1								14	0	0	0	0	0	0	0	0	1.02	0	0			4		14	153.13	201.22	157.81	197.06	176.14	232.77	174.68	179.83	205.81	244.28	350.57		4	4
3	2	4	1	3.5	1	3.5	0.5	4	2								15	0	0	0	0	0	0	0	0	0	0	0			3.75		15	164.36	192.42	178.59	192.63	200.6	227.19	209.47	160.36	202.43	248.62	354.95		3.75	4
2.75	1	3	1	3.75	0.5	4	1	4	1								16	0	0	0	0	0	0	0	0	0	0	0			3.5		16	154.82	177	236.5	169.63	192.35	211.53	188.34	185.5	250.34	194.66	293.6		4	3.5
3	1.5	4	1	3	1	3	1	4	1								17	0	0	0	0	0	0	0	0	0	0	0			3.25		17	154.15	179.73	223.92	178.32	173.82	205.61	266	154.82	248.65	226.98	339.57		3.75	4
2.5	1.5	4	1	3.25	1		1	4	0.5								18	0	0	0	0	0	0	0	0	0	0	0			3		18	150.24	174.8	218.8	198.26	190.69	153.71	200.51	161.78	241.13	240.36	325.44		4	4
2			1				1	4	2								19	0	0	0	0.11	0	0	0	0	0	0	0			3.5		19	144.04	194.1	188.09	158.39	201.86	200.52	192.8	191.63	225.69	194.64	285.01		4	2.25
3			2				1		1.5								20	0	0	0	0	0	0	0	0	0	0.24	0			4		20	154.33	219.27	163.91	169.73	190.8	203.1	203.39	183.17	214.09	205.8	331.78		4	3.75
			1						1								21	0	0	0	0	0	0	0	0	0	0.94	0			2.5		21	177.38	202.95	170.27	178.38	195.1	191.72	187.25	193.4	225.73	217.93	311.83		3.75	4
			0.5														22	0	0	0	0.77	0	0	0	0	0	3.49	0			3		22	170.91	189.43	178.68	181.27	211.27	195.14	184.68	169.02	238.87	204.88	315.08		3.75	3.5
			1														23	0	0	0	0	0	0	0	0	0	0	0			4		23	159.28	193.32	174.85	165.95	215.03	192.72	201.2	170.18	229.3	210.8	293.66		3.75	4
																	24	0	0	0	0	0	0	0	0	0	3.12	0			3.5		24	152.23	151.37	185.6	167.65	181.58	186.57	193.49	160.38	213.6	231.35	265.35		4	3.75
																	25	0	0	0	0	0	0	0	0	0	2.42	0			3		25	139.53	165.26	166.19	154.5	167.22	208.3	207.18	171.8	204.34	270.16	300.8		4	3.75
																	26	0	0	0	0	0	0	0	0	0.81	0	0			2		26	171.17	165.2	153.44	127.91	164.91	195.86	169.2	198.25	199.75	266.12	349.43		3.75	4
																	27	0	0	0	1.74	0	0	0	0.54	0	0.07	0			3.5		27	120.55	189.22	188.09	141.77	194.96	209.32	197.86	183.61	214.98	224.82	323.05		4	4
																	28	0	0	0	1.99	0	0	0	0.95	2.78	2.04	0.23			3.5		28	126.98	154.01	182.93	158.3	173.92	190.43	170.71	203.68	193.66	221.98	328.98		4	4
																	29	0	0	0	0	0	0	0	1.65	1.84	2.49	0.81			4		29	129.65	122.46	137.28	187.06	173.72	180.61	175.79	162.01	228.87	236.6	349.2		4	3.5
																	30	0	0	0	3.51	0	0	0	0	3.92	3.12	0			2		30	112.7	175.67	182.85	146.05	154.43	247.35	215.64	203.46	238.12	205.04	370.86		4	4
																	31	1.3	0	0	1.36	0	0	0	0	3.62	0	5.63			1		31	119.82	123.39	189.8	160.9	152.54	207.29	190.81	154.4	228.43	228.97	342.42		3.5	3.75
																	32	0.43	0	0	1.58	0	1.01	0	0	8.34	2.15	1.45			0.5		32	111.53	103.2	191.35	145.59	241.52	222.64	206.92	167.21	224.79	227.51	386.69		4	3.75
																	33	1.13	2.9	0	2.7	0	2.2	0	4.04	8.51	9.21	9.25			4		33	107.02	152.32	194.8	182.56	228.2	197.14	175.1	189.59	232.23	231.47	382.78		3.75	4
																	34	1.12	1.03	0	0.83	0	1.28	0	5.61	8.04	3.15	9.03			4		34	141.3	170.66	162.15	173.17	212.76	211.25	180.29	176.54	250.14	241.19	338.47		3.25	3.5
																	35	0.6	0	0.88	0.97	0	0	0	6.38	13.46	9.48	5.87			4		35	137.42	137.81	158.84	179.2	194.91	227.35	184.63	172.53	189.91	243.39	350.09		4	4
																	36	0	6.81	0	3.97	0	0	3.65	5.45	12.07	11.11	14.71			4		36	185.3	130.93	168.63	181.49	226.31	222.43	211.64	168.88	229.19	202.02	383.28		4	4
																	37	2.22	3.81	0.64	0.7	0.5	1.6	0.59	11.39	19.1	9.49	11.88			4		37	143.98	135.61	174.11	172.56	229.59	230.4	242.32	177.62	256.84	286.64	378.4		4	4
																	38	5.7	2.02	2.17	3.42	0	0.78	3.4	13.57	21.34	17.32	24.96			3.75		38	136.4	129.12	168.44	152.12	210.63	184.66	205.31	181.52	222.28	229.4	326.36		3.75	4
																	39	3.25	3.71	2.31	4.12	1.25	1.37	0	15.64	26.25	15.37	18.36			4		39	122.44	134.26	187.99	175.54	190.2	242.79	215.67	198.09	247.1	217.12	305.79		3.5	3.75
																	40	2.58	4.76	0	4.16	2.42	0	0.84	15.08	20.52	26.06	20.65			4		40	214.96	163.22	163.26	166.94	161.75	211.83	231.36	249.38	228.23	196.79	361.77		3.5	4
																	41	6.12	4.14	0	3.3	3.27	4.25	2.31	13.75	23.26	24.68	28.2			4		41	192.2	175.56	180.69	153.05	169.08	278.04	226.82	178.57	231.67	214.84	332.97		3.5	4
																	42	4.25	0.6	0.14	4.96	2.56	3.17	7.53	17.72	29.77	23.36	26.4			4		42	203.98	131.38	177.01	162.26	151	230.61	200.28	227.16	244.52	228.62	344.86		4	3
																	43	3.02	4.95	4.78	7.83	3.7	2.97	5.88	20.78	35.83	24.06	44.79			4		43	218.28	185.7	166.28	148.14	169.86	244.27	219.67	211.29	264.06	230.84	272.74		4	4
																	44	1.47	2.86	5.09	8.4	4.58	0.45	8.49	25.82	36.94	35.13	47.81			4		44	175.42	165.36	177.51	157.47	176.08	243.18	222.47	186.55	244.22	183.57	303.51		4	4
																	45	0.4	9.68	2.86	6.94	2.25	0.81	2.6	19.18	36.87	39.83	48.78			3		45	197.25	161.25	167.41	161.66	227.59	246.88	202.95	174.24	238.82	199.61	307.9		4	3.5
																	46	4.33	12.6	6.75	7.23	4.99	7.8	7.2	23.91	40.64	34.41	39.87			4		46	203.03	177.01	173.24	177.28	232.22	247.82	155.1	176.27	265.24	228.8	300.88		4	4
																	47	2.26	9.74	2.99	2.41	8.09	3.25	6.6	24.26	36.21	43.27	46.95			4		47	166.66	147.32	166.27	145.53	217.38	220.79	158.13	211.06	251.99	223.53	312.93		3.75	4
																	48	6.75	9.09	4.89	6.96	6.08	5.34	6.22	28.42	42.5	43.36	48.35			4		48	122.14	167.11	179.79	158.13	163.88	215.84	184.82	219.94	241.25	196.64	300.87		4	4
																	49	4.92	6.37	4.76	9.31	4.03	2.61	12.55	30.6	37.54	49.07	43.74			3.5		49	202.33	149.79	164.97	162.49	176.69	210.13	159.85	197.84	224.13	217.96	314.38		4	4
																	50	4.08	7.89	5.62	11.34	6.33	1.42	12.97	28.22	45.08	47.55	42.58			2.5		50	153.53	161.39	140.85	176.89	164.81	202.45	169.18	245.82	253.81	203.74	328.86		3.75	3.5
																	51	4.28	11.56	3.05	5.86	6.22	6.19	7.72	30.55	52.98	53	60.65			4		51	147.58	173.28	119.42	164.03	165.29	205.65	167	203.97	219.76	206.2	321.85		4	3.5
																	52	7.57	11.23	3.71	6.88	7.1	0	7.62	32.92	41.69	49.23	69.29			3.5		52	123.16	155.97	114.1	182.16	166.03	211.35	178.12	201.57	212.11	195.83	352.33		4	4
																	53	3.9	9.58	4.89	7.87	9.06	1.49	10.42	38.22	54.85	51.65	61.23			4		53	125.37	170.54	114.28	143.9	150.18	268.17	185.3	205.88	228.86	184.65	313.68		3.75	4
																	54	3.61	13.5	3.3	8.71	2.71	0	10.05	36.07	63.36	55.03	58.44			4		54	119.12	111.18	153.49	159.98	164.81	252.77	163.16	204.88	225.36	271.09	323.92		3.75	3.5
																	55	7.01	15.86	1.45	6.04	7.12	1.96	12.67	29.81	65.73	59.35	67.68			1		55	96.81	116.66	141.52	121.28	192.01	218.27	212.61	188.1	210.92	185.03	317.33		3.75	3.75
																	56	1.82	17.66	0.93	11.68	9.15	8.62	16.32	42.13	74.02	59.27	71.29			4		56	129.4	126.67	140.72	155.35	177.06	256.77	173.65	236.5	197.28	197.27	281.87		4	3.5
																	57	6.02	16.73	1.14	6.43	5.84	24.04	16.92	41.81	72.36	59.32	70.23			4		57	157.77	111.63	141.77	145.71	158.94	237.9	220.61	201.84	195.91	218.67	277.93		4	3.25
																	58	5.48	13.11	2.87	9.89	7.26	7.82	15.31	43.4	68.71	74.47	84.46			4		58	116.38	135.42	141.3	145.37	203.2	224.4	267.28	159.17	181.88	205.9	249.51		4	3.75
																	59	13.54	12.64	5.28	11.6	9.62	8.13	12.55	54.03	73.51	77.68	72.61			3.5		59	108.25	122.35	142.41	118.08	182	211.67	258.18	190.55	209.52	222.64	326.88		4	4
																	60	7.76	23.12	5.39	14.51	8.56	6.94	10.95	51.07	81.38	73.89	80.47			4		60	109.7	93.59	122.7	123.22	125.86	198.41	191.46	153.62	199	201.58	269.19		4	4
																	61	14.2	13.75	2.55	6.66	4.82	8.03	13.04	47.47	74.7	71.8	92.34			1.25		61	118.42	112.67	138.7	110.3	145.46	195.9	178.55	173.66	196.03	203.78	346.55		4	4
																	62	18.38	15.89	4.78	14.55	11.6	5.69	10.19	52.96	75.55	61.45	79.3			3.5		62	97.43	73.46	122.78	102.18	174.71	198.09	164.89	156.66	231.51	178.82	321.47		3.75	4
																	63	14.68	15.66	3.38	7.14	3.76	5.23	15.96	45.66	67.59	92.13	74.8			4		63	111.26	111.87	87.12	100.94	148.95	133.22	184.13	180.28	245.47	157.1	276.78		4	4
																	64	18.16	17.15	11.65	12.94	7.18	0	13.1	49.25	64.37	101.44	75.54					64	108	100.47	71.81	104.92	150.23	165.31	158.57	133.01	231.46	168.35	305.06		4	3.75
																	65	16.56	19.84	12.76	7.79	5.92	1.91	7.73	46.61	88.45	88.68	92.87					65	127.14	86.56	114.24	79.2	144.41	171.52	170.11	203.26	170.72	159.78	294.21		3.5	3.25
																	66	11.2	20.42	8.38	9.74	9.91	2.49	5.54	56.49	92.75	83.87	64.74					66	134.51	93.87	112.7	103.6	143.3	139.92	156.13	164.88	216.96	191.34	259.06		3.75	3.75
																	67	14.66	34.02	5.99	16.87	9.49	1.93	12.3	58.42	79.69	83.29	108.14					67	168.37	88.41	80.33	93.13	123.16	215.66	171.82	192.44	225.7	156.83	232.48		4	4
																	68	14.02	17.59	6.36	11.76	9.85	3.69	11.04	67.69	95.72	83.91	99.82					68	131.75	85.14	75.12	95.44	109.12	202.68	172.26	186.83	174.98	179.27	237.08		3.25	4
																	69	8.74	18.1	7.69	19.22	8.98	8.01	19.26	71.35	87.38	82.88	100.65					69	103.88	57.27	63.6	77.26	96.68	238.1	169.77	196.47	189.85	187.39	232.35		4	4
																	70	5.87	11.62	2.85	10.43	8.03	9.09	5.42	54.3	63.48	92.09	108.41					70	100.87	57.66	79.6	82.26	90.05	207.68	161.35	170.38	214.61	152.09	285.96		4	3.75
																	71	11.8	11.52	6.3	9.44	6.83	5.62	11.7	60.33	75	68.03	97.76					71	94	43.75	58.34	86.18	106.49	204.16	162.11	171.98	206.38	173.21	218.86		4	4
																	72	2.21	8.05	9.48	8.74	12.87	4.71	2.41	50.66	71.44	91.01	96.64					72	89.27	56.77	80.6	85.31	97.17	181.93	133.07	136.01	152.77	156.96	155.76		4	4
																	73	2.43	11.78	3.01	19.14	10.09	9.92	4.64	64.07	67.97	85.79	93.06					73	90.65	43.19	40.17	50.79	87.7	196.79	143.86	149.7	183.41	158.25	165.61		3.75	3.75
																	74	8.87	11.76	8.92	15.34	14.72	1.44	6.8	66.47	46.08	77.64	92.75					74	94.28	26.85	67.52	83.91	107.64	189.27	119.94	141.46	166.79	149.92	180.73		3.75	4
																	75	4.85	6.68	3.18	15.58	16.64	8.53	6.92	48.85	71.08	48.35	100.52					75	71.29	78.35	61.07	81.77	82.43	187.5	124.71	121.57	147.82	162.74	144.74		4	4
																	76	7.89	8.92	0	11.77	7.85	2.55	1.09	52.41	80.4	66.35	109.67					76	79.37	86.47	64.81	89.42	49.94	202.74	148.95	118.31	168.64	143.74	106.85		3.5	3.75
																	77	5.76	11.9	5.3	10.68	16.03	3.39	2.82	42.08	73.46	78.09	106.07					77	87.82	101.86	40.91	47.8	99.62	161.64	138.82	108.14	180.44	130.65	213.37		4	4
																	78	1.64	13.57	6.18	3	8	0.51	5.66	50.69	62.47	59.39	96.15					78	54.07	52.31	32.51	75.98	91	103.45	136.99	155.96	144.58	148.13	159.82		3.75	4
																	79	5.59	9.01	8.13	6.52	3.6	2.95	9.68	39.29	70.16	55.98	89.54					79	83.37	48.72	57.01	6.87	115.69	210.73	139.94	149.57	134	135.9	146.29		4	4
																	80	3.69	15.16	3.99	16.38	7.79	1.26	6.66	41.16	84.35	69.44	88.66					80	57.63	43.42	48.85	35.16	67.36	163.04	142.71	153.73	115.45	131.16	108.09		3.75	3.75
																	81	5.52	9.45	0.9	8.58	7.26	3.76	7.63	47.11	53.82	75.22	91.49					81	54.51	23.98	50.14	72.8	92.88	138.9	125.13	143.95	103.09	140.1	143.95		4	3.75
																	82	1.25	13.46	1.52	8.7	4.5	1.23	4.63	35.56	58.65	64.96	87.61					82	47.84	48.59	18.62	47.26	77.77	172.3	141.47	133.9	123.19	148.04	121.11		4	4
																	83	4.95	18.52	7.4	6.4	3.86	1.34	2.25	41.7	48.36	55.09	89.68					83	51.34	33.4	43.74	38.97	101.86	164.92	140.83	161.48	139.16	154.51	147.69		3.75	4
																																	84	39.13	21.3	61.9	48.37	50.63	159.67	138.97	151.42	127.34	94.28	220.64		4	4
																																	85	36.98	57.16	13.03	40.77	32.24	171.37	152.12	128.4	91.69	129.38	189.56		4	3.5
																																	86	19	17.68	10.76	27.51	55.49	160.77	144.26	97.85	120.71	102.37	147.4		4	3.75
																																	87	16.61	32.55	16.59	22.37	52.82	161.16	131.78	161.7	116.26	128.96	198.69		4	3.75
																																	88	12.76	54.31	23.58	10.26	59.72	164.74	118.78	127.52	130.35	93.04	162.96		4	4
																																	89	21.23	33	29.61	-3.97	23.38	118.72	141.07	114.46	123.04	119.35	132.21		3.75	4
																																														4	3.75
																																														4	4
																																														4	3.75
																																														4	3.25
																																														3.75	4
																																														4	3.75
																																														4	4
																																														4	3.75
																																														3.75	3.75
																																														4	3.75
																																														4	3.75
																																														4	4
																																														4	4
																																														3.75	4
																																														4	3.75
																																														4	4
																																														4	3.5
																																														4	4
																																														4	4
																																														4	3.5
																																														4	3.5
																																														3.75	3.75
																																														3.75	4
																																														3.75	3.5
																																														4	4
																																														4	4
																																														3.5	3.75
																																														4	4
																																														3.25	3.25
																																														3.75	4
																																														3.75	3.75
																																														4	3.75
																																														4	3.5
																																														4	3.75
																																														4	3.75
																																														4	3.75
																																														4	3.75
																																														3.75	3.25
																																														4	4
																																														4	4
																																														4	3.75
																																														4	4
																																														4	4
																																														3.75	4
																																														4	3.5
																																														4	3.75
																																														3.75	4
																																														4	4
																																														3.75	4
																																														3.75	4
																																														4	3.5
																																														4	3.5
																																														3.75	4
																																														4	4
																																														3.5	4
																																														3.75	3.75
																																														3.75	3.75
																																														4	3.75
																																														3.75	4
																																														3.75	4
																																														3.5	3.75
																																														3.75	4
																																														3.75	4
																																														3.75	3.75
																																														3.75	4
																																														4	4
																																														4	3.75
																																														4	3.75
																																														4	3.25
																																														4	4
																																														4	4
																																														4	3.75
																																														4	3.75
																																														4	3.5
																																														4	4
																																														4	3.75
																																														4	4
																																														4	4
																																														3.75	4
																																														4	3.75
																																														4	3.5
																																														3.25	3.5
																																														3.75	4
																																														4	3.75
																																														4	3.25
																																														4	4
																																														4	4
																																														3.75	3.75
																																														4	4
																																														4	4
																																														4	4
																																														3.75	4
																																															3.75
																																															3.5
																																															3.5
																																															3.75
																																															4
																																															3.75
																																															4
																																															4
																																															4
																																															3.75
																																															3.5
																																															4
																																															4
																																															3.75
																																															3.5
																																															4
																																															4
																																															4
																																															4
																																															4
																																															3.75
																																															3.75
																																															3.75
																																															4

## Sheet: Fig. 6
Fig. 6B
Relative canal length
mir-232(dev280)	mir-234(n4520)	mir-45(4280)	mir-232(dev280); mir-234(n4520)	mir-232(dev280); mir-45(n4280)
2	4	4	1.75	2
2	4	4	1.5	2
1.75	4	4	1.5	2
1.75	4	4	1.5	2
1.75	4	4	1.5	2
1.75	4	4	1.5	1.5
1.5	4	4	1.25	1.5
1.5	4	4	1.25	1.5
1.5	4	4	1.25	1.5
1.5	4	4	1.25	1.5
1.5	4	4	1.25	1.5
1.5	4	4	1	1.5
1.5	4	4	1	1.5
1.5	4	4	1	1.5
1.5	4	4	1	1.5
1.5	4	4	1	1.5
1.5	4	4	1	1.5
1.5	4	4	1	1.25
1.5	4	4	1	1.25
1.5	4	4	1	1.25
1.25	4	4	1	1.25
1.25	4	4	1	1.25
1.25	4	4	1	1.25
1.25	4	4	1	1.25
1.25	4	4	1	1.25
1.25	4	4	1	1.25
1.25	4	4	1	1.25
1.25	4	4	1	1.25
1.25	4	4	1	1
1.25	4	4	1	1
1.25	4	4	1	1
1.25	4	4	0.75	1
1.25	4	4	0.75	1
1.25	4	4	0.75	1
1.25	4	4	0.75	1
1.25	4	4	0.75	1
1	4	4	0.75	1
1	4	4	0.75	1
1	3.75	4	0.75	1
1	3.75	4	0.75	1
1	3.75	4	0.75	1
1	3.75	4	0.75	1
1	3.75	4	0.75	1
1	3.5	4	0.75	1
1	3.5	4	0.75	1
1	3.5	3.75	0.75	1
1	3.5	3.75	0.5	1
1	3.5	3.75	0.5	1
1	3.5	3.75	0.5	1
1	3.5	3.75	0.5	1
1	3.5	3.75	0.5	1
1	3.5	3.75	0.5	1
1	3.25	3.5	0.5	1
1	3	3.5	0.5	1
1	3		0.5	1
1	3		0.5	1
1	2.75		0.5	1
1			0.5	1
1			0.5	1
1			0.5	1
1			0.5	1
1			0.5	1
1			0.5	1
1			0.5	1
0.75			0.5	1
0.75			0.5	1
0.75			0.5	1
0.75			0.5	1
0.75			0.5	1
0.75			0.5	1
0.75			0.5	1
0.75			0.5	1
0.75			0.5	1
0.5			0.5	0.75
0.5			0.5	0.75
0.5			0.5	0.75
0.5			0.5	0.75
0.5			0.5	0.75
0.5			0.5	0.5
0.5			0.5	0.5
0.5			0.5	0.5
0.5			0.5	0.5
0.5			0.5	0.5
0.5			0.5	0.5
0.5			0.5	0.5
0.5			0.5	0.5
0.5			0.5	0.5
0.5			0.5	0.5
0.5			0.5	0.5
0.5			0.5	0.5
0.5			0.5	0.5
0.5			0.5	0.5
0.5			0.25	0.5
0.5			0.25	0.5
0.5			0.25	0.5
0.25			0.25	0.5
0.25			0.25	0.5
0.25			0.25	0.5
0.25			0.25	0.5
0.25			0.25	0.5
0.25			0.25	0.5
0.25			0.25	0.5
0.25			0.25	0.5
0.25			0.25	0.5
0.25			0	0.5
0.25			0	0.5
0			0	0.5
0			0	0.25
0			0	0.25
0				0
0				0
0

## Sheet: Supp. Fig. 2
Supp. Fig. 2A
Cell name	SYS1365_mir-43-44_1	SYS1365_mir-43-44_2	SYS1379_mir-52_1	SYS1379_mir-52_2	SYS1388_mir-793_1	SYS1388_mir-793_2	SYS1424_mir-75_1	SYS1424_mir-75_2	SYS1424_mir-75_3	SYS1426_mir-83_1	SYS1426_mir-83_2	SYS1427_mir-252_1	SYS1427_mir-252_2	SYS1440_mir-231_1	SYS1440_mir-231_2	SYS1441_mir-251_1	SYS1441_mir-251_2	SYS1444_mir-236_1_1	SYS1444_mir-236_1_2	SYS1444_mir-236_1_3	SYS1445_mir-53_1	SYS1445_mir-53_2	SYS1461_mir-236_2_1	SYS1461_mir-236_2_2	SYS1463_mir-247-797_1	SYS1463_mir-247-797_2	SYS1466_mir-259_1	SYS1466_mir-259_2	SYS1468_mir-45_1	SYS1468_mir-45_2	SYS1468_mir-45_3	SYS1468_mir-45_4	SYS1473_mir-794_1	SYS1473_mir-794_2	SYS1474_mir-72_1	SYS1474_mir-72_2	SYS1488_mir-79_1	SYS1488_mir-79_2	SYS1489_mir-63_1	SYS1489_mir-63_2	SYS1490_mir-90_1	SYS1490_mir-90_2	SYS1493_mir-57_1	SYS1493_mir-57_2	SYS1493_mir-57_3	SYS1498_mir-244_1	SYS1498_mir-244_2	SYS1500_mir-81_1	SYS1500_mir-81_2
ABa			6.82	7.46		0.03		0	0			9.89	12		0		0	0	0	0						0	0	0	0	0	0	0		0	14.11	18.25		0.03			24.63	26	0	0		3.85	3.56		0
ABp			7.56	8.96		0		0	0			9.44	13.42				0	0	0	0						0	0	0	0		0	0		0	16.63	17.14	0.71	0.11			31.53	35.01	0	0		4.45	4.79		0
ABal	0	0	7.15	8.83	0	0	0	0	0	0	0	13.58	15.02	0	0	0	0	0	0	0	40.32	32.67	0	0	0	0	0	0	0	0	0	0	0	0	18.93	26.53	0.36	0.14	0	0	30.25	37.75	0	0	0	4.13	5.22	0	0
ABar	0	0	7.99	8.4	0	0	0	0	0	0	0	10.5	11.72	0	0	0	0	0	0	0	31.3	30.47	0	0	0	0	0	0	0	0	0	0	0	0	18.06	20.28	0.64	0.11	0	0	28.6	33.01	0	0	0	4.98	5.39	0	0
ABpl	0	0	5.58	4.32	0	0.05	0	0	0	0	0.04	6.78	10.68	0	0	0	0	0	0	0	26.16	19.3	0	0	0	0	0	0	0	0	0	0	0	0	11.44	11.75	0.18	0	0	0	17.78	19.71	0	0	0	1.79	1.73	0	0
ABpr	0	0	4.96	6.23	0	0	0	0	0	0	0	6.88	9.7	0	0	0	0	0	0	0	29.09	22.83	0	0	0	0	0	0	0	0	0	0	0	0	11.47	9.56	0.18	0.08	0	0	18.55	19.42	0	0	0	3.79	4.56	0	0
ABala	0	0	7.03	8.65	0	0	0	0	0	0	0	12.95	13.48	0	0	0	0	0	0	0	33.62	33.85	0	0	0	0	0	0	0	0	0	0	0	0	19.05	22.12	0.4	0.04	0	0	24.82	34.89	0	0	0	4.57	5.8	0	0
ABalp	0	0	7.35	6.79	0	0	0	0	0	0	0	12.08	11.57	0	0	0	0	0	0	0	36.01	28.22	0	0	0	0	0	0	0	0	0	0	0	0	16.52	19.07	0.05	0.05	0	0	24.46	28.8	0	0	0	3.65	4.77	0	0
ABara	0	0	4.61	5.42	0	0	0	0	0	0	0	7.43	8.9	0	0	0	0	0	0	0	24.28	17.41	0	0	0	0	0	0	0	0	0	0	0	0	8.62	10	0.13	0.21	0	0	13.35	14.92	0	0	0	2.95	3.4	0	0
ABarp	0	0	5.68	5.39	0	0	0	0	0	0	0	8.62	11.76	0	0	0	0	0	0	0	21.85	22.36	0	0	0	0	0	0	0	0	0	0	0	0	15.47	16.2	0.04	0.07	0	0	28.91	32.39	0	0	0	2.2	2.04	0	0
ABpla	0.05	0.02	4.9	2.41	0.01	0.15	0	0.02	0	0	0	5.26	6.3	0.02	0	0	0	0	0	0	12.15	13.49	0	0.01	0.02	0	0	0	0.05	0.1	0.01	0.06	0	0.1	9.49	10.19	0.24	0.1	0.1	0.03	11.01	12.63	0.01	0	0	1.43	1.24	0.02	0.03
ABplp	0	0	5.82	4.89	0.01	0	0	0	0	0.02	0	7.28	12.21	0	0	0	0	0	0	0	25.77	18.68	0	0	0.09	0	0	0	0	0	0	0	0	0	12.25	13.74	0.11	0.12	0	0	20.03	24.14	0	0	0.32	1.96	1.16	0	0
ABpra	0	0	3.22	7.04	0	0	0	0	0	0	0	11.12	15.63	0	0	0	0	0	0	0	30.98	19.79	0	0	0	0	0	0	0	0	0	0	0	0	13.1	11.73	0.08	0	0	0	22.08	27.15	0	0	0	3.79	4.94	0	0
ABprp	0	0	2.5	5.1	0	0	0	0	0	0	0	6.37	9.76	0	0	0	0	0	0	0	21.61	17.83	0	0	0	0	0	0	0	0	0	0	0	0	11.19	9.24	0.07	0.04	0	0	17.39	18.59	0	0	0	2.97	4.23	0	0
ABalaa	0	0	6.68	7.84	0	0.01	0	0	0	0	0	8.11	8.8	0	0	0	0	0	0	0	32	33.72	0	0	0	0	0	0	0	0	0	0	0	0	18.28	18.84	0.34	0.18	0	0	20.12	32.02	0	0	0	4.14	5.29	0	0
ABalap	0	0	5.64	5.95	0	0	0	0	0	0	0	13.42	11.46	0	0	0	0	0	0	0	22.82	27.83	0	0	0	0	0	0	0	0	0	0	0	0	14.04	19.46	0.06	0.2	0	0	24.56	23.58	0	0	0	2.69	3.2	0	0
ABalpa	0	0	6.98	6.26	0	0	0	0	0	0	0	10.44	9.55	0	0	0	0	0	0	0	30.08	28	0	0	0	0	0	0	0	0	0	0	0	0	12.41	18.02	0.02	0.17	0	0	23.27	24.74	0	0	0	4.01	4.16	0	0
ABalpp	0	0	6.28	2.96	0.07	0	0	0	0	0.01	0	7.6	12.09	0	0	0	0	0	0	0	21.44	18.14	0	0.02	0	0	0	0.02	0.02	0.01	0	0.02	0.01	0	15.1	12.13	0	0.05	0	0	19.63	23.72	0	0	0	1.81	1.46	0.03	0
ABaraa	0	0	4.36	5.06	0	0	0	0	0	0	0	6.82	7.97	0	0	0	0	0	0	0	20.21	17.23	0	0	0	0	0	0	0	0	0	0	0	0	8.42	9.64	0	0.02	0	0	12.17	14.16	0	0	0	2.72	3.37	0	0
ABarap	0	0	4.41	5.2	0	0	0	0	0	0	0	7.49	8.39	0	0	0	0	0	0	0	21.05	15.15	0	0	0	0	0	0	0	0	0	0	0	0	8.54	9.33	0	0.05	0	0	15.42	18.84	0	0	0	2.88	3.2	0	0
ABarpa	0	0	7.02	6.97	0.03	0	0	0	0	0	0	10.92	12.52	0	0	0	0	0	0	0	18.52	24.53	0	0	0	0	0	0	0	0	0	0	0	0	12.84	18.68	0.27	0.08	0	0	24.52	26.26	0	0	0	2.27	3.02	0	0
ABarpp	0	0	5.54	3.39	0	0	0	0	0.05	0	0.03	6.18	9.53	0	0	0	0	0	0	0	19.21	16.99	0	0.04	0	0	0	0	0.06	0.03	0.02	0.04	0	0	11.56	12.13	0.05	0.09	0	0	23.11	20.33	0	0	0	1.11	1.69	0.01	0.05
ABplaa	0.08	0	4.33	1.72	0.05	0	0	0	0	0.01	0.19	5.36	6.54	0	0	0	0	0	0.02	0.05	14.28	10.71	0	0.07	0	0	0	0.02	0.03	0.04	0.11	0.07	0.03	0.15	9.21	9.12	0.23	0.08	0	0	11.56	10.98	0	0	0.02	1.03	0.99	0.02	0
ABplap	0.01	0.01	4.7	1.65	0.09	0.05	0.04	0	0	0.02	0.07	5.27	6.95	0.06	0.02	0.04	0.09	0	0	0	13.78	12.14	0	0.05	0.03	0	0.05	0	0.05	0	0	0.03	0	0.03	7.78	7.62	0.24	0.1	0	0	11.91	12.41	0	0	0	1.06	1.35	0	0
ABplpa	0.02	0	5.61	2.3	0.01	0.01	0	0	0	0.05	0.02	7.47	15.73	0	0	0	0	0	0	0	27.8	17.09	0	0	0	0	0	0	0	0	0	0	0.05	0	17.31	18.13	0.12	0.18	0	0	24.15	25.97	0	0	0	1.67	1.88	0	0
ABplpp	0	0	5.73	3.08	0.12	0.08	0	0	0	0.13	0.1	7.19	12.57	0.01	0.08	0	0	0	0.05	0	23.74	13.3	0	0	0	0	0.02	0.06	0	0.05	0.01	0.06	0	0.03	11.34	12.57	0.47	0.23	0.01	0	17.45	18.21	0	0	0	0.87	1.63	0.01	0
ABpraa	0	0	3.29	6.16	0	0	0	0	0	0	0	10.34	12.95	0	0	0	0	0	0	0	23.23	16.15	0	0	0	0	0	0	0	0	0	0	0	0	12.27	10.97	0	0.12	0	0	18.17	22.69	0.19	0	0	2.7	3.62	0	0
ABprap	0	0	6.38	7.23	0	0	0	0	0	0	0	9.08	15.52	0	0	0	0	0	0	0	29.15	24.02	0	0	0	0	0	0	0	0	0	0	0	0	15.69	18.94	0	0	0	0	28.29	30.81	0	0	0	2.8	4.54	0	0
ABprpa	0	0	1.38	4.72	0	0	0	0	0	0	0	5.98	9.43	0	0	0	0	0	0	0	19.43	14.47	0	0	0	0	0	0	0	0	0	0	0	0	9.33	9.29	0.06	0.1	0	0	12.78	14.63	0	0	0	2.74	3.82	0	0
ABprpp	0	0	4.01	4.96	0	0	0	0	0	0	0	7.36	9.37	0	0	0	0	0	0	0	19.44	15.31	0	0	0	0	0	0	0	0	0	0	0	0	17.55	13.67	0.03	0.1	0	0	15.59	20.26	0	0	0	2.84	3.55	0	0
ABalaaa	0	0	13.31	23.19	0	0.02	0	0	0	0	0	9.31	12.5	0	0	0	0	0.01	0.05	0	34.76	29.64	0	0	0	0	0	0	0	0	0	0	0	0	18.7	21.34	0.78	0.44	0	0	16	28.22	0	0	0	4.53	5.66	0.01	0
ABalaap	0	0	9.85	17.82	0	0	0	0	0	0	0	7.21	9.23	0	0	0	0	0	0	0	24.16	22.87	0	0	0	0	0	0	0	0	0	0	0	0	9.16	10.28	0.1	0.2	0	0	11.87	18.77	0	0	0	2.82	3.31	0	0
ABalapa	0.04	0.01	12.35	23.39	0.03	0.11	0	0	0	0	0.05	14.5	14.02	0	0	0	0	0.02	0	0	24.99	25.71	0.02	0	0	0	0	0	0	0	0	0.06	0	0	16.65	20.93	0.07	0.35	0	0	22.48	21.12	0.03	0	0	2.13	3.05	0	0
ABalapp	0	0.09	14.19	15.63	0	0.27	0	0	0	0	0	8.49	10.42	0	0	0	0	0	0.03	0	18.9	17.22	0	0	0	0.03	0	0	0.01	0	0	0.08	0	0	12.32	10.2	0.01	0.28	0	0	12.16	17.01	0	0	0	1.05	1.25	0	0
ABalpaa	0	0	7.86	6.62	0	0.03	0	0	0	0	0.01	11.51	17.03	0	0	0.04	0	0	0	0	30.29	25.75	0.01	0	0	0	0	0	0	0	0	0.01	0	0	15.72	21.36	0.04	0.5	0	0	25.95	24.31	0	0	0.03	3	2.21	0	0
ABalpap	0	0	7.55	6.05	0	0	0	0	0	0	0	12.81	8.7	0	0	0	0	0	0	0	28.56	23.71	0	0	0	0	0	0	0	0	0	0	0	0	9.39	14.71	0	0.29	0	0	17.57	17.16	0	0	0	2.64	1.8	0	0
ABalppa	0.03	0.01	7.12	4.36	0.12	0.1	0.03	0.01	0	0.12	0.11	10.44	15.22	0.04	0	0.07	0.03	0.07	0.02	0	20.8	16.15	0.05	0	0	0	0.09	0	0.04	0.02	0	0.03	0.06	0.05	19.02	19.27	0.14	0.28	0.06	0.02	16.53	17.8	0	0.14	0.01	1.29	1.12	0	0.1
ABalppp	0	0	7.79	5.29	0	0	0	0	0	0	0.03	8.99	10.09	0	0.02	0	0	0	0.01	0	26.13	17.85	0	0	0	0	0	0	0	0	0	0.03	0	0	12.51	12.85	0.17	0.31	0	0	17.72	20.1	0	0	0	1.36	1.15	0	0
ABaraaa	0	0	6.24	8.51	0.02	0	0	0	0	0	0	6.7	9.42	0	0	0	0	0	0	0	28.29	23.41	0	0	0	0	0	0	0	0	0	0	0	0	13.13	11.64	0.06	0.05	0	0	12.09	19.06	0	0	0	2.51	3.6	0	0
ABaraap	0	0	3.05	5.4	0	0	0	0	0	0	0	6.55	7.35	0	0	0	0	0	0	0	16.07	12.16	0	0	0	0	0	0	0	0	0	0	0	0	7.34	8.18	0	0	0	0	9.72	11.81	0	0	0	1.52	2.48	0	0
ABarapa	0	0	5.44	8.73	0	0	0	0	0	0	0	8.21	9.15	0	0	0	0	0	0	0	25.17	15.23	0	0	0	0	0	0	0	0	0	0	0	0	10.9	11.48	0.34	0	0	0	10.63	13.42	0	0	0	2.49	2.74	0	0
ABarapp	0	0	2.93	4.87	0	0	0	0	0	0	0	6.2	7.99	0	0	0	0	0	0	0	16.58	12.28	0	0	0	0	0	0	0	0	0	0	0.02	0	8.34	7.79	0.1	0.12	0	0	11.56	13.19	0	0	0	2.63	2.83	0	0
ABarpaa	0	0.03	14.36	19.32	0	0.13	0	0	0	0.01	0	11.56	9.44	0.02	0.04	0	0	0	0.02	0	17.16	27.96	0.05	0	0	0	0	0	0	0	0	0.03	0	0	11.23	18.89	0.57	0.19	0	0	21.42	21.25	0.01	0	0	3.01	3.66	0.02	0
ABarpap	0	0	14.82	13.68	0	0.02	0	0	0	0	0	8.32	10.96	0	0	0	0	0	0	0	21.06	20.34	0	0	0	0	0	0	0	0	0	0	0	0.04	11.45	12.33	0.13	0.11	0	0	16.42	17.47	0	0	0	1.28	2.91	0	0
ABarppa	0.02	0.02	13.51	13.2	0	0.09	0	0	0	0.01	0.07	4.38	8.8	0	0.04	0	0.05	0.02	0.03	0	9.25	14.99	0.03	0.1	0	0.06	0	0	0.13	0.13	0.01	0.11	0	0	9.72	7.98	0.02	0.23	0	0.04	16.24	14.94	0	0	0.01	1.12	1.67	0.06	0.01
ABarppp	0	0	16.21	14.09	0.02	0.05	0	0	0	0.11	0	6.59	10.37	0.01	0.01	0	0.03	0	0	0	19.74	20.16	0	0.02	0.1	0.12	0	0	0	0	0.13	0	0	0	8.69	10.66	0.05	0.06	0	0.02	19.03	17.35	0	0	0	1.17	1.72	0	0.02
ABplaaa	0.29	0.18	3.92	2.61	0.05	0.04	0.01	0.14	0.02	0.09	0.17	6.15	7.2	0	0	0.06	0	0.05	0.04	0.04	13.56	11.36	0.07	0.15	0.03	0.07	0	0.04	0.04	0	0.02	0.09	0.15	0.01	7.08	11.97	0.33	0.34	0	0.02	10.63	9.08	0.07	0.08	0.1	1.07	0.82	0.07	0.04
ABplaap	0.03	0.15	4.16	2.12	0	0.07	0	0.01	0.01	0	0.09	5.08	8.17	0	0	0	0.01	0	0.02	0	16.48	11.14	0	0	0.05	0	0.03	0	0.02	0.09	0	0	0.02	0.12	8.48	9.04	0.25	0.08	0.02	0.02	11.7	11.1	0	0	0	1.1	0.64	0	0.08
ABplapa	0.08	0.2	6.07	2.09	0.04	0.11	0.04	0.08	0.04	0.01	0.26	7.03	8.27	0	0.23	0.1	0	0.07	0.01	0.19	10.82	14.28	0.09	0.08	0.21	0.03	0.03	0.11	0.06	0.06	0.13	0.22	0.03	0	7.44	6.65	0.47	0.32	0.12	0.11	11.15	11.91	0.03	0.06	0	1.02	1.5	0.13	0.06
ABplapp	0.09	0.06	6.95	3.43	0.14	0.09	0.03	0.14	0	0.09	0.11	5.31	6.06	0.14	0.04	0	0.04	0.04	0.05	0	13.93	11.21	0.01	0.06	0.17	0.05	0.02	0.02	0.1	0.16	0.04	0.08	0.03	0.02	7.54	6.88	0.29	0.11	0.05	0	10.92	11.25	0	0.03	0.06	0.84	1.13	0.02	0.04
ABplpaa	0.05	0.13	4.21	2	0.05	0.08	0.03	0.15	0	0	0	7.35	16.02	0.03	0	0.03	0	0.05	0.07	0	19.82	11.39	0	0.02	0.13	0.06	0.04	0	0.17	0.03	0.03	0.14	0.02	0.03	14.53	15.15	0.58	0.17	0.25	0.01	15.69	15.41	0	0	0	1.68	1.61	0.01	0.06
ABplpap	0.05	0.26	5.84	4.51	0	0	0	0	0	0	0	7.72	18.68	0	0	0	0	0	0	0	31.14	19.17	0	0	0	0	0	0	0.03	0	0	0	0	0	20.02	20.87	0.24	0.06	0	0	25.73	29.18	0	0	0.04	2.13	3.63	0	0
ABplppa	0.05	0.18	4.01	1.89	0.08	0.09	0.13	0.1	0.1	0.12	0.1	4.03	11.74	0.08	0.1	0.06	0.03	0.17	0.06	0.09	15.19	9.17	0.03	0.05	0.06	0.17	0.02	0.03	0.07	0.03	0	0.09	0.07	0.18	10.96	8.05	0.44	0.58	0.06	0	10.62	12.95	0	0.05	0	1.06	1.03	0.12	0
ABplppp	0	0.12	4.92	4.1	0.09	0.13	0.07	0.01	0	0.06	0	5.63	19.93	0.02	0.01	0	0	0.05	0	0.01	26.58	13.1	0.01	0	0	0.06	0	0	0.13	0.05	0	0.03	0.01	0.27	16.79	18.07	0.2	0.25	0.02	0	23.57	20.6	0	0	0	1.05	1.83	0.06	0
ABpraaa	0.07	0.01	6.95	7.71	0.05	0.03	0	0	0	0	0	11.51	16.24	0	0	0	0	0	0	0	23.7	20.4	0	0.02	0	0	0	0	0	0.01	0	0	0	0	16.48	18.96	0.62	0.33	0	0.02	22.12	23.78	0	0	0	3.03	3.82	0	0
ABpraap	0	0.06	3.91	5.42	0	0	0	0	0	0	0	8.55	11.52	0	0	0	0	0	0	0	20.67	14.18	0	0	0	0	0	0	0	0	0	0	0	0	11.69	9.78	0	0.04	0	0	12.68	11.48	0	0	0	1.44	3.05	0	0
ABprapa	0.02	0.05	10.51	9.07	0	0.08	0	0.03	0	0	0	9.18	16.59	0.04	0	0	0	0	0	0	32.78	20.4	0	0	0	0	0	0	0	0	0	0	0	0	16.14	15.98	0.01	0.05	0	0	25	23.79	0	0	0	1.99	2.86	0	0
ABprapp	0	0	9.62	8.26	0.01	0.03	0	0	0	0	0	8.38	14.58	0	0.03	0	0	0	0	0	25.02	19.25	0	0	0	0	0	0	0	0	0	0	0	0	13.39	15.72	0.01	0.03	0	0	21.15	20.5	0	0	0	1.04	2.27	0.01	0
ABprpaa	0	0.02	2.64	5.76	0	0	0	0	0	0	0	7.07	11.63	0	0	0	0	0	0	0	23.37	14.97	0	0	0	0	0	0	0	0	0	0	0	0	11.57	9.51	0.23	0.15	0	0	12.06	13.63	0	0	0	2.56	3.79	0	0
ABprpap	0	0	0.81	3.92	0	0	0	0	0	0	0	5.08	8.27	0	0	0	0	0	0	0	18.43	10.82	0	0	0	0	0	0	0	0	0	0	0	0	8.17	9.3	0.03	0.09	0	0	11.73	13.02	0	0	0	2.63	3.19	0	0
ABprppa	0.01	0	9.83	7.24	0	0.07	0	0	0	0	0	10.95	12.84	0	0	0	0	0.02	0	0	27.66	24.63	0	0	0	0	0	0	0	0.02	0	0	0	0	18.01	20.12	0.18	0.67	0	0	19.21	21.67	0	0	0	3.18	5.27	0	0
ABprppp	0	0	6.21	4.33	0	0	0	0	0	0	0	6.27	11.38	0	0	0.04	0	0	0	0	19.59	18.92	0	0	0	0	0	0	0	0	0	0	0	0	13.9	10.32	0.05	0.27	0	0	19.95	14.6	0	0	0	2.4	3.26	0	0
ABalaaaa	0.9	0.25	46.18	83.23	0.03	0.12	0	0.01	0	0.02	0.02	6.42	9.38	0.02	0.09	0.05	0	0.01	0.06	0.05	22.63	21.88	0.01	0	0.02	0	0.02	0.01	0.04	0.03	0.05	0.03	0	0.08	13.97	13.08	0.55	0.96	0	0.04	10.27	16.8	0.06	0.21	0.06	2.98	4.38	0.03	0
ABalaaap	0.09	0.01	37.81	76.91	0.01	0.06	0.04	0	0	0	0	10.19	10.56	0	0.08	0.04	0	0	0	0.02	24.16	20.3	0	0	0	0.03	0	0	0	0	0	0.02	0	0	11.46	14.5	0.15	0.12	0	0	11.96	18.02	0.02	0	0.02	1.56	1.92	0.01	0
ABalaapa	0	0.21	48.02	60.82	0.07	0.09	0	0.03	0.01	0.05	0.03	6.76	10.46	0.01	0	0	0.02	0	0	0.01	16.46	16.2	0.02	0	0	0	0	0.06	0	0	0	0.02	0	0	11.89	12.61	0.16	0.27	0	0.03	10.63	13.23	0	0	0	1.49	2.29	0.06	0.05
ABalaapp	0.1	0	38.83	49.65	0.04	0.08	0	0	0	0	0	6.86	9.58	0	0	0.02	0	0	0	0	17.53	15.45	0	0.04	0	0	0.08	0	0.04	0.03	0.02	0	0	0	8.91	9.51	0.01	0.19	0.01	0	9.95	12.44	0	0.04	0	1.17	1.2	0.09	0
ABalapaa	0.15	0	27.59	87.62	0.11	0.25	0.06	0.06	0.1	0.02	0.01	9.51	11.85	0.14	0.21	0.22	0.01	0.05	0.22	0.22	18.92	20.55	0.06	0.02	0	0	0.07	0.03	0.12	0.04	0.03	0	0	0	14.91	13.16	0.42	0.72	0.04	0.2	15.18	17.06	0.11	0.18	0.1	0.87	2.98	0.07	0.05
ABalapap	0.08	0.06	29.44	54.49	0.2	0.17	0.06	0	0.09	0.09	0.27	4.57	7.46	0.04	0.27	0.19	0	0.05	0.18	0.07	14.6	12.84	0.03	0.02	0.1	0.02	0.08	0.04	0.21	0.16	0.17	0.14	0.08	0.06	9.31	8.21	0.16	0.57	0.14	0.14	10.88	10.51	0.16	0.33	0.06	0.95	2.03	0.13	0.01
ABalappa	0.01	0.14	52.81	69.95	0.03	0.1	0	0.01	0	0.08	0.19	6.33	9.06	0.02	0.02	0.13	0.02	0.16	0.21	0.07	17.11	13.92	0	0.06	0.02	0	0	0.03	0.1	0.12	0.01	0.1	0.08	0.01	9.86	8.33	0.23	0.55	0.04	0.04	10.49	13.06	0	0.01	0	0.73	1	0.01	0
ABalappp	0.03	0.01	50.02	40.23	0.07	0.03	0	0.06	0	0.01	0.08	5.33	6.59	0.03	0.03	0.05	0.05	0.06	0.03	0.05	11.22	9.7	0.16	0.02	0.06	0	0.13	0.18	0.12	0.02	0.07	0.01	0.11	0.12	8.06	7.01	0.24	0.35	0	0.02	8.5	8.44	0.03	0.01	0.06	0.61	0.92	0.02	0.14
ABalpaaa	1.5	0.04	22.46	26.24	0.05	0.02	0	0	0.01	0.01	0	12.18	15.74	0.02	0.08	0	0	0	0	0	24.95	23.22	0	0	0	0	0	0	0.08	0.02	0	0.27	0	0	9.89	15.16	0.45	1.91	0.02	0.1	13.58	13.65	0	0.02	0	4.52	2.95	0.03	0
ABalpaap	0.28	0.08	13.15	22.68	0	0	0.01	0	0	0.14	0.02	7.97	10.22	0.03	0.01	0	0	0	0	0.03	19.8	16.33	0	0	0	0	0	0	0	0.03	0	0	0	0	11.36	13.98	0.17	0.22	0	0	14.77	11.81	0	0	0	0.87	0.79	0	0.05
ABalpapa	0.74	0	27.89	17.7	0	0.01	0	0	0	0	0	6.81	7.97	0	0.03	0	0	0.03	0	0.9	25.25	19.1	0	0	0.01	0	0	0	0	0	0	0	0	0	6.36	9.49	0.11	1.06	0	0	12.14	9	0	0	0.05	3.01	1.86	0	0
ABalpapp	0.2	0.01	18.35	9.76	0	0	0	0	0	0	0	6.95	6.19	0	0	0	0	0	0	0	19.32	13.61	0	0	0	0	0	0	0	0	0	0	0	0	5.82	8.2	0	0.37	0	0	12.48	7.31	0	0	0	1.44	1.44	0	0
ABalppaa	1.22	0.11	37.84	47.08	0.14	0.16	0.09	0.12	0.08	0.11	0.02	9.17	14.45	0.08	0.02	0.03	0.02	0.2	0.1	0.06	26.92	21.57	0.11	0.18	0.01	0.03	0	0.03	0.17	0.2	0.09	0.21	0.07	0.01	11.61	20.02	1.2	0.73	0.06	0.12	15.42	17.6	0.05	0	0.13	2.71	1.85	0.05	0.02
ABalppap	0.25	0	35.53	32.36	0.05	0.07	0.13	0	0.01	0.08	0.09	9.29	9.26	0.02	0.06	0.07	0	0	0.16	0	14.24	14.53	0.08	0.04	0.02	0.02	0	0.05	0.03	0.06	0	0.25	0	0	9.63	13.08	0.21	0.1	0.1	0	10.52	10.19	0.02	0.09	0.04	0.92	0.79	0.03	0.02
ABalpppa	0	0.05	28.84	26.16	0.01	0	0	0	0	0.02	0	7.7	8.3	0.04	0	0	0	0	0.09	0	15.09	12.66	0.05	0.09	0	0	0	0.03	0	0.03	0.05	0	0	0	8.74	9.43	0.11	0.41	0	0.07	10.37	10.24	0	0	0.01	1.02	0.86	0.01	0.03
ABalpppp	0.02	0.04	25.91	19.2	0.07	0	0	0	0	0.08	0	7.3	8.33	0	0	0	0.01	0	0	0.04	16.58	9.92	0	0	0	0	0	0.02	0.03	0	0	0	0	0	7.45	7.81	0.07	0.27	0	0	9.17	10.95	0	0.01	0	0.7	0.43	0	0
ABaraaaa	0	0.03	8.4	13.95	0.17	0.03	0	0.04	0	0.01	0.01	7.73	11.17	0	0.05	0	0.02	0	0.05	0	18.4	16.58	0.05	0	0	0	0	0	0.07	0.03	0	0.04	0	0.04	11.96	15.25	0.49	0.19	0	0.02	8.68	14.93	0	0	0.01	2.58	3.39	0	0
ABaraaap	0	0.01	6.35	11.98	0	0	0	0	0	0	0	8.23	10.09	0	0	0	0	0	0	0	19.04	15.07	0	0	0	0	0	0	0.02	0	0	0	0	0	9.28	12.93	0	0	0	0	7.57	10.33	0	0	0	0.49	1.95	0	0
ABaraapa	0	0	9.05	10.54	0	0	0	0	0	0	0	5.68	6.71	0	0	0	0	0	0	0	9.54	10.05	0	0	0	0	0	0	0	0	0	0	0	0	6.08	7.61	0.06	0	0	0	7.7	8.89	0	0	0	1.39	2.41	0	0
ABaraapp	0	0	6.87	9.43	0	0	0	0	0	0	0	5.68	6.76	0	0	0	0	0	0	0.02	10.66	9.98	0	0	0	0	0	0	0	0	0	0	0	0	6.35	7.38	0.21	0.01	0	0	7.67	9.07	0	0	0	1.24	2.26	0	0
ABarapaa	0.02	0	8.74	17.67	0.09	0.18	0	0	0	0	0	7.65	6.7	0	0.03	0	0	0.01	0	0.01	13.71	13.97	0	0	0	0.03	0	0.01	0.06	0.03	0.03	0	0	0	7.33	12.07	0.49	0.1	0	0.03	7.99	9.99	0	0	0	2.05	2.64	0	0
ABarapap	0	0	4.64	17.36	0	0	0	0	0	0	0	4.85	6.48	0	0	0	0	0	0	0	12.99	9.31	0	0	0	0	0	0	0	0	0	0.02	0	0	6.96	6.45	0.17	0	0	0	8.16	9.63	0	0	0	1.67	1.65	0	0
ABarappa	2.16	1.74	17.25	17.72	0	0	0	0	0	0.03	0	6.86	6.37	0	0	0	0	0	0	0.05	15.28	10.09	0	0.04	0	0	0	0	0	0	0.02	0	0.01	0	7.38	7.41	0.15	0.03	0	0	8.98	12.4	0	0	0	2.11	2.52	0.02	0.06
ABarappp	1.86	1.14	13.29	27.23	0	0.05	0	0	0	0	0	7.82	7.51	0	0	0	0	0	0	0	17.36	10.26	0	0	0	0	0	0	0	0	0.09	0	0	0	10.4	7.01	0.16	0	0	0	9.61	10.87	0	0	0	1.07	2.04	0	0.03
ABarpaaa	0.16	0.05	49.6	83.44	0.1	0.24	0.01	0.07	0.08	0.14	0.22	12.06	7.89	0.07	0.13	0.1	0.09	0.07	0.3	0.09	14.9	25.14	0.17	0.08	0	0.02	0.14	0.03	0.22	0.07	0.11	0.03	0.01	0	14.62	18.07	1.75	1.97	0.05	0.07	15.13	19.22	0.08	0.23	0.1	3.23	4.26	0.06	0.11
ABarpaap	0	0.11	30.38	41.61	0.15	0.25	0.06	0.05	0.14	0.03	0.34	4.42	4.5	0	0.07	0.05	0	0.04	0.01	0.01	7.18	16.27	0.06	0.01	0.05	0.01	0.01	0.02	0.06	0.02	0.05	0.05	0.02	0	4.75	7.4	0.52	0.41	0.11	0.09	10	11.38	0.02	0.01	0.08	0.42	1.32	0.05	0.08
ABarpapa	0	0	55.56	62.11	0.02	0.19	0	0	0	0.13	0.15	7.35	11.27	0	0.08	0	0	0	0	0	16.56	21.95	0	0.01	0	0	0.01	0	0	0.05	0	0.01	0	0	10.49	10.82	2.32	0.78	0	0	11.01	13.11	0	0	0	0.81	2.09	0.02	0
ABarpapp	0	0.01	50.49	40.14	0.1	0.1	0.01	0.02	0.03	0.23	0.11	4.2	9.93	0	0.33	0.09	0.02	0.06	0	0.07	14.61	12.97	0	0	0	0	0.08	0	0	0.05	0	0.07	0.04	0.04	8.07	6.44	1.69	0.62	0.02	0.01	10.92	10.98	0.06	0.06	0.22	0.54	2.08	0.02	0.04
ABarppaa	0.33	0.35	28.13	38	0.33	0.21	0.32	0.12	0.03	0.06	0.1	4.76	6.76	1.61	3.71	0.35	0.19	0.15	0.21	0.03	5.62	8.38	0.31	0.38	0.11	0.12	0.04	0.08	0.11	0.22	0.24	0.25	0.02	0.05	8.39	5.88	0.76	0.5	0.05	0.14	9.18	7.48	0.13	0.11	0.12	1.18	1.42	0.19	0.16
ABarppap	0.1	0.17	34.82	39.99	0.13	0.25	0.06	0.07	0.04	0.08	0.11	3.02	4.8	1.03	3.15	0.03	0.06	0.06	0.2	0.07	6.41	5.56	0.22	0.17	0	0.02	0.08	0.06	0.07	0.26	0.21	0.23	0.32	0.05	4.08	4.83	0.35	0.5	0.25	0.08	7.15	6.25	0.05	0.08	0.11	0.67	0.82	0.21	0.16
ABarpppa	0.11	0.05	47.4	44.47	0.15	0.16	0.01	0.16	0.02	0.31	0.07	4.41	6.35	1.64	0.98	0.07	0.08	0.04	0.42	0.15	9.26	9.39	0.09	0.01	0	0.02	0.05	0.05	0.22	0.13	0.06	0.18	0.16	0.03	5.58	4.66	0.24	0.2	0.11	0.11	8.83	8.58	0.07	0.12	0.05	0.82	1.07	0.07	0.11
ABarpppp	0.11	0.12	51.92	44.22	0.04	0.2	0.01	0.15	0	0.04	0.04	2.83	4.85	1.32	0.89	0.03	0.07	0.04	0.03	0.09	7.87	6.92	0.16	0.13	0	0.12	0.01	0.05	0.08	0.2	0.06	0.1	0.05	0.07	4.54	3.96	0.67	0.11	0.22	0.11	7.65	6.16	0.02	0.09	0.01	0.54	0.61	0.2	0.14
ABplaaaa	1.66	1.11	9.57	21.92	0.17	0.32	0.01	0.09	0.11	0.09	0.45	9.09	7.5	0.02	0.05	0.06	0.06	0.15	0.17	0.13	8.51	10.41	0.21	0.15	0.2	0.05	0.27	0.08	0.08	0.09	0.11	0.13	0.1	0.12	12.41	16.2	0.73	0.21	0.14	0.21	15.42	8.08	0.12	0.16	0.19	1.4	1.41	0.18	0.01
ABplaaap	0.99	0.38	10.43	13.8	0.22	0.27	0.01	0.12	0.16	0.25	0.14	3.44	5.65	0.13	0.11	0.19	0.09	0.14	0.37	0.16	11.24	6.38	0.4	0.37	0.16	0.07	0.04	0.12	0.2	0.08	0.21	0.23	0.02	0.08	5.53	7.83	0.56	0.22	0.21	0.48	8.26	6.65	0.09	0.22	0.21	0.71	1.01	0.23	0.01
ABplaapa	1.2	0.28	12.46	20.38	0.29	0.15	0.09	0.14	0.12	0.15	0.2	5.52	7.74	0.15	0.09	0	0.1	0.03	0.3	0.06	11.82	6.76	0.14	0.21	0.19	0.07	0.05	0.13	0.15	0.13	0.07	0.27	0.24	0.09	9.43	11.73	0.36	0.7	0.08	0.25	9.11	8.02	0.1	0.03	0.17	1.01	0.44	0.27	0.31
ABplaapp	0.74	0.45	13.06	14.29	0.16	0.07	0.01	0.05	0.06	0.06	0.22	4.25	5.72	0.05	0.02	0.38	0.07	0.02	0.02	0.02	10.15	6.63	0.01	0.14	0.05	0.02	0	0.04	0.1	0.09	0.03	0.11	0.04	0.07	5.37	5.27	0.06	0.15	0.11	0.2	6.72	6.24	0	0	0.03	0.67	0.33	0.08	0.07
ABplapaa	0.31	0.38	19.02	15.18	0.25	0.16	0.09	0.16	0.05	0.14	0.45	3.59	6.38	1.4	0.37	0.38	0.1	0.11	0.27	0.2	9.17	7.11	0.34	0.25	0.21	0.22	0.02	0.07	0.42	0.29	0.36	0.18	0.22	0.27	4.04	5.65	0.81	0.67	0.11	0.42	7.49	5.23	0.06	0.23	0.11	1.09	0.52	0.22	0.15
ABplapap	0.07	0.47	18.13	11.62	0.24	0.3	0.02	0.23	0	0.34	0.14	4.07	4.46	0.98	0.24	0.07	0.14	0.1	0.07	0.2	8.05	7.73	0.07	0.17	0.49	0.15	0.06	0.15	0.25	0.13	0.21	0.3	0.04	0.09	4.5	4.35	0.48	0.45	0.16	0.21	6.87	5.94	0.01	0.33	0.2	0.63	0.52	0.17	0.17
ABplappa	0.17	0.1	26.03	23.77	0.28	0.09	0.05	0.06	0.09	0.08	0.1	3.59	7.54	1.14	0.44	0.14	0	0.2	0	0.21	10.66	7.77	0.05	0.08	0.17	0.2	0.11	0.12	0.08	0.16	0.03	0.23	0.08	0.14	5.27	5.36	0.42	0.49	0.14	0.13	8.01	7.51	0.01	0.04	0.08	1.35	0.59	0.16	0.2
ABplappp	0.07	0.31	36.53	27.77	0.18	0.22	0.04	0.08	0.11	0.17	0.1	3.61	7.26	1.22	0.58	0.1	0.04	0.1	0.01	0.13	14.64	10.94	0.16	0.26	0.08	0.27	0.15	0.12	0.25	0.13	0.04	0.18	0.23	0.12	9.11	9.23	0.62	0.57	0.1	0.08	9.21	10.38	0.02	0.05	0.19	1.37	0.85	0.04	0.09
ABplpaaa	4.24	4.89	23.92	9.65	0.12	0.11	0.24	0.11	0.15	0.2	0	8.3	13.62	0.1	0.05	0.01	0.05	0.03	0	0.03	16.25	13.68	0.08	0.19	0.15	0.03	0.29	0.05	0.14	0.23	0.22	0.17	0.25	0.21	14.45	14.86	1.66	0.32	0.04	0.05	11.65	15.42	0.04	0.2	0.11	2.38	1.99	0.05	0.09
ABplpaap	3	6.69	20.79	9.7	0.1	0.07	0.24	0.21	0.04	0.14	0	4.6	11.02	0.23	0.05	0.01	0.02	0.11	0.02	0.1	17.12	13.19	0.21	0.16	0.11	0.04	0.08	0.1	0.53	0.05	0.12	0.11	0.33	0.08	10.69	15.06	0.53	0.29	0.13	0.22	10.19	15.13	0.01	0.21	0.11	1.35	1.64	0.04	0.03
ABplpapa	4.73	7.33	31.75	18.2	0.07	0.06	0	0.02	0.01	0.24	0.02	10.05	14.95	0	0	0	0	0.02	0	0.02	24.83	16.84	0.02	0.03	0.02	0.11	0	0.06	0.13	0.08	0.02	0.02	0.07	0.02	12.95	15.5	1.46	0.82	0	0.01	16.06	14.41	0	0.01	0	1.97	2.62	0	0
ABplpapp	3.7	6.22	23.93	15.77	0.04	0.11	0	0.04	0.02	0.02	0	7.15	13.79	0	0	0	0	0.06	0	0	20.82	16.61	0	0	0	0	0	0	0	0	0	0.03	0	0	12.18	14.87	0.23	0.49	0.02	0	15.27	13.78	0	0	0.25	1.39	1.1	0	0
ABplppaa	4.5	2.07	26.98	15.81	0.08	0.17	0.16	0.18	0.02	0.23	0.2	7.57	11.04	0.2	0.11	0.04	0.07	0.13	0.13	0.28	20.66	14.06	0.27	0.15	0.17	0.14	0.11	0.07	0.33	0.31	0.02	0.15	0.06	0.24	11.3	11.97	0.89	0.4	0.25	0.12	13.33	17.19	0.07	0.13	0.03	2.45	2.72	0.02	0.12
ABplppap	3.34	1.79	21.11	16.49	0.05	0.09	0.01	0.2	0.04	0.18	0.08	6.99	11.81	0.13	0.18	0.03	0.07	0.1	0.12	0.13	16.11	14.52	0.09	0.07	0.13	0	0.13	0	0.25	0.15	0	0.01	0.01	0.27	11.67	11	0.39	0.4	0.11	0.03	12.32	13.12	0.11	0.07	0	1.14	1.31	0	0.02
ABplpppa	2.4	1.4	22.95	18.77	0.23	0.1	0	0.03	0.02	0.05	0.03	8.04	14.57	0.14	0.01	0.15	0.01	0.13	0	0.06	26.09	17.03	0	0.09	0.04	0.23	0.02	0.03	0.18	0.08	0.04	0.1	0	0.12	14.55	17.06	0.51	0.33	0.03	0	18.69	20.81	0.01	0	0.08	0.87	1.57	0.05	0.06
ABplpppp	1.6	1.38	15.21	17.89	0.05	0.18	0	0	0	0.03	0.04	7.27	12.87	0	0	0	0	0.14	0.03	0	23.28	18.52	0.02	0.03	0.01	0.1	0.02	0	0	0.01	0	0.06	0.02	0	14.82	16.73	0.61	0.27	0	0	16.98	13.97	0	0	0	1.5	3.21	0	0.02
ABpraaaa	3.09	5.79	29.39	41.02	0.09	0.06	0	0.03	0	0.09	0.04	12.63	14.54	0.07	0.1	0.1	0.06	0.03	0.03	0.02	19.02	18.54	0.11	0.01	0	0	0	0.02	0.03	0.02	0.14	0.05	0.04	0.04	14.46	21.1	0.91	0.57	0.01	0.02	12.62	18.2	0.03	0.02	0.05	2.9	3.25	0.06	0
ABpraaap	1.35	3.75	38.68	24.35	0.05	0.17	0	0.05	0	0.02	0.11	5.4	12.46	0	0	0	0	0.02	0	0	11.73	13.06	0.25	0.09	0	0	0.07	0.04	0.05	0.08	0.02	0.05	0	0	9.24	12.87	0.2	0.01	1.18	0.03	15.6	12.96	0.04	0.01	0.02	0.71	1.71	0.03	0
ABpraapa	1.24	2.49	31.01	35.12	0.05	0.07	0	0	0	0	0.08	9.53	16.58	0.02	0	0.08	0	0.06	0.03	0.03	18.33	13.75	0.26	0	0	0.04	0.04	0.05	0	0	0	0.06	0	0.05	11.77	13.15	0.84	0.26	0	0	16.87	16.35	0	0	0.04	2.02	3.07	0.02	0
ABpraapp	0.43	1.22	31.48	25.3	0.02	0	0	0	0	0	0	6.67	10.47	0	0	0	0	0	0	0.01	18.17	12.6	0.04	0.03	0	0	0.03	0	0	0.03	0	0	0	0	9.45	10.04	0.06	0.02	0	0	12.99	11.92	0	0	0	0.46	0.63	0.01	0
ABprapaa	0.26	0.28	31.9	41.67	0.18	0.32	0.06	0.05	0.1	0.37	0.03	6.59	10.54	1.16	1.27	0.05	0.06	0.06	0.27	0.34	19.83	11.69	0.07	0.01	0.04	0.08	0.11	0.19	0.31	0.27	0.18	0.17	0.03	0.07	11.61	8.76	0.73	0.65	0.07	0.1	17.39	14.11	0	0.18	0.04	1.32	1.61	0.07	0.28
ABprapap	0.14	0.56	36.3	29.99	0.25	0.2	0.02	0.15	0	0.07	0	4.7	9.55	0.57	1	0	0.14	0.08	0.06	0.1	17.32	11.3	0.09	0.05	0	0.05	0	0.03	0.12	0.1	0.05	0.13	0	0.03	8.41	9.7	0.74	0.03	0.02	0.01	13.76	13.11	0	0.12	0.03	1.18	1.04	0.05	0.05
ABprappa	0.14	0.03	56.82	54.46	0	0.06	0	0	0	0	0	7.54	10.43	0.47	0.07	0	0	0	0	0	16.15	14.12	0.01	0.03	0	0	0	0.01	0	0.04	0.04	0.02	0	0	10.27	13.64	0.48	0.28	0.01	0.02	15.05	13.25	0.02	0	0	0.99	0.83	0.02	0.07
ABprappp	0.11	0.09	63.79	49.69	0.16	0.03	0	0.08	0.01	0	0.02	5.23	12.35	0.52	0.25	0.04	0.01	0.12	0.07	0.03	16.46	12.43	0.03	0.07	0.01	0.03	0.02	0.06	0.22	0.13	0.11	0.15	0.05	0	14.56	14.4	0.91	0.46	0.02	0.12	13.75	13.26	0	0.11	0.04	0.56	1.19	0.05	0
ABprpaaa	7.07	7.63	8.5	35.41	0.04	0.05	0	0.01	0	0	0.04	7.8	11.78	0	0	0	0	0	0	0	21.29	11.4	0.59	0	0	0.01	0	0	0	0	0	0.01	0	0	9.01	10.15	0.54	0.41	0	0	12.42	16.33	0	0	0	2.79	3.32	0	0
ABprpaap	6.44	6.8	14.89	29.56	0.01	0	0	0	0	0	0.04	5.65	9.09	0	0.01	0	0	0	0	0	22.47	13.28	0.1	0	0	0.02	0	0	0	0.02	0.02	0	0	0	10.72	11.86	0.61	0.4	0	0	9.59	14.77	0	0	0	1.46	3.44	0.05	0
ABprpapa	3.82	3.6	13.35	13.26	0.01	0.04	0	0	0	0	0	5	8.26	0	0	0	0	0	0	0	15.87	14.32	0.48	0	0	0	0	0	0	0.01	0	0	0	0	7.64	8.62	0.02	0.61	0	0	9.11	11.52	0	0	0	2.33	2.9	0.02	0
ABprpapp	2.87	3.27	13.72	14.29	0	0	0	0	0	0	0	4.52	6.95	0	0	0	0	0	0	0	14.39	11.52	0.09	0	0	0	0	0	0	0	0	0	0	0	7.06	7.83	0.03	0.31	0	0	8.97	11.03	0	0	0	2.1	2.24	0	0
ABprppaa	6.21	2.31	37.2	29.68	0.02	0.02	0	0	0	0	0	8.36	11.39	0.01	0.03	0	0	0.05	0	0.05	24.02	18.21	0.11	0.02	0.07	0	0	0	0.14	0.08	0	0	0	0.04	12.46	11.63	0.55	1.55	0.03	0	11.73	14.23	0	0.08	0	1.99	4.14	0.01	0
ABprppap	3.32	1.24	26.94	21.32	0	0.04	0	0.06	0	0	0.07	8.15	8.1	0	0	0	0	0	0	0	18.95	14.58	0.06	0	0	0	0	0.01	0.13	0.05	0	0	0	0	13.14	12.78	0	0.63	0	0	9.2	11.7	0	0	0	1.33	1.98	0.01	0
ABprpppa	1.58	0.69	38.46	24.82	0.09	0.13	0	0.06	0	0	0.01	7.73	9.78	0	0	0.01	0	0.01	0	0	18.38	13.11	0.01	0.03	0	0.05	0	0	0.02	0.08	0	0	0	0.04	10.73	9.53	0.23	0.99	0	0.01	11.45	13.9	0.01	0	0	1.99	2.88	0	0
ABprpppp	1.32	0.41	29.52	12.33	0	0	0	0	0	0	0	4.78	7.67	0	0	0	0	0	0	0	10.72	9.79	0.05	0	0	0	0	0	0	0	0	0	0	0	10.68	7.48	0.12	0.32	0	0	8.97	11.1	0	0	0	1.91	2.64	0	0
ABalaaaal	2.07	0.34	168.62	240.77	0.26	0.19	0.01	0.03	0.06	0.05	0.07	7.92	9.11	0.03	0.18	0.33	0.14	0.23	0.16	0.23	17.75	14.11	0.48	0.23	0.07	0.27	0.04	0	0.5	0.07	0.23	0.3	0.02	0.01	13.23	14.01	0.76	0.58	0.23	0.08	10.58	11.52	0.12	0.2	0.03	1.96	2.05	0.09	0.16
ABalaaaar	3.04	0.76	169.05	222.97	0.16	0.22	0.03	0.03	0.16	0.26	0.14	10.94	9.7	0.18	0.38	0.25	0.1	0.34	0.2	0.01	19.13	18.79	0.41	0.2	0.28	0.1	0.11	0.01	0.2	0.27	0.12	0.29	0.15	0.19	13.39	15.91	0.45	1.05	0.06	0.15	8.4	12.81	0.07	0.11	0.17	2.18	2.96	0.13	0.16
ABalaaapa	2.13	1.01	160.86	245.77	0.06	0.2	0.01	0.11	0.17	0.11	0.19	10.06	11.21	0.12	0.34	0.34	0.06	0.06	0.17	0.07	20.79	18.07	0.24	0.14	0.03	0.11	0.01	0.07	0.08	0.12	0.06	0.2	0.23	0.13	12.92	15.29	0.49	0.78	0.09	0.04	11.61	16.02	0.06	0.02	0.11	2	1.98	0.12	0.01
ABalaaapp	1.77	0.57	149.17	241.82	0.04	0.36	0.07	0.22	0.18	0.05	0.04	9.03	9.28	0.03	0.15	0.34	0.23	0.16	0.07	0.05	17.78	16.35	0.26	0.05	0.05	0.06	0.03	0.11	0.29	0.04	0.18	0.17	0.23	0.05	12.61	15.89	0.7	0.74	0.03	0.06	10.94	12.81	0.06	0.23	0.06	1.57	2.11	0.09	0
ABalaapaa	2.55	2.56	278.7	228.56	0.15	0.09	0.06	0.13	0.1	0.09	0.14	8.48	8.85	0.11	0.27	0.17	0	0.2	0.11	0.01	16.38	15.56	0.08	0.06	0	0	0.02	0.03	0.18	0.14	0.18	0.01	0.05	0.01	11.63	12.41	0.34	1.08	0.05	0.02	7.14	8.39	0.03	0.01	0.03	2.03	2.39	0.08	0.07
ABalaapap	2.03	2.45	243.85	248.68	0.27	0.24	0.02	0.29	0.17	0.16	0.18	6.71	6.76	0.13	0.43	0.07	0.01	0.12	0.06	0.06	13.7	16.49	0.23	0.04	0.08	0.09	0.02	0.09	0.11	0.21	0.21	0.21	0	0.06	11.42	11.68	0.65	0.8	0.05	0.03	8.27	10.7	0	0.01	0.04	2.53	3.2	0.17	0.02
ABalaappa	0.43	1.83	212.45	328.66	0.16	0.2	0.03	0.13	0.03	0.23	0.32	10.51	8.23	0.23	0.39	0.22	0.07	0.09	0.31	0.13	14.53	17.56	0.14	0.13	0.18	0.1	0.05	0.1	0.19	0.35	0.35	0.3	0.04	0.07	14.45	15.9	0.49	0.87	0.31	0.11	10.47	15.33	0.09	0.15	0.04	2.6	3.34	0.27	0.13
ABalaappp	0.2	0.62	127.08	221.59	0.22	0.07	0.01	0.02	0.14	0.11	0.37	7.06	6.87	0.11	0.14	0.28	0.03	0.16	0.07	0.04	9.51	11.82	0.15	0.05	0.17	0.05	0.2	0.11	0.09	0.12	0.15	0.12	0.04	0.06	6.53	8.52	0.46	0.23	0.12	0.09	7.85	10.55	0.01	0.38	0.01	1.02	1.22	0.13	0.09
ABalapaaa	1.67	0.93	140.14	231.98	0.13	0.19	0.11	0.1	0.24	0.42	0.29	4.91	6.87	0.15	0.4	0.14	0.09	0.15	0.19	0.08	17.95	12.02	0.21	0.16	0.24	0.02	0.2	0.09	0.45	0.34	0.14	0.3	0.31	0.14	10.59	11.92	0.4	0.52	0.16	0.2	11.84	10.63	0.12	0.09	0.42	1.31	1.65	0.09	0.15
ABalapaap	1.2	0.59	109.17	179.49	0.14	0.13	0.13	0.26	0.22	0.13	0.17	4.19	5.82	0.26	0.21	0.28	0.16	0.28	0.02	0.09	13.54	7.57	0.38	0.07	0.22	0.14	0.08	0.16	0.32	0.08	0.3	0.31	0.15	0.08	6.02	7.13	0.48	0.49	0.34	0.28	8.47	10.86	0.22	0.2	0.03	0.93	0.82	0.15	0.17
ABalapapa	0.88	0.83	88.29	205.72	0.27	0.23	0.19	0.36	0.17	0.1	0.49	3.38	6	0.25	0.23	0.07	0.3	0.11	0.24	0.23	16.12	6.03	0.3	0.28	0.28	0.15	0.07	0.36	0.29	0.18	0.11	0.41	0.48	0.46	5.52	6.17	0.34	0.63	0.44	0.4	5.48	8.47	0.23	0.25	0.4	1.12	1.34	0.35	0.26
ABalapapp	0.5	0.32	116.24	138.72	0.2	0.28	0.1	0.23	0.11	0.25	0.16	3.56	3.73	0.11	0.06	0.18	0.49	0.19	0.33	0.28	8.39	4.58	0.12	0.3	0.29	0.11	0.27	0.13	0.45	0.11	0.51	0.15	0.23	0.31	4.65	3.99	0.08	0.72	0.21	0.36	4.51	4.68	0.21	0.15	0.12	0.81	0.57	0.33	0.24
ABalappaa	4.51	4.14	125.98	311.53	0.14	0.23	0.01	0.09	0.21	0.23	0.16	7.42	8.75	0.13	0.42	0.21	0.07	0.17	0.17	0.08	18.55	15.13	0.15	0.2	0.35	0.22	0.13	0.1	0.22	0.42	0.14	0.22	0.16	0.19	13.76	12.97	0.97	1.14	0.09	0.06	11.72	15.56	0.26	0.3	0.22	1.74	1.67	0.21	0.07
ABalappap	4.86	2.39	108.83	226.9	0.08	0.15	0.07	0.07	0.07	0.19	0.27	7.76	5.97	0.09	0.23	0.08	0.38	0.12	0.37	0.29	15.18	12.04	0.13	0.34	0.32	0.1	0.18	0.05	0.16	0.16	0.52	0.21	0.2	0.21	9.99	7.5	0.7	0.55	0.07	0.05	6.84	10.42	0.04	0.05	0.15	0.7	0.76	0.11	0.1
ABalapppa	0.64	0.93	105.13	137.85	0.27	0.19	0.07	0.21	0.21	0.12	0.14	4.32	5.87	0.32	0.57	0.02	0.02	0.27	0.22	0.13	6.68	10.37	0.28	0.15	0.03	0.15	0.01	0.09	0.17	0.36	0.25	0.37	0.04	0.04	9.88	4.77	0.11	0.42	0.22	0.05	4.86	8.15	0.1	0.1	0.09	0.69	0.92	0.22	0.16
ABalapppp	0.49	1.14	118.62	133.68	0.1	0.13	0.22	0.28	0.03	0.12	0.11	3.5	5.25	0.05	0.24	0.16	0.14	0.06	0.4	0.02	8.12	7.32	0.38	0.06	0.1	0.27	0.11	0.25	0.23	0.35	0.07	0.27	0.16	0.06	6.05	4.12	0.42	0.39	0.09	0.04	4.51	5.76	0.13	0.19	0.14	0.5	0.43	0.38	0.21
ABalpaaaa	2.98	0.2	90.76	63.75	0.15	0.05	0	0.05	0.02	0.09	0.07	9.38	10.98	0.01	0.15	0.08	0.03	0	0.06	0.04	9.28	12.83	0.02	0.04	0	0.05	0	0	0.02	0.12	0.19	0.16	0	0.04	6.96	9.12	0.45	0.89	0.03	0.04	7.1	8.33	0	0.05	0	2.5	2.24	0	0.02
ABalpaaap	2.5	0.35	74.88	76.99	0.01	0.01	0	0.03	0	0.04	0	8.43	10.04	0	0.04	0.16	0.07	0	0.07	0	10.76	11.85	0	0	0	0.03	0	0	0.02	0.03	0	0.04	0	0	6.45	6.83	0.23	0.64	0	0	7.36	7.53	0	0	0	1.84	1.42	0.01	0
ABalpaapa	1.21	0.13	70.24	89.47	0.05	0	0	0.01	0.01	0.06	0	6.27	8.59	0.03	0	0.01	0.15	0.01	0.02	0.14	9.03	9.72	0.17	0.07	0	0.06	0	0	0	0.09	0.02	0.02	0	0	7.57	9.01	0.09	0.28	0.03	0	7.97	6.56	0.02	0.05	0.03	0.58	0.3	0.06	0.07
ABalpaapp	1.93	0.19	78.03	108.73	0.03	0.01	0.06	0	0	0.09	0	7.38	8.79	0	0	0.01	0	0.03	0.01	0.07	15.88	11.48	0	0.07	0	0	0.04	0	0	0.01	0	0	0.02	0	8.47	7.99	0.18	0.2	0	0	7.23	7.14	0	0	0	0.76	1.11	0	0
ABalpapaa	2.5	0.24	107.27	63.36	0.06	0.13	0	0	0.06	0.12	0.16	6.15	8.04	0.08	0.01	0.02	0.02	0.01	0.07	0	13.18	12.96	0.05	0.08	0	0.05	0	0.02	0.02	0.04	0	0.14	0.13	0	5.91	7.58	0.46	1.25	0.03	0	6.83	7.36	0.08	0.07	0	1.35	1.67	0.09	0.02
ABalpapap	2.46	0.11	72.15	41.13	0	0	0	0	0	0	0.08	6.8	5.55	0	0.01	0	0	0	0	0	10.47	8.92	0	0	0	0	0	0	0	0.04	0	0.01	0	0	5.4	6.48	0.06	0.45	0.01	0.05	6.52	6.57	0	0	0	1.2	0.67	0	0.01
ABalpappa	1.97	0.37	64.79	36.87	0.02	0.01	0	0	0	0	0	5.8	5.72	0	0	0	0	0	0	0	8.23	6.7	0.01	0	0	0	0	0	0.05	0	0	0.11	0.02	0	5.68	6.51	0.04	1.02	0	0	6.16	6	0	0	0	1.59	1.31	0	0.02
ABalpappp	1.3	0.47	57.45	35.36	0	0	0	0	0	0	0	5.61	5.27	0	0	0	0.01	0	0	0	7.44	6.25	0	0	0	0	0	0	0	0	0	0	0	0	5.3	5.72	0	0.26	0	0	5.84	5.32	0	0	0	0.39	0.33	0	0
ABalppaaa	3.84	1.68	166.02	171.87	0.09	0.21	0.02	0.1	0.08	0.1	0.28	7.3	10.5	0.07	0.1	0.34	0.13	0.3	0.13	0.07	23.1	12.53	0.06	0.17	0.15	0.17	0.12	0.1	0.11	0.2	0.18	0.12	0.21	0.05	11.39	16.09	0.58	1.63	0.12	0.24	11.03	8.93	0.27	0.05	0.14	2.06	2.37	0.3	0.27
ABalppaap	3.59	1.1	169.89	147.57	0.13	0.21	0.08	0.03	0.07	0.39	0.25	8.94	11.05	0.07	0.1	0.07	0.12	0.14	0.15	0.15	21.11	13.84	0.28	0.17	0.04	0.08	0.25	0.1	0.17	0.09	0.06	0.14	0.2	0.24	11.25	14.03	0.8	1.33	0.13	0.13	10.03	9.14	0.1	0.03	0.04	3.22	1.99	0.02	0.14
ABalppapa	4.92	2.66	119.93	92.75	0.07	0	0	0.01	0	0	0	7.1	7.5	0.04	0	0	0	0.11	0.02	0	13.39	9.44	0.29	0	0	0	0.06	0	0.01	0.03	0.02	0.04	0	0.04	7.81	5.98	0.2	0.31	0.07	0.03	6.03	6.11	0	0	0.01	1.66	0.74	0.01	0.01
ABalppapp	3.81	2.32	87.38	79.03	0.03	0	0	0	0	0	0	4.88	5.33	0	0	0.06	0	0.05	0	0	11.64	6.68	0.12	0.02	0	0	0	0	0	0	0	0	0	0.02	5.56	5.56	0.37	0.05	0	0	5.6	5.15	0	0	0	0.6	0.53	0	0
ABalpppaa	2.8	4.87	121.09	138.28	0.15	0.11	0.07	0.01	0.12	0.09	0.27	6.45	9.06	0.05	0.04	0.03	0.18	0.09	0.11	0.02	20.93	9.31	0.74	0.23	0.01	0.09	0.15	0.17	0.28	0.1	0.15	0.19	0.1	0.02	11.47	9.34	0.43	0.99	0.14	0.04	10.74	11.03	0.03	0.01	0.09	1.72	1.01	0.08	0.14
ABalpppap	4.15	4.83	121.13	100.64	0.08	0.11	0.22	0.05	0.14	0.13	0.1	6.29	7.31	0.09	0.02	0.05	0.05	0.22	0.09	0.05	14	8.33	0.27	0.1	0	0.07	0.06	0.14	0.08	0.23	0.04	0.15	0.19	0.03	8.99	7.92	0.54	0.56	0.01	0.05	8.13	9.03	0.12	0	0.12	0.71	1.05	0.04	0.11
ABalppppa	1.79	2.34	113.16	97.35	0.17	0.04	0.16	0.32	0	0.08	0.25	5.67	7.61	0.05	0.12	0.02	0.24	0.22	0.09	0.12	12.75	6.25	0.37	0.04	0.09	0.05	0.23	0.06	0.15	0.01	0.04	0.12	0.26	0.17	6.48	7.86	0.74	1.15	0.09	0.06	7.44	7.85	0.15	0.04	0.09	0.82	0.87	0.06	0.04
ABalppppp	1.36	0.59	90.17	75.65	0.1	0.06	0.16	0.02	0.14	0.07	0.01	3.47	4.03	0.11	0.06	0	0.11	0.33	0.11	0.12	7.51	5.27	0.26	0.08	0.09	0.03	0.08	0.02	0.02	0.15	0.04	0.07	0.03	0.01	4.52	4.99	0.79	0.35	0.06	0	6.56	6.27	0	0.02	0.08	0.29	0.32	0.01	0.07
ABaraaaaa	0.35	0.39	106.79	88.56	0.16	0.03	0	0.02	0.07	0.14	0.26	8.41	6.4	0.19	0.12	0.02	0.04	0.17	0.23	0.16	15.11	16.13	0.17	0.14	0.04	0.08	0	0.06	0.2	0.38	0.2	0.1	0.13	0.01	9.51	13.88	0.53	0.22	0	0.05	7.19	9.26	0.11	0.03	0	2.93	2.47	0.04	0.06
ABaraaaap	0.32	0.06	93.52	104.08	0.04	0.06	0	0	0.05	0.08	0.04	6.62	9.1	0.02	0.02	0.02	0.02	0.06	0.03	0	14.78	12.66	0.02	0.06	0.05	0.04	0	0	0.03	0.04	0.08	0.04	0.05	0.03	8.29	12.56	0.28	0.21	0.02	0.02	8.29	8.92	0.01	0	0	0.85	1.59	0.08	0.02
ABaraaapa	0.07	0.11	54.38	35.95	0.05	0.06	0	0	0	0	0.03	6.05	5.28	0	0.08	0	0	0	0.03	0	8.57	9.87	0	0	0	0.01	0	0	0	0	0.06	0	0	0	5.25	7.21	0.05	0	0.07	0.02	5.65	6.23	0	0	0.04	0.26	1.66	0	0
ABaraaapp	0.09	0.32	71.32	43.4	0.16	0.04	0	0.09	0.03	0	0.09	6.75	7.54	0	0.06	0	0.01	0.03	0	0	13.89	11.02	0.02	0.1	0	0	0.01	0	0.05	0.12	0.13	0.07	0.06	0	6.23	8.1	0.33	0.09	0.01	0.01	6.61	8.66	0	0	0.06	0.85	2.19	0.03	0.06
ABaraapaa	0	0.11	68.27	105.09	0	0.03	0	0	0	0.03	0	5.12	7.88	0	0.03	0.02	0	0.02	0	0	11.6	11.35	0	0.08	0	0.09	0	0.04	0.01	0.01	0.01	0.01	0	0.01	5.18	7.77	0.23	0.19	0.03	0.01	6.49	8.27	0	0	0	0.71	1.27	0	0.07
ABaraapap	0.1	0.05	60.85	75.82	0	0	0	0	0	0	0	5.4	5.96	0	0	0	0	0	0	0	10.25	9.5	0.03	0	0	0.08	0	0	0.06	0.02	0.06	0	0	0	5.23	7.51	0	0.02	0	0	5.53	6.79	0	0	0	0.55	0.46	0	0.03
ABaraappa	0.29	0.14	73.82	84.16	0	0.04	0	0	0.05	0.07	0.04	5.62	6.31	0.05	0.02	0.04	0	0	0	0	11.01	9.88	0.01	0.01	0	0.07	0	0.01	0.03	0.06	0.08	0	0	0	5.3	8.76	0.1	0.05	0	0	6.18	7.62	0	0	0	0.39	0.91	0	0.05
ABaraappp	0.17	0	59.04	69.61	0	0.02	0	0	0	0	0	4.55	5.31	0.02	0	0	0	0.02	0	0	11.25	9.24	0	0.04	0	0	0	0	0	0	0	0.05	0	0	4.79	7.39	0.15	0	0	0	5.86	6.51	0	0	0	0.57	0.97	0	0
ABarapaaa	0.56	0.11	75.71	40.16	0.06	0.08	0	0.01	0.01	0.08	0.04	5.71	6.16	0.04	0.04	0.04	0	0.01	0.13	0.03	8.57	7.09	0	0.17	0	0	0	0	0.23	0.03	0.03	0.06	0.01	0	5.64	6.43	0.56	0.09	0.03	0.07	7.05	8.42	0	0	0.05	1.52	1.63	0.01	0.1
ABarapaap	0.09	0.01	61.42	36.04	0.06	0.07	0	0	0	0.11	0	4.86	5.45	0	0.08	0	0	0	0	0	9.2	6.4	0	0.03	0	0.02	0	0	0	0	0	0.02	0	0.06	4.88	5.65	0.06	0.04	0.03	0.01	6.45	8.55	0	0	0	0.59	0.82	0	0.04
ABarapapa	0.55	0.25	51.06	48.25	0.13	0.05	0	0	0	0	0.03	4.99	5.87	0	0.03	0	0	0.03	0	0	8.22	8.15	0.02	0.1	0	0.05	0	0	0.13	0.08	0.04	0.03	0.02	0.02	6.07	7.48	0.09	0.05	0.01	0.01	7.07	8.39	0	0	0	0.92	1.02	0	0.02
ABarapapp	0.11	0	40.98	37.52	0.02	0	0	0	0	0	0.02	4.07	5.1	0	0	0	0	0	0.02	0	7.69	5.47	0	0	0	0	0	0	0.04	0	0	0	0	0	5.16	5.08	0.04	0.02	0	0.04	5.52	7.22	0	0	0	0.3	0.7	0	0
ABarappaa	8.57	6.58	84.03	79.73	0.17	0.08	0	0.07	0.02	0.13	0.17	5.86	5.88	0	0.01	0.01	0	0	0	0	11.05	7.48	0.13	0.12	0	0.14	0	0	0.2	0.2	0.1	0	0.04	0.04	6.91	7.87	0.7	0.16	0	0	6.71	9.21	0	0	0.03	1.33	1.7	0.11	0.12
ABarappap	6.34	4.61	86.1	54.64	0.05	0.07	0	0.02	0	0	0.02	4.64	5.01	0	0	0	0	0	0	0	8.69	6.88	0	0.09	0	0	0	0.02	0.05	0	0.01	0	0.02	0	5.94	6.39	0.1	0.11	0	0	6.55	8.82	0	0	0	0.43	1.22	0.06	0.04
ABarapppa	10.88	8.03	87.81	91.68	0.06	0.04	0	0.07	0	0.06	0.22	5.27	5.55	0.02	0.1	0	0	0.08	0.02	0.01	15.12	9.18	0.12	0.11	0	0.06	0.04	0	0.04	0.13	0.03	0	0	0	6.46	7.1	0.4	0.12	0	0.02	7.18	10.01	0	0.01	0	0.53	1.81	0.04	0.04
ABarapppp	10.41	6.38	78.27	106.33	0.04	0.01	0.04	0.01	0	0.07	0.08	4.99	5.66	0	0.07	0.01	0	0.02	0.03	0	12.51	7.46	0.01	0.07	0	0	0	0	0.01	0.18	0	0.15	0.06	0.03	6.37	6.86	0.03	0.04	0.02	0	7.42	7.94	0	0	0	0.59	0.86	0.02	0.02
ABarpaaaa	2.53	1.74	96.01	199.51	0.39	0.46	0.4	0.06	0.19	0.34	0.25	5.53	4.95	0.63	0.38	0.22	0.21	0.27	0.16	0.63	13.25	11.65	0.46	0.32	0.52	0.32	0.28	0.51	0.33	0.32	0.33	0.18	0.19	0.15	7.62	11.79	6.86	8.98	0.14	0.29	9.43	10.19	0.2	0.46	0.13	1.11	0.77	0.37	0.23
ABarpaaap	1.03	1.42	105.2	189.07	0.39	0.17	0.22	0.56	0.68	0.63	0.46	4.65	5.12	0.56	0.41	0.36	0.18	0.77	0.66	0.36	9.87	9.74	0.72	0.4	0.58	0.25	0.43	0.31	0.24	0.61	0.36	0.56	0.33	0.28	5.61	9.36	3.94	6.39	0.2	0.31	6.23	6.95	0.28	0.35	0.38	0.88	1.19	0.64	0.58
ABarpaapa	0.26	0.34	71.47	106.1	0.24	0.23	0.09	0.21	0.19	0.18	0.26	2.33	3.2	0.17	0.14	0.38	0.31	0.42	0.14	0.22	5.8	5.97	0.3	0.45	0.08	0.22	0.07	0.18	0.23	0.65	0.07	0.24	0.41	0.39	3.51	3.87	5.69	8.23	0.28	0.15	2.75	4.06	0.44	0.24	0.17	0.83	0.73	0.14	0.45
ABarpaapp	0.19	0.49	73.23	99.35	0.33	0.28	0.15	0.73	0.38	0.2	0.27	1.35	3.04	0.21	0.18	0.46	0.17	0.47	0.37	0.29	3.52	4.41	0.56	0.33	0.1	0.1	0.15	0.14	0.27	0.28	0.15	0.54	0.23	0.11	2.42	2.8	2.85	5.95	0.16	0.2	3.45	2.54	0.11	0.25	0.26	0.32	0.92	0.14	0.38
ABarpapaa	1.13	1.38	86.5	170.75	0.25	0.29	0.11	0.25	0.14	0.59	0.23	4.81	6.3	0.85	0.23	0.15	0.18	0.33	0.26	0.16	7.59	12.79	0.44	0.09	0.16	0.21	0.26	0.22	0.35	0.4	0.2	0.14	0.16	0.33	8.77	8.91	6.5	4.83	0.2	0.33	9.13	10.84	0.26	0.34	0.48	0.66	2.43	0.32	0.47
ABarpapap	1.06	0.9	80.36	147.99	0.27	0.39	0.03	0.34	0.32	0.39	1	3.82	5.38	0.46	0.66	0.32	0.15	0.33	0.15	0.67	4.88	9.32	0.33	0.25	0.14	0.25	0.1	0.26	0.2	0.39	0.27	0.19	0.33	0.38	6.05	6.2	5.86	2.81	0.18	0.29	4.25	5.72	0.25	0.26	0.14	0.45	1.42	0.43	0.22
ABarpappa	0.72	0.51	104.06	169.05	0.26	0.53	0.09	0.33	0.12	0.78	0.27	4.01	6.31	0.24	0.36	0.22	0.44	0.22	0.36	0.38	6.33	8.44	0.32	0.46	0.25	0.2	0.28	0.27	0.27	0.52	0.28	0.26	0.39	0.42	6.71	6.82	5.35	5.3	0.36	0.14	5.66	5.93	0.09	0.51	0.3	0.99	1.85	0.42	0.36
ABarpappp	0.71	0.33	84.13	111.32	0.1	0.16	0.09	0.23	0.2	0.44	0.39	2.94	5.44	0.24	0.15	0.23	0.3	0.41	0.14	0.28	5.11	5.2	0.49	0.35	0.37	0.09	0.2	0.13	0.2	0.24	0.19	0.31	0.28	0.26	3.77	2.96	4.47	5.78	0.51	0.17	3.51	4.6	0.2	0.27	0.23	0.71	1.23	0.41	0.4
ABarppaaa	0.66	0.54	87.93	117.61	0.07	0.41	0.49	0.41	0.48	0.47	0.48	2.53	2.55	44.53	35.86	0.48	0.71	0.24	0.29	0.36	6.71	2.12	0.42	0.56	0.26	0.39	0.24	0.32	0.46	0.47	0.6	0.73	0.78	0.57	3.77	4.06	1.63	7.3	0.45	0.26	3.11	4.53	0.27	0.4	0.42	0.93	0.75	0.4	0.28
ABarppaap	0.18	0.6	74.14	102.8	0.1	0.22	0.05	0.42	0.32	0.21	0.52	1.92	2.52	29.72	27.89	0.63	0.14	0.5	0.21	0.43	5.64	3.46	0.31	0.51	0.36	0.3	0.21	0.58	0.26	0.32	0.54	0.42	0.13	0.3	2.82	2.26	0.99	5.16	0.44	0.18	3.06	3.66	0.33	0.31	0.14	0.52	0.91	0.5	0.38
ABarppapa	1.03	0.22	95.11	114.79	0.13	0.22	0.11	0.41	0.19	0.8	0.14	2.29	2.44	31.77	38.29	0.21	0.22	0.33	0.24	0.37	8.32	3.93	0.34	0.49	0.3	0.34	0.3	0.3	0.75	0.39	0.14	0.56	0.44	0.44	3.93	3.45	2.48	4.25	0.2	0.33	2.76	4.26	0.27	0.28	0.2	0.82	0.67	0.27	0.47
ABarppapp	0.32	0.45	140.97	124.05	0.13	0.21	0.16	0.19	0.18	0.25	0.29	2.62	3.45	28.77	68.37	0.27	0.19	0.13	0.29	0.36	10.12	4.86	0.1	0.38	0.07	0.39	0.29	0.13	0.27	0.42	0.17	0.54	0.42	0.27	4.38	5.34	4	3.78	0.55	0.17	4.37	6.85	0.14	0.22	0.37	0.42	0.93	0.12	0.13
ABarpppaa	0.58	0.9	89.16	132.79	0.23	0.33	0.41	0.38	0.31	0.73	0.39	2.27	2.96	18.93	27.91	0.32	0.37	0.35	0.53	0.43	3.93	4.3	0.61	0.29	0.24	0.19	0.37	0.48	0.41	0.66	0.4	0.97	0.34	0.34	5.89	3.45	4.13	5.76	0.4	0.18	3.17	3.3	0.22	0.61	0.35	0.75	0.82	0.7	0.31
ABarpppap	0.79	0.81	76.88	93.87	0.21	0.09	0.25	0.58	0.51	0.47	0.51	2	2.86	14.66	29.57	0.47	0.41	0.21	0.33	0.22	2.97	4.02	0.2	0.08	0.28	0.31	0.17	0.12	0.44	0.57	0.37	0.3	0.33	0.47	3.14	3.13	3.77	5.81	0.35	0.12	4.1	3.8	0.13	0.24	0.19	0.76	0.58	0.36	0.46
ABarppppa	0.32	0.2	111.54	137.66	0.21	0.32	0.48	0.31	0.18	0.21	0.22	2.69	3.08	51.33	19.08	0.22	0.22	0.18	0.33	0.21	4.26	4.09	0.19	0.25	0.29	0.1	0.14	0.2	0.33	0.2	0.08	0.31	0.22	0.1	3.77	3.81	5.34	5.6	0.13	0.21	3.57	4.67	0.14	0.42	0.51	0.78	0.54	0.53	0.32
ABarppppp	0.26	0.17	121.58	114.72	0.17	0.27	0.18	0.23	0.2	0.24	0.17	2.61	3.79	43.15	23.68	0.15	0.15	0.28	0.17	0.13	5.81	2.27	0.29	0.09	0.15	0.13	0.13	0.11	0.52	0.3	0.12	0.35	0.27	0.12	2.79	2.95	5.22	9.93	0.22	0.17	2.49	4.84	0.27	0.08	0.25	0.56	0.59	0.35	0.25
ABplaaaaa	4.16	1.65	42.6	140.54	0.24	0.26	0.37	0.44	0.34	0.42	0.85	5.27	8.16	0.28	0.28	0.22	0.3	0.33	0.6	0.19	15.64	9.09	0.5	0.29	0.27	0.27	0.31	0.22	0.38	0.3	0.24	0.36	0.35	0.26	6.8	10.12	1.24	1.36	0.47	0.41	11.7	9.89	0.13	0.21	0.38	1.6	1.03	0.35	0.1
ABplaaaap	2.58	1.22	41.67	90.79	0.48	0.23	0.15	0.34	0.2	0.34	0.42	2.82	5.35	0.16	0.2	0.34	0.28	0.25	0.57	0.78	7.82	3.14	0.78	0.59	0.62	0.33	0.42	0.36	0.47	0.43	0.12	0.42	0.09	0.26	3.59	6.07	0.49	1.13	0.22	0.44	6.88	7.54	0.2	0.18	0.59	1.06	0.7	0.37	0.29
ABplaaapa	3.54	1.24	62.9	95	0.37	0.37	0.43	0.84	0.55	0.3	0.35	4.05	5.98	0.34	0.51	0.51	0.45	0.16	0.51	0.53	8.77	5.18	0.31	0.73	0.67	0.16	0.45	0.67	0.69	0.69	0.68	0.58	0.4	0.16	3.99	5.7	2.12	3.08	0.43	0.33	5.48	5.37	0.21	0.43	0.36	1.51	1.29	0.28	0.56
ABplaaapp	1.7	0.86	47.82	69.91	0.15	0.2	0.54	0.37	0.35	0.62	0.36	2.56	4.08	0.1	0.46	0.44	0.27	0.19	0.21	0.43	8.81	3.15	0.24	0.13	0.49	0.11	0.17	0.14	0.4	0.33	0.18	0.22	0.23	0.28	2.27	2.97	1.78	1.51	0.3	0.13	4.31	3.2	0.3	0.23	0.41	0.5	0.83	0.36	0.28
ABplaapaa	5.99	4.96	46.63	92.52	0.1	0.27	0.14	0.05	0.19	0.12	0.35	5.73	9.22	0.3	0.18	0.18	0.15	0.18	0.48	0.32	14.57	9.54	0.13	0.1	0.29	0.06	0.09	0.1	0.28	0.28	0.06	0.27	0.43	0.16	8.02	12.44	0.88	2.05	0.2	0.19	8.71	9.07	0.2	0.1	0.27	1.67	1	0.32	0.09
ABplaapap	4.83	2.49	44.84	73.84	0.22	0.33	0.3	0.42	0.19	0.21	0.34	3.46	5.03	0.26	0.31	0.43	0.15	0.32	0.34	0.52	9.01	5.27	0.15	0.17	0.36	0.23	0.24	0.39	0.43	0.29	0.19	0.3	0.15	0.49	8	9.51	0.86	1.36	0.19	0.27	6.53	7.75	0.11	0.45	0.44	0.52	0.6	0.23	0.37
ABplaappa	3.67	2.52	95.41	81.68	0.16	0.18	0.22	0.13	0.17	0.28	0.26	3.3	8.12	0.14	0.1	0.13	0.05	0.41	0.31	0.31	16.18	9.33	0.37	0.35	0.18	0.34	0.16	0.13	0.09	0.31	0.12	0.1	0.33	0.26	7.72	8.59	4.47	5.66	0.29	0.15	9.65	9.87	0.15	0.17	0.4	1.33	0.99	0.2	0.03
ABplaappp	1.71	0.57	91.18	70.48	0.05	0.02	0.13	0	0.05	0.16	0	1.83	6.4	0.02	0.04	0	0.09	0.1	0.1	0.12	11.95	5.79	0	0.07	0.01	0.13	0.01	0.02	0.13	0.01	0.02	0.2	0.09	0.02	5.52	6.99	1.35	3.7	0.01	0.05	6.68	6.6	0	0	0.05	0.21	0.45	0	0.02
ABplapaaa	2.44	3.97	62.89	96.89	0.07	0.25	0.3	0.41	0.36	0.76	0.38	2.16	3.38	11.65	6.81	0.49	0.1	0.21	0.3	0.46	11.36	4.36	2.33	6.91	0.3	0.41	0.26	0.09	0.27	0.37	0.61	0.43	0.42	0.13	6.58	5.75	1.36	0.52	0.55	0.21	5.49	5.62	0.22	0.36	0.39	1.56	0.64	0.32	0.35
ABplapaap	3.53	2.73	85.78	96.58	0.25	0.13	0.42	0.28	0.25	0.36	0.42	2.01	7	10.33	5.48	0.2	0.18	0.37	0.26	0.61	9.55	6.32	1.87	7.42	0.08	0.25	0.28	0.39	0.21	0.4	0.48	0.8	0.3	0.48	7.27	4.4	1.21	1.1	0.34	0.22	6.34	6.25	0.09	0.28	0.35	0.61	0.71	0.24	0.39
ABplapapa	1.43	1.74	75.9	54.46	0.34	0.13	0.41	0.09	0.26	0.33	0.25	1.86	4.56	9.93	5.11	0.19	0.15	0.2	0.38	0.22	8.63	4.86	0.42	0.85	0.17	0.38	0.27	0.34	0.42	0.17	0.27	0.7	0.2	0.16	5.18	5.24	1.26	1.87	0.2	0.19	4.74	5.86	0.22	0.03	0.23	0.63	0.68	0.44	0.48
ABplapapp	1.74	4.33	107.31	85.59	0.38	0.27	0.34	0.06	0.24	0.2	0.28	3.23	8.56	10.66	8.54	0.24	0.18	0.47	0.14	0.37	14.38	8.57	0.4	0.56	0.23	0.09	0.24	0.1	0.4	0.19	0.1	0.36	0.03	0.13	7.16	8.88	2.18	2.25	0.26	0.26	7.89	8.81	0.15	0.18	0.23	1.03	0.71	0.23	0.34
ABplappaa	0.36	0.52	127.25	116.22	0.1	0.13	0.06	0.01	0.09	0.33	0.12	5.27	9.9	17.59	6.03	0.04	0.06	0.31	0.04	0.03	18.97	11.18	0.1	0.4	0.05	0.14	0.06	0.07	0.27	0.27	0.04	0.18	0.09	0.05	10.44	9.46	2.81	5.47	0.16	0.15	9.02	10.17	0.05	0.05	0.17	0.84	0.51	0.07	0.14
ABplappap	0.38	0.83	119.79	142.32	0.15	0.2	0.16	0.16	0.06	0.09	0.08	3.41	10.6	19.62	5.6	0.38	0.02	0.17	0.15	0.13	21.72	15.72	0.06	0.1	0.06	0.21	0.06	0.2	0.14	0.09	0.18	0.36	0.1	0.02	12.96	9.13	1.87	7.12	0.16	0.25	8.29	11.5	0.07	0.03	0.09	0.67	0.57	0.1	0.09
ABplapppa	1.59	2.36	177.1	189.32	0.13	0.09	0.02	0.09	0.05	0.08	0.43	4.79	14.37	12.13	3.57	0.27	0.05	0.13	0.27	0.09	18.54	13.66	0.23	0.31	0.04	0.06	0.07	0.11	0.18	0.11	0.2	0.3	0.02	0.12	14.25	11.43	7.01	9.44	0.04	0.27	9.63	11.69	0.16	0.1	0.02	1.31	0.89	0.02	0.03
ABplapppp	2.21	3.56	127.24	126.82	0.13	0.34	0.1	0.03	0.01	0.09	0.21	5.65	12.96	14.77	4	0.05	0.11	0.06	0.11	0.1	14.5	12.27	0.07	0.37	0.02	0.16	0.04	0.03	0.28	0.2	0.06	0.29	0.11	0.07	12.62	10.17	7.61	11.05	0.14	0.1	7.54	8.91	0.1	0.26	0.03	1.99	2.09	0.16	0.13
ABplpaaaa	21.6	22.08	109.44	86.89	0.08	0.13	0.2	0.03	0.05	0.04	0.16	8.61	10.94	0.02	0	0	0.13	0.03	0.02	0.04	14.13	14.39	0	0.17	0	0.17	0.09	0.07	0.32	0	0	0.17	0.1	0	9.7	11.55	0.78	0.35	0.09	0.07	9.51	9.31	0	0.08	0.08	1.47	1.77	0.03	0.01
ABplpaaap	22.73	22.76	157.35	77.42	0.06	0.04	0.02	0.01	0.14	0.02	0.02	11.4	10.38	0.02	0	0.03	0.02	0.04	0.03	0	16.88	12.93	0.03	0.21	0.02	0.06	0	0.08	0.03	0.18	0.06	0.01	0.06	0.08	9.22	10.9	1.29	0.41	0.01	0.17	10.97	8.3	0.07	0.02	0.18	1.61	1.24	0.07	0.01
ABplpaapa	30.85	34.09	138.11	90.66	0.06	0.11	0.16	0.09	0.03	0.15	0.12	11.21	12.58	0.07	0.01	0.18	0.12	0.04	0.05	0.21	17.02	16.07	0.07	0	0.03	0.04	0.01	0.02	0.15	0.04	0.09	0.19	0.02	0.28	14.1	15.47	0.84	0.55	0.17	0.09	12.94	13.56	0.06	0.07	0.38	0.77	1.99	0.05	0.08
ABplpaapp	22.73	26.1	140.19	87.52	0.1	0.1	0	0.03	0.02	0.24	0.03	8.85	12.27	0.05	0.01	0.16	0.05	0.13	0.11	0.17	17.71	14.1	0.06	0.47	0.03	0.01	0	0.02	0.1	0.02	0.02	0.14	0.05	0.08	12.29	13.61	0.83	0.26	0.04	0.1	11	11.64	0.04	0.06	0.03	1.01	1.48	0.05	0
ABplpapaa	13.27	16.64	128.6	50.01	0.07	0.09	0	0.04	0.02	0.19	0.11	7.23	6.43	0	0.04	0	0	0.01	0.04	0	14.03	11.98	0	0.13	0	0.02	0.03	0	0	0.05	0	0.05	0	0.1	6.19	8.2	1.03	0.42	0.02	0.1	6.9	8.51	0	0.08	0.02	1.48	2.06	0	0
ABplpapap	10.17	10.87	98.4	44.5	0.03	0.07	0	0	0	0	0	6	5.92	0.05	0	0.02	0	0.02	0	0	13.61	9.06	0	0.17	0	0	0	0	0.04	0	0	0	0.04	0.03	5.72	6.69	0.6	0.14	0	0	6.41	7.44	0	0	0	1.38	1.62	0	0
ABplpappa	6	7.97	58.12	33.49	0.01	0.04	0	0	0	0	0.01	4.49	4.96	0	0	0.02	0	0	0	0	8.85	6.08	0	0	0	0	0	0	0	0	0	0	0	0	4.79	5.51	0.25	0.19	0	0	5.67	6.11	0	0	0	0.43	0.72	0	0
ABplpappp	7.09	9.59	80.78	47.1	0.05	0.04	0	0	0	0.01	0	5.43	6.57	0.02	0.01	0.02	0	0.03	0	0	9.26	7.67	0.05	0.01	0.01	0	0.01	0	0.19	0.03	0	0.01	0	0.01	6.43	7.51	0.59	0.28	0.01	0	6.48	7.63	0	0	0.01	0.88	1.65	0	0.02
ABplppaaa	17.9	13.64	147.66	84.16	0.1	0.05	0.05	0	0.16	0.05	0.21	8.88	10.45	0.1	0.1	0.03	0	0	0	0.33	17.29	13.04	0.03	0.08	0	0.05	0	0.15	0.07	0.05	0.09	0.01	0.08	0.11	8.09	8.31	0.29	0.19	0	0.04	7.6	6.96	0.04	0.03	0	1.67	1.46	0	0
ABplppaap	15.07	13.8	106.3	74.67	0.07	0.11	0	0	0.02	0.27	0.05	9.12	9.96	0.08	0.02	0.12	0.04	0.03	0.35	0.74	15.32	9.39	0.08	0	0.11	0.07	0.07	0.05	0.17	0.02	0.01	0.13	0.09	0.13	7.6	7.73	0.64	0.14	0	0.01	8.05	7.55	0	0.02	0.06	1.29	1.73	0.03	0.05
ABplppapa	20.21	11.08	107.55	111.98	0.01	0.01	0	0.07	0.06	0.07	0.11	6.62	10.57	0.02	0.05	0.01	0.01	0.04	0.12	0.06	17.6	15.62	0.04	0.01	0	0	0.08	0	0.11	0.01	0	0.1	0	0.1	10.28	10.94	0.08	0.39	0	0.04	9.9	10.35	0	0.03	0.03	0.89	0.64	0	0.02
ABplppapp	20.58	11.28	113.61	122.67	0.07	0.01	0.02	0	0	0.05	0.11	5.56	11.16	0.37	0.02	0.03	0.01	0.01	0.11	0	14.38	13.84	0	0.04	0	0.03	0.03	0.08	0.12	0	0	0.11	0.05	0.02	9.53	10.5	0.11	0.37	0.09	0.06	8.91	8.9	0.05	0.09	0	1.17	1	0	0.01
ABplpppaa	13.04	11.74	94.33	67.29	0.08	0.08	0	0.04	0.17	0.18	0.09	8.44	10.17	0.05	0.1	0.2	0	0.02	0.03	0.1	18.2	10.64	0.04	0.08	0.05	0	0.01	0.04	0.01	0	0.03	0.02	0	0.08	10.22	9.77	0.76	0.76	0.02	0.06	8.56	11.63	0	0.02	0	1.24	1.6	0	0.07
ABplpppap	14.36	11.85	107.73	74.31	0.08	0.11	0	0	0	0.12	0.04	5.71	10.62	0.09	0.02	0.03	0.03	0.15	0.1	0.04	13.73	9.5	0.04	0.18	0	0.07	0.07	0	0.05	0.03	0.01	0.11	0.11	0.03	8.8	9.03	0.46	1.08	0.07	0.06	8.84	8.4	0.09	0	0.05	1.03	1.36	0.06	0.01
ABplppppa	8.65	5.64	50.37	40.91	0	0	0	0	0	0.08	0.03	5.88	6.99	0	0	0.04	0	0	0	0.01	12.37	8.03	0.01	0.05	0	0	0.02	0	0	0	0	0.01	0.05	0.03	6.17	6.09	0.22	0.56	0	0	5.67	6.62	0	0	0	0.69	1.36	0.02	0
ABplppppp	7.93	5	46.65	47.93	0.05	0	0	0.04	0	0	0.01	6.27	7.03	0.05	0	0.02	0.03	0.01	0	0.01	8.87	7.53	0.02	0	0	0	0.06	0	0.02	0	0	0	0	0.01	6.16	7	0.56	0.61	0.06	0.02	6.84	6.99	0.05	0.28	0.06	1.04	1.79	0.01	0
ABpraaaaa	12.94	20.21	188.38	208.82	0.22	0.45	0.12	0.35	0.26	0.16	0.54	12.42	11.49	0.28	0.16	0.24	0.22	0.51	0.27	0.24	14.35	16.18	0.85	0.11	0.37	0.17	0.15	0.22	0.26	0.19	0.24	0.27	0.16	0.21	9.93	21.35	2.42	0.79	0.13	0.41	9.9	14.49	0.15	0.63	0.12	2.33	3.98	0.23	0.15
ABpraaaap	9.59	16.54	121.56	179.17	0.07	0.17	0.1	0.06	0.04	0.08	0.27	8.2	13.27	0.16	0.02	0.13	0.16	0.4	0.29	0.15	11.9	13.32	0.21	0.08	0.06	0.23	0.02	0	0.07	0.23	0.06	0.13	0.03	0.2	11.33	16.3	0.85	0.59	0.09	0.01	11.69	13.78	0.06	0.06	0.01	1.39	1.88	0.03	0.13
ABpraaapa	13.62	16.81	139	172.67	0.22	0.21	0.03	0.08	0.23	0.01	0.54	7.64	13.94	0.27	0.37	0.23	0	0.19	0.22	0.16	11.89	16.59	0.7	0.04	0.23	0.22	0.08	0.16	0.13	0.12	0.55	0.24	0.18	0.16	8.79	15.93	1.95	1.19	0.23	0.21	10.38	12.04	0.24	0.22	0.19	0.84	1.89	0.18	0.29
ABpraaapp	7.16	13.76	122.55	147.32	0.12	0.18	0	0	0.05	0.04	0.14	6.13	11.65	0	0.22	0.08	0	0.03	0.06	0.25	7.12	9.54	0.16	0.01	0.03	0.09	0.19	0.04	0.06	0.1	0.01	0.24	0.09	0.01	7.64	10.9	1.07	0.67	0.08	0.07	7.4	9.82	0	0	0.1	0.75	1.15	0.24	0.07
ABpraapaa	3.5	2.7	80.75	152.72	0.24	0.19	0.03	0.23	0.05	0.33	0.19	8.03	13.22	0.28	0.16	0.23	0.03	0.19	0.35	0.2	5.54	11.47	0.41	0.23	0.04	0.19	0.15	0.15	0.13	0.4	0.24	0.07	0.43	0.17	8.65	11.51	2.1	0.49	0.12	0.19	8.05	12.67	0.19	0.3	0.24	1.36	2	0.37	0.17
ABpraapap	3.1	1.7	78.82	118.25	0.11	0.17	0.03	0.17	0.19	0.22	0.22	5.15	11.47	0.02	0.27	0.41	0.14	0.45	0.15	0.24	6.77	7.87	0.46	0.27	0.34	0.05	0.35	0.35	0.12	0.32	0.21	0.33	0.06	0.11	7.71	9.31	1.72	1.15	0.08	0.36	8.03	5.54	0.11	0.16	0.15	0.9	1.45	0.23	0.31
ABpraappa	2.07	4.15	137.44	178.28	0.11	0.34	0.13	0.18	0.07	0.11	0.15	6.98	13.39	0.1	0.14	0.09	0.06	0.11	0.26	0.19	10.41	7.97	0.23	0.02	0.06	0.19	0.06	0.14	0.24	0.15	0.31	0.28	0.22	0.08	9.49	9.11	5.49	1.73	0.01	0.04	10.23	8.66	0.03	0.13	0.07	0.7	1.9	0.05	0.03
ABpraappp	0.83	2.29	130.73	125.86	0.06	0.15	0.02	0.05	0.06	0.04	0.12	2.69	9.59	0.01	0.02	0.02	0.02	0.12	0.23	0.14	8.25	5.76	0.02	0.03	0	0	0.02	0.04	0.02	0.05	0.06	0.05	0.01	0.04	4.58	5.23	3.34	0.69	0	0.06	5.81	6.57	0.11	0.01	0	0.22	0.24	0	0.07
ABprapaaa	4.35	3.35	72.53	115.82	0.17	0.13	0.28	0.47	0.27	0.68	0.35	4.05	8.7	8.19	14.05	0.14	0.22	0.33	0.34	0.54	7.24	5.63	0.67	0.23	0.26	0.12	0.52	0.46	0.36	0.57	0.23	0.33	0.28	0.3	6.58	5.51	1.76	0.87	0.02	0.39	7.56	3.75	0.28	0.41	0.41	0.25	1.11	0.18	0.52
ABprapaap	4.19	5.35	97.86	148.48	0.32	0.28	0.28	0.34	0.26	0.74	0.13	3.64	9.54	8.74	12.9	0.14	0.24	0.31	0.38	0.37	9	4.39	0.73	0.19	0.22	0.19	0.2	0.32	0.38	0.48	0.23	0.21	0.43	0.6	8.41	5.57	1.68	0.88	0.22	0.4	8.13	4.55	0.09	0.37	0.35	0.66	0.7	0.34	0.4
ABprapapa	4.59	1.83	90.18	141.32	0.14	0.17	0.08	0.15	0.25	0.14	0.32	3.55	9.57	12.37	10.91	0.05	0.2	0.31	0.28	0.25	9.89	3.94	0.49	0.11	0.14	0.1	0.16	0.28	0.3	0.17	0.13	0.16	0.12	0.07	5.5	5.97	3.21	1.21	0.08	0.34	6.35	5.53	0.19	0.34	0.2	1.33	0.58	0.27	0.32
ABprapapp	7.43	3.1	147.91	138.4	0.28	0.26	0.17	0.3	0.09	0.17	0.09	4.26	7.61	12.88	15.05	0.32	0.22	0.47	0.1	0.22	10.99	7.44	0.27	0.28	0.27	0.14	0.08	0.38	0.24	0.27	0.37	0.26	0.11	0.19	6.63	10.52	3.22	1.27	0.12	0.38	7.96	8.81	0.23	0.25	0.1	0.62	1.97	0.17	0.29
ABprappaa	1.57	1.5	203.48	227.29	0.14	0.2	0	0.19	0.02	0.12	0.16	6.06	9.54	8.12	8.14	0.06	0.08	0.06	0.01	0.19	17.33	12.23	0.15	0.06	0.06	0.13	0.09	0.35	0.01	0.23	0.05	0.01	0.09	0.13	9.02	11.42	3.89	9.42	0	0.07	9.81	8.66	0.08	0.13	0.03	0.56	0.99	0.16	0.22
ABprappap	0.57	1.06	235.65	233.7	0.07	0.13	0	0.12	0.05	0.01	0.04	4.59	11.52	6.31	9.93	0	0.05	0.07	0.09	0	18.18	14.38	0.35	0	0.01	0.18	0.02	0.03	0.01	0.11	0.04	0.05	0.07	0.02	8.83	13.1	6.63	9.44	0.01	0.04	10.19	8.67	0.09	0.16	0.02	0.72	1.73	0.09	0.03
ABprapppa	2.31	2.62	286.16	209.01	0.12	0.14	0	0.11	0	0.04	0.13	7.17	12.99	5.57	5.75	0.09	0.21	0.11	0.11	0.06	22.9	13.73	0.22	0.11	0.35	0.11	0.04	0.2	0.13	0.29	0.2	0.02	0.01	0	10.07	12.67	6.19	4.07	0	0.21	12.03	13.05	0	0.07	0.1	1.2	2.21	0.07	0.15
ABprapppp	2.51	2.44	264.37	146.81	0.34	0.15	0	0.16	0.08	0.21	0.25	7.11	11.99	5.63	4.53	0.17	0	0.15	0.08	0.2	20.5	11.96	0.3	0.07	0.05	0.1	0.04	0.18	0.19	0.09	0.08	0.18	0.11	0.13	8.62	10.96	5.13	3.41	0.06	0.1	8.83	10.54	0.05	0.04	0.13	1.13	2.08	0.14	0
ABprpaaaa	33.52	21.5	80.36	148.55	0.12	0.06	0	0.01	0.13	0.08	0.22	6.95	7.98	0.08	0.02	0.06	0	0.05	0	0.01	14.31	14.52	1.09	0.01	0.14	0.05	0.16	0.06	0.13	0.17	0.24	0.26	0.21	0.03	9.61	13.32	0.36	0.43	0.02	0.01	8.96	15.83	0	0.02	0	2.37	2.12	0.22	0.03
ABprpaaap	36.84	26.19	79.91	176.49	0.12	0.04	0	0.11	0	0	0.15	7.52	9.43	0.16	0	0	0	0.05	0.02	0.04	17.33	11.32	1.56	0.02	0.01	0.1	0	0.02	0.13	0.04	0.15	0.23	0	0.09	9.77	14.07	0.43	0.77	0	0	9.98	17.71	0	0.04	0	2.18	3.06	0.01	0.08
ABprpaapa	42.24	26.31	99.49	162.63	0.19	0.12	0.02	0.01	0	0.17	0.11	7.94	9.7	0	0.14	0.05	0.03	0.07	0.04	0.06	15.78	10.86	0.65	0.14	0.04	0.01	0.09	0	0.07	0.4	0.08	0	0.04	0.06	11.43	12.24	0.54	0.64	0.08	0	14.03	18.69	0.17	0.15	0.15	0.67	2.36	0.15	0.05
ABprpaapp	37.45	23.91	97.84	150.45	0	0.13	0	0.02	0	0.02	0.11	7.29	9.46	0.01	0.18	0	0	0.04	0.02	0.16	17.04	10.47	0.99	0.01	0.04	0.01	0.01	0.05	0.05	0.2	0.01	0	0.02	0.03	9.68	11.32	0.61	0.47	0	0	9.9	14.45	0	0.11	0	0.75	2.12	0.05	0.03
ABprpapaa	20.84	14.37	78.53	95.85	0.02	0.03	0	0.02	0	0.03	0	5.08	7.44	0	0	0.01	0.01	0.17	0	0.06	17.49	8.41	0.64	0.06	0	0	0.04	0.02	0.09	0.18	0.04	0	0	0.04	7.86	8.24	0.28	1.22	0	0	7.7	8.49	0	0.01	0.01	1.92	1.67	0	0
ABprpapap	17.41	10.91	72.65	67.02	0.02	0.03	0	0.06	0.03	0.1	0.01	4.88	6.95	0	0	0.01	0	0.01	0	0	13.56	8.75	0.33	0.03	0	0	0.02	0	0	0.04	0	0	0	0	6.25	7.26	0	0.58	0	0	6.72	8.33	0	0	0	1.03	2.1	0.06	0.01
ABprpappa	7.02	6.67	74.34	46.02	0.05	0.02	0	0	0	0	0.03	4.02	6.59	0	0	0.02	0.05	0.05	0	0.01	9.97	6.9	0.73	0.01	0	0	0	0	0.09	0	0	0	0	0	6.07	6.7	0.13	0.54	0	0	7.35	7.56	0	0	0	1.31	1.41	0.05	0
ABprpappp	7.44	7.17	59.62	54.3	0.04	0.01	0	0.01	0	0	0	4.26	6.24	0.02	0.02	0	0	0	0	0	10.17	7.31	0.32	0.06	0	0.02	0	0.02	0	0	0	0	0.01	0	6.52	7	0.14	0.43	0	0	7.37	8.1	0	0	0	1.72	2.2	0.13	0
ABprppaaa	22.84	11.68	106.26	94.83	0.16	0.14	0	0.04	0	0.09	0.1	8.01	8.06	0.03	0.11	0.02	0.07	1.91	0.12	0.16	19.19	11.86	0.21	0.03	0.11	0.18	0.02	0.04	0.35	0.16	0.16	0.17	0.02	0.12	6.9	9.02	1.06	0.73	0	0.01	7.42	13.14	0.07	0	0	1.3	2.72	0.03	0.04
ABprppaap	20.07	8.59	81.06	62.91	0.06	0.13	0.04	0.03	0	0.01	0.45	7.13	6.77	0.05	0.04	0.01	0	1.93	0.08	0.1	18.07	12.47	0.35	0.02	0.07	0.21	0	0.3	0	0.08	0.05	0	0.01	0.03	8.24	7.89	0.39	1.36	0.03	0.04	7.63	9.01	0.03	0.13	0.01	2.28	1.94	0.07	0.05
ABprppapa	15.58	7.61	111.67	123.04	0.03	0.01	0	0.12	0	0.03	0	6.85	8.21	0	0.07	0.04	0.03	0.14	0	0	18.26	14.08	0.02	0	0.01	0.05	0	0	0.22	0.12	0	0.05	0.06	0	8.11	10.13	0.22	0.42	0	0.01	7.07	11.95	0.09	0	0	0.67	0.57	0.03	0.07
ABprppapp	17.76	9.04	144.37	120.83	0.02	0.1	0	0	0	0.03	0	7.4	8.53	0.09	0.24	0	0	0.07	0	0	16.5	13.82	0.01	0.03	0	0.02	0.01	0.01	0.06	0.06	0.01	0.03	0	0.04	9.05	10.65	0.22	0.25	0	0.02	8.99	10.44	0	0.01	0.02	0.96	1.58	0	0.03
ABprpppaa	15.32	8.71	94.62	98.36	0.06	0.2	0	0.02	0	0.03	0.07	8.23	8.36	0.05	0.18	0	0	0.29	0	0.11	16.01	10.55	0.62	0.05	0	0.05	0.05	0.19	0.45	0.04	0	0.12	0.03	0	9.13	9.35	0.12	0.48	0.05	0.07	7.86	11.36	0	0.07	0.04	1.31	2.53	0.06	0.11
ABprpppap	14.55	7.94	169.49	70.32	0.12	0.1	0.04	0.02	0	0.02	0.12	7.46	8.47	0.09	0.01	0.07	0	0.09	0.04	0.02	13.56	11.43	0.52	0	0	0.09	0	0.01	0.23	0.06	0.06	0.05	0.03	0.04	9.33	8.09	0.38	0.6	0.01	0.04	7.43	8.95	0.08	0.03	0.09	1.39	2.41	0.06	0.08
ABprppppa	10.08	4.08	100.55	52.26	0	0.09	0	0.04	0	0	0.02	4.91	5.82	0.07	0.15	0	0.02	0.05	0.01	0.06	14.03	7.64	0.42	0.01	0.03	0.01	0	0	0.02	0.01	0.12	0.01	0	0	6.09	6.37	0.2	0.27	0	0	6.89	7.96	0.05	0.09	0	1.6	1.39	0.05	0.01
ABprppppp	7.95	3.85	102.9	58.61	0.03	0	0	0.02	0	0	0	4.73	6.56	0	0	0.03	0	0.09	0	0	8.7	6.56	0.8	0.01	0	0	0	0	0.05	0	0.01	0.05	0	0.01	6.64	6.77	0.53	0.24	0	0	6.75	9.29	0.18	0	0.45	1.72	1.81	0.03	0
ABalaaaala	4.99	1.68	427.26	339.32	0.24	0.21	0	0.37	0.15	0.54	0.52	8.52	10.63	0.21	0.73	0.36	0.14	0.59	0.22	0.09	12.42	10.7	0.38	0.84	0.28	0.27	0.35	0.39	0.13	0.92	0.73	0.27	0.29	0.49	7.28	7.36	1.12	0.69	0.29	0.35	5.18	6.12	0.38	0.17	0.12	1.74	1.31	0.25	0.64
ABalaaaalp	3.5	1.61	346.35	344.67	0.17	0.24	0.07	0.01	0.14	0.17	0.15	8.14	8.51	0.13	0.29	0.23	0.11	0.34	0.01	0.05	12.63	9.27	0.19	0.17	0.03	0.01	0.27	0.14	0.09	0.42	0.24	0.44	0.44	0.16	6.97	8.92	0.25	0.7	0.09	0.28	4.52	6.15	0.14	0.42	0.28	1.18	1.23	0.21	0.3
ABalaaaarl	4.05	4.22	367.57	377.52	0.46	0.21	0.38	0.29	0.12	0.23	0.22	10.86	9.45	0.23	0.52	0.25	0.5	0.95	0.42	0.12	13.18	10.22	0.62	0.56	0.58	0.06	0.2	0.26	0.15	0.66	0.27	0.66	0.4	0.48	9.48	10.84	0.29	0.86	0.53	0.25	6.28	8.22	0.31	0.54	0.43	1.49	1.9	0.27	0.39
ABalaaaarr	6.82	3.03	353.31	363.23	0.3	0.25	0.16	0.27	0.22	0.38	0.34	10.07	9.3	0.34	0.47	0.34	0.17	0.7	0.4	0.17	14.62	12.67	0.3	0.38	0.28	0.33	0.26	0.09	0.23	1.01	0.38	0.39	0.26	0.53	9.43	13.43	0.42	1.22	0.41	0.26	6.32	8.01	0.34	0.65	0.49	1.49	2.09	0.41	0.21
ABalaaapal	5.13	3.19	378.36	420.02	0.12	0.48	0.4	0.25	0.19	0.27	0.42	10.91	10.02	0.34	0.28	0.2	0.16	0.09	0.21	0.39	12.89	17.03	0.26	0.74	0.57	0.2	0.12	0.06	0.33	0.37	0.43	0.25	0.06	0.44	8.41	11.83	0.79	0.61	0.13	0.36	6.09	9.74	0.96	0.29	0.44	1.62	1.49	0.15	0.32
ABalaaapar	5.92	5.39	353.45	441.46	0.42	0.21	0.37	0.42	0.51	0.3	0.53	12.99	9.87	0.5	0.49	0.59	0.48	0.13	0.45	0.79	19.52	17.89	0.85	0.56	0.29	0.16	0.69	0.18	0.66	0.56	0.45	0.71	0.35	0.84	12.81	16.07	1.62	1.4	0.35	0.62	7.17	12.42	0.21	0.94	0.62	2.12	2.39	0.43	1.09
ABalaaappl	6.21	4.1	323.26	465.32	0.24	0.51	0.43	0.23	0.94	0.45	0.22	11.26	10.26	0.53	0.63	0.53	0.33	0.3	0.18	0.65	16.01	13.16	0.43	0.69	0.38	0.52	0.1	0.54	0.48	0.56	0.27	0.66	0.3	0.23	11.84	13.74	0.8	1.35	0.42	0.62	7.9	10.96	0.3	0.48	0.5	3.3	2.63	0.22	0.17
ABalaaappr	5.5	2.23	395.77	347.4	0.33	0.23	0.23	0.09	0.27	0.25	0.28	9.26	10.16	0.24	0.32	0.27	0.16	0.31	0.45	0.48	14.86	11.37	0.47	0.19	0.21	0.2	0.07	0.1	0.32	0.42	0.49	0.5	0.52	0.08	11.8	12.63	0.93	0.86	0.6	0.61	7.05	9.76	0.33	0.53	0.22	1.28	2.01	0.24	0.24
ABalaapaaa	7.62	6.89	610.63	210.61	0.39	0.29	0.13	0.21	0.72	0.26	0.79	7.14	5.16	0.25	0.95	0.37	0.2	0.35	0.34	0.35	11.24	13.6	0.47	0.17	0.11	0.3	0.36	0.32	0.7	0.74	0.41	0.47	0.36	0.35	9	7.28	1.22	1.29	0.76	0.22	6.44	7.51	0.19	0.46	0.4	1.8	4.31	0.48	0.31
ABalaapaap	5.46	4.98	502.67	151.33	0.45	0.12	0.08	0.58	0.38	0.08	0.35	4.31	5.08	0.35	0.51	0.16	0.06	0.06	0.47	0.12	8.88	7.75	0.4	0.39	0.21	0.25	0.07	0.06	0.39	0.54	0.59	0.27	0.26	0.6	6.08	5.44	0.75	0.83	0.21	0.35	5.55	7.48	0.06	0.3	0.43	1.56	1.37	0.52	0.23
ABalaapapa	10.33	6	674.9	644.85	0.58	0.4	0.24	0.67	0.57	0.82	1.48	7.08	7.41	1.22	2.47	0.8	0.65	0.25	1.2	0.45	19.03	13.46	0.98	0.76	0.33	0.39	0.7	0.37	0.54	0.28	1.1	0.8	0.89	0.38	10.31	8.97	1.84	1.83	0.74	0.52	7.33	8.5	0.66	0.85	0.35	2.74	3.71	0.23	0.55
ABalaapapp	4.2	5.23	375.58	247.92	0.07	0.21	0.09	0.2	0.41	0.05	0.11	5.79	4.5	0.43	0.7	0.16	0.28	0.18	0.54	0.16	14.23	10.17	0.2	0.23	0	0.15	0.01	0.18	0.43	0.26	0.29	0.26	0.11	0.31	6.5	5.69	0.26	0.53	0.28	0.44	4.07	5.93	0.26	0.2	0.06	1.69	2.18	0.05	0.24
ABalaappaa	5.3	11.31	746.31	345.21	1.2	0.38	0.65	0.84	0.47	0.87	1.69	14.44	9.35	0.33	1.63	0.39	0.53	0.67	0.29	0.63	21.28	23.18	0.29	1.03	1.35	1.21	0.65	0.29	0.51	0.91	0.5	0.02	0.45	0.68	12.21	12.52	0.7	2.93	0.51	0.51	6.29	10.18	1.12	0.35	1.03	4.48	2.56	0.38	0.44
ABalaappap	1.76	4.47	377.91	430.27	0.09	0.07	0.01	0.4	0.19	0.03	0.08	7.89	6.28	0.61	0.21	0.05	0.24	0.13	0.09	0.05	8.93	11.58	0.32	0.37	0.06	0.2	0	0.12	0.15	0.41	0.36	0.69	0.06	0.35	7.85	7.47	0.15	0.39	0.21	0.3	4.67	6.13	0.09	0.09	0.03	1.5	1.87	0.21	0.16
ABalaapppa	14.69	17.49	380.97	581.88	0.22	0.31	0.37	0.16	0.11	0.13	0.14	12.17	6.86	0.32	0.37	0.15	0.13	0.28	0.38	0.21	14.93	17.76	0.43	0.36	0.16	0.36	0.13	0.12	0.09	0.22	0.27	0.4	0.22	0.29	10.78	10.86	0.71	0.98	0.21	0.26	8.71	11.63	0.01	0.04	0.44	1.51	1.55	0.23	0.12
ABalaapppp	13.51	17.16	281.29	578.43	0.05	0.1	0.06	0.49	0.25	0.14	0.25	8	6.02	0.24	0.58	0.27	0.26	0.1	0.23	0.1	6.17	12.08	0.32	0.1	0.23	0.11	0.16	0.16	0.02	0.32	0.31	0.14	0.06	0.43	6.46	9.78	0.42	0.35	0.1	0.11	6.39	6.72	0.09	0.34	0.48	0.93	1.73	0.28	0.38
ABalapaaaa	20.81	11.33	285.06	439.71	0.21	0.41	0.55	0.16	0.66	0.67	0.5	10.41	12.95	0.43	0.58	0.53	0.29	0.04	0.27	0.37	21.29	14.87	0.71	0.2	0.29	0.11	0.11	0.26	0.14	0	0.26	0.26	0.6	0.27	9.4	13.14	0.69	0.99	0.51	0.38	9.42	13.3	0.18	0.48	0.43	1.26	2.15	0.44	0.25
ABalapaaap	17.31	8.96	215.27	392.74	0.09	0.29	0.09	0.37	0.31	0.35	0.51	5.87	7.66	0.28	0.16	0.21	0.27	0.45	0.12	0.25	16.12	11.14	0.44	0.26	0.4	0.19	0.3	0.32	0.26	0.25	0.31	0.66	0.35	0.59	4.05	10.98	0.65	0.9	0.5	0.34	7.29	9.38	0.18	0.28	0.43	1.17	1.66	0.13	0.23
ABalapaapa	17.84	7.98	319.16	413.44	0.18	0.22	0.1	0.29	0.64	0.51	0.31	7.01	10.93	0.44	0.28	0.79	0.19	0.43	0.21	0.3	25.74	10.15	0.26	0.3	0.21	0.02	0.47	0.3	0.82	0.48	0.3	0.49	0.46	0.07	9.51	13.81	1.25	0.34	0.28	0.34	8.29	10.37	0.51	0.89	0.52	1.03	1.35	0.17	0.32
ABalapaapp	11.61	4.54	267.87	360.34	0.22	0.11	0.2	0.26	0.06	0.43	0.33	6.78	6.05	0.46	0.17	0.19	0.18	0.16	0.03	0.3	14.02	6.44	0.2	0.4	0.2	0.05	0.55	0.07	0.34	0.24	0.43	0.4	0.19	0.26	4.62	7.96	0.41	1.46	0.13	0.01	6.49	7.89	0.5	0.09	0.06	0.99	0.44	0.19	0.1
ABalapapaa	14.76	13.93	166.65	644.47	0.31	0.46	0.48	0.5	0.62	0.88	1.26	13.34	9.64	1.34	1.33	0.61	1.11	0.5	0.72	0.79	21.95	29.79	0.62	0.41	0.46	1.59	0.79	0.22	0.72	1.7	0.83	1.52	1	0.96	16.89	12.79	0.89	1.97	1.25	0.76	12.75	18.93	0.78	1.15	0.71	2.64	4.24	0.54	0.62
ABalapapap	8.55	7.12	97.94	328.12	0.22	0.34	0.45	0.22	0.58	0.42	0.29	6.18	4.15	0.78	0.18	0.19	0.45	0.32	0.48	0.38	8.23	6.16	0.16	0.6	0.39	0.09	0.19	0.24	0.52	0.43	0.32	0.59	0.44	0.16	11.39	3.88	0.23	0.78	0.15	0.32	3.46	6.87	0.05	0.17	0.27	0.45	0.64	0.22	0.53
ABalapappa	6.71	1.05	230.55	412.87	0.22	0.29	0.11	0.07	0.07	0.36	0.27	4.99	5.36	0.4	0.17	0.09	0.13	0.16	0.18	0.09	7.2	5.79	0.12	0.12	0.37	0.09	0.04	0.08	0.58	0.37	0.27	0.46	0.18	0.24	5.54	4.21	0.14	0.05	0.05	0.13	3.7	5.61	0.21	0.16	0.25	0.3	0.35	0.14	0.22
ABalapappp	3.49	1.17	192.72	297.25	0.36	0.06	0.53	0.31	0.41	0.63	0.65	4.99	4.27	0.48	0.56	0.31	0.12	0.19	0.26	0.31	6.05	16.34	0.36	0.48	0.05	0.31	0.37	0.21	0.67	0.66	0.39	0.54	0.41	0.49	5.08	2.23	0.21	1.26	0.48	0.43	3.52	4.17	0.4	0.55	0.48	0.33	1.04	0.49	0.22
ABalappaaa	27.47	29.7	306.74	683.03	0.56	0.47	0.82	1.6	0.49	1	0.77	17.16	19.38	1.45	1.57	0.91	0.79	0.6	0.85	0.29	27.69	19.89	1.25	0.51	1.18	1.85	0.48	0.31	0.05	0.55	0.4	1.05	1.07	0.87	27.76	24.32	2.31	4.71	0.5	0.43	14.2	25.05	0.96	0.55	0.59	4.28	4.39	0.49	1.02
ABalappaap	12.17	12.48	132.88	381.7	0.47	0.53	0.51	0.47	0.32	0.5	0.33	6.21	8.67	0.08	0.6	0.31	0.24	0.52	0.43	0.32	14.93	16.54	0.69	0.19	0.04	0.28	0.24	0.92	0.83	0.39	0.07	0.77	0.76	0.47	6.42	9.88	3.68	0.87	0.53	0.19	8.32	12.65	0.38	0.4	0.29	2.29	1.57	0.3	0.06
ABalappapa	18.6	19.4	227.56	390.55	0.5	0.37	0.56	0.39	0.21	0.39	0.45	11.91	9.53	0.35	1.09	0.48	0.27	0.63	1.64	0.28	13.4	16.34	0.44	0.31	0.47	0.65	0.28	0.75	0.83	0.39	0.26	0.4	0.42	0.92	13.64	14.52	1.22	1.18	0.28	0.64	9.45	15.28	0.48	1.09	0.75	2.85	2.39	0.38	0.22
ABalappapp	15.81	16.92	126.91	370.72	0.16	0.31	0.2	0.38	0.83	0.21	0.09	13.39	6.29	0.19	0.59	0.23	0.29	0.42	0.78	0.07	9.78	10.69	0.61	0.06	0.29	0.42	0.37	0.09	0.43	0.23	0.21	0.13	0.33	0.35	12.19	9.88	2.36	0.6	0.16	0.22	7.56	14.66	0.1	0.54	0.61	0.79	0.66	0.22	0.08
ABalapppaa	31.59	22.87	226.74	423.52	0.13	0.32	0.16	0.33	0.2	0.56	0.49	9.51	6.61	0.3	0.42	0.39	0.42	0.22	0.42	0.04	9.84	21.09	0.17	0.1	0.42	0.33	0.27	0.18	0.26	0.32	0.27	0.73	0.43	0.48	9.54	6.53	0.76	1.1	0.33	0.46	6.02	10.18	0.06	0.18	0.49	0.77	1.15	0.44	0.22
ABalapppap	20.58	16.56	165.89	340.45	0.12	0.25	0.09	0.4	0.08	0.2	0.48	5.39	3.41	0.37	0.17	0.27	0.06	0.11	0.23	0.03	6.28	13.58	0.13	0.36	0.38	0.27	0.37	0.14	0.23	0.41	0.37	0.48	0.2	0.29	7.35	8.75	0.65	0.82	0.31	0.59	4.08	5.35	0.37	0.44	0.1	0.39	0.62	0.21	0.25
ABalappppa	13.68	10.17	186.97	418.83	0.19	0.11	0	0.11	0.11	0.29	0.18	7.53	4.26	0.47	0.44	0.24	0.2	0.17	0.62	0.1	9.74	12.34	0.27	0.07	0.18	0.1	0.08	0.05	0.21	0.14	0.21	0.26	0.14	0.21	7.27	6.16	0.08	0.65	0.09	0.06	3.78	6.6	0.16	0.09	0.32	0.23	0.36	0.25	0.18
ABalappppp	10.36	9.63	156.72	328.22	0.14	0.1	0.17	0.18	0.35	0.41	0.35	6.08	3.97	0.38	0.47	0.16	0.34	0.37	0.22	0.29	7.63	12.79	0.4	0.46	0.16	0.35	0.52	0.25	0.53	0.24	0.26	0.29	0.14	0.28	7.55	5.24	1.5	1.29	0.1	0.19	3.52	4.59	0.23	0.38	0.58	0.4	0.5	0.47	0.42
ABalpaaaaa	2.55	0.59	209.5	116.01	0.42	0.33	0.03	0.03	0.04	0.23	0.06	5.4	6.91	0.07	0.37	0.2	0.1	0.17	0.2	0.17	6.08	7.02	0.24	0.1	0.02	0.18	0.04	0.05	0.35	0.63	0.03	1.98	0.12	0.14	4.73	5.61	0.18	0.87	0.16	0.18	4.6	6.5	0.21	0.02	0.04	2.14	1.24	0.07	0.24
ABalpaaaap	3.23	0.6	156.25	129.07	0.09	0.15	0	0	0.13	0.13	0.02	5.37	7.05	0.13	0.19	0.2	0.02	0.23	0.06	0.1	8.11	6.35	0.26	0.23	0.02	0.15	0.09	0.05	0.35	0.31	0.08	1.58	0.11	0.06	4.07	5.68	0.4	1.08	0.09	0.07	4.6	6.52	0.04	0	0.11	1.64	1.6	0.1	0.04
ABalpaaapa	3.11	0.09	159.25	173.97	0.02	0.01	0	0	0	0.05	0.01	5.44	6.07	0.07	0.02	0.08	0	0.02	0.02	0.01	10.99	8.78	0.02	0	0	0.04	0	0.02	0.12	0.43	0	0.49	0.01	0	5.12	4.76	0.02	0.23	0.06	0	4.9	5.73	0	0	0.03	0.71	0.95	0.07	0.02
ABalpaaapp	2.07	0.18	143.36	212.91	0.04	0.03	0	0.28	0.16	0.23	0	5.6	8.19	0.01	0.06	0.08	0.12	0	0	0.04	8.57	8.03	0.15	0	0.19	0.06	0	0	0	0	0.1	0.41	0.06	0.02	5.19	5.87	0.3	0.47	0.02	0	4.51	4.96	0	0	0	0.37	0.73	0.11	0
ABalpaapaa	5.22	0.92	333.05	287.24	0.05	0.05	0.07	0.06	0.07	0.04	0.21	6.92	10.51	0.07	0.08	0.18	0.09	0.01	0.48	1.01	12.64	21.41	0.17	0.04	0.47	0.07	0.26	0.29	0.42	0.86	0.07	0.2	0.04	0.19	7.47	6.54	0.15	0.64	0.06	0.15	5.34	5.79	0.31	0.12	0.12	1.19	0.76	0.44	0.15
ABalpaapap	0.94	0	174.68	169.02	0	0	0	0	0	0	0	5.66	5.77	0.06	0	0	0	0	0.02	0.03	7.51	13.64	0.01	0	0	0.04	0	0	0	0	0	0	0	0	3.57	2.73	0	0	0	0	3.75	3.35	0	0.04	0	0.23	0.06	0.04	0
ABalpaappa	4.38	1.63	307.51	203.9	0.22	0.33	0.13	0.08	0.15	0.18	0.11	8.75	7.97	0.18	0.08	0.04	0.01	0.08	0.18	0.27	10.99	13.94	0.05	0.37	0.16	0.05	0.05	0.12	0.05	0.3	0.21	0.13	0.31	0.21	5.82	6.13	0.61	0.86	0.07	0.28	5.38	6.08	0.33	0.07	0.13	2.04	0.87	0.25	0.05
ABalpaappp	3.8	0.17	209.79	219.75	0.07	0.04	0	0	0.07	0	0.05	5.8	6.63	0	0.02	0	0.01	0.08	0	0.08	10.88	12.13	0.13	0.1	0.02	0	0	0.01	0	0.19	0.03	0.1	0.03	0.04	5.85	6.02	0.04	0.35	0	0.03	4.35	4.84	0	0	0.01	0.48	0.25	0.06	0.04
ABalpapaaa	2.72	1.05	118.59	82.94	0.02	0.14	0.02	0.01	0	0.07	0.03	7.43	6.34	0.07	0.02	0.1	0.02	0.36	0.11	0.17	5.54	4.56	0.1	0.11	0.01	0.18	0.07	0.05	0.19	0.23	0.06	0.34	0.15	0.18	4.64	5.72	0.11	0.54	0.07	0.14	4.44	4.94	0	0.18	0.11	0.69	1.04	0.04	0.49
ABalpapaap	2.99	1.24	132.63	97.28	0.24	0.64	0	0.04	0.04	0.08	0.01	8.19	7.24	0.03	0.08	0.12	0.07	0.12	0.04	0.2	6.65	4.73	0.06	0.05	0.07	0.04	0.01	0.01	0	0.18	0.06	0.62	0.11	0.12	4.93	6.14	0.16	0.77	0.16	0.08	5.1	5.75	0	0	0.08	1.49	1.26	0.2	0.04
ABalpapapa	2	0.45	151.2	86.82	0.05	0.22	0	0	0.01	0.01	0.02	6.45	5.28	0.04	0	0.03	0.06	0.24	0.07	0.05	5.73	4.64	0	0	0.05	0.03	0.08	0	0.18	0.07	0.09	0.21	0.1	0	5.28	4.47	0.03	0.25	0	0.02	4.92	5.83	0.01	0	0.02	0.66	0.55	0.07	0.06
ABalpapapp	2.93	1.09	149.16	104.12	0.09	0.15	0	0	0	0.02	0.12	7.66	7.41	0.14	0.11	0.14	0.04	0.02	0.02	0.01	8.3	4.02	0.01	0.16	0.01	0	0.01	0	0.13	0.05	0.06	0.38	0.08	0.03	5.69	5.82	0.26	0.66	0.01	0.01	5.56	6.42	0	0	0	1.17	0.34	0.1	0.04
ABalpappaa	3.19	1.95	239.64	131.18	0.01	0.09	0	0.01	0	0	0.08	7.03	7.17	0.02	0.04	0.01	0.03	0.01	0.03	0.11	11.72	5.96	0.13	0.08	0	0	0.03	0.08	0.11	0.04	0.09	0.1	0.05	0.12	5.83	6.91	0.19	0.28	0.03	0.04	4.8	5.68	0	0.01	0	0.51	0.9	0.07	0.09
ABalpappap	1.7	1.76	201.79	106.46	0.05	0.09	0	0	0	0	0.04	5.42	5.81	0.02	0	0.01	0.06	0	0	0	9.97	5.14	0.02	0.02	0	0	0.07	0	0.12	0	0	0.07	0.05	0.02	4.99	5.08	0.05	0.16	0	0.02	4.8	4.61	0	0	0	0.69	0.56	0.03	0.1
ABalpapppa	3.46	2.71	317.93	298.63	0.05	0.02	0.05	0.14	0	0.02	0	9.4	7.37	0.05	0.04	0	0.02	0	0	0	15.05	10.46	0	0	0.04	0.03	0	0.04	0.04	0.03	0.04	0.08	0	0.02	5.89	6.77	0.21	0.24	0.02	0	4.78	4.89	0	0	0	0.6	0.28	0.02	0.01
ABalpapppp	1.65	0.46	117.47	168.04	0	0.02	0	0	0	0	0	3.89	4.22	0	0.01	0	0	0	0	0	8.63	5.29	0	0	0	0	0	0	0	0	0	0	0	0	3.85	2.66	0	0.02	0	0	3.47	3.08	0	0	0	0.07	0.01	0.01	0
ABalppaaaa	11.47	6.22	417.09	483.39	0.87	1.33	1.05	0.59	0.64	1.39	1.22	10.53	14.5	0.82	1.45	1.12	1.77	0.55	0.78	1.74	26.72	19.75	1.07	1.62	2.14	0.65	1.37	0.7	0.52	0.96	1.23	1.02	0.85	0.61	13.97	24.86	2.48	3.32	0.86	0.77	8.68	11.02	0.54	1.38	2.16	2.66	3.56	0.73	1.2
ABalppaaap	2.78	1.68	233.38	269.61	0.21	0.17	0.2	0.14	0.25	0.46	0.32	6.1	8.4	0.2	0	0.22	0.1	0.44	0.3	0.35	13.95	11.35	0.21	0.23	0.21	0.45	0.36	0.54	0.1	0.52	0.03	0.24	0.31	0.15	8	12.18	0.92	0.54	0.41	0.22	6.58	5.92	0.3	0.2	0.15	0.95	0.87	0.1	0.18
ABalppaapa	10.25	3.89	515.01	411.57	0.67	0.51	0.78	0.46	0.4	0.33	1	18.2	11.75	1.21	0.92	0.8	0.23	1.17	0.56	0.63	24.27	10.19	0.57	0.39	0.61	0.37	0.38	0.7	0.3	0.21	0.33	1.3	1.04	0.91	12.89	14.37	1.85	3.72	0.89	0.43	7.06	7.66	0.81	0.78	0.45	1.96	2.47	1.16	0.89
ABalppaapp	4.45	2.14	298.84	299.38	0.19	0.26	0.01	0.18	0.19	0.6	0.12	12	8.96	0.17	0.26	0.11	0.26	0.25	0.22	0.52	10.88	6.58	0.19	0.5	0.21	0.09	0.03	0	0.44	0.19	0.38	0.47	0.35	0.14	6.37	7.78	0.24	1.4	0.17	0.07	5.51	5.51	0.15	0.09	0.1	1.42	1.05	0.15	0.23
ABalppapaa	15.99	11.1	298.83	183.44	0.19	0.05	0.08	0.24	0.21	0.2	0.03	5.18	9.07	0.08	0.13	0.17	0.11	0.4	0.34	0.05	11.97	6.9	1.18	0.18	0.15	0.13	0.29	0.11	0.31	0.26	0.02	0.26	0.15	0.08	5.65	5.34	0.3	0.51	0.17	0	4.77	5.84	0.13	0.11	0.11	1.76	0.75	0.17	0.39
ABalppapap	10.41	11.17	276.8	155.19	0.18	0.09	0.08	0.01	0.08	0.07	0.01	6.17	5.39	0.17	0	0.35	0	0.4	0.21	0.1	8.77	5.52	0.85	0.16	0.01	0.02	0.22	0.08	0.1	0.11	0.06	0.11	0.46	0.21	5.1	4.67	0.55	0.33	0.1	0.1	4.74	5.4	0	0.08	0.07	0.68	1.2	0.06	0.37
ABalppappa	14.79	11.37	232.44	225.39	0.14	0.08	0	0.18	0.07	0.09	0.15	5.77	5.02	0.07	0.06	0.13	0.01	0.06	0.38	0.04	12.82	8.43	1.21	0.27	0	0.02	0.01	0.11	0.18	0	0	0.06	0	0.11	5.24	4.91	0.44	0.39	0.05	0	4.25	5.77	0.09	0.06	0.01	0.78	0.45	0	0.19
ABalppappp	18.12	8.08	271.35	189.14	0.11	0.24	0	0.01	0.05	0.1	0.05	4.83	4.84	0.04	0	0.08	0.1	0.09	0.12	0.02	12.04	6.75	1.34	0.41	0.06	0.02	0.05	0.1	0.06	0.01	0	0.19	0.02	0.04	5.33	4.22	0.12	0.29	0.09	0.01	4.72	6	0.02	0.16	0.04	0.56	0.1	0.13	0.08
ABalpppaaa	18.74	17.27	298.61	335.76	0.06	0.47	0.2	0.23	0.51	0.64	0.51	12.59	13.24	0.46	0.5	0.4	0.5	0.81	0.5	0.51	17.38	10.04	2.77	0.9	0.16	0.25	0.78	0.33	0.28	0.78	0.37	0.67	0.27	0.42	13.36	12.3	1.48	2.04	0.55	0.32	9.32	9.75	0.55	0.31	0.42	1.35	1.54	0.38	0.08
ABalpppaap	16.99	17.61	247.43	249.57	0.25	0.32	0.54	0.45	0.29	0.6	0.53	8.9	13.72	0.15	0.38	0.52	0.33	0.73	0.93	0.08	15.77	13.96	2.89	0.59	0.5	0.02	0.66	0.53	0.61	0.89	0.51	0.69	0.43	0.62	12.5	11.98	3.05	1.47	0.42	0.24	10.42	9.51	0.46	0.65	0.52	1.63	1.71	0.25	0.37
ABalpppapa	18.94	16.68	325.5	360.12	0.27	0.1	0.13	0.1	0.17	0.21	0.09	11.44	9.74	0.17	0.21	0.28	0.29	0.56	0.24	0.15	10.86	12.99	1.34	1.14	0.24	0.1	0.29	0.16	0.58	0.35	0.28	0.39	0.27	0.25	8.37	9.24	2.12	1.8	0.16	0.27	6.92	11.18	0.13	0.13	0.17	1.23	0.95	0.02	0.39
ABalpppapp	20.83	15.08	289.2	263.58	0.2	0.33	0.48	0.19	0.23	0.52	0.43	9.19	9.81	0.3	0.29	0.37	0.25	0.58	0.41	0.68	12.13	11.34	1.88	0.88	0.54	0.18	0.41	0.28	0.3	0.32	0.42	0.58	0.56	0.27	9.47	9.06	2.4	1.86	0.77	0.05	8.36	11.33	0.44	0.53	0.22	1.6	1.15	0.28	0.21
ABalppppaa	18.15	15.64	320.1	340.01	0.33	0.24	0.26	0.29	0.3	0.19	0.06	4.84	7.51	0.11	0.15	0.23	0.4	0.53	0.1	0.3	17.63	5.58	1.63	0.56	0.36	0.2	0.51	0.5	0.22	0.35	0.43	0.13	0.32	0.03	8.01	6.28	4.31	8.92	0.13	0.05	7.03	8.34	0.22	0.1	0.18	0.38	0.97	0.25	0.15
ABalppppap	16.42	14.7	256.67	316.36	0.11	0.09	0.28	0.25	0.16	0.24	0.21	5.21	8.95	0.22	0.35	0.35	0.25	0.27	0.34	0.72	16.94	5.6	1	0.4	0.19	0.24	0.17	0.24	0.75	0.37	0.37	0.36	0.39	0.41	6	4.7	3.56	5.55	0.16	0.22	4.74	7.39	0.2	0.1	0.16	0.45	0.42	0.19	0.12
ABalpppppa	21.91	17.95	319.63	420.04	0.11	0.05	0.12	0.17	0.03	0.23	0.22	5.96	8.59	0.24	0.43	0.23	0.15	0.41	0.13	0.45	11.66	10.43	2.97	0.23	0.05	0.04	0.11	0.21	0.54	0.19	0.22	0.07	0.14	0.02	7.26	5.9	3.29	3.36	0.23	0.02	6.71	6.83	0.03	0.25	0.08	0.68	0.37	0.1	0.13
ABalpppppp	10.77	8.72	249.2	294.21	0.24	0.01	0.18	0.32	0.12	0.04	0.1	2.95	3.61	0.46	0.12	0.03	0.04	0.1	0.3	0.23	7.87	4.64	0.81	0.09	0.03	0.02	0.16	0.26	0.17	0.26	0.25	0.18	0.17	0.12	3.57	3.89	2.05	1.36	0.14	0.06	3.7	6.49	0	0	0.03	0.39	0.47	0.11	0.1
ABaraaaaaa	1.15	0.66	248.15	155.8	0.21	0.22	0.17	0.16	0.15	0.38	0.45	6.12	5.28	0.32	0.19	0.29	0.11	0.44	0.42	0.07	8.51	9.69	0.36	0.12	0.3	0.38	0.17	0.31	1.1	0.91	1.65	1.62	0.35	0.29	5.99	10.22	0.63	0.5	0.17	0.19	5.14	5.87	0.04	0.32	0.28	2.33	0.77	0.08	0.44
ABaraaaaap	0.74	0.91	264.54	163.66	0.21	0.14	0.09	0.11	0.19	0.54	0.25	6.9	5.57	0.19	0.13	0.27	0.19	0.02	0.31	0	11.12	8.78	0.09	0.02	0.16	0.23	0.1	0.04	0.09	0.75	0.96	1.56	0.07	0.12	4.86	7.06	0.7	0.27	0.03	0.3	4.62	6.17	0.12	0.07	0.03	2.19	1.29	0.2	0.32
ABaraaaapa	1.06	0.73	263.58	244.54	0.12	0.06	0	0.17	0.04	0.12	0.15	9.57	8.14	0.15	0.03	0.22	0.09	0.02	0.14	0.16	11.64	12.29	0.13	0.04	0.06	0.12	0.07	0.16	0	0.33	0.31	0.27	0.07	0.12	8.46	14.6	1.08	0.4	0.15	0.2	5.98	9.44	0	0.29	0	0.29	1.34	0.1	0.2
ABaraaaapp	0.31	1.17	308.5	294.18	0.25	0.15	0.01	0.3	0.13	0.28	0.7	11.11	9.15	0.02	0.58	0.13	1	0.36	0.43	0.32	14.87	8.81	0.01	0.55	0.65	0.29	0.14	0.2	0	0.16	0.3	0.12	0.15	0.03	10.45	11.22	1	0.88	0.3	0	12.01	13.31	0.25	0	0	1.49	0.96	0.02	0.07
ABaraaapaa	0.54	0.97	294.27	198.66	0.14	0.04	0.01	0.19	0.17	0.05	0.06	5.24	7.51	0.01	0.17	0.08	0	0.09	0.15	0.02	9.87	14.15	0.05	0.07	0.05	0.06	0.05	0.03	0.45	0.41	0.76	0.3	0.03	0.08	5.42	6.74	0.44	0.25	0.04	0.19	4.39	6.02	0	0	0	0.57	1.41	0.09	0.18
ABaraaapap	0.12	0.32	189.2	120.58	0.05	0.04	0	0.02	0	0	0	3.93	5.03	0	0	0	0	0	0	0	6.11	10.92	0	0.01	0.01	0.02	0	0	0.06	0.07	0.09	0.22	0	0	3.36	5.05	0.01	0.01	0	0.06	3.3	4.08	0	0	0	0.1	0.47	0	0.13
ABaraaappa	0.89	1.65	298.81	98.21	0.33	0.14	0	0.22	0.36	0.16	0.26	6.74	8.48	0.07	0.34	0.06	0.22	0.1	0.05	0.1	8.86	9.91	0.12	0.36	0.02	0.06	0.15	0.03	0.12	1.29	0.4	0.88	0.22	0.05	5.11	7.49	0.55	0.22	0.12	0.3	5.59	6.51	0.1	0.03	0.11	1.01	1.75	0.19	0.43
ABaraaappp	0.84	0.62	200.1	92.24	0.24	0.12	0.1	0.07	0.08	0.27	0.05	5.7	7.69	0.06	0.12	0.03	0.01	0.02	0.06	0	10.61	7.53	0.15	0.16	0	0.01	0.02	0.05	0.26	0.88	0.47	0.26	0.1	0.2	4.43	6.77	0.25	0.1	0.17	0.04	4.29	6.56	0.04	0.04	0.06	0.8	1.16	0.03	0.33
ABaraapaaa	1.31	0.63	275.08	397.25	0.05	0.02	0	0.15	0.01	0.11	0.01	6.9	8.26	0.03	0.07	0.02	0.09	0.01	0.05	0	10.41	25.67	0.25	0.15	0.09	0.06	0.03	0.07	0.1	0.05	0.17	0	0.02	0.02	6.7	9.48	0.39	0.02	0	0.13	5.07	6.7	0.02	0.05	0.03	0.16	0.77	0	0.07
ABaraapaap	0.56	0.58	230.37	382.65	0.09	0.05	0	0.02	0.15	0.04	0.04	5.23	6.99	0	0.07	0.05	0.2	0.05	0.04	0	11.08	20.2	0.24	0.19	0.18	0.44	0.01	0	0.03	0.03	0.08	0.2	0.07	0.15	4.55	8.43	0.07	0.22	0	0.19	4.9	5.77	0	0	0.01	0.33	0.54	0	0.06
ABaraapapa	0.38	0.88	247.34	283.56	0.11	0	0	0.04	0.01	0.03	0	5.05	5.14	0.11	0.05	0.01	0.04	0.03	0.03	0	10.87	13.75	0.05	0.24	0	0.19	0	0.03	0.2	0.03	0.26	0.03	0.01	0	3.53	6.23	0.01	0.25	0.04	0.04	3.77	5.22	0	0	0.07	0.1	0.21	0	0.09
ABaraapapp	0.34	0.36	269.73	383.35	0.11	0.01	0.05	0.04	0.04	0.15	0.03	9.46	6.42	0.05	0.05	0.13	0.05	0.05	0.05	0.15	11.94	14.69	0.15	0.35	0.06	0.01	0.1	0.06	0.21	0.13	0.04	0.07	0.06	0.03	4.56	8.76	0.21	0.13	0.02	0.13	4.08	7.44	0.14	0	0	0.51	0.56	0.08	0.13
ABaraappaa	1.04	1.33	283.61	365.37	0.02	0.09	0	0.06	0.05	0.1	0.11	5.24	8.75	0.21	0.17	0.01	0.03	0.15	0.12	0.1	11.89	13.65	0.52	0.11	0	0.19	0.04	0.17	0.02	0.25	0.29	0.32	0.04	0.15	6.88	10.62	0.61	0.3	0.09	0.03	5.23	7.64	0	0.06	0.09	0.41	0.99	0	0.2
ABaraappap	0.85	0.65	246.39	321.12	0.09	0.05	0.05	0.09	0.01	0.07	0.04	4.78	8.1	0.04	0.06	0.05	0.11	0	0.04	0	10.43	7.89	0.11	0.04	0	0.01	0	0	0.07	0.21	0.11	0.43	0	0.09	4.8	8.07	0.25	0.07	0.11	0.06	4.36	5.53	0	0.08	0.05	0.31	0.56	0.06	0.05
ABaraapppa	1.53	0.65	265.95	258.77	0.01	0	0	0.01	0	0	0	5.97	5.12	0.14	0	0.04	0	0.02	0	0	14.56	11.3	0.36	0.13	0	0	0	0	0.03	0	0.09	0.15	0	0	4	5.77	0.04	0	0	0.03	3.81	4.82	0.01	0	0.04	0.02	0.36	0.03	0
ABaraapppp	3.34	0.77	271.34	320.65	0.01	0.01	0	0.03	0.07	0.09	0.02	6.69	8.28	0.04	0	0.05	0.07	0.2	0.03	0.03	14.24	16.97	0.38	0.27	0.01	0	0.01	0.02	0.06	0.02	0.06	0.13	0.01	0.04	5.23	7.74	0.24	0.15	0.13	0.16	4.62	7.11	0.17	0	0.05	0.32	0.46	0.05	0.09
ABarapaaaa	0.9	0.46	161.12	68.35	0.06	0.08	0	0.03	0	0.09	0.21	5.34	5.49	0.06	0.1	0.06	0	0.17	0.76	0	7.61	5.06	0.35	0.03	0	0.17	0.06	0	0.63	0.15	0.23	0.12	0.35	0	5	5.03	0.33	0.18	0.23	0.2	4.57	5.63	0	0.11	0.12	1.45	1.18	0.13	0.37
ABarapaaap	0.96	1.03	142.26	76.35	0.26	0.26	0	0.1	0.14	0.29	0.26	6.13	5.76	0.12	0.17	0.24	0.15	0.11	1	0.24	7.36	5.28	0.15	0.06	0.05	0.21	0.21	0	0.03	0.64	0.24	0.5	0.16	0.06	4.93	4.92	0.77	0.21	0.08	0.05	4.25	5.76	0	0	0.11	0.96	1.26	0.15	0.37
ABarapaapa	0.68	0.48	217.29	169.81	0.07	0.17	0	0.06	0.01	0.09	0.14	5.37	4.8	0.04	0	0.01	0	0.08	0.74	0.03	15.29	7.18	0	0.14	0.03	0	0	0	0.25	0.03	0.02	0.08	0.01	0	4.33	4.24	0.11	0.18	0.05	0	4.52	5.78	0	0	0.07	0.61	0.79	0.03	0.06
ABarapaapp	0.15	0.29	238.12	139.18	0.04	0.07	0	0	0.02	0	0	3.37	4.03	0.02	0	0	0.02	0	0.27	0	12.58	5.22	0	0.05	0	0	0	0	0.05	0.05	0.01	0.13	0.03	0	3.44	3.78	0.09	0	0	0.05	3.7	4.58	0	0	0.01	0.08	0.18	0	0.08
ABarapapaa	1.63	1.4	200.64	98.9	0.07	0.15	0	0.12	0	0.05	0.09	4.67	5.94	0.11	0.16	0.04	0	0.04	0.08	0	8.85	5.35	0	0.11	0.05	0.07	0	0.01	0.52	0.07	0.04	0.11	0.05	0.06	5.13	5.98	0.1	0.14	0.1	0.01	4.66	5.64	0	0.07	0.05	0.72	0.45	0.09	0.38
ABarapapap	1.36	0.89	142.49	102.43	0.13	0.02	0	0	0	0.05	0.12	4.19	5.9	0.01	0.05	0.05	0.06	0.07	0.04	0	7.04	4.58	0.03	0.09	0	0.05	0.02	0.08	0.09	0.02	0.03	0.01	0.01	0.18	5.25	5.9	0.25	0.13	0.14	0.07	4.75	5.54	0	0	0.08	0.64	0.52	0.21	0.05
ABarapappa	1	0.5	241.39	212.63	0.07	0.03	0	0.01	0.09	0.17	0.02	5.59	6.33	0	0.01	0	0.01	0.05	0	0	14.52	6.59	0	0.28	0.05	0.06	0.09	0.01	0.13	0.08	0	0.01	0.06	0	4.3	5.61	0.08	0.13	0	0.1	4.81	5.54	0	0	0.02	0.17	0.3	0.04	0.06
ABarapappp	0.15	0.3	158.02	99.49	0.03	0	0	0	0	0.04	0	3.54	4.04	0	0	0	0	0	0.03	0	8.55	4	0	0.08	0	0	0	0	0	0	0	0.03	0	0	3.18	3.59	0	0.11	0.01	0	3.37	4.35	0	0	0	0.31	0.01	0	0
ABarappaaa	8.87	6.71	198.74	128.42	0.11	0.11	0	0.15	0.02	0.02	0.33	5.25	5.56	0.11	0.2	0.15	0.04	0.06	0.19	0	7.47	5.59	0.1	0.29	0.05	0.48	0.06	0.18	0.41	0.21	0.16	0	0.07	0.32	5.05	8.02	0.38	0.29	0.07	0.01	5.04	6.33	0.03	0.05	0.15	1.26	1.1	0.24	0.49
ABarappaap	7.51	6.94	181.87	141.39	0.32	0.23	0	0.02	0.06	0.11	0.08	5.86	5.86	0.13	0.14	0.06	0.04	0.14	0.11	0	7.71	5.53	0.05	0.02	0	0.17	0.08	0.05	0.02	0.12	0.15	0.15	0.07	0.11	5.21	6.76	0.42	0.57	0.02	0.09	4.73	6.28	0.06	0	0.04	0.48	1.29	0.05	0.1
ABarappapa	7.06	7.66	226.58	131.99	0.12	0.27	0	0.05	0.06	0.06	0.16	5.3	5.25	0.1	0.34	0.07	0	0.17	0.17	0.19	5.22	4.33	0.03	0.41	0.06	0.18	0.05	0.08	0.48	0.42	0.25	0.3	0.27	0.05	4.69	6.14	0.61	0.09	0.02	0.05	4.54	5.43	0.01	0.14	0.01	0.55	1.2	0.13	0.13
ABarappapp	7	8.38	213.31	134.86	0.23	0.4	0	0	0.06	0.16	0.12	5.88	5.92	0.12	0.22	0.01	0.06	0.15	0.06	0.02	6.34	4.52	0.09	0.38	0.02	0.44	0.13	0.01	0.2	0.07	0.09	0.14	0.32	0.09	5.39	5.87	0.9	0.55	0.06	0.13	4.44	7.43	0.05	0	0.01	1.44	1.14	0.21	0.16
ABarapppaa	16.67	12.15	183.9	110.63	0.19	0.3	0	0.27	0.25	0.08	0.22	5.58	5.24	0.1	0.38	0.04	0.06	0.14	0.11	0.22	7.06	4.86	0.26	0.85	0.03	0.25	0	0.05	0.44	0.12	0.1	0.21	0.03	0.12	5.24	7.6	0.92	0.81	0	0.05	5.11	5.86	0.02	0.03	0.15	1.5	1.59	0.34	0.44
ABarapppap	12.69	12.24	228.12	120.58	0.2	0.02	0	0.09	0.2	0.18	0.1	5.07	5.37	0.52	0.1	0.19	0	0.21	0.23	0.16	7.9	4.88	0.04	0.88	0.15	0.3	0	0.11	0.3	0.27	0.21	0.28	0.1	0.18	5.35	7	0.36	0.49	0.09	0.06	4.56	6.12	0	0.1	0.08	1.06	0.75	0.03	0.43
ABarappppa	16.69	14.36	242.57	158.2	0.09	0.19	0	0.08	0.06	0	0.29	4.26	4.88	0.08	0.12	0	0.03	0	0.15	0.09	7.89	4.76	0.15	0.09	0.06	0.2	0.03	0.32	0.28	0.18	0.2	0.19	0.1	0.03	4.96	6.8	0.71	0.13	0.03	0.05	5.06	5.84	0.06	0	0.23	1.18	1.25	0.13	0.6
ABarappppp	15.67	16.32	228.01	182.51	0.17	0.03	0	0.01	0.04	0.06	0.13	4.13	4.85	0.03	0.02	0.02	0.01	0.08	0.07	0.05	7.41	4.22	0.1	0.06	0.09	0.09	0.01	0.15	0.02	0.11	0.3	0.03	0.04	0.06	4.84	4.97	0.2	0.55	0.03	0.01	4.76	5.25	0	0	0.08	0.39	0.81	0.03	0.17
ABarpaaaaa	11.55	2.85	139.19	454.84	0.24	0.4	0.26	0.26	0.3	0.59	0.73	7.12	4.68	0.24	0.28	0.33	0.21	0.84	0.68	0.41	14.46	9.55	0.52	0.46	0.24	0.2	0.32	0.58	0.37	0.4	0.7	0.56	0.23	0.33	4.56	7.5	9.46	16.61	0.69	0.48	10.17	10.69	0.13	0.66	0.54	2.34	1.66	0.47	0.6
ABarpaaaap	7.89	4.74	138.84	411.36	0.3	0.43	0.36	0.7	0.66	0.13	0.31	5.36	4.75	0.3	0.37	0.92	0.37	0.75	0.38	0.33	11.59	10.3	0.33	0.59	0.72	0.79	0.76	0.46	1.06	0.58	1.12	0.73	0.42	0.53	3.84	7.73	8.63	9.26	0.38	0.43	4.63	5.41	0.07	0.83	0.53	1.69	1.36	0.89	0.48
ABarpaaapa	2.15	1.49	136.23	240.37	1	0.25	0.19	0.23	0.64	0.45	0.81	2.95	3.3	0.33	0.3	0.53	0.53	0.6	0.48	0.69	13.22	4.18	0.23	0.97	1.16	0.42	0.82	0.31	0.2	1.07	0.76	0.29	0.18	0.4	4.94	5.54	5.97	10.57	0.29	0.07	3.83	5	0.25	0.41	0.68	0.57	1.26	0.43	0.5
ABarpaaapp	5.42	4.69	223.78	372.57	0.3	0.05	0.76	0.61	1.57	0.33	2.15	5	6.55	0.53	1.38	0.71	0.71	0.86	1.04	1.26	24.48	8.85	0.65	1.99	1.09	1.33	1.18	1.38	0.39	0.9	0.37	1.06	0.67	0.85	4.73	10.54	10.74	11.86	1.36	0.67	5.28	3.79	0.19	0.81	1.3	2.21	2.35	0.97	0.69
ABarpaapaa	1.22	1.47	225.3	357.65	0.49	0.42	0.92	0.6	0.21	0.63	0.69	3.31	5.64	0.56	0.6	0.65	0.32	0.35	0.38	0.47	34.85	12.27	0.3	0.78	0.53	0.73	0.39	0.26	0.63	0.66	0.52	0.43	0.35	0.26	3.55	4.39	41.1	50.79	0.26	0.43	2.54	3.74	0.39	0.86	0.63	1.09	1.56	0.72	0.65
ABarpaapap	0.33	0.51	175.93	240.32	0.19	0.18	0.24	0.48	0.55	0.17	0.39	1.75	3.24	0.14	0.19	0.48	0.1	0.31	0.46	0.25	22.4	8.9	0.17	0.28	0.28	0.29	0.29	0.17	0.22	0.48	0.57	0.7	0.21	0.31	2.97	1.75	17.28	32.93	0.64	0.21	1.85	2.38	0.05	0.45	0.26	0.75	0.78	0.28	0.31
ABarpaappa	0.68	0.78	215.61	237.68	0.37	0.29	0.7	0.44	0.39	0.96	0.31	2.23	2.62	0.07	0.56	0.58	0.23	0.52	0.44	0.49	34.92	9.9	0.33	0.32	0.26	0.31	0.45	0.29	0.75	0.49	0.5	0.58	0.3	0.38	1.69	2.24	13.33	25.79	0.36	0.42	2.82	2.67	0.44	0.41	0.32	0.72	1.01	0.41	0.41
ABarpaappp	0.39	0.24	218.28	216.49	0.44	0.17	0.74	0.43	0.58	0.46	0.47	3.37	2.16	0.13	0.4	0.76	0.5	0.37	0.47	0.51	29.1	11.72	0.78	0.69	0.5	0.46	0.3	0.5	0.93	0.96	0.63	0.42	0.42	0.39	3.15	2.31	12.22	21.43	0.35	0.64	2.38	3.08	0.17	0.47	0.5	0.64	0.54	0.64	0.56
ABarpapaaa	17.15	8.24	131.41	507.76	0.34	0.42	0.26	0.46	0.27	0.53	0.46	8.09	5.61	2.54	0.52	0.43	0.18	0.35	0.44	0.2	13.11	25.6	1.06	0.71	0.36	0.34	0.42	0.82	0.84	0.27	0.22	0.14	0.47	0.59	8.01	7.43	4.96	9.41	0.59	0.19	7.24	6.54	0.76	0.46	0.41	1.56	2.17	0.33	0.61
ABarpapaap	9.42	7.2	105.27	317.71	0.18	0.34	0.35	0.55	0.71	0.46	0.53	4.43	7.11	1.89	0.61	0.51	0.3	0.32	0.22	0.32	9.16	12.92	0.4	0.64	0.4	0.27	0.25	0.37	0.31	0.48	0.22	0.36	0.16	0.3	4.96	6.58	5.06	7.83	0.38	0.27	4.77	5.29	0.31	0.47	0.75	0.55	1.13	0.17	0.66
ABarpapapa	4.87	3.58	178.59	292.66	0.38	0.36	0.27	0.27	0.53	0.82	0.44	3.63	5.23	1.94	0.93	0.32	0.4	0.29	0.14	0.78	11.22	10.88	0.63	0.63	0.14	0.53	0.33	0.58	0.28	0.36	0.41	0.65	0.39	0.7	3.97	4.16	7.31	8.21	0.28	0.57	2.72	4.63	0.52	0.84	0.61	0.86	0.6	0.81	0.85
ABarpapapp	3.45	2.91	181.18	312.18	0.29	0.28	0.27	0.88	0.64	0.6	0.5	2.87	4.58	2.18	0.33	0.44	0.84	0.43	0.37	0.41	9.93	11.63	0.46	0.48	0.33	0.32	0.6	0.49	0.59	0.65	0.26	0.61	0.34	0.32	4.05	5.32	3.72	7.2	0.43	0.43	3.08	4.31	0.07	0.78	0.48	0.97	0.8	0.28	0.58
ABarpappaa	9.05	4.38	242.8	509.17	0.54	0.87	0.54	1.01	0.58	1.03	0.72	2.93	6.58	1.01	0.97	0.64	0.7	0.1	0.29	0.77	19.72	11.06	0.83	0.58	0.9	0.63	0.61	0.53	0.72	1.57	0.19	0.33	0.7	0.22	8.6	8.61	13.72	19.3	0.49	0.72	5.22	6.59	0.57	0.6	1.07	1.5	1.64	0.39	0.8
ABarpappap	5.86	4.48	157.68	345.5	0.26	0.51	0.13	0.59	0.52	0.25	0.84	4.64	4.88	0.27	0.46	0.16	0.38	0.21	0.19	0.28	11.85	4.38	0.45	0.58	0.13	0.75	0.39	0.06	0.33	1.05	0.55	0.42	0.3	0.1	3.34	5.06	11.46	13.39	0.38	0.62	3.71	4.53	0.3	0.58	0.29	0.65	0.94	0.36	0.53
ABarpapppa	3.82	3.57	210.71	468.8	0.32	0.14	0.49	0.27	0.3	0.5	0.52	2.66	6.66	0.74	0.75	0.11	0.45	0.26	0.31	0.37	22.42	11.38	0.22	0.75	0.28	0.62	0.5	0.28	0.94	0.59	0.74	0.72	0.63	0.38	4.5	4.69	16.36	25.39	0.19	0.3	4.36	5.78	0.3	0.14	0.36	0.76	1.15	0.38	0.8
ABarpapppp	7.34	4.23	199.83	463.29	0.29	0.2	0.07	0.22	0.39	0.48	0.18	3.29	6.52	0.31	0.31	0.12	0.27	0.44	0.27	0.08	22.09	5.62	0.53	0.39	0.29	0.16	0.27	0.29	0.55	0.18	0.56	0.48	0.39	0.33	3.11	3.06	13.96	27.61	0.12	0.39	4.95	3.62	0.09	0.31	0.21	0.42	1.22	0.6	0.46
ABarppaaaa	2.72	2.97	233.94	230.16	0.31	0.5	0.81	1.01	0.37	1.24	1.01	2.81	1.7	77.23	72.89	0.42	0.7	0.52	0.77	0.94	22.62	7.11	0.78	1.24	1.35	1.08	0.67	1.02	0.7	1.18	0.98	1.16	0.79	0.97	3.26	3.95	7.66	27.51	1.12	0.56	3.5	5.27	0.31	0.78	1.36	0.76	1.4	0.95	0.55
ABarppaaap	2.01	1.24	142.31	208.01	0.36	0.34	0.69	0.86	0.22	0.26	0.33	2.46	2.5	70.25	46.91	0.37	0.8	0.39	0.48	0.36	16.98	2.97	0.46	0.27	0.87	0.22	0.28	0.82	0.47	0.99	0.42	0.53	0.49	0.1	1.93	2.97	7.1	24.55	0.52	0.66	2.92	3.13	0.24	0.15	0.83	0.64	0.79	0.59	0.53
ABarppaapa	1.01	1.03	169.52	185.94	0.28	0.21	0.87	1.59	0.21	0.59	0.37	1.52	1.36	71.76	47.82	0.36	0.27	0.48	0.33	0.76	29.29	4.4	0.29	0.55	0.56	0.26	0.31	0.4	0.18	1.15	0.77	0.99	0.39	0.26	2.05	1.94	2.31	15.81	0.33	0.34	1.99	2.61	0.31	0.29	0.63	0.47	0.42	0.48	0.27
ABarppaapp	0.96	1.5	187.16	228.46	0.34	0.68	1.56	0.92	0.71	0.88	0.91	3.49	2.35	94.73	65.55	0.63	0.45	0.22	0.81	0.56	45.91	9.92	1.25	0.33	0.47	0.22	0.51	0.36	0.5	1.2	0.53	0.79	0.51	0.63	4.19	3.53	10.58	18.32	0.3	0.74	3.53	4.48	0.41	0.54	0.81	0.99	1.41	0.58	0.56
ABarppapaa	2.25	1.33	257.95	268.38	0.25	0.5	0.34	0.85	0.42	0.69	0.19	2.07	4.06	114.88	166.77	0.18	0.74	0.39	0.16	1.34	48.61	11.76	0.06	0.62	0.29	0.3	0.49	0.71	0.83	0.46	1.02	0.65	0.34	1.82	1.52	2.84	20.72	20.64	0.3	0.36	3.58	5.31	0.44	0.52	0.7	0.83	1.22	0.32	0.42
ABarppapap	3.18	1.87	381.13	369.42	0.23	0.36	0.79	0.13	0	0.24	0.66	1.95	6.63	138.36	220.35	0.43	0.34	0.37	0.08	0.53	56.81	13.79	0.29	0.28	0.15	0	0.42	0.05	1.23	0.31	0.74	0.77	0.44	0.51	3.71	2.9	26.38	24.91	0.36	0.37	4.04	6.85	0.31	0.19	0.32	0.47	0.48	0.42	0.11
ABarppappa	1.25	1.5	342.14	352.01	0.09	0.18	0.47	0.57	0.09	0.31	0.49	2	4.71	97.01	219.94	0.44	0.43	0.18	0.39	0.38	27.61	20.12	0.32	0.42	0.22	0.06	0.35	0.13	0.67	0.7	0.28	0.33	0.23	0.52	4.07	3.54	18.61	21.18	0.2	0.37	5.55	6.24	0.05	0.13	0.05	0.56	1.17	0.39	0.35
ABarppappp	2.36	2.46	444.94	409.03	0.14	0.1	0.26	0	0.23	0.2	0.26	4.84	12.15	159.59	258.57	0.21	0.24	0.12	0.1	0.51	42.65	20.68	0.16	0.11	0.31	0.01	0.08	0.52	0.19	0.52	0.35	0.58	0.17	0.09	8.05	6.02	29.02	30.52	0.08	0.08	7.2	9.61	0.36	0.26	0.2	0.93	0.96	0.14	0.18
ABarpppaaa	4.28	2.24	242.53	379.5	0.49	0.45	0.49	0.6	1.4	0.96	0.92	2.99	4.31	49.53	101.62	0.48	0.51	0.66	0.55	0.82	4.71	8.56	0.84	0.55	0.49	0.81	1.08	0.45	1.06	1.34	1.09	0.85	0.98	0.5	12.03	3.64	8.21	26.77	0.64	0.88	5.09	3.1	1.27	0.7	0.83	0.61	0.97	0.51	0.66
ABarpppaap	3.49	3.52	158.42	243.47	0.19	0.16	0.46	0.4	0.42	0.69	0.23	2.86	2.97	51.93	84.54	0.55	0.43	0.16	0.39	0.61	2.85	4.74	0.4	0.45	0.26	0.36	0.28	0.5	0.34	0.61	0.71	0.7	0.25	0.48	4.33	2.36	5.93	23.97	0.34	0.42	3.7	2.88	0.14	0.76	0.18	0.62	0.94	0.22	0.95
ABarpppapa	0.63	0.66	165.45	163.6	0.64	0.25	0.37	0.86	0.26	0.51	0.46	2.06	2.82	24.12	50.18	0.4	0.4	0.43	0.38	0.27	5.86	11.08	0.21	0.66	0.59	0.33	0.51	0.58	0.25	0.73	0.66	0.73	0.42	0.63	2.5	3.05	7.56	11.64	0.4	0.24	3.03	2.02	0.59	0.39	0.3	0.42	0.46	0.39	0.63
ABarpppapp	1.82	2.23	214.52	212.39	0.44	0.43	0.53	0.49	1.01	0.47	0.47	2.97	5.02	47.78	92.89	0.37	0.44	0.6	0.94	0.58	10.18	8.27	0.72	0.51	0.32	0.69	0.58	0.33	0.92	0.64	0.48	0.63	0.26	0.54	3.85	3.81	12.44	21.91	0.56	0.66	4.08	3.87	0.13	1.23	0.53	0.47	1.37	0.77	0.44
ABarppppaa	2.5	1.87	213.21	347.33	0.07	0.07	0.3	0.25	0.32	0.36	0.27	4.19	5.22	275.62	178.08	0.21	0.28	0.87	0.63	0.32	13.1	10.34	0.33	0.48	0.38	0.19	0.35	0.3	0.52	1.27	0.47	0.38	0.33	0.19	4.25	2.92	25.72	42.41	0.18	0.44	2.85	2.77	0.42	0.36	0.46	1.05	0.71	0.52	0.47
ABarppppap	2.77	0.86	280.32	399.74	0.18	0.28	0.08	0.14	0.39	0.31	0.42	5.94	4.72	268.09	221.74	0.36	0.04	0.2	0.18	0.28	15.71	12.68	0.5	0.55	0.16	0.12	0.2	0.4	0.47	1.05	0.7	0.7	0.12	0.11	4.88	4.33	20.07	45.84	0.12	0.08	4.89	4.34	0.14	0.1	0.18	0.99	1.25	0.45	0.56
ABarpppppa	1.01	1.31	227.97	383.68	0.17	0.44	0.15	0.1	0.6	0.62	0.2	4.25	5.58	215.44	129.74	0.14	0.25	0.35	0.3	0.22	43.47	3.71	0.46	0.36	0.22	0.33	0.12	0.08	0.09	0.65	0.17	0.8	0.57	0.33	3.36	4.49	17.16	39.96	0.74	0.41	3.09	4.77	0.35	0.49	0.23	0.78	0.48	0.65	0.24
ABarpppppp	1.71	3.01	484.75	496.65	0.16	0.13	0.12	0.12	0.25	0.25	0.12	7.57	6.04	258.44	171.12	0.17	0.16	0.07	0.16	0.09	54.14	5.28	0.42	0.39	0.14	0.19	0.14	0.11	0.31	1.25	0.68	0.88	0.22	0.13	5.6	5.83	27.54	50.02	0.55	0.19	4.17	6.6	0.03	0.23	0.21	0.73	1.06	0.29	0.22
ABplaaaaaa	10	4.9	93.6	486.16	0.5	0.38	0.73	0.54	0.64	0.56	0.88	4.6	7.92	0.45	0.51	0.65	0.68	0.43	0.62	0.37	22.64	11.44	1.34	1.19	0.9	0.76	0.91	0.37	0.7	0.62	0.85	0.49	0.65	0.87	5.66	7.89	1.56	4.46	0.73	0.69	4.67	7.43	0.37	0.64	0.74	1.44	1.37	0.57	0.45
ABplaaaaap	5.93	5.46	91.26	227	0.18	0.29	0.51	0.97	0.4	0.42	0.62	2.64	3.24	0.4	0.29	0.41	0.99	0.23	0.38	0.9	9.09	5.45	0.47	0.37	0.25	0.54	0.99	0.42	1.38	0.69	0.51	0.56	0.26	0.65	3.79	3.16	1.65	2.59	0.46	0.32	2.45	2.55	0.74	0.67	0.46	0.86	1.03	0.34	0.4
ABplaaaapa	5.24	2.8	120.89	278.56	0.35	0.54	1.05	0.46	0.51	0.6	0.65	3.2	6.25	0.39	0.48	0.24	0.23	0.62	0.79	0.36	27.47	17.55	0.49	0.74	0.29	0.88	0.99	0.85	0.46	0.81	0.48	0.93	0.51	0.29	4.52	5.02	1.17	2.34	0.18	0.26	4.24	4.26	0.7	0.63	0.32	0.85	1.28	0.49	0.43
ABplaaaapp	5.07	2.56	121.34	252.51	0.27	0.37	0.8	1.07	0.21	0.49	0.35	3.66	5.4	1.01	0.13	0.4	0.43	0.48	0.37	0.27	17.15	13.13	0.42	0.55	0.57	0.14	0.71	0.11	1.7	0.56	0.53	0.58	0.57	0.18	3.56	4.19	0.68	2.02	0.12	0.47	4.02	2.8	0.21	0.38	0.5	1.34	1.17	0.45	0.62
ABplaaapaa	10.94	9.21	178.5	428	0.6	0.42	0.92	1.51	0.92	1.1	1.2	4.42	5.95	1.02	0.78	0.66	0.71	0.68	0.73	0.45	29.06	4.28	1.42	0.89	1	0.4	0.9	0.62	0.49	0.99	1.07	0.62	0.37	0.66	4.23	7.34	16.59	22.69	1.24	0.66	4.27	5.45	0.53	0.58	1.04	2.45	1.55	0.84	0.87
ABplaaapap	7.38	7.37	121.75	245.38	0.44	0.32	0.19	0.54	0.55	0.6	0.37	2.96	4.03	0.09	0.66	0.23	0.35	0.42	0.45	0.33	26.9	25.44	0.52	0.62	0.49	0.46	0.55	0.38	0.14	0.66	0.42	0.37	0.39	0.46	2.99	3.65	9.77	17.83	0.24	0.32	3.74	4.25	0.33	0.23	0.52	0.96	0.94	0.49	0.3
ABplaaappa	7.66	7.85	154.98	298.84	0.41	0.33	0.72	0.67	0.37	0.51	0.4	3.44	5.23	0.12	0.7	0.72	0.69	0.34	0.33	0.3	108.19	39.38	0.71	0.53	0.38	0.31	0.73	0.4	0.92	0.88	0.63	0.77	0.35	0.48	3.5	4.28	12.51	11.7	0.35	0.36	4.99	3.55	0.58	0.39	0.64	1.02	0.78	0.48	0.8
ABplaaappp	7.55	4.97	145.68	231.28	0.3	0.25	0.49	0.26	0.23	0.54	0.37	2.38	5.21	0.05	0.22	0.31	0.28	0.09	0.46	0.28	69.08	37	0.31	1.09	0.45	0.39	0.1	0.24	1.25	1.01	0.59	0.91	0.29	0.19	1.83	3.52	11.56	14.11	0.36	0.31	4.91	5.52	0.12	0.43	0.75	1.04	0.63	0.44	0.59
ABplaapaaa	22.46	22.92	129.78	310.78	0.33	0.44	0.26	0.47	0.33	0.22	0.61	5.79	10.21	0.57	0.42	0.37	0.49	0.39	0.49	0.2	26.37	6.71	0.59	0.39	0.47	0.21	0.45	0.67	0.76	0.61	0.49	0.51	0.36	0.45	10	13.07	6.37	13.66	0.5	0.69	7.11	9.06	0.46	0.18	0.45	2.01	1.63	0.93	0.46
ABplaapaap	15.52	17.56	119.9	304.94	0.22	0.28	0.17	0.4	0.35	0.06	0.2	5.29	4.95	0.07	0.14	0.43	0.42	0.24	0.3	0.45	15.94	5.18	0.47	0.54	0.16	0.18	0.35	0.18	0.96	0.49	0.12	0.6	0.3	0.13	6.9	4.78	4.17	6.99	0.19	0.27	5.37	5	0.5	0.35	0.24	0.76	0.97	0.54	0.44
ABplaapapa	17.02	19.06	190.88	264.5	0.28	0.29	0.59	0.27	0.31	0.61	0.42	6.1	7.58	0.35	0.12	0.47	0.36	0.17	0.58	0.43	16.33	8.05	0.36	0.48	0.32	0.51	0.78	0.41	0.81	0.73	0.57	0.65	0.49	0.21	9.82	10.7	5.28	8.21	0.4	0.4	7.31	8.83	0.11	0.3	0.36	0.97	1.35	0.22	0.29
ABplaapapp	13.32	14.34	154.33	253.63	0.41	0.21	0.31	0.69	0.38	0.51	0.4	2.88	5.48	0.16	0.37	0.39	0.48	0.15	0.25	0.61	7.37	4.92	0.18	0.49	0.1	0.19	0.21	0.36	0.88	0.29	0.09	0.3	0.27	0.21	5.51	5.88	2.49	4.87	0.78	0.21	3.42	4.51	0.31	0.64	0.33	0.79	1.6	0.2	0.04
ABplaappaa	21.01	16.58	370.57	257.7	0.19	0.45	0.48	0.6	0.32	0.36	0.83	11.69	18.15	1.16	0.41	0.43	0.23	0.26	0.7	0.28	39.9	24.06	0.29	0.8	0.53	0.63	0.65	0.74	1.19	0.96	0.85	0.68	0.69	0.7	18.53	17.32	47.63	69.73	0.1	0.3	13.82	14.56	0.55	0.92	0.64	2.39	1.76	0.69	0.71
ABplaappap	13.98	9.2	293.39	237.93	0.19	0.13	0.23	0.56	0.12	0.36	0.21	4.08	8.81	0.02	0.09	0.38	0.08	0.09	0.25	0.43	36.75	14.88	0.12	0.13	0.13	0.22	0.08	0.19	0.29	0.12	0.37	0.51	0.25	0.05	6.52	6.43	42.97	45.99	0.15	0.11	7.78	6.81	0.1	0.08	0.17	0.63	0.77	0.17	0.18
ABplaapppa	8.61	3.95	403.37	246.68	0.18	0.06	0.11	0.07	0.01	0.42	0.02	3.85	8.58	0.08	0.2	0.03	0.03	0.23	0.36	0.09	40.17	25.25	0.12	0.03	0.15	0	0.05	0.14	0.38	0.58	0.12	0.18	0.21	0.41	6.79	9.46	28.34	55.3	0.09	0.11	7.52	5.68	0.1	0.16	0.04	0.31	0.26	0.11	0.03
ABplaapppp	7.19	3.06	404.92	355.18	0.12	0.05	0.09	0.24	0	0.11	0.22	4.09	8.65	0.06	0.11	0.04	0.1	0.04	0.07	0.18	39	27.51	0.16	0.11	0.05	0.02	0.04	0.04	0.24	0.4	0.23	0.23	0.11	0.17	6.28	8.14	25.09	57.54	0.11	0.12	6.7	5.9	0	0.03	0.17	0.45	0.36	0.1	0.04
ABplapaaaa	20.53	23.99	252.45	286.99	0.26	0.26	0.55	0.34	0.19	0.66	0.42	3.73	5.62	22.97	8.55	0.41	0.18	0.14	0.55	0.68	14.98	11.03	8.43	21.08	0.4	0.27	0.37	0.25	0.34	0.48	0.45	0.55	0.17	0.36	6.88	4.56	1.15	0.46	0.55	0.25	6.73	8.31	0.39	0.31	0.68	1.2	1.22	0.3	0.22
ABplapaaap	21.25	24.24	314.91	223.81	0.1	0.28	0.59	0.09	0.43	0.31	0.26	2.65	5.5	19.13	8.55	0.45	0.21	0.22	0.18	0.51	9.14	13.78	5.85	17.14	0.17	0.09	0.3	0.36	1.12	0.47	0.94	0.45	0.21	0.37	6.22	2.89	1.31	0.46	0.25	0.23	7.57	8.49	0.06	0.45	0.32	0.73	0.88	0.22	0.14
ABplapaapa	15.67	21.23	280.89	260.4	0.63	0.54	0.71	0.54	0.58	0.66	1.09	2.03	11.83	22.6	17.65	0.3	0.37	0.32	0.53	0.53	31.17	16.87	13.83	27.22	0.41	0.36	0.32	0.39	0.52	0.35	0.56	0.61	0.53	0.28	11.87	8.42	4.7	1	0.29	0.32	13.54	12.83	0.34	0.85	0.17	1.33	1.19	0.59	0.25
ABplapaapp	17.09	17.04	308.52	334.64	0.28	0.26	0.21	0.19	0.12	0.01	0.38	2.9	11.96	21.37	12.54	0.23	0.28	0.32	0.1	0.53	30.85	20.97	14.65	20.3	0.02	0.08	0.21	0.2	0.4	0.5	0.33	0.4	0.46	0.28	11.25	5.8	1.45	0.89	0.13	0.38	14.22	10.03	0.03	0.38	0.42	1.09	0.82	0.24	0.22
ABplapapaa	17.2	20.79	374.97	369.64	0.24	0.15	0.42	0.32	0.14	0.05	0.28	3.89	7.77	29.17	38.3	0.37	0.3	0.16	0.15	0.42	34.33	29.6	0.64	1.64	0.45	0.28	0.49	0.18	0.42	0.52	0.39	0.8	0.28	0.13	7.58	6.97	10.42	24.04	0.14	0.17	9	7.16	0.17	0.27	0.17	0.61	0.51	0.15	0.4
ABplapapap	19.21	32.54	374.18	450.59	0.09	0.34	0	0.25	0.05	0.02	0.2	5.55	13.2	39.09	48.31	0.02	0.51	0.13	0.35	0.3	42.45	37.2	1.21	2.15	0.12	0.17	0.17	0	0.4	0.39	0.23	0.56	0.11	0.13	12.53	10.66	15.48	32.04	0.18	0.09	11.61	8.74	0.88	1.17	0.27	0.72	0.57	0.05	0.22
ABplapappa	13.71	26.48	318.45	363.24	0.09	0.03	0.05	0.01	0.04	0.05	0.18	8.06	15.29	37.26	34.84	0.23	0.16	0.15	0.11	0.06	52.35	23.17	0.99	1.7	0.09	0.07	0.36	0.04	0.09	0.17	0.18	0.73	0.18	0.13	15.2	11.13	10.71	21.37	0.04	0.21	8.91	6.76	2.69	3.68	1.63	0.73	0.83	0.02	0.28
ABplapappp	13.12	27.64	245.1	276.2	0.16	0.21	0.06	0.07	0.01	0.14	0.3	8.93	10.19	33.55	34.26	0.12	0.09	0.15	0.28	0.09	41.41	15.93	0.76	1.73	0.14	0.08	0.09	0.06	0.58	0.34	0.3	0.17	0.12	0.04	10.75	9.03	9.41	20.59	0.03	0.19	5.65	6.15	2.72	5.13	2.15	0.75	0.75	0.1	0.03
ABplappaaa	4.99	7.36	419.87	384.64	0.15	0.15	0.14	0.06	0.13	0.12	0.23	5.86	14.25	30.35	10.75	0.12	0	0.07	0.19	0.17	66.37	46.22	0.29	0.06	0.03	0.03	0	0.02	0.06	0.08	0.06	0.29	0.11	0.2	8.6	7.64	14.67	37.61	0.14	0.1	5.76	7.06	0.04	0.01	0.16	0.85	1.13	0.08	0.13
ABplappaap	5.98	8.52	339.15	418.62	0.09	0.15	0.02	0.06	0.04	0.25	0.08	9.75	11.6	28.03	10.29	0.37	0.09	0.19	0.01	0.03	66.6	44.81	0.07	0.18	0.02	0.06	0.08	0.16	0.28	0.34	0.32	0.38	0.19	0.29	8.21	6.51	16.51	42.9	0.04	0.09	6.1	5.33	0.02	0.16	0.03	1.08	0.38	0.01	0.04
ABplappapa	5.18	3.47	334.99	407.16	0.17	0.2	0.26	0.27	0.28	0.38	0.2	3.29	9.03	24.81	4.89	0.16	0.19	0.21	0.31	0.43	78.73	45.82	0.17	0.35	0.14	0.13	0.07	0.31	0.37	0.22	0.43	0.56	0.24	0.18	7.67	5.64	13.8	34.12	0.07	0.15	6.98	7.04	0.18	0.4	0.16	0.87	0.18	0.19	0.13
ABplappapp	5.09	4.35	340.86	390.61	0.33	0.14	0	0.07	0	0.34	0.16	7.15	10.62	30.37	10.74	0.29	0.31	0.11	0.05	0.1	68.99	47.39	0.02	0.1	0.27	0	0.07	0.12	0.35	0.19	0.16	0.44	0.06	0.09	8.1	6.97	13.62	40.64	0.11	0.04	5.63	7.07	0.19	0.25	0.31	0.98	0.47	0.03	0.01
ABplapppaa	8.79	11.59	201.81	267.95	0.17	0.04	0.02	0.24	0	0.24	0.57	7.17	9.4	15.26	5.22	0.12	0.1	0.37	0.14	0.23	19.05	13.06	0.01	0.45	0.24	0	0	0.09	0.57	0.11	0.67	0.45	0.07	0.25	9.85	7.9	9.24	19.7	0	0.2	5.55	7.53	0	0.22	0	1.38	1.18	0.16	0.08
ABplapppap	6.77	7.97	153.21	192.21	0.03	0.05	0	0.04	0.01	0.02	0.15	5.64	5.4	11.22	3.75	0.17	0	0.18	0.05	0	12.33	9.21	0	0.16	0.04	0.01	0.03	0.03	0	0.09	0.25	0.08	0.01	0	8.53	5.7	7.03	14.26	0.08	0.13	4.56	7.16	0.01	0.02	0.06	1.15	0.63	0.05	0.09
ABplappppa	6.75	8.66	300.54	178.12	0.12	0.07	0	0.07	0.09	0.18	1.04	7.59	8.42	13.75	4.88	0.36	0.11	0.26	0.15	0.25	15.05	13.2	0.28	0.36	0.39	0.05	0.18	0.11	0.19	0.1	0.56	0.57	0.15	0.36	7.82	5.81	8.11	13.44	0.05	0.29	5.59	8.43	1.09	0.91	0.46	1.97	1.18	0.45	0.41
ABplappppp	4.46	6.28	152.36	161.18	0.09	0.4	0	0.06	0	0.07	0.07	5.66	5.92	9.33	3.73	0.11	0.1	0.02	0.01	0	11.5	8	0.08	0.21	0	0.16	0	0.02	0.11	0.19	0.12	0.16	0.11	0.16	7.27	4.86	7.51	10.97	0.14	0.04	5.32	7.78	1.1	0.29	0.6	1.51	0.49	0.07	0.01
ABplpaaaaa	30.9	29.92	292.58	344.73	0.13	0.11	0.01	0.04	0	0	0.06	10.69	8.51	0.13	0.04	0.06	0.14	0.13	0.1	0.18	11.38	13.55	0.1	0.24	0.07	0.08	0.05	0.09	0.06	0.08	0.04	0.29	0.11	0.1	7.08	9.07	0.69	0.06	0.05	0.02	4.95	4.5	0.09	0.01	0	0.81	0.78	0.06	0.1
ABplpaaaap	26.22	20.62	275.76	280.9	0.05	0.09	0	0.05	0.01	0.09	0.02	8.48	6.78	0.22	0.01	0.13	0	0.03	0.06	0.06	8.09	11.49	0	0.02	0.04	0	0.01	0.08	0.1	0.09	0.06	0.2	0.15	0.06	5.89	5.67	0.3	0.23	0	0.03	4.54	4.55	0.09	0.06	0.01	0.66	0.67	0.03	0.09
ABplpaaapa	42.49	29.84	403.34	392.97	0.22	0.29	0.04	0	0.03	0.1	0.15	13.79	9.87	0.03	0.27	0.05	0.06	0.27	0.44	0.19	14.38	19.74	0.02	0.42	0.32	0.19	0.18	0.01	0.28	0.33	0.47	0.09	0.05	0.09	8.79	10.25	0.86	0.67	0.14	0.59	6.2	5.93	0.03	0.3	0.19	1.87	0.95	0.04	0.05
ABplpaaapp	35.06	29.51	407.69	273.06	0.05	0.18	0.12	0.1	0.1	0.19	0.01	11.78	11.43	0.04	0.09	0.03	0.23	0.06	0.02	0.07	18.4	13.99	0.08	0.07	0.19	0.15	0.03	0.06	0.5	0.2	0.15	0.1	0.1	0.1	7.81	8.53	1	0.21	0.09	0.03	5.51	5.71	0	0.1	0	1.03	0.41	0.14	0.01
ABplpaapaa	51.34	49.04	305.74	345.11	0.11	0.27	0.19	0.01	0.06	0.16	0.1	11.95	11.18	0.04	0	0.11	0.05	0.15	0.04	0.17	9.55	14.48	0.28	0.24	0.01	0.25	0.21	0.35	0.5	0.22	0.03	0.26	0.07	0.22	11.11	11	0.68	0.46	0.3	0.27	7.13	7.04	0.08	0.03	0	1.24	1.26	0.01	0.03
ABplpaapap	54.61	50.81	298.11	315.42	0.04	0.34	0.31	0.2	0.07	0.22	0.15	13.65	12.87	0.08	0.06	0.46	0.06	0.08	0.07	0.1	14.6	18.19	0.22	0.31	0	0.14	0.13	0.08	0.16	0.3	0.06	0.27	0.09	0.05	14.69	12.03	0.92	0.76	0.37	0.37	6.45	9.93	0	0.17	0.01	1.38	1.13	0.25	0.23
ABplpaappa	44.45	51.49	310.59	276.08	0.08	0.16	0.01	0.17	0.1	0.23	0.09	11.47	12.06	0.07	0.22	0.34	0.07	0.04	0.05	0.05	18.07	17.21	0.02	0.16	0.03	0.07	0.1	0.08	0.12	0.31	0.16	0.02	0.11	0.18	10.73	10.2	0.39	0.25	0.29	0.29	8.07	9.21	0	0.16	0.16	0.71	0.7	0.14	0.1
ABplpaappp	47.41	49.43	372.23	249.54	0.21	0.27	0.12	0.39	0.01	0.11	0.12	8.6	13.65	0.23	0.09	0.21	0.14	0.01	0.1	0.16	22.37	12.46	0.23	0.26	0.05	0.06	0.08	0	0.37	0.29	0.08	0.18	0.28	0.12	13.22	12.74	0.86	0.31	0.1	0.3	8.97	6.39	0.02	0.25	0.25	0.8	1.57	0.22	0.15
ABplpapaaa	13.83	22.8	208.09	153.27	0.03	0.07	0.02	0.18	0.05	0.05	0.05	7.5	5.32	0	0.02	0.1	0	0.2	0.04	0	8.24	7.83	0.1	0.31	0.04	0.04	0.17	0.19	0	0.01	0.23	0.05	0	0	4.86	6.73	0.34	0.2	0.05	0	4.75	5.88	0.11	0	0.02	0.91	1.55	0.03	0.01
ABplpapaap	14.89	19.09	228.54	141.6	0.05	0.02	0.04	0	0.03	0.01	0.06	7.92	5.74	0	0	0.03	0.13	0.06	0.06	0	8.32	8.13	0.14	0.31	0	0.07	0.05	0.04	0	0.04	0	0.04	0.01	0.05	4.51	5.92	0.27	0.07	0.04	0	5.01	5.51	0.02	0	0.01	0.94	0.62	0.1	0.07
ABplpapapa	11.22	13.33	193.81	115.2	0.09	0.09	0.04	0.05	0	0.09	0.06	6.25	5.95	0.01	0.03	0.06	0	0.01	0.16	0.03	8.73	8.94	0.06	0.24	0.03	0.13	0	0	0.08	0.02	0.15	0	0.06	0.04	4.73	6.11	0.25	0.15	0	0	5.34	6.85	0	0	0	0.54	0.53	0.06	0.02
ABplpapapp	12.1	13.62	170.44	121.32	0.15	0.15	0	0.03	0.02	0.17	0	5.92	6.76	0	0.04	0.01	0	0.01	0.11	0.04	8.49	7.89	0.05	0.21	0.01	0	0.03	0	0.11	0	0.04	0.13	0.15	0.12	5	6.65	0.6	0.32	0.08	0.01	5.18	6.79	0.02	0	0	0.86	1	0.12	0.13
ABplpappaa	5.01	5.67	176.79	78.95	0	0	0	0	0	0	0.02	2.9	3.03	0.06	0	0	0.03	0.03	0	0.03	7.96	4.14	0	0.06	0	0	0.03	0.05	0.03	0	0	0	0	0	3.23	3.38	0.1	0	0	0	2.91	3.31	0	0	0	0.1	0.21	0.83	0.06
ABplpappap	11.73	15.7	196.01	198.03	0.55	0.48	0.51	0.29	0.34	0.11	0.44	8.83	7.29	0.21	0.29	0.68	0.2	0.22	0.56	0.2	14.03	9.37	0.97	0.23	0.6	0.33	0.14	0.17	0	0.22	0.17	0.27	0.5	0.19	7.11	9.59	0.96	0.72	0.04	0.08	6.76	8.63	0.12	0.23	0.38	2.33	2.61	1.09	0.44
ABplpapppa	7.27	10.44	130.57	155.18	0.04	0.09	0.03	0.04	0	0.07	0.14	5.28	6.07	0.01	0.1	0.04	0.01	0.79	0.09	0.06	5.08	8.7	0.72	0.01	0	0.05	0.01	0	0.02	0.03	0.01	0.07	0.01	0.01	5.4	6.3	0.28	0.22	0.03	0.02	4.44	5.4	0	0	0.15	0.42	0.93	0.13	0.11
ABplpapppp	7.52	11.23	130.49	149.57	0.09	0.09	0.02	0.02	0.07	0.01	0.04	5.27	6.41	0.04	0.1	0.16	0.13	1.02	0	0	5.69	8.15	0.38	0.01	0	0.06	0.03	0.08	0.37	0	0.07	0.21	0.06	0.18	5.84	6.56	0.24	0.28	0.05	0.01	4.7	5.28	0.02	0	0.06	1.09	0.87	0.02	0
ABplppaaaa	16.71	14.13	145.13	138.89	0.03	0.11	0.06	0.04	0	0.34	0.19	7.51	6.21	0.06	0.83	0.14	0.08	0.32	0.54	1.85	8.94	6.99	0.13	0.14	0.04	0	0.01	0.07	0.2	0.11	0.05	0.04	0.14	0.12	6	6.25	0.05	0.26	0.11	0.11	4.62	4.07	0.06	0.11	0.21	0.35	0.61	0.16	0.06
ABplppaaap	39.75	32	503.72	249.14	0.56	0.51	0.32	0.39	0.41	0.81	0.73	16.81	18.29	0.95	0.37	0.34	0.15	0.34	1.34	5.54	26.31	18.98	0.43	0.27	0.51	0.05	0.25	0.9	0.63	0.6	0.1	0.13	0.32	0.09	14.73	18.03	1.36	1.98	0.05	0.09	12.24	8.3	0.34	0.59	0.01	3.84	3.67	0.32	0.46
ABplppaapa	12.75	10.68	151.73	103.44	0.24	0.32	0	0.17	0.09	0.51	0.42	8.59	6.55	0.17	0.29	0.15	0.19	0.03	0.54	2.71	11.46	5.14	0.2	0.14	0.06	0	0.07	0.35	0.27	0.06	0.14	0.31	0.08	0.27	6.07	5.18	0.6	0.72	0.12	0	6.01	5.69	0.16	0.06	0.12	1.31	1.11	0.08	0.24
ABplppaapp	10.12	10.2	87.84	99.82	0.08	0.24	0	0.03	0.09	0.32	0.15	8.13	5.79	0.06	0.12	0.19	0.11	0.12	0.61	3.02	9.04	4.14	0.22	0.17	0.14	0.55	0.08	0.26	0.13	0.17	0.13	0.17	0.06	0.06	5.47	5.18	0.32	0.83	0.17	0.02	5.37	5.39	0.06	0.28	0	1.31	1.22	0.25	0.09
ABplppapaa	21.71	12.67	181.14	200.02	0.22	0.07	0.13	0.3	0.05	0.12	0.05	6.54	8.15	0.27	0.4	0.18	0.09	0.18	0.11	0	15.67	18.58	0.12	0.16	0.39	0.02	0.05	0.03	0.3	0.1	0.17	0.08	0.07	0.13	6.6	8.34	0.25	0.35	0.07	0.14	4.82	5.4	0.06	0.11	0.01	1.1	1.27	0.09	0.2
ABplppapap	23.83	13.03	167.26	210.63	0.3	0.28	0.05	0.1	0.19	0.23	0.41	7.69	9.82	0.07	0.77	0.25	0.15	0.18	0.23	0.03	18.96	21.36	0.11	0.39	0.09	0	0.12	0.09	0.35	0.23	0.06	0.34	0.19	0.52	7.19	8.34	0.43	0.69	0.06	0.3	5.4	5.67	0.07	0.15	0.07	1.6	1.04	0.08	0.1
ABplppappa	20.04	13.08	173.12	188.71	0.16	0.14	0.07	0.22	0	0.1	0.17	7.22	8.59	0.09	0.16	0.04	0.06	0.12	0.21	0.04	10.52	12.34	0.12	0.02	0.05	0	0.14	0.06	0.19	0.05	0.14	0.17	0.11	0.14	4.74	7.09	0.66	0.54	0.07	0.12	5.33	6.65	0.06	0.16	0.25	1.16	0.67	0.03	0
ABplppappp	19.47	13.8	145.35	150.62	0.07	0.08	0.04	0.02	0	0.09	0.34	6.66	6.86	0.07	0.13	0.19	0.07	0.16	0.35	0	8.69	12.55	0.56	0.04	0.16	0	0.11	0.08	0.11	0.01	0.16	0.1	0.15	0.34	5.03	8.34	0.21	0.67	0.49	0.1	6.11	7.07	0.06	0.1	0.02	1.44	1.02	0.17	0.3
ABplpppaaa	15.91	16.82	105.12	114.34	0.1	0.07	0	0.04	0.08	0.42	0.11	7.66	6.19	0.06	0.17	0.05	0.06	0.04	0.15	0.16	6.99	5.36	0.12	0.21	0.11	0.04	0.03	0.03	0.1	0.26	0.06	0.06	0.04	0.08	5.03	5.46	0.33	0.87	0.18	0.07	5.12	5.79	0	0.1	0.06	0.95	1.24	0.09	0.06
ABplpppaap	15.27	14.1	90.05	113.5	0.15	0.3	0.07	0.07	0.21	0.33	0.11	7.05	6.49	0.19	0.12	0.26	0.21	0.12	0.16	0.26	5.41	4.82	0.17	0.05	0.1	0.34	0.03	0.04	0.08	0.08	0.04	0.14	0.26	0.03	4.95	5.24	0.78	0.66	0.09	0.23	5.87	5.99	0.09	0.16	0.12	0.82	0.92	0.1	0.12
ABplpppapa	7.96	7.62	108.87	89.57	0.16	0.04	0	0.02	0	0.03	0.01	4.63	4.85	0.01	0.05	0.15	0.06	0.02	0.09	0.05	7.14	5.53	0	0.06	0	0	0	0.03	0.17	0.14	0.18	0.15	0.06	0.32	4.04	4.87	0.18	0.24	0	0.12	5.32	5.49	0.58	0.01	0.03	0.55	0.52	0.07	0.04
ABplpppapp	13.42	15.96	139.42	147.42	0.63	0.35	0	0.37	0.01	0.64	0.38	7.75	8.9	0.26	0.74	0.35	0.24	0.51	0.35	0.53	10.18	8.69	0.2	0.51	0.13	0.01	0.61	0.2	0.25	0.21	0.31	1.08	0.73	0.39	7.62	9.51	1.47	1.12	0.62	0.4	6.84	9.1	0.49	0.14	0.4	1.91	1.06	0.35	0.95
ABplppppaa	12.31	11.01	94.13	125.43	0.09	0.2	0	0.05	0	0.17	0.29	7.78	6.76	0.06	0.05	0.04	0	0.04	0.02	0.14	13.94	8.2	0.19	0.07	0.03	0.07	0.04	0	0.33	0.08	0.28	0.05	0.07	0.23	5.87	5.95	0.33	0.82	0.05	0.05	5.37	6.25	0.29	1.84	0.21	0.68	1.1	0.14	0.35
ABplppppap	11.32	10.17	75.48	118.15	0.02	0.07	0	0	0	0.1	0.02	5.94	5.93	0.03	0.05	0.01	0.03	0.01	0.12	0.05	15.15	7.82	0	0.13	0.05	0.15	0.03	0	0.05	0.01	0.14	0.2	0.02	0.05	5.47	4.71	0.47	0.57	0	0.08	4.82	5.72	0.57	1.67	0.4	0.68	0.58	0.03	0.09
ABplpppppa	8.76	8.9	98.82	111.38	0.03	0.11	0	0.04	0	0.11	0.03	7.36	7	0.07	0.04	0.02	0.08	0.04	0.04	0.07	21.73	17.21	0	0.02	0	0.07	0	0	0.28	0.05	0	0	0.04	0.18	5.18	5.41	0.08	0.41	0.03	0	4.82	5.3	3.95	3.94	6.2	0.17	0.89	0	0.03
ABplpppppp	8.25	8.04	116.3	120.84	0.14	0.07	0	0.03	0.11	0.09	0.12	7.02	6.04	0.05	0.09	0.09	0	0	0.34	0.2	17.9	12.22	0.03	0.07	0	0.03	0	0.03	0.33	0.13	0.13	0.13	0.09	0.05	5.95	5.06	0.4	0.44	0	0.02	5.24	5.38	4.12	4.76	6.56	0.72	1.01	0.15	0.08
ABpraaaaaa	23.39	26.48	283.9	315.13	0.25	0.21	0.36	0.52	0.09	0.49	0.22	12.96	9.29	0.34	0.25	0.2	0.28	0.41	0.68	0.38	15.71	11.49	0.64	0.37	0.79	0.3	0.08	0.34	1.25	0.27	0.52	0.29	0.41	0.65	7.86	14.14	2.81	0.83	0.34	0.23	7.96	9.37	0.32	0.65	0.22	1.93	2.21	0.3	0.15
ABpraaaaap	28.07	31.4	278.64	443.87	0.38	0.33	0.16	0.55	0.25	0.31	0.57	11.28	13.84	0.28	0.74	0.44	0.53	0.48	1.47	0.68	17.31	16.13	1.41	0.94	0.2	0.62	0.14	0.23	0.72	0.5	0.63	0.41	0.44	0.81	9.98	19.74	2.37	1.42	0.24	0.61	10.41	12.32	0.16	1.2	0.77	2.82	3.15	0.51	0.44
ABpraaaapa	23.67	28.23	304.44	346.08	0.2	0.51	0.06	0.14	0.23	0.21	0.34	5.78	11.27	0.28	0.36	0.26	0.12	0.23	0.44	0.15	11.4	9.29	0.78	0.41	0.28	0.25	0.11	0.09	0.24	0.23	0.22	0.47	0.17	0.28	6.49	11.58	3.73	0.84	0.46	0.14	7.35	9.42	0.16	0.25	0.07	1.73	1.72	0.13	0.45
ABpraaaapp	23.17	30.12	257.27	418.77	0.3	0.19	0.28	0.23	0.4	0.17	0.19	7.59	11.78	0.34	0.61	0.25	0.22	0.5	0.35	0.4	5.88	10.05	0.41	0.86	0.26	0.42	0.18	0.22	0.3	0.28	0.24	0.55	0.2	0.5	8.52	13.63	2.91	1.54	0.32	0.12	9.98	11.05	0.2	0.59	0.64	1.43	1.75	0.22	0.17
ABpraaapaa	33.87	31.57	291.38	375.84	0.13	0.07	0	0.1	0.15	0.18	0.12	7.3	13.07	0.08	0.06	0.16	0.15	0.33	0.21	0.27	17.01	10.18	0.33	0.21	0.14	0.12	0.01	0	0	0.35	0.37	0.16	0.09	0.07	9.25	11.68	3.44	3.71	0.28	0.34	9.92	8.68	0.07	0.05	0.14	1.04	0.95	0.3	0.21
ABpraaapap	33.4	38.41	253.49	446.2	0.21	0.33	0.12	0.22	0.34	0.35	0.27	6.68	12.93	0.29	0.01	0.29	0.12	0.38	0.3	0.07	14.49	11.83	0.26	0.26	0.15	0.36	0.14	0.16	0.06	0.22	0.25	0.07	0.3	0.41	8.11	11.66	3.28	2.19	0.14	0.07	10.83	9.24	0.32	0.11	0.21	1.23	1.33	0.15	0.2
ABpraaappa	42.58	34.92	355.06	440.09	0.04	0.25	0.13	0.08	0.27	0.19	0.15	7.73	13.97	0.33	0.44	0.1	0.02	0.34	0.17	0.28	29.98	17.44	0.32	0.25	0.26	0.1	0.26	0.1	0.25	0.06	0.29	0.28	0.05	0.11	7.67	10.76	5.78	6.44	0.17	0.07	6.99	8.06	0.15	0.36	0.16	0.61	0.42	0.15	0.08
ABpraaappp	32.63	25.03	251.64	372.67	0.03	0.12	0.03	0.05	0.12	0.18	0.03	5.51	12.01	0.01	0.2	0.1	0.04	0.15	0.21	0.04	12.05	10.08	0.28	0.2	0.02	0.04	0.13	0.06	0.31	0.03	0.19	0.13	0	0.29	4.89	8.21	1.82	2.48	0	0.06	4.59	6.94	0	0.05	0.25	0.12	0.45	0.15	0.01
ABpraapaaa	20.8	19.25	134.81	496.94	0.37	0.25	0.23	0.35	0.4	0.5	0.81	14.49	9.81	0.62	0.41	0.27	0.08	0.42	0.84	0.74	8.96	16.71	0.5	0.46	0.25	0.22	0.37	0.49	0.41	0.31	0.6	0.46	0.28	0.53	7.93	16.6	3.92	0.95	0.38	0.49	9.95	11.09	0.36	0.43	0.16	1.36	2.97	0.48	0.17
ABpraapaap	19.04	12.48	113.6	452.78	0.2	0.4	0.19	0.28	0.27	0.53	0.12	11.28	7.62	0.31	0.49	0.09	0.13	0.25	0.34	0.25	7.5	14.05	0.36	0.39	0.13	0.37	0.09	0.3	0.28	0.8	0.48	0.41	0.41	0.2	5.15	12.92	3.2	1.18	0.44	0.31	7.27	8.6	0.25	0.33	0.13	1.2	1.27	0.29	0.25
ABpraapapa	13.72	16.73	204.5	482.94	0.39	0.32	0.11	0.37	0.42	0.97	0.39	15.63	11.56	0.81	0.17	0.27	0.27	0.23	0.62	0.74	12.24	18.63	0.76	0.38	0.58	0.35	0.42	0.47	0.94	0.68	0.46	0.22	0.41	0.25	8.5	12.86	3.99	2.13	0.13	0.2	8.74	6.06	0.56	0.67	0.46	0.73	1.42	0.22	0.13
ABpraapapp	10.81	9.11	142.33	376.38	0.38	0.28	0.09	0.14	0.38	0.31	0.84	8.08	7.23	0.32	0.18	0.24	0.17	0.35	0.28	0.27	7.22	16.05	0.24	0.33	0.22	0.39	0.29	0.31	0.5	0.2	0.28	0.19	0.15	0.4	4.23	10.42	1.48	0.84	0.07	0.3	6.1	6.05	0.37	0.29	0.18	1.18	0.8	0.48	0.51
ABpraappaa	19.22	26.61	259.97	739.81	0.52	0.64	0.35	0.46	0.49	0.8	0.85	13.39	14	1.06	0.26	0.44	0.3	0.57	0.82	0.87	13.56	13.74	1.23	0.62	0.49	1.09	0.58	0.73	0.36	0.57	0.75	0.54	0.43	0.31	15.56	24.77	35.85	23.97	0.48	0.55	12.38	14.72	0.54	1	1.11	1.59	2.95	0.5	0.59
ABpraappap	12.56	17.79	223.25	527.4	0.13	0.26	0.07	0.13	0.51	0.18	0.08	4.76	8.73	0.14	0.24	0.13	0.11	0.24	0.19	0.26	13.13	8.24	0.44	0.09	0.12	0.14	0.12	0.31	0.25	0.32	0.25	0.27	0.19	0.26	6.75	9.68	17.88	23.41	0.03	0.19	6.86	7.92	0.09	0.09	0.02	0.93	0.97	0.18	0.08
ABpraapppa	3.87	11.07	466.88	549.27	0.02	0.07	0	0.07	0.26	0.03	0.03	4.62	13.24	0.07	0.08	0.06	0	0.33	0.43	0.3	7.04	9.48	0.07	0.16	0	0.09	0.28	0.27	0.05	0.13	0.05	0.41	0.09	0.11	6.82	6.45	26.16	34.83	0.12	0.08	6.86	7.08	0.16	0.01	0.02	0.25	0.1	0.14	0.17
ABpraapppp	3.47	7.53	447.69	429.59	0.05	0.02	0	0.08	0.1	0	0.02	3.69	9.82	0.05	0.1	0.04	0	0.04	0.1	0.15	14.97	7.98	0.05	0.07	0.05	0.17	0.01	0.11	0	0.11	0.02	0.1	0.15	0.1	5.47	6.43	28.49	26.71	0.03	0.08	6.66	6.01	0.01	0	0.1	0.18	0.19	0.16	0.1
ABprapaaaa	24.96	20.28	180.49	424.29	0.24	0.29	0.02	0.06	0.67	0.39	0.33	7.68	9.21	12.58	23.36	0.11	0.23	0.32	0.6	0.39	8.43	3.11	0.11	0.49	0.03	0.21	0.53	0.53	0.51	0.18	0.33	0.53	0.27	0.22	9.3	6.53	0.6	0.95	0.26	0.37	7.11	6.23	0.14	0.5	0.17	0.39	1.31	0.54	0.34
ABprapaaap	26.22	16.73	200.16	347.64	0.22	0.14	0.13	0.21	0.57	0.42	0.25	4.22	12.24	5.72	19.2	0.11	0.08	0.39	0.6	0.19	8.49	2.8	0.16	0.55	0.11	0.15	0.4	0.25	0.42	0.05	0.57	0.31	0.21	0.56	6.69	4.53	1.9	0.91	0.13	0.31	5.18	6.02	0.55	0.32	0.12	0.49	0.98	0.7	0.32
ABprapaapa	25.33	19.13	270.1	517.02	0.34	0.23	0.18	1.01	0.68	0.68	0.51	7.11	16.74	19.56	36.3	0.24	0.33	0.38	0.53	0.61	14.07	8.2	0.65	0.3	0.69	0.34	0.23	0.21	0.6	0.87	0.83	0.59	0.38	0.88	11.11	8.95	3.13	2.62	0.29	0.41	12.72	6.06	0.63	0.89	0.61	2.11	1.33	0.44	0.44
ABprapaapp	23.03	21.86	281.03	466.11	0.24	0.23	0.03	0.14	0.27	0.12	0.2	5.49	9.63	14.29	33.82	0.29	0	0.29	0.21	0.32	20.67	15.69	0.08	0.26	0.2	0.31	0.18	0.68	0.24	0.47	0.13	0.08	0.34	0.25	8.33	7	1.89	2.22	0.18	0.32	11.92	8.02	0.11	0.31	0.22	0.91	0.96	0.18	0.23
ABprapapaa	23.96	9.85	288.68	358.1	0.12	0.22	0.07	0.16	0.38	0.32	0.18	5.06	6.47	14.99	22	0.34	0.01	0.31	1.02	0.04	49.3	21.57	0.49	0.53	0.2	0.16	0.19	0.32	0.21	0.53	0.05	0.09	0.28	0.33	5.68	6.23	10.1	21.16	0.22	0.32	4.55	6.38	0.29	0.17	0.27	0.44	0.57	0.35	0.16
ABprapapap	28.68	13.7	459.89	482.35	0.08	0.09	0.08	0.09	0.14	0.18	0.25	5.91	9.86	20.25	33.18	0.27	0.12	0.18	0.73	0.08	63.36	41	0.42	0.16	0.19	0.09	0.24	0.27	0.39	0.4	0.22	0.27	0.19	0.28	10.11	7.73	18.58	23.64	0.14	0.08	8.57	12.55	0.77	0.07	0.06	0.78	0.7	0.11	0.22
ABprapappa	24.28	12.24	519.73	384.28	0.29	0.1	0.09	0.28	0.17	0.24	0.12	8.51	9.25	22.19	35.27	0.15	0.21	0.29	0.16	0.31	51.61	36	0.38	0.24	0.1	0.14	0.02	0.28	0.2	0.45	0.25	0.35	0.25	0.27	9.25	7.97	17.23	15.24	0.24	0.11	9.19	10.3	2.48	2.92	0.45	0.67	0.91	0.24	0.15
ABprapappp	21.02	12.2	354.15	253.91	0.29	0.08	0.05	0.05	0.08	0.22	0.29	8.21	9.6	21.12	33.16	0.23	0	0.16	0.23	0.02	49.33	34.06	0.11	0.06	0.01	0.04	0.09	0.24	0.21	0.13	0.11	0.1	0.18	0.02	8.98	6.27	18.24	14.31	0.19	0.26	6.3	7.44	5.31	3.57	1.83	0.53	1.42	0.13	0
ABprappaaa	9.23	7.1	472.23	449.2	0.16	0.11	0	0.3	0.15	0.01	0.1	6.99	9.52	12.22	14.57	0.05	0.09	0.07	0.24	0.09	61.32	88.33	0.49	0.34	0.15	0.12	0.13	0.02	0.15	0.44	0.07	0.33	0.19	0.11	8.55	6.58	26.01	35.42	0.01	0.31	7.47	10.1	0.06	0.08	0.18	0.47	0.59	0.11	0.08
ABprappaap	10.25	6.13	533.76	459.11	0.13	0.02	0	0.19	0.12	0.13	0	7.66	10	9.96	12.71	0.1	0	0.34	0.01	0	58.55	86.49	0.15	0.05	0.07	0.07	0.02	0.06	0.02	0.46	0.02	0.54	0.05	0.02	8.26	7.33	27.74	38.22	0.01	0.06	7.5	9.59	0	0	0.04	0.45	0.78	0.08	0.05
ABprappapa	5.82	6.31	430.35	463.23	0.23	0.07	0.04	0.14	0.15	0.37	0.12	7.83	10.02	10.75	13.72	0.29	0.41	0.83	0.15	0.21	27.78	49.22	0.85	0.25	0.39	0.12	0.08	0.09	0.23	0.26	0.13	0.29	0.07	0.37	5.9	9.23	20.86	35.2	0.1	0.46	6.55	3.67	0.14	0.06	0.03	0.38	1.12	0.56	0.19
ABprappapp	4.55	6.6	544.07	495.17	0.12	0.11	0.02	0.1	0.02	0.22	0.29	8.65	11.22	11.19	15.55	0.09	0.1	0.72	0.36	0.04	29.39	63.88	0.5	0.29	0.04	0.08	0.03	0.12	0.56	0.3	0.02	0.08	0.17	0.04	5.99	7.1	28.66	31.84	0.13	0.19	8.46	7.02	0.87	0.04	0.08	0.58	1.53	0.26	0.07
ABprapppaa	12	9.04	416.46	234.73	0.24	0.06	0	0.29	0	0.21	0.36	6.16	12.31	5.6	6.61	0.04	0.03	0.51	0.3	0.24	22.97	11.53	0.45	0.15	0.17	0.17	0.19	0.08	0.07	0.14	0.31	0.18	0.19	0.18	6.32	6.03	8.03	6.66	0.11	0.08	7.3	11.01	0	0.14	0.16	0.9	1.17	0.24	0.2
ABprapppap	7.92	7.68	309.99	168.74	0.36	0.18	0.01	0.08	0.08	0.04	0.22	5.3	7.55	4.3	4.35	0.08	0.16	0.38	0.21	0.13	16.11	8.65	0.11	0.2	0.09	0.04	0.05	0.26	0.27	0.33	0.03	0.09	0.08	0.05	4.6	5.02	5.24	5.63	0.04	0.13	5.52	6.2	0.11	0.03	0	0.7	1.15	0.1	0.23
ABprappppa	6.88	5.64	561.46	190.42	0.75	0.32	0	0.39	0.15	0.08	0.17	6.64	10.15	5.97	5.29	0.49	0.02	0.2	0.16	0.38	20.97	12.68	0.26	0.35	0.15	0.07	0.25	0.14	0.06	0.23	0.33	0.11	0.29	0.42	5.12	6.12	9.26	6.69	0.07	0.38	7.81	10.85	0.67	2.98	2.45	1.29	2.36	0.21	0.44
ABprappppp	4.54	4	332.24	145.13	0.34	0.02	0	0.01	0.15	0.09	0.15	5.59	7.36	4.3	4.62	0.19	0.05	0.07	0.02	0.01	15.3	8.28	0.15	0.01	0.2	0.05	0.09	0.07	0.17	0.03	0	0.29	0.13	0.01	4.94	5.74	5.06	4.5	0.16	0.05	7.1	9.53	0.19	2.87	1.66	0.92	1.69	0.26	0
ABprpaaaaa	40.7	29.34	285.84	219.54	0.54	0.11	0.08	0.16	0.07	0	4.58	6.02	5.11	0.2	0.21	0.08	0.08	0.15	0.31	0.06	15.39	9.06	0.91	0.06	0.27	0.08	0.3	0.21	0.41	0.2	0.05	0.12	0.25	0.05	4.7	5.32	0.46	0.51	0.12	0.15	4.51	7.29	0.03	0.08	0.14	1.6	1.41	0.4	0.16
ABprpaaaap	27.01	27.18	256.98	215.34	0.06	0.14	0	0.19	0.09	0.1	0.19	5.35	5.41	0.07	0.22	0.08	0.01	0.23	0.22	0.03	13.56	7.71	0.52	0.48	0.03	0.17	0.01	0.21	0.34	0.24	0.18	0.1	0.12	0.08	4.98	5.1	0.13	0.41	0.04	0.03	5.2	8.28	0.05	0.09	0.16	1.77	1.28	0.19	0.15
ABprpaaapa	47.64	34.36	301.41	274.84	0.05	0.31	0	0.06	0.08	0.31	0.15	8.19	7.2	0.13	0.07	0.14	0.13	0.28	0.17	0.26	11.99	13.05	0.45	0.22	0.04	0.46	0	0.1	0.35	0.37	0.23	0.48	0.01	0.13	6.9	7.25	0.73	0.57	0.08	0.03	6.05	11.54	0.05	0.17	0.29	0.92	1.61	0.13	0.02
ABprpaaapp	41.44	37.71	248.93	289.72	0.02	0.12	0.1	0.28	0.16	0.06	0.27	7.06	6.91	0.3	0.1	0.12	0.01	0.23	0.23	0	10.98	12.9	0.77	0.05	0.06	0.08	0.03	0.06	0.34	0.06	0.02	0.12	0.06	0.01	6.42	6.08	0.4	0.74	0.07	0.05	5.36	10.24	0.02	0.02	0.12	1.25	2	0.15	0.08
ABprpaapaa	61.16	35.04	275.83	278.37	0.18	0.18	0.07	0.41	0.15	0.11	0.18	10.02	8.2	0.48	0.07	0.23	0.04	0.26	0.06	0.03	13	11.24	1.59	0.78	0.03	0.2	0.02	0.25	0.06	0.25	0.38	0.28	0.15	0.23	7.18	10	0.67	0.78	0.09	0.02	5.49	12.9	0.08	0.12	0.04	0.66	2.31	0.32	0.04
ABprpaapap	64.62	39.15	237.62	319.15	0.32	0.08	0.05	0.28	0.2	0.03	0.07	9.88	9.95	0.1	0.26	0.06	0.06	0.3	0.21	0.02	10.43	11.27	0.8	0.26	0.27	0.07	0.11	0.09	0.1	0.08	0.28	0.18	0.02	0.25	8.44	11.71	0.73	0.85	0.15	0.22	8.55	13.13	0.17	0.04	0.05	0.73	2.03	0.24	0
ABprpaappa	73.39	40.94	251.41	346.08	0.23	0.15	0.09	0.09	0.11	0.02	0.21	10.19	10.98	0.12	0.08	0.03	0	0.38	0.13	0	8.55	10.2	0.32	0.05	0.02	0.14	0	0.28	0.24	0.22	0.14	0.16	0.13	0.04	8.32	9.81	0.97	0.47	0.11	0.02	7.88	12.49	0.02	0.13	0.12	0.97	1.5	0.14	0.14
ABprpaappp	61.58	43.62	252.68	306.93	0.25	0.1	0.09	0.17	0.05	0.27	0.23	9.56	9.53	0.06	0.17	0.03	0.05	0.06	0.07	0.08	10.5	10.56	0.87	0.51	0.32	0.15	0.01	0.36	0.29	0.25	0.21	0.46	0.33	0.03	7.31	7.6	0.84	0.77	0.17	0.11	6.93	12.95	0.06	0.1	0.15	2.06	1.89	0.3	0.1
ABprpapaaa	23.78	18.67	225.36	160.51	0.01	0.06	0	0.1	0.08	0.02	0	4.7	5.5	0.21	0.01	0.01	0	0.02	0.07	0.05	12.15	5.95	0.33	0.01	0.04	0.12	0	0	0.11	0.18	0.09	0.09	0.04	0.1	4.66	6.08	0.1	0.86	0.02	0.02	5.88	6.89	0.04	0.08	0.05	0.55	0.61	0	0.02
ABprpapaap	25.78	17.6	234.88	165.67	0	0.01	0	0.06	0	0.04	0.07	4.43	6.8	0.03	0.03	0	0.03	0.07	0.01	0	14.1	5.89	0.27	0	0.06	0	0.01	0.02	0.02	0.14	0	0.02	0.02	0	4.66	5.79	0.15	1	0.02	0.01	5.63	6.99	0	0	0	0.97	0.5	0.12	0
ABprpapapa	19.39	11.7	162.95	137.77	0.03	0.07	0	0	0.01	0.02	0.06	5.33	6.26	0.07	0.24	0.02	0	0.1	0.03	0.03	10	4.94	0.16	0	0.05	0.07	0	0.04	0.01	0.24	0.1	0.03	0.07	0.13	4.87	5.57	0.19	0.93	0.06	0	4.76	6.96	0	0	0.02	0.87	0.7	0.05	0.17
ABprpapapp	16.53	12.52	148.22	132.41	0.07	0.15	0	0	0	0.06	0.03	5.15	6.71	0.04	0.02	0.05	0.02	0.02	0.16	0.11	10.72	5.68	0.35	0.14	0	0	0.04	0	0.07	0	0.02	0.15	0.04	0.1	5.09	6.14	0.09	0.91	0.07	0.11	4.54	6.79	0.03	0	0	1.31	1.51	0.1	0.15
ABprpappaa	10.29	7.41	196.59	113.55	0.07	0.03	0	0.03	0.02	0.02	0.01	4.12	6.15	0.04	0.14	0.06	0	0.06	0.02	0.01	8.15	7.61	0.48	0.1	0	0	0	0.02	0	0.04	0.02	0.06	0.06	0	4.56	5.04	0.19	0.33	0.05	0	5.01	6.15	0.02	0.03	0.01	0.77	0.92	0.26	0.11
ABprpappap	9.86	8.26	142.71	115.32	0.03	0.04	0	0	0	0.09	0	3.62	6.28	0.04	0	0.04	0.06	0.04	0.1	0.08	10.55	6.88	1	0.02	0	0.01	0.01	0.01	0.24	0.11	0.01	0.02	0.06	0.1	4.6	5.47	0.25	0.48	0.01	0.06	4.51	6.57	0	0	0	0.64	0.43	0.02	0.12
ABprpapppa	9.35	8.44	165.86	137.68	0.05	0.09	0	0	0	0.13	0.02	3.86	5.55	0	0.13	0.03	0.18	0.08	0.06	0.04	6.72	9.07	0.34	0	0	0.01	0	0.05	0.27	0.12	0.03	0.05	0.01	0.07	5.35	5.71	0.17	0.45	0.02	0.03	4.24	6.22	0.03	0.03	0.04	0.67	1.05	0.16	0.13
ABprpapppp	8.59	9.58	149.86	130.96	0.04	0.07	0	0	0.02	0.03	0.05	3.62	5.5	0.06	0.11	0.02	0.02	0.07	0.09	0	7.8	9.37	0.25	0	0	0.04	0.03	0.06	0.11	0	0.01	0.06	0.1	0.09	5.52	5.19	0.38	0.47	0.02	0	4.78	6.51	0.04	0.06	0	1.54	1.06	0.44	0.16
ABprppaaaa	15.38	11.58	118.4	84.81	0.12	0.11	0	0.08	0.04	0.12	0.07	7.19	4.8	0	0.04	0.01	0.03	3.71	0.13	0.41	8.75	4.91	0.09	0.02	0	0.11	0.1	0.06	0.32	0.27	0	0.06	0	0.15	3.66	4.61	0.61	0.18	0.05	0.02	4.65	6.29	0.03	0.01	0	0.74	0.97	0.07	0.24
ABprppaaap	31.66	28.92	273.51	226.85	0.62	0.51	0.26	0.44	0.45	0.56	1.25	14.77	8.09	0.64	1.34	0.25	0.29	7.44	0.86	2.02	26.43	12.03	0.4	0.45	0.08	0.25	0.49	0.6	0.73	0.54	0.14	0.63	0.15	0.51	8.27	9.56	2.7	2.33	0.11	0.13	8.21	15.5	0.87	0.18	0	1.9	3.58	0.29	0.62
ABprppaapa	15.81	8.57	96.48	81.62	0.28	0.32	0	0.07	0.09	0.09	0.01	5.71	5.83	0.14	0.16	0.09	0.08	5.07	0.37	0	12.88	5.43	0.24	0.22	0.05	0.06	0.16	0.14	0.38	0.01	0	0.17	0.08	0	4.75	7.03	0.73	1	0.19	0	6.51	7.19	0.06	0.1	0.13	1.61	2.05	0.1	0.29
ABprppaapp	13.29	8.28	76.75	78.15	0.11	0.29	0.03	0.11	0.01	0.05	0.08	6.38	5.85	0.11	0.33	0.05	0.03	4.66	0.4	0.12	11.12	5.38	0.25	0	0.09	0.08	0.1	0.2	0	0.14	0.04	0.1	0.12	0.08	5.13	6.39	0.37	0.96	0.05	0.03	5.69	7.14	0.06	0	0	1.05	1.71	0.1	0.49
ABprppapaa	15.91	8.21	205.59	146.79	0.13	0.06	0	0.32	0.07	0	0.04	6.04	11.6	0.01	0.2	0.1	0.03	0.48	0.06	0.28	14.95	17.52	0.25	0.12	0.06	0.16	0.07	0.11	0.07	0.65	0.05	0.02	0.18	0	3.81	5.45	0.39	0.41	0.25	0.05	5.19	6.73	0.02	0.04	0.29	0.77	0.54	0.19	0.04
ABprppapap	18.43	10.72	151.13	138.84	0.25	0.09	0.15	0.06	0.06	0.06	0.36	6.66	6.43	0.19	0.24	0.05	0.02	0.21	0.29	0.13	14.4	20.98	0.2	0.21	0.09	0.48	0.09	0.12	0.29	0.5	0.08	0.37	0.37	0.06	5.34	5.67	0.7	0.81	0.15	0.28	6.17	9.43	0.03	0	0.11	1.02	1.16	0.25	0.31
ABprppappa	14.69	9.85	248.28	132.07	0.17	0.1	0.02	0.1	0.02	0.03	0.06	6.73	6.82	0.01	0.19	0.06	0.01	0.25	0.15	0.14	11.73	19.54	0.44	0.23	0.16	0.06	0	0.04	0.29	0.22	0.1	0.24	0.12	0	4.68	5.91	0.54	1.21	0.02	0.04	5.95	8.16	0	0.09	0.01	1.1	1.29	0	0.12
ABprppappp	18.85	9.12	255.94	127.55	0.37	0.04	0	0.16	0.11	0.22	0.21	8.51	7	0.24	0.21	0.11	0.05	0.12	0.32	0.15	11.93	18.42	0.59	0.3	0.02	0.02	0.12	0.1	0.21	0	0.11	0.22	0.02	0.19	5	6.61	1.08	1.05	0.25	0.06	5.71	8	0.09	0.04	0	1.04	1.37	0.14	0.17
ABprpppaaa	21.19	16.64	179.28	107	0.01	0.23	0.05	0.23	0.05	0.13	0.21	5.79	6.72	0.21	0.13	0.09	0.23	0.21	0.08	0.13	7.44	6.34	0.47	0.11	0	0.16	0.09	0	0.42	0.31	0.03	0.28	0.16	0.27	5.89	5.62	0.98	0.21	0	0.08	5.22	6.31	0.09	0.01	0.17	1.09	1.5	0.13	0.09
ABprpppaap	23.01	15.6	256.44	115.48	0.38	0.31	0.1	0.32	0	0.15	0.07	5.79	6.54	0.39	0.19	0.09	0.05	0.1	0.5	0.21	7.95	7.05	0.46	0.25	0.12	0.2	0.08	0.16	0.04	0.51	0.09	0.37	0.2	0	5.69	6.05	0.62	0.54	0.02	0.15	6.02	7.51	0.03	0.06	0.09	0.93	1.6	0.23	0.14
ABprpppapa	11.2	7.94	194.48	95.37	0.21	0.14	0	0.01	0.06	0.12	0	5.18	5.75	0.06	0.04	0.05	0.01	0.13	0.11	0.09	7.08	4.95	0.24	0	0.09	0.06	0.06	0.09	0.32	0.2	0.07	0.11	0.03	0.09	4.67	4.52	0.1	0.29	0	0.04	4.7	5.9	0.99	0	0.14	0.4	0.46	0	0.05
ABprpppapp	18.45	14.79	332.57	142.77	0.49	0.23	0.35	0.33	0.4	0.44	0.55	7.35	8.83	0.57	0.54	0.47	0.08	0.49	0.22	0.3	8.52	6.72	0.92	0.32	0.48	0.67	0.15	0.26	0.38	0.69	0.76	0.72	0.26	0.12	9.01	7.88	1.31	1.53	0.29	0.18	6.86	9.28	0.64	0.2	0.1	2.23	2.79	0.45	0.55
ABprppppaa	19.55	10.78	142.07	131.75	0.11	0.25	0.05	0.14	0	0.03	0.1	4.7	6.65	0.09	0.06	0	0.02	0.11	0.06	0.06	22.5	6.97	0.56	0.1	0.06	0.05	0.12	0.05	0.4	0.11	0.09	0.18	0.04	0.07	5.32	6.23	0.14	0.18	0.03	0.06	5.88	6.34	0.23	0.06	2.93	0.89	1.6	0.05	0.21
ABprppppap	14.39	9.46	136.52	116.02	0.09	0.07	0	0.05	0	0.06	0	3.85	5.6	0	0.04	0.01	0.01	0.05	0.18	0.01	20.82	6.42	0.46	0.13	0	0.01	0	0.08	0.67	0.06	0	0.17	0.15	0.02	4.58	5.22	0.23	0.11	0.02	0.05	4.96	5.49	0.08	0.56	2.08	0.74	0.68	0.04	0.14
ABprpppppa	13.66	8.1	188.65	139.03	0.07	0.11	0	0.02	0.05	0.06	0.05	5.39	5.08	0.06	0.05	0.12	0	0.01	0.12	0.1	17.74	7.1	0.68	0.1	0	0	0.06	0.04	0.18	0.09	0.04	0.13	0.07	0.05	5.33	5.3	0.21	0.38	0.1	0.02	4.79	6.49	6.44	3.69	9.23	0.5	0.98	0.2	0.15
ABprpppppp	11.49	7.84	197.31	140.26	0.09	0.06	0	0.06	0.01	0.19	0.2	5.86	5.37	0	0.13	0.17	0.17	0.03	0	0.09	14.65	6.65	0.65	0.06	0	0.03	0.05	0.09	0.24	0.15	0.08	0.34	0.05	0.03	5.39	6.25	0.28	0.55	0.01	0.01	5.6	6.56	6.13	4.71	10.35	1.13	0.82	0.18	0.19
MS	0	0	5.27	5.66	0	0	0	0	0	0	0	6.74	8.06	0	0	0.06	0	0	0	0	22.6	15.84	0	0	0	0	0	0	0	0	0	0	0	0	8.45	9.31	0.16	0	0	0	12.97	15.4	0	0	0	3.25	3.54	0	0
MSa	0	0	2.84	5.11	0	0	0	0	0	0	0	7.75	8.52	0	0	0	0	0	0	0	26.7	17.86	0	0	0	0	0	0	0	0	0	0	0	0	8.93	9.96	0	0	0	0	17.23	20.76	0	0	0	2.45	3.39	0	0
MSp	0	0	2.8	5.27	0	0	0	0	0	0	0	7.12	8.13	0	0	0	0	0	0	0	24.39	18.68	0	0	0	0	0	0	0	0	0	0	0	0	9.31	9.29	0	0	0	0	18.63	20.63	0	0	0	2.64	3.48	0	0
MSaa	0	0	3.15	4.61	0	0	0	0	0	0	0	6.83	7.29	0	0	0	0	0	0	0	18.91	14.62	0	0	0	0	0	0	0	0	0	0	0	0	7.89	8.08	0.02	0	0	0	11.09	11.45	0	0	0	1.99	2.7	0	0
MSap	0	0	6.37	6.21	0	0	0	0	0	0	0	9.56	8.37	0	0	0	0	0	0	0	29.91	21.88	0	0	0	0	0	0	0	0	0	0	0	0	10.11	12.21	0	0	0	0	23.84	23.09	0	0	0	2.87	3.52	0	0
MSpa	0	0	4.13	4.82	0	0	0	0	0	0	0	6.34	7.38	0	0	0	0	0	0	0	20.73	15.57	0	0	0	0	0	0	0	0	0	0	0	0	7.65	7.54	0	0	0	0	12.65	14.21	0	0	0	2.06	3.06	0	0
MSpp	0	0	3.2	5.52	0	0	0	0	0	0	0.02	6.31	9.45	0	0	0	0	0	0	0	17.28	12.47	0	0	0	0	0	0	0	0	0	0	0	0	9.13	9.22	0.15	0.02	0	0	13.6	13.65	0	0	0	2.63	3.33	0	0
MSaaa	0	0	8.28	10.15	0	0	0	0	0	0	0	5.81	6.91	0	0	0	0	0	0	0	17.03	14.06	0	0	0	0	0	0	0	0	0	0	0	0	6.63	7.74	0	0	0	0	9.47	9.25	0	0	0	0.91	2.16	0	0
MSaap	0	0	6	8.72	0	0	0	0	0	0	0	6.62	6.98	0	0	0	0	0	0	0	15.5	11.56	0	0	0	0	0	0	0	0	0	0	0	0	6.92	6.76	0	0	0	0	10.08	9.41	0	0	0	1.8	2.5	0	0
MSapa	0	0	17.01	17.91	0	0	0	0	0	0	0	9.69	10.23	0.01	0	0	0	0	0	0	25.19	19.76	0	0	0	0	0	0	0	0	0	0	0	0	10.67	12.86	0.08	0.03	0	0	16.52	11.86	0	0	0	2.63	2.97	0	0
MSapp	0	0	18.02	14.58	0	0	0	0	0	0	0	7.26	7.93	0	0	0	0	0	0	0	23.64	20.43	0	0	0	0	0	0	0	0	0	0	0	0	11	8.08	0.07	0.07	0	0	11.91	10.91	0	0	0	2.66	3.29	0	0
MSpaa	0	0	18.15	13.78	0	0	0	0	0	0	0	6.12	7.08	0	0	0	0	0	0	0	18.66	15.45	0	0	0	0	0	0	0	0	0	0	0	0	7.43	7.51	0.03	0	0	0	9.61	9.36	0	0	0	1.33	2.04	0	0
MSpap	0	0	10.85	8.33	0	0	0	0	0	0	0	5.11	7.52	0	0	0	0	0	0	0	13.43	8.84	0	0	0	0	0	0	0	0	0	0	0	0	6.83	6.87	0	0.03	0	0	9.03	10.36	0	0	0	1.36	2.05	0	0
MSppa	0	0	16.16	11.99	0	0	0	0	0	0	0	5.53	8.25	0	0	0	0	0	0	0	15.68	9.47	0	0	0	0	0	0	0	0	0	0	0	0	8.86	7.77	0.38	0.09	0	0	10.74	11.03	0	0	0	2.33	2.81	0	0
MSppp	0	0	14.09	12.05	0	0	0	0	0	0	0	5.48	8.24	0	0	0	0	0	0	0	15.95	10.17	0	0	0	0	0	0	0	0	0	0	0	0	9.22	7.74	0.02	1.3	0	0	10.46	10.53	0	0	0	2.59	2.96	0	0
MSaaaa	0	0.04	45.77	53.12	0	0	0	0	0	0	0	4.62	7.16	0.01	0	0	0	0	0	0	14.7	14.15	0.03	0	0	0	0	0	0	0	0	0	0	0	5.76	6.79	0.25	0.02	0	0	6.99	6.59	0	0	0	0.74	0.85	0.02	0
MSaaap	0.02	0	44.33	53.62	0	0	0	0	0	0	0	6.36	6.39	0	0	0	0	0	0	0	14.3	12.7	0	0	0	0	0	0	0	0	0	0	0	0	6.01	6.02	0.01	0.04	0	0	7.15	6.62	0	0	0	0.53	1.18	0	0
MSaapa	0.04	0	37.84	26.63	0	0	0	0	0	0	0	5.39	5.47	0	0	0	0	0	0	0	10.34	8.37	0	0	0	0	0	0	0	0	0	0	0	0	5.12	5.19	0	0	0	0	6.99	6.77	0	0	0	0.72	0.84	0	0
MSaapp	0.04	0.03	35.33	37.04	0.02	0.03	0	0	0	0	0	6.04	6.87	0	0	0	0	0	0	0	11.23	9.22	0	0	0	0	0	0	0	0	0	0	0	0	6.71	6.05	0.06	0.08	0	0	9.4	8.88	0	0	0	1.94	2.37	0.09	0
MSapaa	0	0	76.02	76.99	0	0	0	0	0	0	0	5.53	6.42	0.08	0.02	0	0	0	0	0	16.85	13.51	0	0	0	0	0	0	0	0	0	0	0	0	7.6	6.8	0.03	0	0	0.02	8.28	7.65	0	0	0	0.77	1.42	0	0
MSapap	0	0.02	76.29	65.45	0	0.02	0	0	0	0	0	5.59	7.32	0	0.02	0	0	0	0	0	13.88	12.02	0	0	0	0	0	0	0	0	0	0	0	0	7.25	5.95	0	0.01	0	0	8.7	8.59	0	0	0	0.64	1.07	0	0
MSappa	0	0.01	86.93	75.44	0.02	0.01	0	0	0	0	0	6.18	8.13	0.04	0.08	0	0	0	0	0	16.01	11.93	0.03	0	0	0	0	0	0.06	0	0	0	0	0	8.36	6.95	0.38	0.06	0	0	9.05	8.52	0	0	0	0.98	2.21	0.01	0.01
MSappp	0.03	0.07	114.84	98.83	0.01	0.04	0	0	0	0	0.04	6.31	9.42	0	0	0.06	0	0.02	0.04	0	15.52	12.43	0	0	0	0	0.04	0	0	0.02	0	0.01	0.03	0	7.76	7.4	0.01	0.02	0	0	9.26	9.9	0	0	0	1.37	2.02	0	0.03
MSpaaa	0.33	0.03	52.08	38.68	0	0	0	0	0	0	0	4.91	6.37	0	0.03	0	0	0	0	0	14.94	9.88	0	0	0	0	0	0	0	0	0	0	0	0	6.24	6.49	0.01	0	0	0	6.28	7.6	0	0	0	0.34	0.71	0	0
MSpaap	0.67	0	71.39	48.57	0	0	0	0	0	0.02	0	6.05	6.31	0	0	0	0	0	0	0	18.73	12.95	0	0	0	0	0	0	0	0	0	0	0	0	6.3	7.91	0.07	0.07	0	0	7.53	8.08	0	0	0	1.12	0.8	0	0
MSpapa	0.59	0	35.08	22.43	0	0	0	0	0	0	0	4.23	5.37	0	0	0	0	0	0	0	10.12	6.65	0	0	0	0	0	0	0	0	0	0	0	0	5.7	5.58	0.02	0.17	0	0	6.95	6.9	0	0	0	0.95	0.99	0	0
MSpapp	2.02	0	32.38	28.49	0	0	0	0	0	0	0	4.77	6.83	0	0	0	0	0	0	0	10.56	7.87	0	0	0	0	0	0	0	0	0	0	0	0	6.39	6.62	0.1	0.12	0	0	7.64	8.13	0	0	0	1.23	1.98	0	0
MSppaa	0	0	100.04	68.22	0	0.01	0	0	0	0	0.08	5.58	7.7	0	0.02	0	0	0	0	0	15.81	12.27	0	0	0	0	0	0	0.04	0.12	0	0	0	0	8.65	7.6	0.22	0.17	0	0	8.08	8.21	0	0	0	0.92	1.22	0.01	0.02
MSppap	0	0	89.18	67.39	0	0	0	0	0	0.01	0	4.01	6.27	0	0	0	0	0.02	0	0	15.79	12.15	0	0	0	0	0.01	0	0	0	0	0	0	0	7.08	6.13	0.06	0.08	0	0	7.09	7.57	0	0	0	0.64	1.52	0	0
MSpppa	0	0.02	66.26	73.16	0	0.03	0	0.03	0	0.04	0	4.26	6.3	0	0	0	0	0	0	0.02	16.61	10.55	0	0.01	0	0	0.01	0	0.03	0	0	0	0	0	8.05	6.06	0.17	1.67	0.02	0	7.45	8.28	0	0	0	1.04	1.81	0	0
MSpppp	0.04	0	64.46	67.6	0.04	0.01	0	0.02	0	0.05	0.02	4.69	7.01	0	0.04	0	0	0	0	0.03	16.46	10.38	0	0	0	0	0	0	0	0	0	0	0	0	8.18	6.89	0.14	0.77	0	0	7.41	7.91	0	0	0	1.08	1.82	0	0.03
MSaaaaa	0.41	0.08	143.38	197.53	0.11	0.02	0	0	0.08	0.08	0.06	5.41	8.44	0	0.05	0.04	0	0.03	0.05	0	18.75	16.96	0	0	0.02	0	0	0.03	0	0.1	0.04	0.07	0	0	6.37	9.06	0.03	0.15	0.02	0	7.23	6.49	0	0.04	0	0.26	0.35	0.65	0
MSaaaap	0.15	0.15	140.26	168.54	0.06	0.09	0.02	0.21	0.14	0.19	0.15	4.59	6.75	0.02	0.05	0	0.08	0.06	0.05	0.02	12.89	12.2	0.06	0.11	0.01	0.04	0	0.02	0.12	0.18	0.14	0.15	0.07	0	3.76	6.77	0.22	0.13	0.15	0	5.47	4.05	0.03	0.06	0.02	0.34	0.91	0.72	0.13
MSaaapa	0.07	0	130.46	127.45	0.04	0	0	0	0	0	0	4.67	5.11	0	0	0	0	0	0.01	0	13.27	10.84	0	0.02	0	0	0	0	0	0.02	0	0.03	0	0.01	3.24	2.78	0.01	0	0	0	4.41	4.84	0	0	0	0.05	0.18	0.02	0
MSaaapp	1.23	0.34	253.44	241.93	0.14	0.04	0.04	0.05	0.05	0.17	0.12	8.48	9.41	0.06	0.12	0.02	0.13	0.06	0.05	0.04	24.15	18.42	0	0.02	0	0	0.06	0.02	0.07	0.19	0.11	0.19	0.12	0	7.25	5.86	0.37	0.1	0.1	0.11	7.13	8.1	0.05	0.12	0.03	0.81	0.8	0.55	0.05
MSaapaa	0	0	122.92	132.82	0	0	0	0	0	0	0	4.61	4.49	0	0	0	0	0	0	0	7.46	6.62	0	0	0	0	0	0	0	0.02	0	0	0	0	3.79	3.5	0	0	0	0	4.36	4.42	0	0.01	0	0.06	0.01	0	0
MSaapap	0.58	0	126.89	178.34	0.02	0	0	0	0	0	0	4.82	5.38	0	0	0	0	0	0	0	8.73	10.59	0	0	0	0	0	0	0	0.01	0	0	0	0	5.26	4.06	0.03	0.03	0	0	6.1	5.58	0	0	0	0.19	0.89	0.26	0
MSaappa	0.42	0.35	158.91	213.3	0.11	0.01	0	0.03	0	0.03	0.17	5.85	6.36	0	0.05	0	0.01	0	0	0.02	26.42	25.71	0	0	0.03	0.01	0	0.01	0.25	0.03	0.01	0.01	0.02	0.04	5.1	5.34	0.45	0.31	0.03	0	7.74	8.39	0	0	0	0.95	1.87	0.83	0.01
MSaappp	0.1	0.08	130.87	178.27	0	0.01	0	0	0	0.01	0	4.45	4.56	0	0	0	0	0	0.02	0	25.77	22.34	0	0	0	0	0	0	0	0.03	0	0	0	0.01	3.78	3.53	0.07	0.07	0	0	5.24	5.43	0	0	0	0.49	0.59	0.15	0
MSapaaa	0.1	0.37	227.13	272.04	0	0.03	0.02	0.14	0.09	0.02	0.03	5.6	7.67	0.06	0.15	0.06	0.01	0	0	0.08	18.92	8.47	0.01	0.01	0	0.04	0.01	0.03	0.14	0.08	0	0.11	0	0.01	5.4	6.45	0.07	0.01	0.04	0.04	7.79	6.29	0.04	0.01	0.02	0.11	0.8	0.09	0.46
MSapaap	0.18	0.07	254.8	326.03	0.05	0.02	0.01	0.03	0	0.11	0.07	5.46	7.68	0.1	0.15	0.01	0	0.01	0.08	0.01	22.22	9.65	0	0.03	0	0.01	0.13	0.05	0.06	0.08	0.03	0	0.02	0.09	5.72	5.48	0.23	0.03	0	0.02	6.54	5.89	0	0	0.03	0.53	0.67	0.34	0.2
MSapapa	0.13	0.36	232.34	246.42	0.01	0	0	0.01	0	0.01	0.06	4.91	7.03	0	0.03	0.04	0.01	0	0	0.11	15.87	8.03	0.04	0.05	0	0	0	0.01	0.15	0.08	0	0.03	0	0	5.25	5.06	0.11	0.05	0	0	5.83	9.15	0	0	0.02	0.41	0.5	0.13	0.02
MSapapp	0.09	0.12	281.48	245.41	0.07	0.07	0.01	0.06	0.09	0.09	0.1	5.27	5.18	0.08	0.19	0.17	0.05	0.03	0.07	0.05	12.32	8.1	0.08	0.16	0.04	0.19	0.01	0.07	0.1	0.17	0.06	0.06	0.04	0.11	4.91	5.09	0.32	0.08	0.14	0.15	6.62	9.71	0.02	0.02	0.06	0.48	0.46	0.32	0.35
MSappaa	0.03	0.23	252.94	241.91	0.01	0.02	0	0.01	0	0.01	0	4.53	6.94	0.02	0.01	0.01	0.02	0	0.01	0.01	22.92	7.25	0.12	0	0	0.03	0	0.01	0.07	0.05	0.08	0.01	0	0.02	5.67	5.01	0.14	0.02	0	0	8.03	5.61	0	0.02	0	0.4	0.81	0	0
MSappap	0	0.25	252.59	271.23	0.02	0	0.02	0.01	0	0.02	0.02	5.6	6.88	0	0.06	0.01	0	0	0.02	0	23.42	8.09	0.04	0.03	0	0	0	0	0.01	0	0	0	0	0.01	5.83	5.65	0.18	0.12	0.07	0.03	6.76	5.56	0	0	0	0.56	1.29	0	0
MSapppa	0.23	0.09	365.06	284.71	0.03	0	0.01	0	0.02	0.07	0.07	4.54	7.29	0.11	0.07	0.05	0	0	0.07	0	14.23	7.79	0.07	0.15	0.01	0.03	0.04	0	0.08	0.06	0	0.03	0	0.02	6.61	5.05	0.09	0.26	0	0	8	6.78	0.05	0	0	0.15	0.91	0	0.05
MSapppp	0.15	0.15	312.26	261.64	0.16	0.08	0.18	0.01	0.2	0.12	0.13	4.83	6.91	0.06	0.18	0.1	0.11	0.02	0.11	0.12	10.13	6.71	0	0.17	0.01	0.02	0.11	0.05	0.11	0.11	0.08	0.16	0.13	0.04	6.08	3.83	0.24	0.16	0.09	0.03	6.08	7.28	0	0.09	0.06	0.49	1.13	0.09	0.09
MSpaaaa	1.88	0.13	137.73	141.52	0.03	0.07	0	0.04	0	0.08	0	6.61	8.49	0.04	0	0	0	0	0	0.02	16.86	6.81	0	0	0	0	0	0	0.01	0.04	0.02	0.04	0	0.04	4.48	7.29	0.05	0.22	0	0	5.52	6.48	0	0.02	0.05	0.32	0.14	0	0
MSpaaap	0.72	0.23	140.32	111.44	0.08	0.01	0	0	0.07	0.07	0.03	6.76	6.81	0	0.02	0.02	0.01	0.16	0.02	0	12.27	6.87	0.04	0	0	0.04	0	0.01	0.05	0.24	0	0.07	0.06	0	3.25	6.14	0.07	0.04	0.03	0	5.37	5.91	0	0.14	0.02	0.28	0.39	0.04	0.05
MSpaapa	0.64	0.11	147.47	103.26	0	0	0	0	0	0	0.03	3.9	6.06	0	0	0	0	0.01	0.01	0	11.75	7	0	0.02	0	0	0	0.03	0.04	0	0	0.04	0	0	2.94	4.91	0.07	0.03	0	0	4.45	5.26	0	0	0.01	0.17	0.11	0.08	0.05
MSpaapp	3.6	1.35	216.59	187.95	0.29	0.25	0.09	0.86	1.07	0.56	1.15	9.96	11.88	0.79	0.59	0.35	0.27	0.47	0.16	0.13	23.28	16.65	0.61	0.32	0.58	0.46	0.41	0.21	0.37	0.41	0.29	0.54	0.82	0.13	13.37	14.68	1.06	1.46	0.38	0.2	11.09	9.76	0.73	0.19	0.17	2.71	3.12	0.71	0.47
MSpapaa	0.71	0.18	105.92	80.01	0	0	0	0	0	0	0	3.91	4.03	0	0	0	0	0	0	0	16.18	5.91	0	0	0	0	0	0	0	0	0	0	0	0	4.08	4.08	0.13	0.12	0	0	4.43	4.45	0	0	0	0.12	0.06	0	0
MSpapap	1.55	0.15	128.66	103.48	0	0	0	0	0	0.03	0	4.37	4.9	0	0	0	0.04	0.02	0.02	0	19.47	7.7	0	0.06	0	0	0	0	0	0	0	0	0	0	5.13	5.41	0.1	0.12	0	0.05	5.83	6	0	0	0	0.5	0.32	0	0
MSpappa	4.13	0.21	184.55	148.09	0.01	0.03	0	0.02	0	0.05	0.09	6.23	6.48	0.03	0.22	0.03	0.02	0.01	0	0	16.03	8.37	0	0.28	0.06	0	0	0	0	0.01	0	0	0	0.01	4.67	5.37	0.21	0.35	0.04	0	6.61	7.06	0	0.03	0	0.74	1.1	0	0.05
MSpappp	1.87	0.1	129.32	116.91	0	0.03	0	0	0	0	0	3.92	5.74	0.03	0	0.03	0	0	0	0	14.72	9.71	0	0.02	0	0.01	0	0	0.05	0	0	0	0	0.03	4.08	4.13	0.07	0.15	0	0.01	5.35	4.84	0	0	0	0.44	0.27	0	0
MSppaaa	0	0.07	258.55	231.75	0.09	0.02	0.05	0.07	0.07	0	0.04	5.24	6.95	0.17	0.19	0	0	0	0.06	0.06	15.33	8.17	0	0.03	0	0.01	0	0	0	0.04	0	0.02	0	0	8.21	7.46	0.25	0.56	0	0.04	6.16	8	0	0.03	0	0.56	0.58	0.02	0
MSppaap	0.13	0.25	315.98	272.31	0.05	0.1	0	0.1	0.02	0.05	0.01	6.09	7.96	0.23	0.25	0.09	0.01	0.05	0.04	0.03	20.18	10.25	0.06	0.01	0	0.1	0.02	0	0.07	0.03	0.01	0.03	0.01	0.01	8.95	8.51	0.24	0.41	0.04	0.08	7.62	8.66	0.02	0.01	0	0.84	0.67	0.1	0.03
MSppapa	0.02	0.06	253.07	291.52	0.06	0.08	0.05	0.06	0.08	0.08	0.17	5.46	7.63	0	0.17	0.01	0	0.05	0.04	0.09	20.4	9.55	0.02	0.01	0.07	0	0.04	0.04	0.06	0.06	0.06	0.12	0.01	0.02	7.28	7.97	0.15	0.52	0.02	0.06	7.7	8.24	0.03	0	0.01	0.68	1.08	0.17	0.05
MSppapp	0.21	0.02	286.25	263.66	0.07	0.09	0.04	0.13	0.1	0.05	0.08	5.05	7.01	0.09	0.02	0.01	0	0.07	0.09	0.16	18.62	8.31	0.1	0.12	0.09	0.07	0.02	0.12	0.04	0.16	0.03	0.01	0.01	0.04	7.13	7.41	0.55	0.45	0.09	0.06	6.82	8.05	0	0	0.06	0.59	1.02	0.2	0.09
MSpppaa	0.06	0.04	225.8	247.45	0.04	0.03	0	0.02	0	0	0.03	4.21	5.75	0	0.01	0	0.02	0.02	0	0.02	28.42	9.27	0	0.06	0	0	0	0.04	0	0	0.02	0	0	0	5.23	5.48	0.11	0.35	0.02	0.01	4.56	7.07	0	0	0	0.59	0.39	0.06	0.01
MSpppap	0.56	0.25	295.1	281.53	0.04	0.04	0	0	0	0.02	0	4.15	6.05	0.1	0.09	0.01	0.01	0.02	0.05	0	30.19	8.07	0	0.04	0	0.03	0	0	0	0.03	0	0.02	0.04	0	6.8	5.23	0.13	0.48	0	0	4.56	7.29	0.02	0.02	0	0.61	0.57	0	0.04
MSppppa	0.03	0.07	278.76	326.9	0.05	0.08	0	0.23	0.1	0.07	0.15	4.39	9.21	0.04	0.13	0	0.06	0.09	0.06	0.08	47.72	13.74	0	0.08	0	0.01	0.01	0.04	0	0.09	0.09	0	0	0.06	6.13	5.79	0.08	0.35	0	0.1	7.59	9.62	0	0	0.02	0.57	0.54	0.05	0.14
MSppppp	0.08	0.15	262.9	300.55	0.05	0	0.02	0.08	0.12	0.39	0.09	3.12	8.8	0.26	0.03	0.02	0.1	0.05	0.08	0.06	33.92	11.24	0	0.06	0.03	0.01	0.04	0.03	0.08	0.06	0.04	0.07	0.04	0.05	6.51	6.6	0.41	0.7	0	0.14	7.32	5.86	0.03	0.04	0.03	0.59	0.7	0.25	0.17
MSaaaaaa	1.99	1.8	344.14	524.11	0.44	0.36	0.05	0.09	0.11	0.25	0.15	10.97	13.79	0.23	0.14	0.11	0.2	0.1	0.09	0	36.34	26.84	0.07	0.1	0.18	0.2	0	0.21	0.18	0.27	0.36	0.29	0.17	0	7.14	16.25	0.7	0.61	0.21	0.03	8.61	7.25	0.05	0.39	0.09	0.8	0.85	1.51	0.15
MSaaaaap	0.67	0.26	199.62	334.89	0.21	0.08	0	0.01	0.22	0.14	0.08	3.12	7.47	0.02	0.18	0.14	0.08	0.1	0.37	0.03	22.1	14.99	0.25	0.05	0.01	0.02	0.06	0.09	0.04	0.11	0.24	0.05	0.04	0.18	2.96	5.73	0.13	0.32	0.03	0.03	4.32	4.33	0.12	0.1	0.14	0.2	0.38	0.45	0.01
MSaaaapa	0.76	0.48	226.92	391.56	0.19	0.42	0.25	0.14	0.01	0.05	0.13	4.27	7.34	0.02	0.34	0.05	0.29	0.1	0.36	0.01	32.05	14.45	0.08	0.26	0.25	0.06	0.07	0.17	0.05	0.54	0.09	0.21	0.06	0.09	2.18	4.58	0.33	0.62	0.05	0.26	4.21	3.44	0.01	0.16	0.08	0.29	0.93	0.52	0.06
MSaaaapp	1.07	0.54	300.78	410.97	0.14	0.04	0.3	0.23	0.18	0.44	0.08	4.31	5.26	0.12	0.34	0.06	0.11	0.15	0.15	0.08	18.37	22.42	0.23	0.09	0.19	0.41	0.15	0.19	0	0.28	0.32	0.15	0.24	0.11	3.92	4.16	0.42	0.14	0.27	0.19	3.64	3.02	0.05	0.18	0.2	0.52	0.53	0.4	0.64
MSaaapaa	0.58	0.51	282.06	349.26	0.01	0	0	0.13	0.05	0.01	0.05	5.51	6.34	0.05	0	0.2	0.12	0.08	0.03	0	46.66	32.71	0	0.17	0	0.03	0.07	0.04	0.09	0.04	0.03	0.05	0.11	0	2.25	1.93	0.23	0.07	0	0	3.01	2.26	0.03	0.1	0.07	0.1	0.4	0.14	0.13
MSaaapap	1.79	0.56	337.96	340.94	0.26	0.03	0.19	0.09	0.1	0.15	0.06	6.34	3.97	0.1	0.21	0.23	0.1	0.04	0.09	0.32	41.46	31.12	0.01	0.05	0.02	0.11	0	0.2	0.17	0.01	0.08	0.07	0.23	0.02	3.27	3.69	0.06	0.08	0.09	0.35	3.72	4.21	0	0.02	0.03	0.47	0.12	0.31	0.01
MSaapaaa	0.41	0.64	345.07	400.83	0.05	0	0	0	0.04	0	0	4.86	5.95	0	0	0	0.03	0.01	0.02	0.02	11.06	14.68	0	0	0	0	0.1	0.01	0	0.01	0.03	0.07	0	0	3.61	2.66	0.17	0.04	0.06	0	3.43	3.84	0	0	0	0.16	0.17	0.2	0
MSaapaap	0.49	0.41	277.16	356.17	0.01	0.08	0.03	0.01	0.07	0.1	0.05	3.42	4.28	0	0	0.01	0.02	0	0.01	0.07	12.78	12.22	0.04	0	0	0.09	0	0.01	0.03	0.01	0.15	0.11	0	0	2.12	0.95	0.08	0.16	0	0.08	2.84	3.99	0	0.11	0	0.04	0.19	0.11	0.05
MSaapapa	0.14	1.11	292.92	397.13	0.08	0.04	0.03	0	0	0	0	5.58	6.58	0.08	0.03	0.02	0.01	0.06	0.03	0.08	11.16	10.46	0.05	0	0.01	0.02	0.04	0.17	0	0	0	0.07	0.1	0	5.26	3.21	0.45	0.02	0	0.04	5.87	5.11	0	0.08	0.01	0.24	0.32	0.45	0.19
MSaapapp	0.24	0.05	223.44	292.39	0.06	0.05	0	0	0	0	0	3.43	4.71	0.04	0.01	0.02	0.04	0	0	0	9.84	7.66	0.02	0	0	0	0.02	0	0	0	0	0	0.08	0	2.24	2.16	0	0.03	0	0	3.28	3.72	0	0	0	0.11	0.13	0.14	0
MSpaaaaa	3.62	3.3	341.34	368.24	0.11	0.12	0.1	0.02	0.21	0.19	0	10.48	12.58	0.07	0.19	0.1	0.11	0.08	0.11	0	43.91	9.14	0.33	0.12	0.09	0.07	0.1	0.27	0.2	0.41	0	0.18	0.33	0.06	6.59	10.4	0.6	0.25	0.16	0.25	5.68	6.36	0.01	0.19	0	0.58	0.59	1.96	0.16
MSpaaaap	1.69	0.48	219.68	240.18	0.11	0.02	0.06	0.15	0	0	0.05	6.18	4.99	0	0.17	0.11	0.03	0	0.02	0	26.36	3.96	0.08	0	0	0	0.02	0	0.06	0.12	0.27	0.16	0	0.07	2.07	2.86	0.06	0.19	0	0.01	2.59	3.25	0.01	0	0.08	0.4	0.18	0.46	0.17
MSpaaapa	2.8	1.52	249.96	302.49	0.15	0.05	0.01	0.23	0.09	0.42	0.08	9.96	7.18	0.3	0.33	0.2	0.37	0.34	0.37	0.5	22.52	4.35	0.12	0.19	0.13	0.34	0.13	0.21	0.28	0.18	0.02	0.28	0.26	0.14	4.62	5.48	0.25	0.3	0.16	0.26	4.16	3.8	0	0.55	0.12	1.01	0.73	0.13	0.1
MSpaaapp	1.05	1.06	198.61	244.5	0.16	0.04	0.17	0.09	0.06	0.17	0.02	6.97	4.84	0.08	0.12	0	0.15	0.05	0.12	0.23	16.07	3.46	0.02	0.15	0.1	0.12	0	0.26	0.12	0.12	0.13	0.3	0.38	0.06	1.89	3.51	0.4	1.98	0.03	0.17	1.96	1.83	0.07	0.03	0.04	0.5	0.36	0.16	0.22
MSpaapaa	3.64	2.72	360.6	315.26	0.07	0.11	0.08	0.1	0	0.16	0.31	8.07	6.95	0.08	0.06	0.02	0.01	0.11	0.23	0.01	29.11	13.73	0.13	0.13	0.04	0.2	0.15	0	0.32	0.02	0.24	0.25	0	0.42	4.31	4.35	0.53	0.65	0.19	0.19	4.54	5.68	0	0	0.06	0.19	0.29	0.26	0.05
MSpaapap	1.64	0.9	242.53	197.62	0.06	0.07	0	0.05	0.05	0.07	0.13	4.31	3.7	0	0.02	0	0.12	0.07	0.01	0.01	25.61	11.26	0.23	0.06	0	0.17	0.16	0.03	0	0	0.06	0	0	0.12	2.02	3.16	0.35	0.04	0	0.2	1.91	2.29	0	0.1	0.03	0.14	0.14	0.11	0.02
MSpapaaa	0.8	0.47	311.35	276.8	0.05	0.02	0	0.02	0	0.02	0	5.46	5.09	0.03	0	0	0.01	0	0.03	0	48.76	14.59	0.01	0	0	0	0	0	0	0	0.02	0	0	0	3.07	4.43	0.01	0.02	0	0	3.78	5.14	0	0.01	0	0.1	0.13	0	0
MSpapaap	0.34	1.19	286.86	270.19	0.01	0.03	0	0	0	0	0	4.63	4.09	0	0.14	0.07	0.01	0.02	0	0.01	40.06	10.17	0.05	0.09	0.04	0.02	0	0	0	0	0	0.07	0	0.04	2.05	2.8	0.1	0.04	0.05	0.08	4.09	5.02	0	0.08	0	0.13	0.01	0.04	0
MSpapapa	3.45	1.31	269.36	242.25	0.06	0	0	0	0.01	0	0	6.13	5.43	0	0.16	0.03	0.05	0.07	0	0	43.3	11.13	0.04	0.14	0	0.01	0	0	0.01	0	0	0.07	0.1	0	4.22	5.56	0.23	0.12	0.06	0	4.18	5.44	0	0.01	0	0.63	0.5	0.02	0
MSpapapp	1.81	0.4	189.37	191.57	0	0.01	0	0	0	0	0	4.91	4.71	0	0	0.06	0	0	0.03	0	34.91	5.13	0.04	0	0	0	0	0	0.16	0	0	0	0.07	0	3.64	4.15	0.1	0.02	0	0	3.06	4.14	0	0	0	0.05	0.09	0.04	0
MSpapppa	1.49	0	309.98	262.36	0	0.08	0	0.01	0	0.13	0	5.61	9.58	0	0	0	0	0	0	0	22.39	21.14	0.07	0	0	0.21	0				0		0	0	2.91			0.5	0	0	8.65	9.68	0	0		0.13	0.16	0.12	0
MSpapppp	0.9	1.91	262.7	287.2	0.11	0.05	0	0	0	0.06	0.17	5.57	5.77	0	0.06	0	0	0	0	0	24.58	19.1	0.01	0	0	0.2	0				0		0	0	3.92			0.13	0	0	8.57	7.08	0	0		0	0.48	0	0.06
MSppapaa	0.48	0.13	512.02	503.32	0.11	0.19	0.07	0.15	0.05	0.16	0.05	7.08	8.67	0.15	0.74	0.14	0.11	0.23	0.26	0.02	43.1	16.33	0.01	0.1	0	0.03	0.07	0.07	0.03	0.13	0	0.02	0.05	0	5.97	8.17	0.18	0.42	0.43	0.08	11.62	7.98	0.1	0.24	0	0.39	0.83	0.08	0.36
MSppapap	0.38	0.19	405.18	489.32	0	0.04	0	0.03	0.14	0	0.01	5.97	8.11	0.06	0.22	0.04	0.13	0.01	0.19	0.17	32.53	17.54	0.08	0.03	0	0	0.12	0.13	0	0.08	0.03	0.14	0.13	0.16	4.36	7.87	0.26	0.29	0.16	0.12	11.28	8.22	0	0.12	0.05	0.48	0.64	0.02	0.14
MSppappa	0.62	1.37	357.23	544.01	0.04	0.23	0.27	0.03	0.44	0.02	0.12	2.36	5.53	0.1	0.13	0.21	0.08	0.4	0.25	0	45.57	5.44	0.29	0.3	0.09		0.02	0		0.29	0.54	0.22	0.51	0.77	4.58	6.81	0.28	0.58	0.31	0.16	6.77	6.07	0.15	0	0.68	1.12	0.34	0.39	0.22
MSppappp	0.53	0.69	369.58	567.24	0.02	0.09	0.2	0.59	0.12	0.07	0.53	3.5	8.86	0.25	0.2	0.13	0.48	0.04	0.52	0.01	46.24	5.72	0.73	0.52	0.3		0	0.41		0.05	0.1	0.02	0.04	0.64	6.82	7.33	0.33	0.99	0.15	0.21	7.12	5.38	0.34	0.24	0	1.28	0.11	0.3	0.02
EMS	0	0	8.35	9.1	0	0	0	0	0	0	0	9.95	14.16	0	0		0	0	0	0	51.02			0		0	0	0	0	0	0	0	0	0	17.65	19.84	0	0.02	0		27.61	32.33	0	0	0	5.84	4.73		0
E	0	0	5.45	6.67	0	0	0	0	0	0	0	7.91	13.97	0	0	0	0	0	0	0	27.98	24.23	0	0	0	0	0	0	0	0	0	0	0	0	17.87	17.5	0	0	0	0	27	27.3	0	0	0	3.21	3.28	0	0
Ea	0	0	5.94	7.58	0	0	0	0	0	0	0	8.71	12.85	0	0	0	0	0	0	0	26.61	24.1	0	0	0	0	0	0	0	0	0	0	0	0	13.68	14.74	0.01	0.05	0	0	23.73	22.63	0	0	0	1.77	2.58	0	0
Ep	0	0	6.51	7.63	0	0	0	0	0	0	0	8.76	13.57	0	0	0	0	0	0	0	23.85	21.12	0	0	0	0	0	0	0	0	0	0	0	0	18.25	14.32	0.04	0.01	0	0	22.05	24.48	0	0	0	2.05	3.48	0	0
Eal	0	0	36.44	35.1	0	0	0.01	0.04	0	0	0	7.17	12.28	0	0	0	0	0	0	0	19.72	14.51	0	0	0	0	0	0	0	0	0	0	0	0	9.93	11.54	0.03	0.11	0	0	14.07	14	0	0	0	0.9	1.04	0	0
Ear	0	0	36.05	39.49	0	0	0.03	0	0	0	0	7.65	10.81	0	0	0	0	0	0	0	20.26	18.3	0	0	0	0	0	0	0	0	0	0	0	0	11.26	10.67	0.02	0.16	0	0	13.58	13.33	0	0	0	0.95	0.69	0	0
Epl	0	0.01	37.69	57.5	0.02	0.01	0	0.69	0.15	0.01	0	7.17	12.28	0	0.69	0	0	0	0.02	0	22.05	15.15	0	0	0	0	0	0	0.01	0	0	0	0.02	0.02	12.08	13.63	0.46	0.45	0	0	14.82	14.35	0	0	0	1.58	2.11	0.01	0.01
Epr	0	0	27.3	52.72	0	0	0.03	0.84	0.11	0	0	7.05	9.84	0	0.76	0	0	0	0	0	20.28	15.72	0	0	0	0	0	0	0	0	0	0	0	0	13.16	9.88	0.52	0.86	0	0	12.5	13.1	0	0	0	1.5	2.21	0	0
Eala	0	0	142.81	134.96	0.01	0.04	1.39	4.84	1.19	0	0	3.66	6.21	0.15	0.57	0	0	0	0	0	21.71	11.68	0	0.02	0	0	0	0	0.46	0.66	0.14	0.33	0.01	0	3.28	5.24	0.14	0.07	0	0	4.8	6.01	0	0	0.01	0.25	0.05	0	0
Ealp	0	0	135.02	143.25	0.03	0	2.25	6.24	2.06	0	0	4.41	8.24	0.39	0.9	0	0	0	0.01	0	32.08	12.79	0.04	0	0	0	0	0	0.69	1.39	0.14	0.36	0	0	4.18	5.65	0.09	0.19	0	0	5.99	8.11	0	0	0.01	0.24	0.3	0	0.02
Eara	0	0	156.2	143.12	0.02	0.02	2.02	5.79	3.76	0	0.06	4.27	6.77	0.04	0.5	0.01	0	0	0.02	0.03	23.01	28.38	0	0	0	0	0	0	0.18	0.14	0	0.22	0	0	3.98	5.35	0.14	0.16	0	0	6.38	10.12	0	0	0	0.41	0.19	0.01	0
Earp	0	0	135.18	150.03	0.01	0.01	4.38	7.76	4.17	0	0	4.45	8.01	0.01	0.74	0.01	0	0	0	0	25.2	25.22	0	0	0	0	0	0.01	0.21	0.4	0.06	0.09	0	0	5.09	4.84	0.09	0.51	0.01	0	6.65	11.42	0	0	0.01	0.31	0.11	0	0.02
Epla	0.01	0.01	161.15	152.49	0.05	0.05	1.71	4.57	4.03	0.02	0.03	3.52	5.36	0.32	2.16	0.01	0	0.01	0.02	0.02	17.47	13.44	0.02	0	0	0.01	0.02	0.05	0.07	0.02	0	0.09	0.01	0.01	3.77	3.33	0.41	0.4	0.02	0	4.75	6.37	0	0	0.01	0.15	0.31	0.02	0.03
Eplp	0.01	0	168.93	170.29	0.01	0.02	4.37	4.69	6.26	0	0.06	3.35	5.96	0.27	3.55	0.03	0	0.01	0	0.05	19.65	19.12	0.01	0.03	0	0.02	0	0.01	0.06	0.05	0.04	0.11	0.01	0.02	4.6	4.6	0.42	0.36	0.01	0	5.56	6.79	0	0	0	0.42	0.16	0	0.03
Epra	0	0.02	151.65	179.54	0.02	0.02	5.85	6.64	5.98	0.01	0	3.45	5.41	0.27	3.28	0.01	0	0	0	0.01	27.28	6.27	0	0.04	0	0	0	0	0.03	0.2	0.01	0.04	0.03	0.01	3.45	4.54	0.37	0.57	0	0	5.47	7.14	0	0.04	0	0.29	0.24	0.02	0.02
Eprp	0.04	0.01	158.38	192.64	0.01	0.01	6.24	8.4	6.54	0.04	0	2.86	5.91	0.32	2.2	0	0	0.02	0	0	28.28	5.68	0	0	0	0	0.05	0	0.02	0.07	0.07	0.02	0	0	4.77	4.06	0.26	0.14	0.01	0	5.27	7.16	0	0	0	0.23	0.38	0	0
Ealaa	0.05	0.05	326.52	370.42	0.02	0.07	4.87	11.69	3.59	0	0	5.15	7.32	0.39	0.56	0	0	0.05	0	0.06	58.31	26.67	0.16	0	0	0	0	0.05	4.17	8.29	7.9	4.56	0.08	0	0.93	4.04	0.27	0.15	0.04	0.06	3.34	3.66	0	0.05	0.03	0.06	0.09	0.03	0
Ealap	0.08	0.07	341.12	287.43	0.15	0.05	3.5	8.14	2.9	0.02	0.03	5.36	4.82	0.26	2.02	0.07	0.09	0.01	0.34	0.04	52.59	20.98	0.11	0.21	0.06	0.12	0.01	0.06	2.28	6.1	7.16	4.81	0.08	0.08	1.25	1.39	0.32	0.27	0.07	0.11	3.23	2.7	0	0.04	0.05	0.26	0.07	0.01	0.06
Ealpa	0	0	371.94	393.54	0.03	0.02	5.84	11.12	3.78	0	0	4.34	8.42	0.05	1.08	0	0.05	0	0.04	0.1	74.69	22.94	0.16	0	0	0	0	0.05	4.47	6.9	6.3	6.46	0	0	0.79	4.22	0.14	0.06	0	0.01	3.01	6.37	0	0	0.02	0.12	0.05	0.02	0
Ealpp	0.06	0	305.66	352.68	0.01	0	5.89	14.05	6.27	0.02	0.01	4.13	8.63	0.77	0.66	0.01	0.04	0	0.06	0.02	93.79	28.86	0.15	0	0.06	0.07	0.01	0.03	5.09	7.09	5.82	6.14	0.03	0.01	2.29	4.51	0.25	0.16	0	0	4.49	6.34	0	0.04	0	0.11	0.36	0.01	0
Earaa	0	0	288.38	346.43	0.11	0.05	7.61	10.57	9.85	0.11	0.15	3.67	7.04	0.23	0.72	0.01	0.03	0	0.75	0.03	42.34	80.24	0.07	0.03	0	0.02		0.03	2.32	5.85	3.81	4.02	0	0	1	3.59	0.14	0.02	0	0	4.54	10.78	0	0.09	0	0.27	0.2	0.02	0.19
Earap	0.05	0.06	277.01	339.76	0.09	0	10.31	8.16	5.83	0.45	0.03	3.06	5.51	0.13	0.39	0	0.03	0	0.14	0.02	39.21	64.17	0.25	0.12	0	0.01		0.01	3.04	4.37	3.03	3.06	0.02	0.05	1.81	2.11	0.25	0.85	0.09	0.05	4.55	8.98	0	0	0.04	0.1	0.16	0.05	0.13
Earpa	0	0	352.24	418.66	0	0	12.69	16.66	10.73	0.02	0	4.25	7.9	0	0.96	0.09	0	0	0.06	0	69.98	56.97	0	0	0	0	0	0	4.57	6.25	2.66	2.57	0	0	2.17	2.99	0.14	2.94	0	0	6.27	9.6	0	0	0	0.04	0.01	0	0
Earpp	0.01	0	317.52	383.42	0.04	0.06	11.54	12.25	10.38	0.06	0	3.71	8.31	0.08	0.84	0	0.01	0	0	0	65.39	39.61	0.07	0.07	0	0	0.03	0.09	4.22	5.54	1.87	2.11	0	0.06	1.71	2.22	0.18	4.29	0	0.1	6.27	8.3	0	0	0	0.11	0.01	0	0
Eplaa	0.37	0.14	297.91	319.44	0.01	0.09	4.38	6.71	8.09	0.17	0.35	2.71	5.64	1.35	2.59	0.11	0.21	0.11	0.05	0.06	46.42	29.59	0.04	0.25	0	0.05	0.14	0.1	0.68	2.39	4.64	2.94	0.11	0.4	2.49	2.06	0.35	0.07	0.12	0.02	5.34	4.27	0	0.06	0.16	0.88	0.35	0.05	0.11
Eplap	0.15	0.13	341.21	342.68	0.12	0.03	6.38	7.9	6.47	0.04	0.29	2.9	6.96	1.19	2.37	0.12	0.11	0.01	0.13	0.04	48.6	38.94	0.14	0.01	0.07	0	0.11	0.07	0.88	1.86	4.99	4.43	0	0.09	1.5	2.39	0.46	0.57	0.07	0	4.18	5.04	0	0.08	0.05	0.23	0.03	0.1	0.11
Eplpa	0.08	0	329.99	339.29	0.08	0.19	10	6.05	8.53	0.13	0.31	3.84	6.14	0.78	2.73	0.02	0.04	0.09	0.23	0.12	31.92	43.72	0.05	0.65	0	0	0	0.07	0.76	1.31	4.41	2.7	0.11	0.12	2.53	1.85	1.09	0.58	0.16	0.1	3.98	6.05	0.01	0.12	0.34	0.68	0.31	0.15	0.04
Eplpp	0	0	286	376.99	0.01	0	12.26	8.94	13.78	0.02	0	5.23	8.07	0.11	4.58	0	0.01	0	0	0	39.42	56.6	0	0	0	0	0	0	1.15	1.84	4.16	4.77	0.01	0.05	2.32	3.42	0.11	0.14	0	0	4.56	6.98	0	0	0	0.09	0.01	0	0
Epraa	0.07	0.13	306.3	307.59	0.1	0.41	9.83	7.25	8.68	0.26	0.11	2.7	4.71	0.39	2.23	0.1	0.01	0.04	0.18	0.04	69.96	6.77	0.08	0.07	0	0.07	0.36	0.15	0.41	2.68	0.59	0.65	0.02	0	1.4	2.23	0.16	0.14	0.06	0.24	2.7	5.03	0.08	0.1	0.05	0.47	0.11	0.26	0.06
Eprap	0.27	0.03	325.55	368.02	0.07	0	13.59	9.53	9.1	0.12	0.24	3.39	4.02	0.97	2.38	0.18	0	0.08	0.11	0.18	68	10.21	0.11	0.12	0	0.4	0.26	0.18	1.75	3.36	0.75	1.23	0.15	0.17	1.87	1.88	0.14	0.31	0.14	0.06	3.6	8.11	0.01	0	0	0.47	0.93	0.06	0.17
Eprpa	0.31	0.06	346.6	382.24	0.06	0.11	9.87	11.51	10.89	0.13	0	4.93	5.76	0.88	1.88	0.04	0	0.05	0	0	78.64	12.23	0.16	0.3	0.01	0	0.33	0.12	0.64	1.49	1.15	1.61	0.02	0	1.97	3.03	0.91	0.15	0.08	0.13	6.74	6.37	0.03	0.06	0.01	0.4	0.28	0.02	0
Eprpp	0	0.01	319.59	385.09	0	0.07	7.75	15.1	10.36	0.04	0	5.1	6.76	0.47	1.18	0.02	0	0.01	0	0	88.35	12.49	0	0.11	0	0	0.39	0	1.14	1.19	2.89	1.5	0.1	0	0.94	2.57	0	0.06	0	0	6.38	8.89	0	0	0	0.06	0.03	0	0
C	0.05	0	6.57	4.73	0	0.05	0	0	0	0	0	5.79	9.47	0	0.03	0	0	0.01	0	0	16.71	16.84	0	0.05	0	0	0	0	0	0	0	0	0.05	0	14.82	13.74	0.17	0.07	0	0	18.87	19.34	0	0	0	1.44	1.43	0	0
Ca	0	0.01	6.17	2.48	0.06	0	0	0.01	0	0	0	5.95	8.93	0	0	0.03	0	0	0	0.04	13.15	14.86	0.1	0	0	0.04	0	0	0	0.03	0.02	0.02	0	0	12.35	9.11	0.25	0.08	0	0	16.19	16.23	0	0	0	0.85	1.08	0	0
Cp	0	0	5.88	3.81	0.03	0	0.01	0	0	0.05	0	6.35	11.54	0	0	0.02	0	0	0	0.02	16.98	19.34	0	0	0	0	0	0.01	0.13	0	0	0	0	0	16.54	15.12	0.04	0.03	0	0	23.5	24.63	0.01	0	0	1.02	2.18	0	0
Caa	0	0	8.41	5.69	0.03	0.08	0.03	0.07	0.02	0.22	0.03	4.01	7.3	0.01	0.01	0	0	0	0.03	0.01	11.75	9.98	0.02	0.09	0.04	0.01	0.1	0.02	0.06	0.14	0	0.05	0	0.07	9.74	7.11	0.07	0.01	0.05	0.09	12.28	10.28	0	0.02	0.03	0.31	1.02	0.01	0.05
Cap	0.07	0.03	10.12	6.84	0.08	0.08	0.09	0.04	0.02	0.27	0	6.1	9.12	0.09	0.04	0.02	0.21	0.07	0.07	0.05	12.16	10.93	0.12	0.02	0.06	0.04	0.01	0.04	0.27	0.11	0	0.04	0.03	0.04	10.82	8.14	0.07	0.09	0.11	0.04	11.08	10.18	0.01	0	0	1.02	1.04	0.01	0.03
Cpa	0	0.03	8.18	5.32	0.02	0.08	0	0.05	0	0.05	0	4.18	7.25	0	0.05	0	0.04	0.02	0	0.01	12.52	15.61	0	0.03	0.01	0	0	0	0.1	0	0.08	0	0	0	10.37	9.03	0.03	0.01	0	0	16.58	14.42	0	0.04	0.02	0.88	0.44	0.02	0
Cpp	0	0.01	18.33	9.83	0.04	0	0	0	0	0	0	6.98	13.43	0.04	0.07	0.03	0	0.01	0	0	15.9	14.46	0	0.04	0	0	0	0	0.02	0	0	0	0	0	20.12	15.13	0.04	0.04	0	0	17.62	18.89	0	0	0.01	1.79	1.21	0	0.01
Caaa	0.13	0.06	30.37	26.92	0.18	0.05	0.03	0.08	0	0.02	0	2.96	6.12	0.07	0.1	0.03	0.03	0.07	0.06	0.12	7.16	5.2	0.17	0.1	0.11	0.02	0.06	0.14	0.24	0.27	0.06	0.01	0.05	0.07	6.74	3.88	0.24	0.06	0.02	0.04	6	4.99	0.04	0.15	0.17	0.48	0.6	0.07	0.19
Caap	0.03	0.16	54.74	41.33	0.14	0.15	0.22	0.17	0.16	0.21	0.16	3.61	7.15	0.27	0.4	0.17	0.18	0.08	0.18	0.18	9.25	9.41	0.28	0.03	0.2	0.23	0.14	0.15	0.28	0.39	0.04	0.2	0.25	0.11	11.95	8.02	0.43	0.58	0.25	0.14	9.2	7.29	0.06	0.07	0.16	1.08	0.91	0.23	0.16
Capa	0.11	0.11	85.19	64.72	0.06	0.06	0.06	0.25	0.01	0.03	0.17	4.61	11.42	0.05	0.4	0.08	0.05	0.11	0.21	0.05	14.26	15.64	0.01	0	0.01	0.08	0.04	0.09	0.14	0.13	0.07	0.12	0.09	0.13	11.76	9.56	0.2	0.29	0.02	0.04	10.43	9.96	0	0.09	0.13	0.93	1.34	0.01	0.05
Capp	0.18	0.02	84.97	64.18	0.05	0.07	0.04	0.04	0	0.05	0.02	4.66	14.76	0.05	0.28	0.05	0.03	0.06	0.04	0	12.43	16.01	0.04	0.1	0.05	0.05	0	0.03	0.11	0.05	0.05	0.02	0.02	0.1	14.19	10.62	0.09	0.18	0.01	0.01	13.66	13.05	0.02	0	0.03	0.64	0.73	0.09	0.01
Cpaa	0.01	0.16	24.64	28.82	0.13	0.2	0	0.02	0.05	0.08	0.04	3.26	5.7	0.1	0.15	0.02	0.12	0.25	0.13	0.04	7.99	5.77	0.01	0.08	0	0	0	0.08	0.14	0.13	0.07	0.11	0.04	0.01	6.04	5.9	0.21	0.27	0.06	0.06	7.76	7.77	0.12	0.06	0.07	0.47	0.4	0.01	0.07
Cpap	0.06	0.08	27.59	36.83	0.1	0.07	0.05	0.19	0.04	0.09	0.03	2.81	7.11	0.19	0.37	0.12	0.07	0.22	0.07	0.11	7.66	6.79	0.05	0.09	0	0.1	0.11	0.07	0.16	0.13	0.01	0.15	0.06	0.14	10.83	8.24	0.42	0.26	0.11	0.07	9.47	8.77	0.08	0.01	0.12	0.64	0.81	0.07	0.1
Cppa	0.09	0.24	106.42	62.95	0.08	0.01	0	0	0	0.01	0.05	6.85	13.56	0.34	0.23	0.01	0.01	0.01	0.01	0.02	13.96	14.88	0.02	0.04	0	0.08	0	0	0.05	0.02	0.02	0	0.01	0	15.32	11.12	0.27	0.19	0	0.02	14.57	12.98	0	0.09	0.02	1.8	1.76	0	0.01
Cppp	0.08	0.18	99.9	60.14	0	0.03	0	0	0	0.02	0.01	7.54	15.84	0.23	0.35	0.02	0	0.02	0.09	0.01	16.76	17.81	0	0	0.01	0.01	0	0	0.07	0	0	0	0.02	0.03	19.75	15.42	0.02	0.05	0.04	0	14.19	14.64	0	0	0.08	1.49	1.62	0	0
Caaaa	0.23	0.31	86.15	70.32	0.07	0.1	0.12	0.37	0.19	0.36	0.22	1.55	2.57	0.21	0.16	0.29	0.22	0.25	0.21	0.11	3.14	3.82	0.15	0.31	0.17	0.16	0.05	0.32	0.49	0.09	0.38	0.19	0.14	0.21	3.49	1.43	2.5	2.69	0.47	0.2	2.93	2.95	0.1	0.2	0.52	0.37	0.67	0.19	0.35
Caaap	0.07	0.23	191.18	131.01	0.13	0.09	0.07	0	0	0.08	0.15	4.2	7.15	0.17	0.13	0.04	0.22	0.03	0.29	0.02	6.92	7.95	0.02	0.1	0.17	0.07	0.01	0.08	0.11	0.12	0.07	0.36	0.19	0.16	8.23	4.08	5.75	4.97	0.08	0.11	5.64	6.56	0	0.07	0.1	0.51	0.4	0.08	0.19
Caapa	0.72	0.82	248.06	197.82	0.28	0.19	0.03	0.15	0.03	0.31	0.19	11.55	14.62	0.14	3.23	0.23	0.28	0.17	0.23	0.24	17.31	16.31	0.1	0.19	0.2	0.1	0.1	0.17	0.29	0.17	0.28	0.19	0.15	0.23	15.09	9.92	11.9	23.04	0.12	0.04	11.3	12.23	0.09	0.1	0.1	2.14	2.2	0.14	0.13
Caapp	0.19	0.33	202.71	133.29	0.04	0.05	0	0	0	0.08	0.01	8.04	10.85	0.04	1.98	0.05	0.05	0.01	0	0.02	14.75	13.11	0.03	0.13	0.13	0.07	0	0	0.19	0.15	0.04	0.07	0	0.06	11.37	7.08	9.47	18.2	0.05	0.07	8.91	8.79	0	0	0	1.08	1.08	0.04	0
Capaa	0.53	0.03	135.93	154.17	0	0	0	0	0	0.01	0	5.51	7.73	0.02	0.53	0	0.02	0	0	0	14.7	10.72	0.02	0.03	0	0	0	0	0.01	0	0	0	0	0	7.02	4.57	0.05	0.14	0	0	11.04	9.1	0	0	0.27	0.31	0.57	0	0
Capap	0.2	0.23	177.65	160.36	0	0.02	0	0	0	0.06	0	5.21	8.37	0.01	0.62	0.07	0.02	0.03	0.07	0	14.01	12.86	0	0.01	0.04	0	0	0	0.04	0.03	0.02	0	0.02	0.01	7.44	5.01	0.01	0.04	0	0.05	10.24	9.78	0	0	0.11	0.56	0.74	0.02	0
Cappa	0.12	0.05	216.5	185.12	0.1	0.09	0	0.03	0	0.09	0.05	8.05	11.26	0	1.28	0.01	0.04	0.03	0.12	0.08	19.74	11.98	0.01	0	0.01	0.03	0	0.03	0.05	0.12	0.02	0.1	0	0.04	9.6	7.49	0.03	0.18	0.02	0.12	10.09	10.03	0.02	0.07	1.59	0.7	0.86	0.05	0
Cappp	0.25	0.05	198.37	165.52	0.02	0.04	0	0	0	0	0.05	6.96	10.25	0.04	1.86	0	0.03	0	0	0	24.53	11.34	0	0	0	0	0	0	0	0.04	0	0	0.01	0	9.75	6.2	0.03	0.06	0.02	0.01	8.22	8.66	0	0.04	1.62	0.76	1	0	0
Cpaaa	0.3	0.19	54.97	73.36	0.19	0.27	0.18	0.39	0.23	0.25	0.14	1.57	3.02	0.2	0.63	0.17	0.21	0.44	0.09	0.23	2.83	2.13	0.18	0.39	0.11	0.28	0.1	0.2	0.28	0.29	0.08	0.28	0.11	0.17	2.59	2.12	2.26	1.48	0.17	0.1	2.46	2.75	0.13	0.22	0.18	0.48	0.8	0.26	0.2
Cpaap	0.11	0.36	64.18	71.61	0.08	0.07	0.21	0.33	0.32	0.06	0.05	1.92	3.35	0.73	0.88	0.03	0.28	0.74	0.13	0.05	6.28	4.83	0.09	0.16	0.05	0.01	0.04	0.13	0.1	0.06	0.16	0.06	0.3	0.13	6.04	3.11	5.71	2.44	0.02	0.43	3.97	5.1	0.14	0.18	0.16	0.53	0.66	0.08	0.16
Cpapa	0.09	0.3	146.15	175.5	0.07	0.04	0.01	0.03	0.04	0.04	0.09	4.33	8.26	2.24	1.15	0.15	0.1	1.1	0.03	0.1	8.87	17.48	0.04	0.08	0.08	0.01	0.1	0.02	0.14	0.2	0.01	0.05	0.02	0.06	11.5	6.08	13.08	9.83	0.11	0.15	6.83	8.93	0.09	0.09	0.09	0.36	0.3	0.08	0.08
Cpapp	0.18	0.62	196.78	143.89	0.06	0.02	0	0	0.01	0.12	0.02	7.68	13.72	4.24	2.18	0.01	0	2.47	0	0.15	13.56	16.36	0.02	0.03	0.07	0.07	0	0.02	0.19	0.13	0.01	0.07	0.02	0.13	14.11	10.31	11.52	10.71	0.09	0.04	11.06	9.96	0	0.01	0.03	0.69	2.37	0.04	0
Cppaa	0.13	0.58	135.16	144.09	0	0	0	0	0.01	0	0	5.73	7.47	0.42	2.32	0.01	0	0	0	0	13.81	16.38	0.03	0	0	0	0.03	0	0.02	0	0	0.01	0.01	0	6.16	4.61	0.02	0.18	0	0	7.25	9.29	0	0	0.02	0.84	0.34	0	0
Cppap	0	0.55	139.79	139.21	0.02	0	0	0.01	0	0.01	0	4.82	7.23	1.29	1.86	0	0	0	0.01	0	13.93	17.18	0.01	0	0	0.03	0	0	0	0.01	0	0	0.03	0	5.79	4.75	0.09	0	0	0.01	7.2	8.65	0	0	0	0.62	0.17	0	0
Cpppa	0.06	0.41	187.41	175.47	0.01	0.04	0	0.02	0	0.08	0.2	5.67	10	2.53	3.87	0	0	0.02	0.05	0	10.97	7.71	0	0.01	0	0.04	0.03	0.03	0.04	0	0	0	0.01	0.05	9.58	7.94	0.03	0	0.01	0.05	11.27	11.74	0	0	0.07	0.33	0.55	0.04	0.02
Cpppp	0.08	1.18	164.25	131.9	0	0.05	0	0	0.02	0.04	0.02	5.58	10.08	3.13	5.3	0	0	0.01	0	0	11.26	9.34	0	0	0.02	0.01	0	0	0.06	0.05	0	0.01	0	0.04	8.19	6.6	0.03	0.07	0	0	10.72	9.36	0	0.1	0	0.44	0.65	0.02	0
Caaaaa	0.5	0.47	191.23	191.33	0.23	0.17	0.7	0.27	0.57	0.36	0.18	1.94	3.24	1.15	0.47	0.39	0.45	0.25	0.15	0.33	18.54	4.03	0.52	0.51	0.42	0.19	0.24	0.25	0.86	0.68	0.54	0.86	0.35	0.37	1.96	1.03	27.99	20.6	0.28	0.42	3.84	5.27	0.34	0.68	0.48	0.57	1.08	0.32	0.44
Caaaap	0.4	0.53	233.03	178.71	0.23	0.13	0.34	0.47	0.32	0.49	0.25	0.99	3.35	0.26	0.63	0.47	0.53	0.16	0.24	0.54	14.61	5.09	0.35	0.73	0.19	0.21	0.25	0.41	0.65	0.72	0.44	0.65	0.58	0.73	1.91	1.59	29.14	20.59	0.4	0.4	2.83	4.59	0.41	0.73	0.75	0.45	0.39	0.44	0.26
Caaapa	0.31	0.42	362.25	242.03	0.29	0.48	0.29	0.41	0.1	0.65	0.37	2.94	5.67	1.32	1.97	0.31	0.35	0.12	0.28	0.42	20.16	22.52	0.31	0.42	0.26	0.25	0.18	0.44	0.28	0.59	0.59	0.46	0.18	0.29	4	1.65	45.86	37.46	0.23	0.83	5.82	10.77	1.39	1.49	0.9	0.34	0.49	0.44	0.24
Caaapp	0.16	0.27	466.82	394	0.18	0.17	0	0.06	0	0.09	0.41	5.6	9.76	4.92	4.69	0.05	0.1	0.14	0.03	0.2	37.2	30.49	0.05	0.43	0.06	0.05	0	0.3	0.41	0.87	0.65	0.28	0.21	0.04	6.1	3.09	60.09	67.96	0.08	0.33	10.8	12.35	3.33	1.37	1.36	0.48	0.42	0.11	0.14
Caappd	1.08	0.52	290.01	183.12	0.08	0.13	0	0	0	0	0.02	4.6	6.04	0.07	4.64	0	0.02	0.05	0.03	0.01	19.36	23.38	0	0	0	0.2	0.03	0.09	0.59	0.5	0.66	0.36	0.07	0.03	4.99	3.7	16.57	34.93	0.03	0	7.71	8.89	7.71	0.14	1.37	0.49	0.17	0	0.01
Caappv	2.55	2.45	348.99	273.04	0.32	0.26	0	0.11	0.22	0.14	0	6.66	9.2	1.38	5.34	0.22	0.16	0.24	0.13	0.02	17.97	17.59	0.47	0.54	0.03	0.06	0.06	0.26	1.51	1.45	1.69	2.06	0.57	0.35	6.5	5.25	22.51	33.23	0.36	0.13	10.42	11.22	4.05	0.45	1.35	2.23	2.14	0.2	0.78
Capaaa	0.54	0.22	278.56	351.45	0	0	0	0.01	0.02	0.08	0	6.73	12.27	0.33	1.15	0.04	0.29	0.33	0.06	0	17.78	15	0.43	0	0.04	0.15	0.17	0.18		0.1	0.01	0.33	0	0.03	6.95	3.51	0.19	0	0.04	0.07	20.63	13.92	0	0.06	0.49	0.31	0.18	0.01	0
Capaap	0.45	0.25	250.42	295.26	0.08	0	0	0	0	0	0	7.69	9.84	0	0.72	0	0.07	0.13	0.15	0	19.7	15.29	0.02	0	0	0	0	0		0.07	0	0.08	0.03	0.19	5.64	3.44	0.17	0	0	0.04	14.1	11.66	0	0	0.14	0.3	0.02	0.01	0
Capapa	0.41	0.39	385.38	383.66	0.05	0.06	0.03	0	0	0.14	0	6.68	15.11	0.06	0.56	0.1	0.27	0	0.16	0	21.23	21.09	0.03	0.28	0	0	0.06	0		0	0.05	0.03	0	0.17	7.96	4.53	0	0	0.07	0	16.69	13.32	0	0	0.46	0.17	0.06	0	0
Capapp	0.26	1.41	260.63	273.94	0.05	0	0	0	0.12	0	0	5.66	8.18	0	0.69	0	0.18	0.1	0	0	18.49	16.9	0	0.02	0	0	0	0		0	0.11	0.12	0	0.11	5.13	4.09	0.21	0	0	0	11.65	11.2	0	0	0.02	0.08	0.03	0	0
Cappaa	0.63	0.29	373.13	412.13	0.15	0.04	0.09	0.21	0.06	0.04	0.27	6.89	11.24	0.24	3.03	0.08	0.03	0.09	0	0.25	33.6	11.38	0.03	0	0.06	0.13	0.03	0	0	0.01	0.07	0.18	0.2	0.06	7.07	3.71	0.49	0.19	0.02	0.07	16.8	13.15	0.03	0.04	0.81	0.77	0.21	0.02	0.02
Cappap	0.43	0.06	312.79	364.11	0.1	0.03	0.02	0	0.17	0.09	0.05	7.77	10.16	0.05	6.47	0.09	0.27	0.03	0.2	0.07	28.7	11.56	0	0.23	0.01	0.03	0.05	0	0.14	0.24	0.14	0.05	0.14	0.07	7.88	5.64	0.06	0.16	0.04	0.11	14.58	11.57	0.04	0.14	1.33	0.84	0.26	0.04	0
Capppa	0.45	0.26	295.94	354.83	0.05	0.09	0.05	0.06	0.09	0.21	0	6.53	10.35	0	2.38	0.12	0.01	0	0.1	0.14	33.16	14.57	0.07	0.04	0.01	0.06	0	0.08	0	0.25	0.06	0.02	0.03	0.05	7.94	4.69	0	0.13	0	0.26	11.14	11.69	0.15	0.08	0.71	0.2	0.75	0	0
Capppp	0.66	0.78	190.58	218.7	0.05	0.05	0	0.08	0.11	0	0.03	6.26	6.11	0	4.13	0	0	0	0	0.1	29.56	12.61	0	0.22	0	0	0	0	0	0.12	0.11	0.07	0	0	5.28	3.52	0.02	0	0	0.01	8.66	11.8	0	0.18	1.69	0.4	0.28	0.13	0.11
Cpaaaa	1.13	0.4	165.99	180.48	0.3	0.24	0.9	0.85	0.33	0.54	0.37	0.85	3.17	0.92	1.61	0.36	0.54	0.7	0.44	0.37	15.35	7.77	0.17	0.51	0.55	0.39	0.14	0.08	0.62	0.6	0.4	0.3	0.23	0.4	1.22	1.13	21.15	21.17	0.23	0.64	4.79	3.86	0.33	0.42	0.4	0.94	0.87	0.17	0.42
Cpaaap	0.41	0.39	153.97	209.01	0.22	0.27	0.42	0.75	0.42	0.69	0.34	1.45	3.49	0.29	2.7	0.15	0.29	0.75	0.15	0.21	16.17	8.74	0.14	0.18	0.52	0.45	0.15	0.62	0.32	0.65	0.96	0.56	0.59	0.43	2.22	2.15	21.16	28.02	0.12	0.22	5.74	4.09	0.35	0.23	0.38	0.37	0.88	0.64	0.4
Cpaapa	0.66	0.72	155.48	172	0.23	0.25	0.32	0.49	0.81	0.49	0.31	1.89	3.04	2.31	3.24	0.2	0.32	0.73	0.44	0.51	15.67	11.83	0.41	0.62	0.17	0.27	0.73	0.44	0.68	0.72	0.45	0.93	0.31	0.18	2.29	1.85	18.15	34.11	0.61	0.33	4.17	3.3	0.06	0.88	0.59	0.57	0.79	0.26	0.36
Cpaapp	0.26	0.47	317.01	328.48	0.17	0.27	0.02	0.12	0.07	0.15	0.15	3.96	8.7	7.96	9.65	0.27	0.06	0.96	0.19	0.18	27.97	31.49	0.27	0.22	0.1	0.13	0.07	0.3	0.5	0.64	1.02	1.28	0.11	0.39	4.34	3.26	62.36	55.24	0.17	0.29	12.18	7.7	0.76	0.77	1.55	0.78	0.6	0.17	0.07
Cpapaa	0.29	2.75	431.77	433.58	0.04	0.01	0	0	0	0.02	0.06	7.69	10.1	11.67	9.64	0.12	0.03	1.24	0.02	0.08	38.49	94.3	0	0.07	0.1	0.03	0.08	0	0.42	0.34	1.2	0.71	0.05	0.02	7.49	3.86	48.36	67.92	0	0.13	15.11	12.65	0.29	0	0.06	0.21	0.08	0.1	0
Cpapap	0.8	3.31	470.37	491.52	0.14	0.18	0	0.22	0.06	0.15	0.06	8.11	11.5	14.98	7.96	0.13	0.04	1.46	0.06	0.17	41.34	95.06	0.13	0.3	0.25	0.71	0.08	0.12	0.77	1.13	1.13	1.46	0.15	0.03	9.22	6.14	71.24	76.51	0.12	0.19	22.12	16.21	0.44	0.22	0.1	0.82	0.41	0.38	0.21
Cpappd	1.17	1.53	414.99	270.02	0.01	0.03	0.03	0	0	0.07	0	5.19	8.54	7.8	7.92	0.03	0	1.87	0	0.06	27.55	56.8	0.05	0.03	0	0.08	0	0	0.19	0.45	0.36	0.21	0.03	0.09	6.48	4.5	35.55	50.75	0	0.08	10.2	6.07	2.31	1.34	4.07	0.46	0.59	0	0.04
Cpappv	1.74	2.53	358.3	218.63	0.24	0.05	0.02	0	0	0.09	0.03	5.12	7.49	6.28	5.6	0.07	0	2.52	0.07	0.13	15.36	33.37	0.06	0.01	0.06	0.01	0.03	0.04	0.85	1.01	0.35	0.34	0.01	0.17	6.56	4.79	25.71	33.63	0.07	0.03	9.33	7.16	1.89	2	2.45	1.32	1.25	0.15	0.18
Cppaaa	0.1	0.59	218.69	305.86	0.05	0	0.05	0	0	0.13	0	7.76	7.61	0.4	5.03	0.04	0.01	0.02	0.07	0	23.29	35.21	0	0.15	0	0.04	0.09	0	0.13	0.16	0.02		0.01	0	4.77	3.45	0	0.29	0.13	0	9.73	18.07	0.16	0	0	0.21	0.26	0.08	0.02
Cppaap	0.04	0.47	183.44	259.82	0	0	0.08	0.14	0	0	0.09	7.53	6.88	0.58	5.35	0	0	0	0.03	0	21.91	35.19	0.11	0	0	0	0	0	0.12	0	0.06		0	0	4.27	3.19	0.01	0.01	0.07	0	7.63	12.28	0	0	0	0.05	0.03	0	0
Cppapa	0.14	0.78	315.2	329.95	0	0	0	0.1	0	0.02	0	7.77	9.92	0.66	7.19	0.15	0	0.02	0.06	0	23.98	49.26	0	0.13	0	0	0	0		0.11	0	0.05	0.08	0.05	4.81	6.29	0.48	0.13	0	0.07	13.15	19.18	0.06	0	0	0.5	0.03	0	0.03
Cppapp	0	0.07	177.09	250.88	0.15	0	0	0	0	0	0	6.22	8.45	0.72	6.38	0	0.01	0	0.07	0	17.21	38.8	0	0	0	0	0	0		0	0	0.04	0.09	0	3.86	3.65	0	0.16	0	0	8.54	11.24	0	0	0.27	0.09	0.09	0	0.06
Cpppaa	0.32	0.74	289.99	349.73	0.01	0.03	0	0.1	0	0.09	0.06	6.13	9.96	3.45	13.27	0.07	0	0.06	0.19	0	18.89	9.45	0.03	0.06	0	0	0.01	0	0.36	0	0.04	0.17	0.18	0	5.22	4.23	0.89	0.11	0	0.17	22.11	17.76	0.05	0.02	0.01	0.59	0.27	0.18	0.04
Cpppap	0.15	0.17	272.41	352.96	0.01	0.15	0	0.08	0	0.1	0.06	5.71	10.35	3.79	14.69	0.08	0	0.16	0.07	0.03	21.08	6.3	0	0.04	0	0	0.01	0.12	0.06	0	0	0	0.11	0.05	5.96	5.08	0.19	0	0	0.09	20.95	17.42	0.09	0.15	0.06	0.35	0.35	0.12	0.01
Cppppa	0.14	0.47	353.62	352.44	0.01	0.06	0	0.01	0	0.12	0.07	5.34	9.8	6.29	15.92	0.27	0	0.18	0.23	0.02	11.1	12.69	0	0.14	0	0	0	0.12	0	0.09	0.06	0	0.05	0	7.23	5.85	0.14	0.11	0.1	0.06	19.21	21.48	0.03	0.03	0	0.32	0.57	0.03	0.01
Cppppp	0.16	0.49	282.11	212.67	0.13	0.04	0	0	0.19	0.1	0	4.47	6.7	5.5	11.19	0	0	0	0.04	0.09	8.59	7.88	0	0	0	0	0	0	0.07	0.2	0.04	0	0	0	4.2	3.58	0.12	0.05	0.02	0.04	12.17	12.33	0	0.08	0.07	0.28	0.38	0.02	0.06
D	0	0	9.62	7	0.01	0.01	0	0	0	0.05	0	11.9	18.04	0	0	0	0	0	0	0	30.35	30.13	0	0	0	0	0	0	0	0	0	0	0	0	25.33	21.56	0.59	0.27	0	0	31.73	34.94	0	0	0	2.45	5.65	0	0
Da	0.06	0.03	14.44	9.72	0	0	0	0	0.01	0	0.01	8.47	16.78	0.01	0.03	0	0	0.01	0	0	28.55	26.71	0	0	0.04	0.02	0	0	0.03	0	0.05	0	0	0	20.82	17.95	0.24	0.07	0	0	19.39	17.09	0	0	0	1.68	3.55	0	0
Dp	0	0	11.79	6.99	0	0	0	0	0	0	0	5.76	10.17	0	0	0	0	0	0	0	20.27	24.64	0	0	0	0	0	0	0	0	0	0	0	0	16.78	11.81	0.11	0.01	0.05	0	10.97	11.61	0	0	0	1.47	2.6	0	0
Daa	0.04	0	38.75	41.84	0	0.15	0	0	0	0.01	0	5.01	6.45	0.08	0.1	0	0	0	0	0	16.09	13.81	0	0	0	0	0.05	0.01	0.01	0	0	0	0	0	7.21	7.53	0.12	0.12	0	0	7.33	8.08	0.08	0.01	0.58	0.94	1.87	0	0
Dap	0.03	0.03	38.82	30.84	0	0.01	0	0	0	0.03	0	4.73	6.81	0	0.1	0.01	0	0.01	0	0	12.97	12.48	0	0	0	0	0	0	0	0	0	0	0	0	6.96	7.11	0	0	0	0	7.06	6.83	0.19	0.02	0.17	0.45	1.92	0	0
Dpa	0	0	50.55	44.99	0.05	0.04	0	0	0	0.03	0	4.25	6.7	0	0.08	0	0	0	0.02	0	15.03	13.73	0	0	0	0	0	0	0.03	0	0	0	0	0	7.52	6.53	0.1	0.09	0	0	7.77	8.77	0.38	1.49	0	1.15	1.47	0	0
Dpp	0	0	64.2	42.7	0	0	0	0	0	0.05	0	4.19	6.1	0	0.04	0	0	0	0	0	12.53	11.85	0	0	0	0	0	0	0.01	0	0	0	0	0	8.15	7	0.15	0.02	0	0	6.83	8.13	0.03	0.52	0	0.33	0.52	0	0
Daaa	0	0.03	248.22	215.17	0.07	0.14	0.01	0.04	0	0.01	0.02	3.68	5.23	0.37	0.63	0.07	0.08	0.01	0.2	0	12.12	20.38	0.02	0	0	0	0	0.02	0.08	0.27	0.22	0.03	0.09	0.04	4.22	5.33	0.13	0.06	0.03	0.03	8.56	10.1	0.87	1.01	4.09	0.2	0.52	0.01	0
Daap	0.03	0.09	230.8	198.63	0.03	0.03	0	0.05	0	0.02	0	4.32	5.5	0.52	0.45	0	0.02	0	0.01	0	11.83	21.77	0	0	0	0	0	0	0.01	0.05	0.04	0.03	0.02	0	4.69	6.1	0.07	0.06	0.07	0.04	8.47	7.27	0.56	0.65	4.34	0.28	0.36	0	0
Dapa	0.14	0.14	266.05	221.65	0.01	0.08	0	0.06	0	0.19	0.12	3.7	7.73	0.09	1.07	0.14	0.16	0.01	0.04	0.06	19.2	8.83	0.03	0	0.03	0	0.04	0.08	0.19	0.11	0.06	0.1	0.01	0.07	4.33	6.75	0.14	0.12	0.11	0.14	9.53	12.24	5.1	3.31	4.22	0.49	0.16	0.01	0.05
Dapp	0.08	0.05	224.16	163.56	0.03	0.03	0	0.02	0.09	0.08	0.11	2.71	7.05	0.12	0.8	0.11	0.04	0	0.06	0.03	12.68	8.06	0.02	0.07	0.05	0.07	0.17	0.04	0.19	0.15	0.07	0.18	0.01	0	3.85	3.65	0.03	0.07	0	0.06	7.2	10.3	3	1.77	3.28	0.21	0.15	0.01	0.07
Dpaa	0.01	0.12	284.54	248.96	0.09	0.02	0	0.06	0	0.04	0	3.08	8.22	0.8	0.96	0	0.09	0.02	0.06	0	10.64	18.76	0.06	0.02	0.04	0.02	0	0.08	0.06	0.02	0.09	0.03	0.03	0.06	4.59	4.98	0.22	0.04	0.06	0	10.79	11.62	1.54	3.46	0.3	0.74	0.43	0.02	0.02
Dpap	0.05	0.04	234.66	223.41	0.05	0	0	0.02	0	0.13	0.01	2.7	6.26	0.43	0.43	0	0	0.02	0.07	0	10.03	18.27	0	0.14	0	0	0	0	0	0.09	0	0.02	0.03	0	5.23	4.5	0.11	0.15	0	0.02	7.11	10.77	1.37	4.06	0.03	0.46	0.32	0	0.01
Dppa	0.08	0.16	302.12	274.51	0.03	0.14	0.03	0.07	0	0.2	0.07	3.62	6.72	1.73	0.72	0	0	0.04	0.09	0.01	12.23	14.8	0.02	0.08	0.04	0	0.01	0	0.13	0.18	0	0.03	0.04	0.05	5.83	5.61	0.33	0.04	0.07	0.07	12.48	13.63	2.63	6.24	0.87	0.5	0.74	0.11	0.03
Dppp	0	0.03	215.92	212.16	0	0.02	0	0.02	0	0.08	0.05	3.51	5	1.08	0.87	0	0.02	0.08	0.09	0	9.14	8.95	0.03	0.02	0	0	0.01	0.09	0	0.18	0.02	0	0.03	0	4.15	3.75	0.2	0.12	0.06	0.07	7.92	9.63	1.18	3.66	0.6	0.08	0.24	0.04	0.02
P2	0	0	9.8	9.16	0	0	0	0	0	0	0	12.01	14.37	0	0	0	0	0	0	0	40.66	30.66	0	0		0	0	0	0	0	0	0	0	0	28.31	24.31	0.17	0.49	0		35.72	37.82	0	0	0	4.84	6.84		0
P3	0	0	11.94	10.53	0	0	0	0	0	0.03	0.01	12.99	25.53	0	0	0	0	0	0	0	37.79	38.48	0	0	0	0	0	0	0	0	0	0	0	0	30.67	27.68	1.33	1.04	0	0	42.15	50.85	0	0	0	5.1	8.15	0	0
P4	0.04	0.04	6.62	8.12	0.05	0.07	0	0	0	0.04	0	10.67	13.17	0	0.02	0	0	0.01	0	0	33.74	44.21	0	0	0	0	0	0	0	0	0	0	0	0	22.62	18.57	1.72	1.37	0	0	26.88	26.96	0	0	0	4.29	5.87	0	0
Z2	0	0.08	1.23	2.99	0.1	0.04	0	0	0	0.09	0.11	8.64	12.77	0.06	0.01	0	0.03	0	0.03	0	30.9	21.71	0	0.01	0	0	0	0	0.01	0	0	0	0	0.02	16.46	13.72	0.84	0.65	0	0.01	13.44	17.02	0.01	0	0	2.76	3.5	0	0.01
Z3	0	0	6.19	2.29	0.03	0.04	0	0	0	0.02	0.02	9.46	14.68	0.01	0.01	0	0	0	0	0	28.07	31.22	0	0	0	0	0	0	0	0.03	0	0	0.01	0	15.16	14.21	0.42	0.73	0	0	13.48	17.88	0	0	0	2.5	2.23	0	0
[truncated: 97 more columns]

## Sheet: Supp. Fig. 3
Cell name	let-7_SYS1749_embryo	let-7_SYS1749_L1	lin-4_SYS1786_embryo	lin-4_SYS1786_L1	miR-1_SYS1686_embryo	miR-1_SYS1686_L1	miR-1018_SYS2165_embryo	miR-1018_SYS2165_L1	miR-1022_SYS1519_embryo	miR-1022_SYS1519_L1	miR-124_SYS1769_embryo	miR-124_SYS1769_L1	miR-2_SYS1559_embryo	miR-2_SYS1559_L1	miR-228_SYS1584_embryo	miR-228_SYS1584_L1	miR-231_SYS1440_embryo	miR-231_SYS1440_L1	miR-232_SYS1557_embryo	miR-232_SYS1557_L1	miR-234_SYS1597_embryo	miR-234_SYS1597_L1	miR-235_SYS1752_embryo	miR-235_SYS1752_L1	miR-236_1_SYS1444_embryo	miR-236_1_SYS1444_L1	miR-236_2_SYS1461_embryo	miR-236_2_SYS1461_L1	miR-244_SYS1498_embryo	miR-244_SYS1498_L1	miR-245_SYS1525_embryo	miR-245_SYS1525_L1	miR-247-797_SYS1463_embryo	miR-247-797_SYS1463_L1	miR-251_SYS1441_embryo	miR-251_SYS1441_L1	miR-252_SYS1427_embryo	miR-252_SYS1427_L1	miR-259_SYS1466_embryo	miR-259_SYS1466_L1	miR-268_SYS1515_embryo	miR-268_SYS1515_L1	miR-34_SYS1524_embryo	miR-34_SYS1524_L1	miR-43-44_SYS1365_embryo	miR-43-44_SYS1365_L1	miR-45_SYS1468_embryo	miR-45_SYS1468_L1	miR-48_SYS1542_embryo
ABalaaaalal	0	0	0	0	0	0	0	0	0	0	0	0	0	1	0	0	0	0	0	0	0	0	0	0	0	0	0	0	0	0	0	0	0	0	0	0	0	0	0	0	0	0	0	0	0	0	0	0	0
ABalaaaalpp	0	0	0	0	0	0	0	0	0	0	0	0	0	0	0	0	0	0	0	0	0	0	0	0	0	0	0	0	0	0	0	0	0	0	0	0	0	0	0	0	0	0	0	0	0	1	0	0	0
ABalaaaarlp	0	0	0	0	0	0	0	0	0	0	0	0	0	1	0	0	0	0	0	0	0	0	0	0	0	0	0	0	0	0	0	0	0	0	0	0	0	0	0	0	0	0	0	0	0	1	0	0	0
ABalaaaarrp	0	0	0	0	0	0	0	0	0	0	0	0	0	1	0	0	0	0	0	0	0	0	0	0	0	0	0	0	0	0	0	0	0	0	0	0	0	0	0	0	0	0	0	0	0	0	0	0	0
ABalaaapall	0	0	0	0	0	0	0	0	0	0	0	0	0	0	0	0	0	0	0	0	0	0	0	1	0	0	0	0	0	0	0	0	0	0	0	0	0	0	0	0	0	0	0	0	1	0	0	1	0
ABalaaapalr	0	0	0	0	0	0	0	0	0	0	0	0	0	1	0	0	0	0	0	0	0	0	0	0	0	1	0	0	0	0	0	0	0	0	0	0	1	0	0	0	0	0	0	0	0	1	0	0	0
ABalaaaparr	0	0	0	0	0	0	0	0	0	0	0	0	0	0	0	0	0	0	0	0	0	0	0	0	0	0	0	0	0	0	0	0	0	0	0	0	0	0	0	0	0	0	0	0	1	1	0	1	0
ABalaaappll	0	0	0	0	0	0	0	0	0	0	0	0	0	0	0	0	0	0	0	0	0	0	0	0	0	0	0	0	0	0	0	0	0	0	0	0	0	0	0	0	0	0	0	0	1	0	0	1	0
ABalaaapprl	0	0	0	0	0	0	0	0	0	0	0	0	0	1	0	0	0	0	0	0	0	0	0	0	0	1	0	0	0	0	0	0	0	0	0	0	0	0	0	0	0	0	0	0	0	0	0	0	0
ABalaaapprr	0	0	0	0	0	0	0	0	0	0	0	0	0	0	0	0	0	0	0	0	0	0	0	1	0	0	0	0	0	0	0	0	0	0	0	0	0	0	0	0	0	0	0	0	0	0	0	1	0
ABalaapaaar	0	0	0	0	0	0	0	0	0	0	0	0	0	1	0	0	0	0	0	0	0	0	0	0	0	0	0	0	0	0	0	0	0	0	0	0	0	0	0	0	0	0	0	0	0	0	0	0	0
ABalaapaapp	0	0	0	0	0	0	0	0	0	0	0	0	0	0	0	0	0	0	0	0	0	0	0	0	0	0	0	0	0	0	0	0	0	0	0	0	0	0	0	0	0	0	0	0	0	0	0	0	0
ABalaapappp	0	0	0	0	0	0	0	0	0	0	0	0	0	0	0	0	0	0	0	0	0	0	0	0	0	0	0	0	0	0	0	0	0	0	0	0	0	0	0	0	0	0	0	0	0	0	0	0	0
ABalaappapa	0	0	0	0	0	0	1	0	0	0	0	0	0	1	0	0	0	0	0	0	0	0	0	0	0	0	0	0	0	0	0	1	0	0	0	0	0	0	0	0	0	0	0	0	0	0	0	0	0
ABalaappapp	0	0	0	0	0	0	0	0	0	0	0	0	0	0	0	0	0	0	0	0	0	0	0	0	0	0	0	0	0	0	0	0	0	0	0	0	1	0	0	0	0	0	0	0	0	1	0	0	0
ABalaapppaa	0	1	0	0	0	0	0	0	0	0	0	0	0	1	0	0	0	0	0	0	0	0		0	0	0	0	0	0	0	0	0	0	0	0	0	0	0	0	0	0	0	0	0	1	1	0	0	0
ABalaappppaa		0		0		0		0		0		1		1		0		0		0		0		0		0		0		0		0		0		0		0		0		0		0		1		0
ABalaappppp	0	0	0	0	0	0	0	0	0	0	1	1	0	1	0	0	0	0	0	0		0	0	0	0	0	0	0	0	0	0	0	0	0	0	0	0	0	0	0	0	0	0	0	1	1	0	0	0
ABalapaaaaa	0	0	0	0	0	0	0	0	0	0	0	0	0	1	0	0	0	0	0	0		0	0	0	0	1	0	0	0	0	0	0	0	0	0	0	0	0	0	0	0	0	0	0	0	1	0	0	0
ABalapaaapa	0	0	0	0	0	0	0	0	0	0	0	0	0	1	0	0	0	0	0	0	0	0	0	0	0	0	0	0	0	0	0	0	0	0	0	0	1	0	0	0	0	0	0	0	0	0	0	0	0
ABalapaaapp	0	0	0	0	0	0	0	0	0	0	0	0	0	0	0	0	0	0	0	0	0	0	0	0	0	0	0	0	0	0	0	0	0	0	0	0	0	0	0	0	0	0	0	0	0	1	0	0	0
ABalapaapaa	0	1	0	0	0	0	0	0	0	0	0	0	0	1	0	0	0	0	0	0	0	0	1	0	0	0	0	0	0	0	0	0	0	0	0	0	0	0	0	0	0	0	0	0	1	1	0	0	0
ABalapaappaa		0		0		0		0		0		1		1		0		0		0		0		0		0		0		0		0		0		0		0		0		0		0		1		0
ABalapaappp	0	0	0	0	0	0	0	0	0	0	0	1	0	1	0	0	0	0	0	0	0	0	0	0	0	0	0	0	0	0	0	0	0	0	0	0	0	0	0	0	0	0	0	0	1	1	0	0	0
ABalapapapaa		0		0		0		0		0		1		1		0		0		0		0		0		0		0		0		0		0		0		0		0		1		0		1		0
ABalapapapp	0	0	0	0	0	0	0	0	0	0	0	1	0	1	0	0	0	0	0	0	0	0	0	0	0	0	0	0	0	0	0	0	0	0	0	0	0	0	0	0		0	0	0	0	1	0	0	0
ABalapappaaa		0		0		0		0		0		1		1		0		0		0		0		0		0		0		0		0		0		0		0		0		0		0		1		0
ABalapappap	0	0	0	0	0	0	0	0	0	0	0	1	0	1	0	0	0	0	0	0	0	0	0	0	0	0	0	0	0	0	0	0	0	0	0	0	0	0	0	0	0	0	0	0	1	1	0	0	0
ABalapapppa	0	0	0	0	0	0	0	0	0	0	0	0	0	1	0	0	0	0	0	0	0	0	0	0	0	1	0	0	0	0	0	0	0	0	0	0	0	0	0	0	0	0	0	0	0	1	0	0	0
ABalapapppp	0	0	0	0	0	0	0	0	0	0	0	0	0	0	0	0	0	0	0	0	0	0	0	0	0	0	0	0	0	0	0	0	0	0	0	0	0	0	0	0	0	0	0	0	1	1	0	0	0
ABalappaapa		0	0	0		0	0	0		0		0		1		0		0	0	0		0		0		0		0	0	0		0		0	0	0	0	0		0		0		0	0	0	0	0
ABalappapaa	0	0	0	0	0	0	0	0	0	0	0	0	0	1	0	0	0	0	0	0	0	0	0	0	0	1	0	0	0	0	0	0	0	0	0	0	0	0	0	0	0	0	0	0	0	1	0	0
ABalappappa	0	0	0	0	0	0	0	0	0	0	0	0	0	1	0	0	0	0	0	0	0	0	0	0	0	0	0	0	0	0	0	0	0	0	0	0	0	0	0	0	0	0	0	0	0	0	0	0	0
ABalappappp	0	0	0	0	0	0	0	0		0	0	0	0	0	0	0	0	0	0	0	0	0	0	0	0	0	0	0		0		0	0	0	0	0	0	0	0	0	0	0	0	0	0	1	0	0	0
ABalapppaaa	0	0	0	0	0	0	0	0		0	0	0	0	1	0	0	0	0	0	0	0	0	0	0	0	0	0	0	0	0	0	0	0	0	0	0	0	0	0	0		0	0	0	0	1	0	0	0
ABalapppaap	0	0	0	0	0	0	0	0	0	0	0	0	0	1	0	0	0	0	0	0	0	0	0	0	0	1	0	0	0	0	0	0	0	0	0	0	0	0	0	0	0	0		0	0	1	0	0	0
ABalapppapaa		0		0		0		0		0		1		1		0		0		0		0		0		0		0		0		0		0		0		0		0		1		0		1		0
ABalapppapp	0	0	0	0	0	0	0	0	0	0	0	1	0	1	0	0	0	0	0	0	0	0	0	0	0	0	0	0	0	0	0	0	0	0	0	0	1	0	0	0	0	0	0	0	1	1	0	0	0
ABalappppaaa		0		0		0		0		0		1		1		0		0		0		0		0		0		0		0		0		0		0		0		0		0		0		1		0
ABalappppap	0	0	0	0	0	0	0	0	0	0	0	1	0	1	0	0	0	0	0	0	0	0	0	0	0	0	0	0	0	0	0	0	0	0	0	0	1	0	0	0	0	0	0	0	1	1	0	0	0
ABalapppppa	0	0	0	0	0	0	0	0	0	0	0	0	0	1	0	0	0	0	0	0	0	0	0	0	0	1	0	0		0	0	0	0	0	0	0	0	0	0	0	0	0	0	0	1	1	0	0	0
ABalapppppp	0	0	0	0	0	0	0	0	0	0	0	0	0	0	0	0	0	0	0	0	0	0	0	0	0	0	0	0	0	0	0	0	0	0	0	0	0	0	0	0	0	0	0	0	1	1	0	0	0
ABalpaaaaaa	0	1	0	0	1	1	0	0	0	0	0	0	0	0	0	0	0	0	0	0	0	0	0	0	0	0	0	0	0	0	0	0	0	1	0	0	0	0	0	0	0	0	0	0	0	0	0	1	0
ABalpaaaaap		0	0	0	1	1	0	0	0	0	0	0	0	0	0	0	0	0	0	0	0	0	0	0	0	0	0	0	0	0	0	0	0	0	0	1	0	0	0	0	0	0	0	0	0	0	0	1	0
ABalpaaaapa	0	1	0	0	1	1	0	0	0	0	0	0	0	0	0	0	0	0	0	0	0	0	0	0	0	0	0	0	0	0	0	0	0	0	0	0	0	0	0	0	0	0	0	0	1	0	0	1	0
ABalpaaapaa	0	0	0	0	1	1	0	0	0	0	0	0	0	0	0	0	0	0	0	0	0	0	0	0	0	0	0	0	0	0	0	0	0	0	0	1	0	0	0	0	0	0	0	0	0	0	0	1	0
ABalpaaappp	0	0	0	0	0	0	0	0	0	0	0	1	0	1	0	0	0	0	0	0	0	0	0	0	0	0	0	0	0	0	0	0	0	0	0	0	0	0	0	0	0	1	0	0	0	1	0	0	0
ABalpaapaaa	0	0	0	0	0	1	0	0	0	0	0	0	0	0	0	0	0	1	0	0	0	0	0	0	0	0	0	0	0	0	0	0	0	0	0	0	0	0	0	0	0	0	0	0	0	1	0	1	0
ABalpaapaap	0	0	0	0	1	1	0	0	0	0	0	0	0	0	0	0	0	0	0	0	0	0	0	0	0	0	0	0	0	0	0	0	0	0	0	0	0	0	0	0	0	0	0	0	0	0	0	0	0
ABalpaapapa	0	0	0	0	1	1	0	0	0	0	0	0	0	0	0	0	0	1	0	0	0	0	0	0	0	0	0	0	0	0	0	0	0	0	0	0	0	0	0	0	0	0	0	0	0	0	0	1	0
ABalpaapapp	0	0	0	0	1	1	0	0	0	1	0	0	0	0	0	0	0	0	0	0	0	0	0	0	0	0	0	0	0	0	0	0	0	0	0	0	0	0	0	0	0	0	0	0	0	0	0	1	0
ABalpaappaa	0	0	0	0	0	1	0	0	0	0	0	0	0	0	0	0	0	0	0	0	0	0	0	0	0	0	0	0	0	0	0	0	0	0	0	0	0	0	0	0	0	0	0	0	0	1	0	1	0
ABalpaappap	0	0	0	0	0	1	0	0	0	0	0	0	0	0	0	0	0	0	0	0	0	0	0	0	0	0	0	0	0	0	0	0	0	1	0	0	0	0	0	0	0	0	0	0	0	1	0	1	0
ABalpaapppa	0	0	0	0	0	0	0	0	0	0	0	0	0	0	0	0	0	0	0	0	0	0	0	1	0	0	0	0	0	0	0	0	0	0	0	0	0	0	0	0	0	0	0	0	0	1	0	0	0
ABalpaapppp	0	0	0	0	0	0	0	0	0	0	0	0	0	0	0	0	0	0	0	0	0	0	0	1	0	0	0	0	0	0	0	0	0	0	0	0	0	0	0	0	0	0	0	0	1	1	0	1	0
ABalpapaaaa	0	0	0	0	0	0	0	0	0	0	0	0	0	1	0	0	0	0	0	0	0	0	0	0	0	0	0	0	0	0	0	0	0	0	0	0	0	0	0	0	0	0	0	0	0	1	0	0	0
ABalpapaaap	0	0	0	0	1	0	0	0	0	0	0	0	0	0	0	0	0	0	0	0	0	0	0	1	0	0	0	0	0	0	0	0	0	0	0	0	0	0	0	0	0	0	0	0	1	1	0	1	0
ABalpapaapa	0	0	0	0	0	1	0	0	0	0	0	0	0	0	0	0	0	0	0	0	0	0	0	0	0	0	0	0	0	0	0	0	0	0	0	0	0	0	0	0	0	0	0	0	0	0	0	1	0
ABalpapapaa	0	0	0	0	1	0	0	0	0	0	0	0	1	1	0	0	0	0	0	0	0	0	0	0	0	0	0	0	0	0	0	0	0	0	0	0	1	0	0	0	0	0	0	0	1	1	0	0	0
ABalpapapapp		0		0		0		0		0		0		1		0		0		0		0		0		0		0		0		0		0		0		0		0		0		0		1		0
ABalpapappp	0	0	0	0	0	0	0	0	0	0	0	0	0	1	0	0	0	0	0	0	0	0	0	0	0	0	0	0	0	0	0	0	0	0	0	0	0	0	0	0	0	0	0	0	0	1	0	0	0
ABalpappaapa		0		0		0		0		0		1		0		0		0		0		0		0		0		0		0		0		0		0		0		0		1		0		1		0
ABalpappapa	0	0	0	0	1	1	0	0	0	0	0	0	0	0	0	0	0	0	0	0	0	0	0	0	0	0	0	0	0	0	0	0	0	0	0	0	0	0	0	0	0	0	0	0	0	0	0	1	0
ABalpappapp	0	0	0	0	1	1	0	0	0	0	0	0	0	0	0	0	0	0	0	0	0	0	0	0	0	0	0	0	0	0	0	0	0	0	0	0	0	0	0	0	0	0	0	0	0	0	0	1	0
ABalpapppaa	0	0	0	0	0	0	0	0	0	0	0	1	0	1	0	0	0	0	0	0	0	0	0	0	0	0	0	0	0	0	0	0	0	0	0	0	0	0	0	0	0	0	0	0	0	0	0	0	0
ABalpappppa	0	0	0	0	1	1	0	0	0	0	0	0	0	0	0	0	0	0	0	0	0	0	0	0	0	0	0	0	0	0	0	0	0	0	0	0	1	0	0	0	0	0	0	0	1	0	0	1	0
ABalpappppp	0	0	0	0	1	1	0	0	0	1	0	0	0	0	0	0	0	0	0	0	0	0	0	0	0	0	0	0	0	0	0	0	0	0	0	0	1	0	0	0	0	0	0	0	0	0	0	1	0
ABalppaaapa	0	0	0	0	0	0	0	0	0	0	0	0	0	1	0	0	0	0	0	0	0	0	0	0	0	0	0	0	0	0	0	1	1	0	0	0	0	0	0	0	0	0	0	0	0	1	0	0	0
ABalppaaapp	0	0	0	0	0	0	0	0	0	0	0	0	0	0	0	0	0	0	0	0	0	0	0	0	0	0	0	0	0	0	0	0	0	0	0	0	0	0	0	0	0	0	0	0	0	1	0	0	0
ABalppaappp		0	0	0	0	0	0	0	0	0	0	0	0	0	0	0	0	0	0	0	0	0	0	0		0	0	0	0	0	0	0	0	0	0	0	0	0	0	0	0	0	0	0	0	1	0	0	0
ABalppapaaa	0	0	0	0	0	0	0	0	0	0	0	0	0	1	0	0	0	0	0	0	0	0	0	0	0	0	0	0	0	0	0	0	0	0	0	0	0	0	0	0	0	0	0	0	0	1	0	0	0
ABalppapaap	0	0	0	0	0	0	0	0	0	0	0	0	0	0	0	0	0	0	0	0	0	0	0	0	0	0	0	0	0	0	0	0	0	0	0	0	0	0	0	0	0	0	0	0	0	1	0	1	0
ABalppapapa	0	0	0	0	0	0	0	0	0	0	0	0	0	1	0	0	0	0	0	0	0	0	0	0	0	0	0	0	0	0	0	0	0	0	0	0	0	0	0	0	0	0	0	0	0	1	0	0	0
ABalppapapp	0	0	0	0	0	0	0	0	0	0	0	0	0	0	0	0	0	0	0	0	0	0	0	1	0	0	0	0	0	0	0	0	0	0	0	0	1	0	0	0	0	0	0	0	0	1	0	1	0
ABalppappaa	0	0	0	0	0	0	0	0	0	0	0	0	1	1	0	0	0	0	0	0	0	0	0	0	0	0	0	0	0	0	0	0	0	0	0	0	0	0	0	0	0	0	0	0	0	1	0	0	0
ABalppappap	0	0	0	0	0	0	0	0	0	0	1	1	1	0	0	0	0	0	0	0	0	0	0	0	0	0	0	0	0	0	0	0	0	0	0	0	0	0	0	0	0	1	0	0	1	0	0	0	0
ABalppapppaa		0		0		0		0		0		1		1		0		0		0		0		0		0		0		0		0		0		0		0		0		0		0		1		0
ABalppapppp	0	0	0	0	0	0	0	0	0	0	1	1	0	1	0	0	0	0	0	0	0	0	0	0	0	0	0	0	0	0	0	0	0	0	0	0	0	0	0	0	0	0	0	0	1	1	0	0	0
ABalpppaaaa	0	0	0	0	0	0	0	0	0	0	0	0	0	1	0	0	0	0	0	0	0	0	0	0	0	0	0	0	0	0	0	1	0	0	0	0	0	0	0	0	0	0	0	0	0	1	1	0	0
ABalpppaaap	0	0	0	0	0	0	0	0	0	0	0	0	0	0	0	0	0	0	0	0	0	0	0	0	0	0	0	0	0	0	1	0	0	0	0	0	1	0	0	0	0	0	0	0	0	1	0	0	0
ABalpppaapd	0	0	0	0	0	0	0	0	0	0	0	0	0	0	0	0	0	0	0	0	0	0	0	0	0	0	0	0	0	0	0	0	0	0	0	0	1	0	0	0	0	0	0	0	0	1	0	0	0
ABalpppapad	0	0	0	0	0	0	0	0	0	0	0	1	0	1	0	0	0	0	0	0	0	0	0	0	0	0	0	0	0	0	0	0	0	0	0	0	1	0	0	0	0	0	0	0	0	1	0	0	0
ABalpppapav	0	1	0	0	0	0	0	0	0	0	1	1	0	0	0	0	0	0	0	0	0	0	0	0	0	0	0	0	0	0	0	0	0	0	0	0	1	0	0	0	0	0	0	0	1	1	0	0	0
ABalpppapppa		0		0		0		0		0		1		0		0		0		1		0		0		1		0		0		0		0		0		0		0		0		0		0		0
ABalppppaad	0	0	0	0	0	0	0	0	0	0	0	1	0	0	0	0	0	0	0	1	0	1	0	0	0	0	0	0	0	0	0	0	0	0	0	0	0	0	0	0	0	0	0	0	0	0	0	1	1
ABalppppapaa		0		0		0		0		0		1		1		0		0		0		0		0		0		0		0		0		0		0		0		0		0		0		1		0
ABalpppppaa	0	0	0	0	0	0	0	0	0	0	1	1	0	0	0	0	0	0	0	1	0	0	0	0	0	0	0	0	0	0	0	0	0	0	0	0	0	0	0	0	0	0	0	0	0	0	0	0	0
ABalpppppap	0	0	0	0	0	0	0	0	0	0	1	1	0	0	0	0	0	0	0	1	0	0	0	0	0	0	0	0	0	0	0	0	0	0	0	0	0	0	0	0	0	0	0	0	1	1	0	0	0
ABalppppppaa	0	0	0	0		0	0	0	0	0	1	1	0	0		0	0	0	0	1	0	0	0	0	0	0	0	0		0	0	0	0	0	0	0	1	0		0	0	0		0	0	0	0	0	0
ABalpppppppa	0	0	0	0	0	0	0	0	0	1	1	1	0	0		0	0	0	0	1	0	0	0	0	0	1	0	1	0	0	0	0	0	0	0	0	0	0	0	0	0	0	0	0	0	1	0	0	0
ABalpppppppp	0	0	0	0	0	0	0	0	0	0	1	1	0	1		0	0	0	0	0	0	0	0	0	0	0	0	0	0	0	0	0	0	0	0	0	0	0	0	0	0	0	0	0	0	1	0	0	0
ABaraaaaaaa	0	0	0	0	1	1	0	0	0	0	0	0	0	0		0	0	0	0	0	0	0	0	0	0	0	0	0	0	0	0	0	0	0	0	1	0	0	0	0	0	0	0	0	0	0	0	1	0
ABaraaaaaap	0	1	0	0	1	1	0	0	0	0	0	0	0	0	0	0	0	0	0	0	0	0	0	0	0	0	0	0	0	0	0	0	0	0	0	0	0	0	0	0	0	0	0	0	0	0	0	1	0
ABaraaaaapa	0	0	0	0	0	1	0	0	0	0	0	0	0	0	0	0	0	0	0	0	0	0	0	0	0	0	0	0	0	0	0	0	0	0	0	1	0	0	0	0	0	0	0	0	0	0	0	1	0
ABaraaaaapp	0	0	0	0	1	1	0	0	0	0	0	0	0	0	0	0	0	0	0	0	0	0	0	0	0	0	0	0	0	0	0	0	0	0	0	0	0	0	0	0	0	0	0	0	0	0	0	1	0
ABaraaaapap	0	0	0	0	1	1	0	0	0	0	0	0	0	0	0	0	0	0	0	0	0	0	0	0	0	0	0	0	0	0	0	0	0	0	0	0	0	0	0	0	0	0	0	0	0	0	0	1	0
ABaraaapaaa	0	0	0	0	1	1	0	0	0	0	0	0	0	0	0	0	0	1	0	0	0	0	0	0	0	0	0	0	0	0	0	0	0	0	0	0	1	0	0	0	0	0	0	0	0	0	0	1	0
ABaraaapaap	0	0	0	0	1	1	0	0	0	0	0	0	0	0	0	0	0	0	0	0	0	0	0	0	0	0	0	0	0	0	0	0	0	0	0	0	0	0	0	0	0	0	0	0	0	0	0	1	0
ABaraaapapa	0	0	0	0	1	1	0	0	0	0	0	0	0	0	0	0	0	1	0	0	0	0	0	0	0	0	0	0	0	0	0	0	0	0	0	0	0	0	0	0	0	0	0	0	0	0	0	1	0
ABaraaapapp	0	0	0	0	1	1	0	0	0	0	0	0	0	0	0	0	0	0	0	0	0	0	0	0	0	0	0	0	0	0	0	0	0	0	0	1	0	0	0	0	0	0	0	0	0	0	0	1	0
ABaraaappaa	0	0	0	0	0	1	0	0	0	0	0	0	0	0	0	0	0	1	0	0	0	0	0	0	0	0	0	0	0	0	0	0	0	0	0	0	0	0	0	0	0	0	0	0	0	1	0	1	0
ABaraaappap	0	0	0	0	0	1	0	0	0	0	0	0	0	0	0	0	0	1	0	0	0	0	0	0	0	0	0	0	0	0	0	0	0	1	0	0	0	0	0	0	0	0	0	0	0	0	0	1	0
ABaraaapppa	0	0	0	0	0	1	0	0	0	0	0	0	0	0	0	0	0	0	0	0	0	0	0	0	0	0	0	0	0	0	0	0	0	0	0	0	0	0	0	0	0	0	0	0	0	0	1	1	0
ABaraaapppp	0	0	0	0	0	0	0	0	0	0	0	0	0	0	0	0	0	0	0	0	0	0	0	1	0	0	0	0	0	0	0	0	0	0	0	0	0	0	0	0	0	0	0	0	0	0	0	1	0
ABaraapaaaa	0	1	0	0	0	1	0	0	0	0	0	0	0	0	0	0	0	0	0	0	0	0	0	0	0	0	0	0	0	0	0	0	0	1	0	0	0	0	0	0	0	0	0	0	0	0	0	1	0
ABaraapaaap	0	1	0	0	0	1	0	0	0	0	0	0	0	0	0	0	0	0	0	0	0	0	0	0	0	0	0	0	0	0	0	0	0	0	0	0	1	0	0	0	0	0	0	0	0	0	0	1	0
ABaraapaapa	0	0	0	0	1	1	0	0	0	0	0	0	0	0	0	0	0	0	0	0	0	0	0	0	0	0	0	0	0	0	0	0	0	0	0	1	0	0	0	0	0	0	0	0	0	0	0	1	0
ABaraapaapp	0	0	0	0	1	1	0	0	0	0	0	0	0	0	0	0	0	0	0	0	0	0	0	0	1	0	0	0	0	0		0	0	0	0	0	0	0	1	0	0	0	0	0	0	0	0	1	0
ABaraapapaav		0		0		0		0		0		1		1		0		0		0		0		0		0		0		0		0		0		0		0		0		0		0		1		0
ABaraapapap	0	1	0	0	1	1	0	0	0	1	0	0	0	0	0	0	0	0	0	0	0	0	0	0	0	0	0	0	0	0	0	0	0	0	0	0	0	0	0	1	0	0	0	0	1	0	1	1	0
ABaraapappa	0	0	0	0	1	0	0	0	0	0	0	0	0	1	0	0	0	0	0	0	0	0	0	0	0	0	0	0	0	0	0	0	0	0	0	0	0	0	0	0	0	0	0	0	0	1	0	0	0
ABaraapappp	0	0	0	0	0	0	0	0	0	0	0	1	0	1	0	0	0	0	0	0	0	0	0	0	0	0	0	0	0	0	0	0	0	0	0	0	0	0	0	0	0	0	0	0	1	1	0	0	0
ABaraappaaa	0	0	0	0	1	0	0	0	0	0	0	1	0	1	0	0	0	0	0	0	0	0	0	0	0	0	0	0	0	0	0	0	0	0	0	0	1	0	0	0	0	1	0	0	0	1	1	0	0
ABaraappaap	0	1	0	0	1	1	0	0	0	0	0	0	0	0	0	0	0	0	0	0	0	0	0	0	0	0	0	0	0	0	0	0	0	0	0	0	1	0	0	0	0	0	0	0	0	0	0	1	0
ABaraappapa	0	0	0	0	1	1	0	0	0	0	0	0	0	0	0	0	0	0	0	0	0	0	0	0	0	0	0	0	0	0	0	0	0	0	0	1	0	0	0	0	0	0	0	0	0	0	0	1	0
ABaraappapp	0	0	0	0	1	1	0	0	0	0	0	0	0	0	0	0	0	0	0	0	0	0	0	0	0	0	0	0	0	0	0	0	0	0	0	0	0	0	1	0	0	0	0	0	0	0	0	1	0
ABaraapppaav		0		0		0		0		0		1		1		0		0		0		0		0		0		0		0		0		0		0		0		0		0		0		1		0
ABaraapppap	0	1	0	0	1	1	0	0	0	1	0	0	0	0	0	0	0	0	0	0	0	0	0	0	0	0	0	0	0	0	0	0	0	0	0	0	0	0	0	1	0	0	0	0	1	0	1	1	0
ABaraappppa	0	0	0	0	0	0	0	0	0	0	0	0	0	1	0	0	0	0	0	0	0	0	0	0	0	0	0	0	0	0	0	0	0	0	0	0	0	0	0	0	0	0	0	0	0	1	0	0	0
ABaraappppp	0	0	0	0	1	0	0	0	0	0	1	1	0	1	0	0	0	0	0	0	0	0	0	0	0	0	0	0	0	0	0	0	0	0	0	0	0	0	0	0	0	0	0	0	1	1	0	0	0
ABarapaaaaa	0	1	0	0	1	1	0	0	0	0	0	0	0	0	0	0	0	0	0	0	0	0	0	0	0	0	0	0	0	0	0	0	0	1	0	0	1	0	0	0	0	0	0	0	0	0	0	1	0
ABarapaaaap	0	0	0	0	1	1	0	0	0	0	0	0	0	0	0	0	0	0	0	0	0	0	0	0	0	0	0	0	0	0	0	0	0	0	0	1	0	0	0	0	0	0	0	0	0	0	0	1	0
ABarapaaapa	0	1	0	0	0	1	0	0	0	0	0	0	0	0	0	0	0	0	0	0	0	0	0	0	0	0	0	0	0	0	0	0	0	0	0	0	0	0	0	0	0	0	0	0	0	0	0	1	0
ABarapaapaa	0	0	0	0	0	1	0	0	0	0	0	0	0	0	0	0	0	0	0	0	0	0	0	0	0	0	0	0	0	0	0	0	0	0	0	1	0	0	0	0	0	0	0	0	0	0	0	0	0
ABarapaappa	0	0	0	0	1	1	0	0	0	1	0	0	0	0	0	0	0	0	0	0	0	0	0	0	0	0	0	0	0	0	0	0	0	0	0	0	0	0	0	0	0	0	0	0	1	0	0	1	0
ABarapaappp	0	0	0	0	1	0	0	0	0	0	0	1	0	1	0	0	0	0	0	0	0	0	0	0	0	0	0	0	0	0	0	0	0	0	0	0	0	0	0	0	0	1	0	0	1	1	1	0	0
ABarapapaapa		0		0		0		0		0		1		0		0		0		0		0		0		0		0		0		0		0		0		0		0		1		0		1		0
ABarapapapa	0	0	0	0	0	1	0	0	0	0	0	0	0	0	0	0	0	0	0	0	0	0	0	0	0	0	0	0	0	0	0	0	0	0	0	0	1	0	0	0	0	0	0	0	1	0	0	1	0
ABarapapapp	0	0	0	0	1	0	0	0	0	0	0	0	0	1	0	0	0	0	0	0	0	1	0	0	0	1	0	0	0	0	0	0	0	0	0	0	1	0	0	0	0	1	0	0	1	0	0	0	0
ABarapappaa	0	0	0	0	0	0	0	0	0	0	0	1	0	1	0	0	0	0	0	0	0	0	0	0	0	0	0	0	0	0	0	0	0	0	0	0	0	0	0	0	0	0	0	0	0	0	0	0	0
ABarapapppa	0	0	0	0	1	1	0	0	0	0	0	0	0	0	0	0	0	0	0	0	0	0	0	0	0	0	0	0	0	0	0	0	0	0	0	0	1	0	0	0	0	0	0	0	1	0	1	1	0
ABarapapppp	0	0	0	0	1	1	0	0	0	1	0	0	0	0	0	0	0	0	0	0	0	0	0	0	0	0	0	0	0	0	0	0	0	0	0	0	1	0	0	0	0	0	0	0	1	0	0	1	0
ABarappaaaa	0	0	0	0	0	0	0	0	0	0	1	0	0	1	0	0	0	0	0	0	0	0	0	0	0	0	0	0	0	0	0	0	0	0	0	0	0	0	0	0	0	0	0	0	0	1	0	0	0
ABarappaapa	0	0	0	0	0	0	0	0	0	0	0	0	0	0	0	0	0	0	0	0	0	0	0	1	0	0	0	0	0	0	0	0	0	0	0	0	0	0	0	0	0	0	0	0	0	0	0	1	0
ABarappapaa	0	0	0	0	1	0	0	0	0	0	0	0	0	1	0	0	0	0	0	0	0	0	0	0	0	0	0	0	0	0	0	0	0	0	0	0	1	0	0	0	0	0	0	0	0	0	0	0	0
ABarappapapp		0		0		0		0		0		0		1		0		0		0		0		0		0		0		0		0		0		0		0		0		0		0		0		0
ABarappappa	0	0	0	0	0	0	0	0	0	0	0	0	0	1	0	0	0	0	0	0	0	0	0	0	0	0	0	0	0	0	0	0	0	0	0	0	1	0	0	0	0	0	0	0	0	1	0	0	0
ABarappappp	0	0	0	0	0	0	0	0	0	0	0	0	0	1	0	0	0	0	0	0	0	0	0	0	0	0	0	0	0	0	0	0	0	0	0	0	0	0	0	0	0	0	0	0	1	1	0	0	0
ABarapppaaa	0	0	0	0	0	0	0	0	0	0	0	0	0	1	0	0	0	0	0	0	0	0	0	0	0	0	0	0	0	0	0	0	0	0	0	0	0	0	0	0	0	0	0	0	0	0	0	0	0
ABarapppaap	0	0	0	0	0	0	0	0	0	0	0	0	0	0	0	0	0	0	0	0	0	0	0	0	0	0	0	0	0	0	0	0	0	0	0	0	0	0	0	0	0	0	0	0	0	1	0	1	0
ABarapppapa	0	0	0	0	0	0	0	0	0	0	0	0	0	1	0	0	0	0	0	0	0	0	0	0	0	0	0	0	0	0	0	0	0	0	0	0	0	0	0	0	0	0	0	0	0	1	0	0	0
ABarapppapp	0	0	0	0	0	0	0	0	0	0	0	0	0	0	0	0	0	0	0	0	0	0	0	1	0	0	0	0	0	0	0	0	0	0	0	0	0	0	0	0	0	0	0	0	0	1	0	1	0
ABarappppaa	0	0	0	0	0	0	0	0	0	0	0	0	1	1	0	0	0	0	0	0	0	0	0	0	0	0	0	0	0	0	0	0	0	0	0	0	0	0	0	0	0	0	0	0	0	1	0	0	0
ABarappppap	0	0	0	0	0	0	0	0	0	0	1	1	0	0	0	0	0	0	0	0	0	0	0	0	0	0	0	0	0	0	0	0	0	0	0	0	1	0	0	0	0	1	0	0	0	0	0	0	0
ABarapppppaa		0		0		0		0		0		1		1		0		0		0		0		0		0		0		0		0		0		0		0		0		0		0		1		0
ABarapppppp	0	0	0	0	0	0	0	0	0	0	0	1	0	1	0	0	0	0	0	0	0	0	0	0	0	0	0	0	1	0	0	0	0	0	0	0	1	0	0	0	0	0	0	0	0	0	0	0	0
ABarpaaaaal	0	0	0	0	0	0	0	0	0	0	0	0	0	0	0	0	0	0	0	0	0	0	0	0	0	0	0	0	0	0	0	0	0	0	0	0	0	0	0	0	0	0	0	0	0	1	0	0	0
ABarpaaaaar	0	0	0	0	0	0	0	0	0	0	0	0	0	0	0	0	0	0	0	0	0	0	0	0	0	0	0	0	0	0	0	0	0	0	0	0	0	0	0	0	0	0	0	0	1	1	0	0	0
ABarpaaaapa	0	0	0	0	0	0	0	0	0	0	1	0	0	0	0	0	0	0	0	0	0	0	0	0	0	0	0	0	0	0	0	0	1	0	0	0	0	0	0	0	0	0	0	0	0	1	0	1	0
ABarpaaaapp	0	0	0	0	0	0	0	0	0	0	0	0	0	0	0	0	0	0	0	0	0	0	0	0	0	0	0	0	0	0	0	0	0	0	0	0	0	0	0	0	0	0	0	0	1	1	0	0	0
ABarpaaapaa	0	0	0	0	0	0	0	0	0	0	0	0	0	0	0	0	0	0	0	0	0	0	0	0	0	0	0	0	0	0	0	0	0	0	0	0	0	0	0	0	0	0	0	0	0	0	0	1	0
ABarpaaapap	0	0	0	0	0	0	0	0	0	0	0	0	0	0	0	0	0	0	0	0		0	0	0	0	0	0	0	0	0	0	0	0	0	0	0	1	0	0	0	0	0	0	0	1	0	0	0	0
ABarpaapaa	0	1	0	0	0	0	0	0	0	0	0	0	0	0	0	0	0	0	0	0	0	0	0	1	0	0	0	0	0	0	0	0	0	0	0	0	0	0	0	0	0	0	0	0	0	0	0	1	0
ABarpaapap	0	0	0	0	0	0	0	0	0	0	0	0	0	0	0	0	0	0	0	0	0	0	0	1	0	0	0	0	0	0	0	0	0	0	0	0	0	0	0	0	0	0	0	0	0	0	1	1	0
ABarpaappa	0	0	0	0	0	0	0	0	0	0	0	0	0	0	0	0	0	0	0	0	0	0	0	1	0	0	0	0	0	0	0	0	0	0	0	0	0	0	0	0	0	0	0	0	0	0	1	1	0
ABarpaappp	0	0	0	0	0	0	0	0	0	0	0	0	0	0	0	0	0	1	0	0	0	0	0	1	0	0	0	0	0	0	0	0	0	0	0	0	0	0	0	0	0	0	0	0	0	0	1	1	0
ABarpapaaaa	0	0	0	0	0	0	0	0	0	0	0	1	0	1	0	0	0	0	0	0	0	0	0	0	0	0	0	0	0	0	0	0	0	0	0	0	0	0	0	0	0	0	0	0	1	1	0	0	0
ABarpapaappa		0		0		0		0		0		1		1		0		0		0		0		0		0		0		0		0		0		0		0		0		0		0		1		0
ABarpapaappp		0		0		0		0		0		1		1		0		0		0		0		0		0		0		0		0		0		0		0		0		0		0		1		1
ABarpapapa	0	0	0	0	0	0	0	0	0	0	0	0	0	0	0	0	1	0	0	0	0	0	0	1	0	0	0	0	0	0	0	0	0	0	0	0	1	0	0	0	0	0	0	0	1	1	1	1	0
ABarpapapp	0	0	0	0	0	0	0	0	0	0	0	0	0	0	0	0	1	0	0	0	0	0	0	1	0	0	0	0	0	0	0	0	0	0	0	0	0	0	0	0	0	0	0	0	1	1	0	1	0
ABarpappaa	0	0	0	0	0	0	0	0	0	0	0	0	0	0	0	0	0	0	0	0	0	0	0	0	0	0	0	0	0	0	0	0	0	0	0	0	1	0	0	0	0	0	0	0	1	1	0	1	0
ABarpappap	0	0	0	0	0	0	0	0	0	0	0	0	0	0	0	0	0	0	0	0	0	0	0	1	0	0	0	0	0	0	0	0	0	0	0	0	1	0	0	0	0	0	0	0	1	1	0	1	0
ABarpapppa	0	0	0	0	0	0	0	0	0	0	0	0	0	0	0	0	0	0	0	0	0	0	0	1	0	0	0	0	0	1	0	0	0	0	0	0	0	0	0	0	0	0	0	0	1	1	0	1	0
ABarpapppp	0	0	0	0	0	0	0	0	0	0	0	0	0	0	0	0	0	0	0	0	0	0	0	1	0	0	0	0	0	1	0	0	0	0	0	0	1	0	0	0	0	0	0	0	1	1	1	1	0
ABarppaaaa	0	0	0	0	0	0	0	0	0	0	0	0	0	0	0	0	1	1	0	0	0	0	0	1	0	0	0	0	0	0	0	0	0	0	0	0	0	0	0	0	0	0	0	0	1	0	0	1	0
ABarppaaap	0	0	0	0	0	0	0	0	0	0	0	0	0	0	0	0	1	1	0	0	0	0	0	1	0	0	0	0	0	1	0	0	0	0	0	0	0	0	0	0	0	0	0	0	1	1	1	1	0
ABarppaapa	0	0	0	0	0	0	0	0	0	0	0	0	0	0	0	0	1	0	0	0	0	0	0	1	0	0	0	0	0	0	0	0	0	0	0	0	0	0	0	0	0	0	0	0	1	0	1	1	0
ABarppaappa		0		0		0		0		0		0		1		0		1		0		0		0		0		0		0		0		0		0		0		0		0		0		1		0
ABarppaappp		0		0		0		0		0		0		1		0		1		0		0		0		0		0		0		0		0		0		0		0		0		0		1		0
ABarppapaa	0	0	0	0	0	0	0	0	0	0	0	0	0	0	0	0	1	1	0	0	0	0	0	1	0	0	0	0	0	1	0	0	0	0	0	0	0	0	0	0	0	0	0	0	1	1	1	1	0
ABarppapap	0	0	0	0	0	0	0	0	0	0	0	0	0	0	0	0	1	1	0	0	0	0	0	1	0	0	0	0	0	1	0	0	0	0	0	0	0	0	0	0	0	0	0	0	1	1	1	1	0
ABarppappa	0	0	0	0	0	0	0	0	0	0	0	0	0	0	0	0	1	1	0	0	0	0	0	1	0	0	0	0	0	1	0	0	0	0	0	0	1	0	0	0	0	0	0	0	1	1	1	1	0
ABarppappp	0	0	0	0	0	0	0	0	0	0	0	0	0	0	0	0	1	1	0	0	0	0	0	1	0	0	0	0	0	1	0	0	0	0	0	0	1	0	0	0	0	0	0	0	1	1	1	1	0
ABarpppaaa	0	0	0	0	0	0	0	0	0	0	0	0	0	0	0	0	1	1	0	0	0	0	0	1	0	0	0	0	0	0	0	0	0	0	0	0	0	0	0	0	0	0	0	0	1	0	0	1	0
ABarpppaap	0	0	0	0	0	0	0	0	0	0	0	0	0	0	0	0	0	1	0	0	0	0	0	1	0	0	0	0	0	1	0	0	0	0	0	0	1	0	0	0	0	0	0	0	1	1	1	1	0
ABarpppapa	0	1	0	0	0	0	0	0	0	0	0	0	0	0	0	0	0	0	0	0	0	0	0	1	0	0	0	0	0	0	0	0	0	0	0	0	0	0	0	0	0	0	0	0	0	1	0	1	0
ABarpppappa		0		0		0		0		0		0		1		0		1		0		0		0		0		0		0		0		0		0		0		0		0		0		1		0
ABarpppappp		0		0		0		0		0		0		1		0		1		0		0		0		0		0		0		0		0		0		0		0		0		0		1		0
ABarppppaa	0	0	0	0	0	0	0	0	0	0	0	0	0	0	0	0	1	1	0	0	0	0	0	1	0	0	0	0	0	1	0	0	0	0	0	0	1	0	0	0	0	0	0	0	1	1	1	1	0
ABarppppap	0	0	0	0	0	0	0	0	0	0	0	0	0	0	0	0	1	1	0	0	0	0	0	1	0	0	0	0	0	1	0	0	0	0	0	0	1	0	0	0	0	0	0	0	1	1	1	0	0
ABarpppppa	0	0	0	0	0	0	0	0	0	0	0	0	0	0	0	0	1	1	0	0	0	0	0	1	0	0	0	0	0	1	0	0	0	0	0	0	1	0	0	0	0	0	0	0	1	1	1	1	0
ABarpppppp	0	0	0	0	0	0	0	0	0	0	0	0	0	0	0	0	1	1	0	0	0	0	0	1	0	0	0	0	0	1	0	0	0	0	0	0	1	0	0	0	0	0	0	0	1	1	1	1	0
ABplaaaaaaa	0	0	0	0	0	0	0	0	0	0	0	1	0	1	0	0	0	0	0	0	0	0	0	0	0	0	0	0	0	0	0	0	0	0	0	0	0	0	0	0	0	0	0	0	1	1	0	0	0
ABplaaaaappa		0		0		0		0		0		1		1		0		0		0		0		0		0		0		0		0		0		0		0		0		0		0		1		0
ABplaaaaappp		0		0		0		0		0		1		1		0		0		0		0		0		0		0		0		0		0		0		0		0		0		0		1		1
ABplaaaapa	0	0	0	0	0	0	0	0	0	0	0	0	0	0	0	0	0	0	0	0	0	0	0	1	0	0	0	0	0	0	0	0	0	0	0	0	0	0	0	0	0	0	0	0	1	1	1	1	0
ABplaaaapp	0	0	0	0	0	0	0	0	0	0	0	0	0	0	0	0	0	0	0	0	0	0	0	1	0	0	0	0	0	0	0	0	0	0	0	0	0	0	0	0	0	0	0	0	1	1	1	1	0
ABplaaapaa	0	0	0	0	0	0	0	0	0	0	0	0	0	0	0	0	0	0	0	0	0	0	0	0	0	0	0	0	0	0	0	0	0	0	0	0	1	0	0	0	0	0	0	0	1	1	1	1	0
ABplaaapap	0	0	0	0	0	0	0	0	0	0	0	0	0	0	0	0	0	0	0	0	0	0	0	1	0	0	0	0	0	0	0	0	0	0	0	0	1	0	0	0	0	0	0	0	1	1	1	1	0
ABplaaappa	0	0	0	0	0	0	0	0	0	0	0	0	0	0	0	0	0	0	0	0	0	0	0	1	0	0	0	0	0	1	0	0	0	0	0	0	1	0	0	0	0	0	0	0	1	1	1	1	0
ABplaaappp	0	0	0	0	0	0	0	0	0	0	0	0	0	0	0	0	0	0	0	0	0	0	0	1	0	0	0	0	0	1	0	0	0	0	0	0	0	0	0	0	0	0	0	0	1	1	1	1	0
ABplaapaaaa	0	0	0	0	0	0	0	0	0	0	0	0	0	0	1	0	0	0	0	0	0	0	0	1	0	0	0	0	0	0	0	0	0	0	0	0	0	0	0	0	0	0	0	0	1	1	0	1	0
ABplaapaaap	0	0	0	0	0	0	0	0	0	0	0	0	0	0	0	0	0	0	0	0	0	0	0	1	0	0	0	0	0	0	0	0	0	0	0	0	0	0	0	0	0	0	0	0	1	0	0	1	0
ABplaapaapa	0	0	0	0	0	0	0	0	0	0	0	1	0	1	0	0	0	0	0	0	0	0	0	0	0	0	0	0	0	0	0	0	0	0	0	0	1	0	0	0	0	0	0	0	0	0	0	0	0
ABplaapaapp	0	1	0	0	0	0	0	0	0	0	0	0	0	0	0	0	0	0	0	0	0	0	0	0	0	0	0	0	0	0	0	0	0	0	0	0	1	0	0	0	0	0	0	0	0	0	0	0	0
ABplaapapaa	0	0	0	0	0	0	0	0	0	0	1	1	0	0	0	0	0	0	0	0	0	0	0	0	0	0	0	0	0	0	0	0	0	0	0	0	0	0	0	0	0	0	0	0	0	1	0	0	0
ABplaapapap	0	0	0	0	0	0	0	0	0	0	1	1	0	0	0	0	0	0	0	1	0	0	0	0	0	0	0	0	0	0	0	0	0	0	0	0	0	0	0	0	0	0	0	0	0	0	0	0	0
ABplaapappa	0	0	0	0	0	0	0	0	0	0	1	0	0	1	0	0	0	0	0	0	0	1	0	0	0	1	0	0	0	0	0	0	0	0	0	0	1	0	0	0	0	0	0	0	0	1	0	0	0
ABplaapapppa		0		0		0		0		0		1		0		0		0		1		0		0		1		0		0		0		0		0		0		0		0		0		1		0
ABplaappaa	0	0	0	0	0	0	0	0	0	0	0	0	0	0	0	0	0	0	0	0	0	0	0	1	0	0	0	0	0	0	0	0	0	0	0	0	1	0	0	0	0	0	0	0	1	1	1	1	0
ABplaappap	0	1	0	0	0	0	0	0	0	0	0	0	0	0	0	0	0	0	0	0	0	0	0	1	0	0	0	0	0	0	0	0	0	0	0	0	1	0	0	0	0	0	0	0	1	1	1	1	1
ABplaapppa	0	0	0	0	0	0	0	0	0	0	0	0	0	0	0	0	0	0	0	0	0	0	0	1	0	0	0	0	0	0	0	0	0	0	0	0	1	0	0	0	0	0	0	0	1	1	1	1	0
ABplaapppp	0	1	0	0	0	0	0	0	0	0	0	0	0	0	0	0	0	0	0	0	0	0	0	1	0	0	0	0	0	0	0	0	0	0	0	0	1	0	0	0	0	0	0	0	1	1	1	1	0
ABplapaaaapa		0		0		0		0		0		1		1		0		0		0		0		0		0		0		0		0		0		0		0		0		0		0		1		0
ABplapaaaapp		0		0		0		0		0		0		1		0		0		0		0		0		0		0		0		0		0		0		0		0		0		0		1		0
ABplapaaapad		0		0		0		0		0		1		1		0		0		0		0		0		1		0		0		0		0		0		0		0		0		0		1		0
ABplapaaapav		0		0		0		0		0		0		1		0		0		0		0		0		0		0		0		0		0		0		0		0		0		0		1		0
ABplapaaapp	0	0	0	0	0	0	0	0	0	0	0	0	0	1	0	0	1	0	0	0	0	0	0	0	0	0	0	0	0	0	0	0	0	0	0	0	0	0	0	0	0	0	0	0	1	1	0	0	0
ABplapaapa	0	0	0	0	0	0	0	0	0	0	0	0	0	0	0	0	1	0	0	0	0	0	0	1	0	0	1	0	0	1	0	0	0	0	0	0	1	0	0	0	0	0	0	0	1	1	0	1	0
ABplapaapp	0	0	0	0	0	0	0	0	0	0	0	0	0	0	0	0	1	0	0	0	0	0	0	1	0	0	1	0	0	1	0	0	0	0	0	0	1	0	0	0	0	0	0	0	1	1	1	1	0
ABplapapaaa		0		0		0		0		0		0		1		0		0		0		0		1		0		0		1		0		1		0		0		0		0		0		1		1
ABplapapaap		0		0		0		0		0		0		0		0		0		0		0		1		0		0		1		0		1		0		0		0		0		0		1		1
ABplapapap	0	0	0	0	0	0	0	0	0	0	0	0	0	0	0	0	1	0	0	0	0	0	0	1	0	0	0	0	0	1	0	0	0	0	0	0	1	0	0	0	0	0	0	0	1	1	1	1	0
ABplapappa	0	0	0	0	0	0	0	0	0	0	0	0	0	0	0	0	1	0	0	0	0	0	0	1	0	0	0	0	0	1	0	0	0	0	0	0	1	0	0	0	0	0	0	0	1	1	1	1	0
ABplapappppaa		0		0		0		0		0		0		1		0		0		0		0		0		0		0		0		0		0		0		0		0		1		0		1		0
ABplapappppap		0		0		0		0		0		0		1		0		0		0		0		0		0		0		0		0		0		0		0		0		0		0		1		0
ABplappaaa	0	0	0	0	0	0	0	0	0	0	0	0	0	0	0	0	0	0	0	0	0	0	0	1	0	0	0	0	0	1	0	0	0	0	0	0	1	0	0	0	0	0	0	0	1	1	1	1	0
ABplappaap	0	0	0	0	0	0	0	0	0	0	0	0	0	0	0	0	0	0	0	0	0	0	0	1	0	0	0	0	0	1	0	0	0	0	0	0	1	0	0	0	0	0	0	0	1	1	1	1	0
ABplappapa	0	0	0	0	0	0	0	0	0	0	0	0	0	0	0	0	0	0	0	0	0	0	0	1	0	0	0	0	0	1	0	0	0	0	0	0	0	0	0	0	0	0	0	0	1	1	1	1	0
ABplappapp	0	0	0	0	0	0	0	0	0	0	0	0	0	0	0	0	0	0	0	0	0	0	0	1	0	0	0	0	0	1	0	0	0	0	0	0	1	0	0	0	0	0	0	0	1	1	1	1	0
ABplapppaaa	0	0	0	0	0	0	0	0	0	0	1	0	0	1	0	0	0	0	0	0	0	1	0	0	0	0	0	0	0	0	0	0	0	0	0	0	1	0	0	0	0	0	0	0	0	1	0	0	0
ABplapppappa		0		0		0		0		0		0		0		0		1		0		0		0		0		0		0		0		0		0		0		0		0		0		0		0
ABplapppappp		0		0		0		0		0		1		0		0		0		1		0		0		0		0		0		0		0		0		0		0		0		0		1		0
ABplappppa	0	0	0	0	0	0	0	0	0	0	0	0	0	0	0	0	0	0	0	0	0	0	0	1	0	0	0	0	0	0	0	0	0	0	0	0	1	0	0	0	0	0	0	0	1	1	1	0	0
ABplappppp	0	0	0	0	0	0	0	0	0	0	0	0	0	0	0	0	1	1	0	0	0	0	0	1	0	0	0	0	0	1	0	0	0	0	0	0	1	0	0	0	0	0	0	0	1	1	1	1	0
ABplpaaaaaa	0	0	0	0	0	0	0	0	0	0	1	0	0	1	0	0	0	0	0	0	0	0	0	0	0	0	0	0	0	0	0	0	0	0	0	0	0	0	0	0	0	0	0	0	0	0	0	0	0
ABplpaaaaap	0	0	0	0	0	0	0	0	0	0	1	1	0	0	0	0	0	1	0	1	0	0	0	0	0	0	0	0	0	0	0	0	0	0	0	0	0	0	0	0	0	0	0	0	0	0	0	0	0
ABplpaaaapa	0	0	0	0	0	0	0	0	0	0	1	0	0	0	0	0	0	0	0	0	0	0	0	1	0	0	0	0	0	0	0	0	0	0	0	0	0	0	0	0	0	0	0	0	0	1	0	1	0
ABplpaaaapp	0	0	0	0	0	0	0	0	0	0	1	0	0	1	0	0	0	0	0	0	0	0	0	0	0	0	0	0	0	0	0	0	0	0	0	0	0	0	0	0	0	0	0	0	1	1	0	0	0
ABplpaaapaa	0	0	0	0	0	0	0	0	0	0	0	1	0	1	0	0	0	0	0	0	0	0	0	0	0	0	0	0	0	0	0	0	0	0	0	0	0	0	0	0	0	0	0	0	0	1	0	0	0
ABplpaaapap	0	0	0	0	0	0	0	0	0	0	0	0	0	0	0	0	0	0	0	0	0	0	0	0	0	0	0	0	0	0	0	0	0	0	0	0	0	0	0	0	0	0	0	0	0	1	0	0	0
ABplpaaappaa		0		0		0		0		0		1		1		0		0		0		0		0		0		0		0		0		0		0		0		0		1		0		1		0
ABplpaaappp	0	0	0	0	0	0	0	0	0	0	0	1	0	1	0	0	0	0	0	0	0	0	0	0	0	0	0	0	0	0	0	0	0	0	0	0	0	0	0	0	0	0	0	0	1	1	0	0	0
ABplpaapaaa	0	0	0	0	0	0	0	0	0	0	0	0	0	1	0	0	0	0	0	0	0	0	0	0	0	0	0	0	0	0	0	0	0	0	0	0	0	0	0	0	0	0	0	0	0	1	0	0	0
ABplpaapaap	0	0	0	0	0	0	0	0	0	0	0	0	0	1	0	0	0	0	0	0	0	0	0	0	0	0	0	0	0	0	0	1	0	0	0	0	0	0	0	0	0	0	0	0	0	1	0	0	0
ABplpaapapa	0	1	0	0	0	0	0	0	0	0	0	0	0	0	0	0	0	0	0	0	0	0	0	1	0	0	0	0	0	0	0	0	0	0	0	0	1	0	0	0	0	0	0	0	0	1	0	1	0
ABplpaappaa	0	0	0	0	0	0	0	0	0	0	1	1	0	0	0	0	0	0	0	1	0	0	0	0	0	0	0	0	0	0	0	0	0	0	0	0	0	0	0	0	0	0	0	0	0	1	0	1	0
ABplpaappap	0	0	0	0	0	0	0	0	0	0	0	0	0	1	0	0	0	0	0	0	0	0	0	0	0	1	0	0	0	0	0	1	0	0	0	0	1	0	0	0	0	0	0	0	1	1	0	0	0
ABplpaapppa	0	0	0	0	0	0	0	0	0	0	0	0	0	1	0	0	0	0	0	0	0	0	0	0	0	0	0	0	0	0	0	0	0	0	0	0	0	0	0	0	0	0	0	0	0	1	0	0	0
ABplpaappppa		0		0		0		0		0		1		1		0		0		0		0		0		0		0		0		0		0		0		0		0		0		0		1		0
ABplpapaaaa	0	0	0	0	0	0	0	0	0	0	1	0	0	1	0	0	0	0	0	0	0	0	0	0	0	0	0	0	0	0	0	0	0	0	0	0	0	0	0	0	0	0	0	0	0	1	0	0	0
ABplpapaaap	0	0	0	0	0	0	0	0	0	0	0	0	0	1	0	0	0	0	0	0	0	0	0	0	0	0	0	0	0	0	0	0	0	0	0	0	0	0	0	0	0	0	0	0	1	1	0	0	0
ABplpapaapa	0	0	0	0	0	0	0	0	0	0	0	0	0	1	0	0	0	0	0	0	0	0	0	0	0	0	0	0	0	0	0	0	0	0	0	0	1	0	0	0	0	0	0	0	0	1	0	0	0
ABplpapaapp	0	0	0	0	0	0	0	0	0	0	0	0	0	1	0	0	0	0	0	0	0	0	0	0	0	0	0	0	0	0	0	0	0	0	0	0	0	0	0	0	0	0	0	0	1	1	0	0	0
ABplpapapaa	0	0	0	0	0	0	0	0	0	0	1	0	0	0	0	0	0	0	0	0	0	0	0	0	0	1	0	0	0	0	0	0	0	0	0	0	0	1	0	0	0	0	0	0	0	1	0	1	0
ABplpapapap	0	0	0	0	1	0	0	0	0	0	1	0	0	1	0	0	0	0	0	0	0	1	0	0	0	0	0	0	0	0	0	0	0	0	0	0	0	0	0	0	0	0	0	0	0	1	0	0	0
ABplpapappa	0	0	0	0	0	0	0	0	0	0	0	0	0	1	0	0	0	0	0	0	0	0	0	0	0	0	0	0	0	0	0	0	0	0	0	0	0	0	0	0	0	0	0	0	0	1	0	0	0
ABplpapappp	0	0	0	0	0	0	0	0	0	0	0	0	0	1	0	0	0	0	0	0	0	0	0	0	0	0	0	0	0	0	0	0	0	0	0	0	0	0	0	0	0	0	0	0	0	1	0	0	0
ABplpappaaa	0	0	0	0	0	0	0	0	0	0	0	0	0	1	0	0	0	0	1	0	0	0	0	0	0	0	0	0	0	0	0	0	0	0	0	0	0	0	0	0	0	0	0	0	0	0	0	0	0
ABplpappaap	0	0	0	0	0	0	0	0	0	1	0	0	0	0	0	0	0	0	1	1	0	1	0	0	0	0	0	0	0	0	0	0	0	0	0	0	0	0	0	0	0	0	0	0	0	0	0	1	0
ABplpapppaa	0	0	0	0	0	0	0	0	0	1	0	0	0	0	0	0	0	1	0	0	0	0	0	1	0	0	0	0	0	0	0	0	0	0	0	0	0	0	0	0	1	0	0	0	0	1	1	1	0
ABplpapppap	0	0	0	0	0	0	0	0	0	1	0	0	0	0	0	0	0	1	0	0	0	0	0	1	0	0	0	0	0	0	0	0	0	0	0	0	1	0	0	0	0	0	0	0	0	1	1	1	0
ABplpappppa	0	0	0	0	1	0	0	0	0	0	0	1	0	1	0	0	0	0	0	0	0	1	0	0	0	0	0	0	0	0	0	0	0	0	0	0	1	0	0	0	0	0	0	0	0	1	0	0	0
ABplpappppp	0	1	0	0	1	1	0	0	0	1	0	0	0	0	0	0	0	1	0	0	0	1	0	0	0	1	0	0	0	0	0	0	0	1	0	0	0	0	0	1	0	0	0	0	0	1	0	1	0
ABplppaaaaa	0	0	0	0	0	0	0	0	0	0	0	0	0	1	0	0	0	0	0	0	0	0	0	0	0	0	0	0	0	0	0	0	0	0	0	0	0	0	0	0	0	0	0	0	0	1	0	0	0
ABplppaaaapp		1		0		0		0		0		0		1		0		0		0		0		0		0		0		0		0		0		0		0		0		0		1		1		0
ABplppaapap	0	0	0	0	0	0	0	0	0	0	1	0	0	1	0	0	0	0	0	0	0	0	0	0	0	0	0	0	0	0	0	1	0	0	0	0	0	0	0	0	0	1	0	0	0	1	0	0	0
ABplppaappa	0	0	0	0	0	0	0	0	0	0	0	1	0	1	0	0	0	0	0	0	0	1	0	0	0	0	0	0	0	0	0	0	0	0	0	0	0	0	0	0	0	0	0	0	0	1	0	0	0
ABplppaappp	0	0	0	0	0	0	0	0	0	0	0	0	0	1	0	0	0	0	0	0	0	0	0	0	0	0	0	0	0	0	0	0	0	0	0	0	0	0	0	0	0	0	0	0	1	1	0	0	0
ABplppapaaaa		0		0		0		0		0		0		1		0		0		0		0		0		0		0		0		0		0		0		0		0		0		0		1		0
ABplppapaaap		0		0		0		0		0		0		1		0		0		0		0		0		0		0		0		0		0		0		0		0		0		0		1		0
ABplppapaap	0	0	0	0	0	0	0	0	0	0	0	0	0	1	0	0	0	0	0	0	0	0	0	0	0	0	0	0	0	0	0	0	0	0	0	0	0	0	0	0	0	0	0	0	0	1	0	0	0
ABplppapapa	0	0	0	0	0	0	0	0	0	0	0	0	0	1	0	0	0	0	0	0	0	0	0	0	0	0	0	0	0	0	0	0	0	0	0	0	0	0	0	0	0	0	0	0	0	0	0	0	0
ABplppapapp	0	0	0	0	0	0	0	0	0	0	0	0	0	1	0	0	0	0	0	0	0	0	0	0	0	0	0	0	0	0	0	0	0	0	0	0	0	0	0	0	0	0	0	0	1	0	0	0	0
ABplppappaa	0	1	0	0	0	0	0	0	0	0	0	0	0	1	0	0	0	0	0	0	0	0	0	0	0	0	0	0	0	0	0	0	0	0	0	0	0	0	0	0	0	0	0	0	0	1	0	0	0
ABplppappap	0	0	0	0	0	0	0	0	0	0	0	0	0	1	0	0	0	0	0	0	0	0	0	0	0	0	0	0	0	0	0	0	0	0	0	0	0	0	0	0	0	0	0	0	0	1	0	0	0
ABplppapppa	0	0	0	0	0	0	0	0	0	0	0	0	0	1	0	0	0	0	0	0	0	0	0	0	0	0	0	0	0	0	0	0	0	0	0	0	0	0	0	0	0	0	0	0	1	1	0	0	0
ABplppapppp	0	0	0	0	0	0	0	0	0	0	0	0	0	1	0	0	0	0	0	0	0	0	0	0	0	0	0	0	0	0	0	0	0	0	0	0	0	0	0	0	0	0	0	0	0	1	0	0	0
ABplpppaaaa	0	0	0	0	0	0	0	0	0	0	0	0	0	1	0	0	0	0	0	0	0	0	0	0	0	0	0	0	0	0	0	0	0	0	0	0	0	0	0	0	0	0	0	0	0	1	0	0	0
ABplpppaaap	0	0	0	0	0	0	0	0	0	0	0	0	0	1	0	0	0	0	0	0	0	0	0	0	0	0	0	0	0	0	0	0	0	0	0	0	0	0	0	0	0	0	0	0	0	1	0	0	0
ABplpppaapaa		0		0		0		0		0		0		1		0		0		0		0		0		0		0		0		0		0		0		0		0		0		0		1		0
ABplpppaapap		0		0		0		0		0		0		1		0		0		0		0		0		0		0		0		0		0		0		0		0		0		0		1		0
ABplpppaapp	0	0	0	0	0	0	0	0	0	0	0	1	0	0	0	0	0	0	0	1	0	0	0	0	0	0	0	0	0	0	0	0	0	0	0	0	0	0	0	0	0	0	0	0	0	1	0	0	0
ABplpppapaa	0	1	0	0	0	0	0	0	0	0	0	0	0	0	0	0	0	0	0	0	0	0	0	0	0	0	0	0	0	0	0	0	0	0	0	0	1	0	0	0	0	0	0	0	0	1	1	0	0
ABplpppapap	0	0	0	0	0	0	0	0	0	0	0	0	0	0	0	0	0	1	0	0	0	0	0	1	0	0	0	0	0	0	0	0	0	0	0	0	1	0	0	0	0	0	0	0	0	1	1	1	0
ABplppppaaa	0	0	0	0	0	0	0	0	0	0	0	1	0	1	0	0	0	0	0	0	0	0	0	0	0	0	0	0	0	0	0	0	0	0	0	0	0	0	0	0	0	0	0	0	0	1	0	0	0
ABplppppaap	0	1	0	0	0	1	0	0	0	1	1	0	0	0	0	0	0	1	0	0	0	1	0	0	0	0	0	0	0	0	0	0	0	1	0	0	1	0	0	1	0	0	0	1	0	1	0	1	0
ABplppppapa	0	0	0	0	0	0	0	0	0	1	0	0	0	0	0	0	0	0	0	0	0	0	0	1	0	0	0	0	0	0	0	0	0	0	0	0	0	0	0	0	0	0	0	0	1	1	1	1	0
ABplppppapp	0	0	0	0	0	0	0	0	0	0	0	0	0	0	0	0	0	0	0	0	0	0	0	1	0	0	0	0	0	0	0	0	0	0	0	0	1	0	0	0	0	0	0	0	0	1	1	1	0
ABplpppppaa	0	1	0	0	0	1	0	0	0	1	0	0	1	1	0	0	0	0	0	0	0	0	0	0	0	0	0	0	0	0	0	0	0	0	0	0	0	0	0	0	0	0	0	0	0	1	0	0	0
ABplpppppap	0	1	0	0	0	1	0	0	0	1	0	0	1	1	0	0	0	0	0	0	0	0	0	0	0	0	0	0	0	0	0	0	0	0	0	0	0	0	0	0	0	0	0	0	0	1	0	0	0
ABplppppppp	0	0	0	0	0	0	0	0	0	0	0	0	0	0	0	0	0	1	0	0	0	0	0	1	0	0	0	0	0	0	0	0	0	0	0	0	1	0	0	0	0	0	0	0	0	1	1	1	0
ABpraaaaaaa	0	0	0	0	0	0	0	0	0	0	0	0	0	1	0	0	0	0	0	0	0	0	0	0	0	0	0	0	0	0	0	1	0	0	0	0	0	0	0	0	0	0	0	0	0	1	0	0	0
ABpraaaaaap	0	0	0	0	0	0	0	0	0	0	0	0	0	0	0	0	0	0	0	0	0	0	0	0	0	0	0	0	0	0	0	0	0	0	0	0	0	0	0	0	0	0	0	0	0	0	0	0	0
ABpraaaaapd	0	0	0	0	0	0	0	0	0	0	0	0	0	0	0	0	0	0	0	0	0	0	0	0	0	0	0	0	0	0	0	0	0	0	0	0	1	0	0	0	0	0	0	0	0	0	0	0	0
ABpraaaapad	0	0	0	0	0	0	0	0	0	0	1	1	0	1	0	0	0	0	0	0	0	0	0	0	0	0	0	0	0	0	0	0	0	0	0	0	1	0	0	0	0	0	0	0	1	1	0	0	0
ABpraaaapav	0	1	0	0	0	0	0	0	0	0	0	1	0	0	0	0	0	0	0	0	0	0	0	0	0	0	0	0	0	0	0	0	0	0	0	0	0	0	0	0	0	0	0	0	1	1	0	0	0
ABpraaaapppa		0		0		0		0		0		1		0		0		0		1		0		0		1		0		0		0		0		0		0		0		0		0		0		0
ABpraaapaad	0	0	0	0	0	0	0	0	0	0	1	1	0	0	0	0	0	0	0	1	0	1	0	0	0	0	0	0	0	0	0	0	0	0	0	0	1	0	0	0	0	0	0	0	1	0	0	1	0
ABpraaapapaa		0		0		0		0		0		1		1		0		0		0		0		0		0		0		0		0		0		0		0		0		0		0		1		0
ABpraaappaa	0	0	0	0	0	0	0	0	0	0	0	1	0	0	0	0	0	0	0	1	0	0	0	0	0	0	0	0	0	0	0	0	0	0	0	0	0	0	0	0	0	0	0	0	1	0	0	0	0
ABpraaappap	0	0	0	0	0	0	0	0	0	0	1	1	0	0	0	0	0	0	0	1	0	0	0	0	0	0	0	0	0	0	0	0	0	0	0	0	1	0	0	0	0	0	0	0	0	1	0	0	0
ABpraaapppaa		0	0	0	0	0		0	0	0		1	0	0	0	0	0	0	0	1	0	0	0	0		0	0	0		0	0	0	0	0	0	0		0		0	0	0	0	0	1	0	0	0	0
ABpraaappppa	0	0	0	0	0	0	0	0	0	1	1	1	0	0	0	0	1	0	0	1	0	0	0	0	0	1	0	1		0	0	0	0	0	0	0	0	0	0	0	0	0	0	0	0	0	1	0	0
ABpraaappppp	0	0	0	0	0	0	0	0	0	0	0	1	0	1	0	0	0	0	0	0	0	0	0	0	0	0	0	0		0	0	0	0	0	0	0	0	0	0	0	0	0	0	0	0	1	1	0	0
ABpraapaaaa	0	0	0	0	0	0	0	0	0	0	0	0	0	0	0	0	0	0	0	0	0	0	0	1	0	0	0	0	0	0	0	0	0	0	0	0	0	0	0	0	0	0	0	0	1	1	0	1	0
ABpraapaaap	0	0	0	0	0	0	0	0	0	0	0	0	0	0	0	0	0	0	0	0	0	0	0	1	0	0	0	0	0	0	0	0	0	0	0	0	0	0	0	0	0	0	0	0	0	0	0	1	0
ABpraapaapa	0	0	0	0	0	0	0	0	0	0	0	1	0	1	0	0	0	0	0	0	0	0	0	0	0	0	0	0	0	0	0	0	0	0	0	0	1	0	0	0	0	0	0	0	1	0	0	0	0
ABpraapaapp	0	1	0	0	0	0	0	0	0	0	0	0	0	0	0	0	0	0	0	0	0	0	0	0	0	0	0	0	0	0	0	0	0	0	0	0	1	0	0	0	0	0	0	0	1	0	0	0	0
ABpraapapaa	0	0	0	0	0	0	0	0	0	0	0	1	0	0	0	0	0	0	0	0	0	0	0	0	0	0	0	0	0	0	0	0	0	0	0	0	0	0	0	0	0	0	0	0	0	0	0	0	0
ABpraapapap	0	0	0	0	0	0	0	0	0	0	1	1	0	0	0	0	0	0	0	1	0	0	0	0	0	0	0	0	0	0	0	0	0	0	0	0	0	0	0	0	0	0	0	0	1	0	0	0	0
ABpraapappa	0	0	0	0	0	0	0	0	0	0	1	0	0	1	0	0	0	0	0	0		1	0	0	0	1	0	0	0	0	0	0	0	0	0	0	0	0	0	0	0	0	0	0	1	1	0	0	0
ABpraapapppa		0		0		0		0		0		1		0		0		0		1		0		0		1		0		0		0		0		0		0		0		0		0		0		0
ABpraappaa	0	0	0	0	0	0	0	0	0	0	0	0	0	0	0	0	0	0	0	0	0	0	0	1	0	0	0	0	0	0	0	0	0	0	0	0	0	0	0	0	0	0	0	0	1	1	1	1	0
ABpraappap	0	1	0	0	0	0	0	0	0	0	0	0	0	0	0	0	0	0	0	0	0	0	0	1	0	0	0	0	0	0	0	0	0	0	0	0	1	0	0	0	0	0	0	0	1	1	1	1	0
ABpraapppa	0	0	0	0	0	0	0	0	0	0	0	0	0	0	0	0	0	0	0	0	0	0	0	1	0	0	0	0	0	0	0	0	0	0	0	0	0	0	0	0	0	0	0	0	1	1	1	1	0
ABpraapppp	0	1	0	0	0	0	0	0	0	0	0	0	0	0	0	0	0	0	0	0	0	0	0	1	0	0	0	0	0	0	0	0	0	0	0	0	1	0	0	0	0	0	0	0	1	0	1	1	0
ABprapaaaapa		0		0		0		0		0		1		1		0		0		0		0		0		0		0		0		0		0		0		0		0		0		0		1		0
ABprapaaaapp		0		0		0		0		0		0		1		0		0		0		0		0		0		0		0		0		0		0		0		0		0		0		1		0
ABprapaaapad		0		0		0		0		0		1		1		0		0		0		0		0		1		0		0		0		0		0		0		0		0		0		1		0
ABprapaaapav		0		0		0		0		0		0		1		0		0		0		0		0		0		0		0		0		0		0		0		0		0		0		1		0
ABprapaaapp	0	0	0	0	0	0	0	0	0	0	0	0	0	1	0	0	0	0	0	0	0	0	0	0	0	0	0	0	0	0	0	0	0	0	0	0	1	0	0	0	0	0	0	0	1	1	0	0	0
ABprapaapa	0	1	0	0	0	0	0	0	0	0	0	0	0	0	0	0	0	0	0	0	0	0	0	1	0	0	0	0	0	1	0	0	0	0	0	0	1	0	0	0	0	0	0	0	1	1	1	1	0
ABprapaapp	0	0	0	0	0	0	0	0	0	0	0	0	0	0	0	0	1	0	0	0	0	0	0	1	0	0	0	0	0	1	0	0	0	0	0	0	1	0	0	0	0	0	0	0	1	1	1	1	0
ABprapapaaa		0		0		0		0		0		0		1		0		0		0		0		1		0		0		1		0		1		0		0		0		0		0		1		1
ABprapapaap		0		0		0		0		0		0		0		0		0		0		0		1		0		0		1		0		1		0		0		0		0		0		1		1
ABprapapap	0	0	0	0	0	0	0	0	0	0	0	0	0	0	0	0	1	0	0	0	0	0	0	1	0	0	0	0	0	1	0	0	0	0	0	0	1	0	0	0	0	0	0	0	1	1	1	1	0
ABprapappa	0	0	0	0	0	0	0	0	0	0	0	0	0	0	0	0	1	0	0	0	0	0	0	1	0	0	0	0	0	1	0	0	0	0	0	0	1	0	0	0	0	0	0	0	1	1	0	1	0
ABprapappppaa		0		0		0		0		0		0		1		0		0		0		0		0		0		0		0		0		0		0		0		0		0		0		1		0
ABprapappppap		0		0		0		0		0		0		1		0		0		0		0		0		0		0		0		0		0		0		0		0		0		0		1		0
ABprappaaa	0	0	0	0	0	0	0	0	0	0	0	0	0	0	0	0	0	0	0	0	0	0	0	1	0	0	0	0	0	1	0	0	0	0	0	0	1	0	0	0	0	0	0	0	1	0	1	1	0
ABprappaap	0	0	0	0	0	0	0	0	0	0	0	0	0	0	0	0	0	0	0	0	0	0	0	1	0	0	0	0	0	1	0	0	0	0	0	0	1	0	0	0	0	0	0	0	1	0	1	1	0
ABprappapa	0	0	0	0	0	0	0	0	0	0	0	0	0	0	0	0	0	0	0	0	0	0	0	1	0	0	0	0	0	1	0	0	0	0	0	0	1	0	0	0	0	0	0	0	1	1	1	1	0
ABprappapp	0	0	0	0	0	0	0	0	0	0	0	0	0	0	0	0	0	0	0	0	0	0	0	1	0	0	0	0	0	1	0	0	0	0	0	0	1	0	0	0	0	0	0	0	1	0	0	1	0
ABprapppaaa	0	0	0	0	0	0	0	0	0	0	1	1	0	1	0	0	0	0	0	0	0	1	0	0	0	0	0	0	0	0	0	0	0	0	0	0	0	0	0	0	0	0	0	0	0	1	0	0	0
ABprapppappa		0		0		0		0		0		0		0		0		1		0		0		0		0		0		0		0		0		0		0		0		0		0		0		0
ABprapppappp		0		0		0		0		0		1		0		0		0		1		0		0		0		0		0		0		0		0		0		0		0		0		1		0
ABprappppa	0	0	0	0	0	0	0	0	0	0	0	0	0	0	0	0	0	0	0	0	0	0	0	1	0	0	0	0	0	0	0	0	0	0	0	0	1	0	0	0	0	0	0	0	1	1	1	1	0
ABprappppp	0	0	0	0	0	0	0	0	0	0	0	0	0	0	0	0	1	1	0	0	0	0	0	1	0	0	0	0	0	1	0	0	0	0	0	0	1	0	0	0	0	0	0	0	1	1	1	1	0
ABprpaaaaaa	0	0	0	0	0	0	0	0	0	0	1	0	0	1	0	0	0	0	0	0	0	0	0	0	0	0	0	0	0	0	0	0	0	0	0	0	1	0	0	0	0	0	0	0	0	1	0	0	0
ABprpaaaaap	0	0	0	0	0	0	0	0	0	0	1	1	0	0	0	0	0	1	0	1	0	0	0	0	0	0	0	0	0	0	0	0	0	0	0	0	0	0	0	0	0	0	0	0	0	0	0	0	0
ABprpaaaapa	0	1	0	0	1	0	0	0	0	0	1	0	0	0	0	0	0	0	0	0	0	0	0	1	0	0	0	0	0	1	0	0	0	0	0	0	0	0	0	0	0	0	0	0	0	1	1	1	0
ABprpaaaapp	0	0	0	0	0	0	0	0	0	0	0	0	0	1	0	0	0	0	0	0	0	0	0	0	0	0	0	0	0	0	0	0	0	0	0	0	0	0	0	0	0	0	0	0	0	1	0	0	0
ABprpaaapaa	0	0	0	0	0	0	0	0	0	0	0	1	0	1	0	0	0	0	0	0	0	0	0	0	0	0	0	0	0	0	0	0	0	0	0	0	0	0	0	0	0	0	0	0	0	1	0	0	0
ABprpaaapap	0	0	0	0	0	0	0	0	0	0	0	0	0	0	0	0	0	0	0	0	0	0	0	0	0	0	0	0	0	0	0	0	0	0	0	0	0	0	0	0	0	0	0	0	0	1	0	0	0
ABprpaaappaa		0		0		0		0		0		1		1		0		0		0		0		0		0		0		0		0		0		0		0		0		1		0		1		0
ABprpaaappp	0	0	0	0	0	0	0	0	0	0	0	1	0	1	0	0	0	0	0	0	0	0	0	0	0	0	0	0	0	0	0	0	0	0	0	0	1	0	0	0	0	0	0	0	0	1	0	0	0
ABprpaapaaa	0	0	0	0	0	0	0	0	0	0	0	0	0	1	0	0	0	0	0	0	0	0	0	0	0	0	0	0	0	0	0	0	0	0	0	0	0	0	0	0	0	0	0	0	0	1	0	0	0
ABprpaapaap	0	0	0	0	0	0	0	0	0	0	0	0	0	1	0	0	0	0	0	0	0	0	0	0	0	0	0	0	0	0	0	1	0	0	0	0	0	0	0	0	0	0	0	0	0	1	0	0	0
ABprpaapapa	0	1	0	0	0	0	0	0	0	0	0	0	0	0	0	0	0	0	0	0	0	0	0	1	0	0	0	0	0	0	0	0	0	0	0	0	0	0	0	0	0	0	0	0	1	1	0	1	0
ABprpaappaa	0	0	0	0	0	0	0	0	0	0	1	1	0	0	0	0	0	0	0	1	0	0	0	0	0	0	0	0	0	0	0	0	0	0	0	0	0	0	0	0	0	0	0	0	0	1	0	1	0
ABprpaappap	0	0	0	0	0	0	0	0	0	0	1	0	0	1	0	0	0	0	0	0	0	0	0	0	0	1	0	0	0	0	0	1	0	0	0	0	0	0	0	0	0	0	0	0	1	1	0	0	0
ABprpaapppa	0	0	0	0	0	0	0	0	0	0	0	0	0	1	0	0	0	0	0	0	0	0	0	0	0	0	0	0	0	0	0	0	0	0	0	0	1	0	0	0	0	0	0	0	0	1	0	0	0
ABprpaappppa		0		0		0		0		0		1		1		0		0		0		0		0		0		0		0		0		0		0		0		0		0		0		1		0
ABprpapaaaa	0	0	0	0	0	0	0	0	0	0	0	0	0	1	0	0	0	0	0	0	0	0	0	0	0	0	0	0	0	0	0	0	0	0	0	0	0	0	0	0	0	0	0	0	0	1	0	0	0
ABprpapaaap	0	0	0	0	0	0	0	0	0	0	0	0	0	1	0	0	0	0	0	0	0	0	0	0	0	0	0	0	0	0	0	0	0	0	0	0	0	0	0	0	0	0	0	0	0	1	0	0	0
ABprpapaapa	0	0	0	0	0	0	0	0	0	0	0	0	0	1	0	0	0	0	0	0	0	0	0	0	0	0	0	0	0	0	0	0	0	0	0	0	0	0	0	0	0	0	0	0	0	1	0	0	0
ABprpapaapp	0	0	0	0	0	0	0	0	0	0	0	0	0	1	0	0	0	0	0	0	0	0	0	0	0	0	0	0	0	0	0	0	0	0	0	0	0	0	0	0	0	0	0	0	0	1	0	0	0
ABprpapapaa	0	0	0	0	0	0	0	0	0	0	1	0	0	0	0	0	0	0	0	0	0	0	0	0	0	1	0	0	0	0	0	0	0	0	0	0	0	1	0	0	0	0	0	0	0	0	0	1	0
ABprpapapap	0	0	0	0	0	0	0	0	0	0	1	0	0	1	0	0	0	0	0	0	0	1	0	0	0	0	0	0	0	0	0	0	0	0	0	0	1	0	0	0	0	0	0	0	0	1	0	0	0
ABprpapappa	0	0	0	0	0	0	0	0	0	0	0	0	0	1	0	0	0	0	0	0	0	0	0	0	0	0	0	0	0	0	0	0	0	0	0	0	0	0	0	0	0	0	0	0	0	1	0	0	0
ABprpapappp	0	0	0	0	0	0	0	0	0	0	0	0	0	1	0	0	0	0	0	0	0	0	0	0	0	0	0	0	0	0	0	0	0	0	0	0	0	0	0	0	0	0	0	0	0	1	0	0	0
ABprpappaaa	0	0	0	0	0	0	0	0	0	0	1	0	0	1	0	0	0	0	0	0	0	0	0	0	0	0	0	0	0	0	0	0	0	0	0	0	0	0	0	0	0	0	0	0	1	0	0	0	0
ABprpappaap	0	0	0	0	0	0	0	0	0	0	1	1	0	1	0	0	0	0	0	0	0	0	0	0	0	0	0	0	0	0	0	0	0	0	0	0	0	0	0	0	0	0	0	0	0	1	0	0	0
ABprpappapa	0	0	0	0	0	0	0	0	0	0	1	0	0	1	0	0	0	0	0	0	0	0	0	0	0	0	0	0	0	0	0	0	0	0	0	0	0	0	0	0	0	0	0	0	1	1	0	0	0
ABprpappapp	0	0	0	0	0	0	0	0	0	0	1	0	0	1	0	0	0	0	0	0	0	0	0	0	0	0	0	0	0	0	0	0	0	0	0	0	1	0	0	0	0	0	0	0	1	1	0	0	0
ABprpapppaa	0	0	0	0	0	0	0	0	0	0	0	0	0	1	0	0	0	0	0	0	0	0	0	0	0	0	0	0	0	0	0	0	0	0	0	0	1	0	0	0	0	0	0	0	0	1	0	0	0
ABprpapppap	0	0	0	0	0	0	0	0	0	0	0	0	0	1	0	0	0	0	0	0	0	0	0	0	0	0	0	0	0	0	0	0	0	0	0	0	1	0	0	0	0	0	0	0	1	1	1	0	0
ABprpappppa	0	0	0	0	1	1	0	0	0	0	0	0	0	0	0	0	0	1	0	0	0	1	0	1	0	0	0	0	0	0	0	0	0	1	0	0	0	0	1	1	0	0	0	1	0	1	0	1	0
ABprpappppp	0	0	0	0	1	1	0	0	0	0	0	0	0	0	0	0	0	1	0	0	0	1	0	1	0	0	0	0	0	0	0	0	0	1	0	0	0	0	1	1	0	0	0	1	0	1	0	1	0
ABprppaaaaa	0	0	0	0	0	0	0	0	0	0	0	0	1	1	0	0	0	0	0	0	0	0	0	0	0	0	0	0	0	0	0	0	0	0	0	0	0	0	0	0	0	0	0	0	0	0	0	0	0
ABprppaaaapp		1		0		0		0		0		0		1		0		0		0		0		0		0		0		0		0		0		0		0		0		0		1		0		0
ABprppaapap	0	0	0	0	0	0	0	0	0	0	1	0	0	1	0	0	0	0	0	0	0	0	0	0	0	0	0	0	0	0	0	1	0	0	0	0	0	0	0	0	0	1	0	0	0	1	0	0	0
ABprppaappa	0	0	0	0	0	0	0	0	0	0	0	1	0	1	0	0	0	0	0	0	0	1	0	0	0	0	0	0	0	0	0	0	0	0	0	0	0	0	0	0	0	0	0	0	1	1	0	0	0
ABprppaappp	0	0	0	0	0	0	0	0	0	0	0	0	0	1	0	0	0	0	0	0	0	0	0	0	0	0	0	0	0	0	0	0	0	0	0	0	0	0	0	0	0	0	0	0	1	1	0	0	0
ABprppapaaaa		0		0		0		0		0		0		1		0		0		0		0		0		0		0		0		0		0		0		0		0		0		0		1		0
ABprppapaaap		0		0		0		0		0		0		1		0		0		0		0		0		0		0		0		0		0		0		0		0		0		0		1		0
ABprppapaap	0	0	0	0	0	0	0	0	0	0	0	0	0	1	0	0	0	0	0	0	0	0	0	0	0	0	0	0	0	0	0	0	0	0	0	0	0	0	0	0	0	0	0	0	1	0	0	0	0
ABprppapapa	0	0	0	0	0	0	0	0	0	0	0	0	0	1	0	0	0	0	0	0	0	0	0	0	0	0	0	0	0	0	0	0	0	0	0	0	0	0	0	0	0	0	0	0	0	0	0	0	0
ABprppapapp	0	0	0	0	0	0	0	0	0	0	0	0	0	1	0	0	0	0	0	0	0	0	0	0	0	0	0	0	0	0	0	0	0	0	0	0	0	0	0	0	0	0	0	0	0	1	0	0	0
ABprppappaa	0	1	0	0	0	0	0	0	0	0	1	0	0	1	0	0	0	0	0	0	0	0	0	0	0	0	0	0	0	0	0	0	0	0	0	0	0	0	0	0	0	0	0	0	1	1	0	0	0
ABprppappap	0	0	0	0	0	0	0	0	0	0	1	0	0	1	0	0	0	0	0	0	0	0	0	0	0	0	0	0	0	0	0	0	0	0	0	0	0	0	0	0	0	0	0	0	0	1	0	0	0
ABprppapppa	0	0	0	0	0	0	0	0	0	0	0	0	0	1	0	0	0	0	0	0	0	0	0	0	0	0	0	0	0	0	0	0	0	0	0	0	0	0	0	0	0	0	0	0	0	1	0	0	0
ABprppapppp	0	0	0	0	0	0	0	0	0	0	0	0	0	1	0	0	0	0	0	0	0	0	0	0	0	0	0	0	0	0	0	0	0	0	0	0	0	0	0	0	0	0	0	0	0	1	0	0	0
ABprpppaaaa	0	0	0	0	0	0	0	0	0	0	0	0	0	0	0	0	0	0	0	0	0	0	0	1	0	0	0	0	0	1	0	0	0	0	0	0	1	0	0	0	0	0	0	0	0	1	0	1	0
ABprpppaaap	0	0	0	0	0	0	0	0	0	0	0	0	0	1	0	0	0	0	0	0	0	0	0	0	0	0	0	0	0	0	0	0	0	0	0	0	0	0	0	0	0	0	0	0	0	1	0	0	0
ABprpppaapaa		0		0		0		0		0		0		1		0		0		0		0		0		0		0		0		0		0		0		0		0		0		0		1		0
ABprpppaapap		0		0		0		0		0		0		1		0		0		0		0		0		0		0		0		0		0		0		0		0		0		0		1		0
ABprpppaapp	0	0	0	0	0	0	0	0	0	0	0	1	0	0	0	0	0	0	0	1	0	0	0	0	0	0	0	0	0	0	0	0	0	0	0	0	0	0	0	0	0	0	0	0	0	1	0	0	0
ABprpppapaa	0	1	0	0	0	0	0	0	0	0	0	0	0	0	0	0	0	0	0	0	0	0	0	0	0	0	0	0	0	0	0	0	0	0	0	0	1	0	0	0	0	0	0	0	0	1	1	0	0
ABprpppapap	0	0	0	0	0	0	0	0	0	0	0	0	0	0	0	0	0	1	0	0	0	0	0	1	0	0	0	0	0	0	0	0	0	0	0	0	0	0	0	0	0	0	0	0	1	1	0	1	0
ABprppppaaa	0	0	0	0	0	0	0	0	0	0	1	0	0	1	0	0	0	0	0	0	0	0	0	0	0	0	0	0	0	0	0	0	0	0	0	0	1	0	0	0	0	0	0	0	0	1	0	0	0
ABprppppaap	0	1	0	0	0	1	0	0	0	1	1	0	0	0	0	0	0	1	0	0	0	1	0	0	0	0	0	0	0	0	0	0	0	1	0	0	0	0	0	1	0	0	0	1	1	1	0	1	0
ABprppppapa	0	0	0	0	0	0	0	0	0	0	1	0	0	0	0	0	0	0	0	0	0	0	0	1	0	0	0	0	0	1	0	0	0	0	0	0	1	0	0	0	0	0	0	0	1	1	0	1	0
ABprppppapp	0	0	0	0	0	0	0	0	0	0	1	0	0	1	0	0	0	0	0	0	0	0	0	0	0	0	0	0	0	0	0	0	0	0	0	0	0	0	0	0	0	0	0	0	1	1	0	0	0
ABprpppppaa	0	0	0	0	0	1	0	0	0	0	0	0	1	1	0	0	0	0	0	0	0	0	0	0	0	0	0	0	0	0	0	0	0	0	0	0	0	0	0	0	0	0	0	0	0	0	0	0	0
ABprpppppap	0	0	0	0	0	1	0	0	0	1	0	0	1	1	0	0	0	0	0	0	0	0	0	0	0	0	0	0	0	0	0	0	0	0	0	0	0	0	0	0	0	0	0	0	0	1	0	0	0
ABprppppppp	0	0	0	0	0	0	0	0	0	0	0	0	0	0	0	0	0	1	0	0	0	0	0	1	0	0	0	0	0	0	0	0	0	0	0	0	0	0	0	0	0	0	0	0	1	1	0	1	0
Caaaaa	0	1	0	0	0	0	0	0	0	0	0	0	0	0	0	0	0	0	0	0	0	0	0	1	0	0	0	0	0	0	0	0	0	0	0	0	0	0	0	0	0	0	0	0	0	0	1	1	0
Caaaap	0	0	0	0	0	0	0	0	0	0	0	0	0	0	0	0	0	0	0	0	0	0	0	1	0	0	0	0	0	0	0	0	0	0	0	0	0	0	0	0	0	0	0	0	0	0	1	1	0
Caaapa	0	0	0	0	0	0	0	0	0	0	0	0	0	0	0	0	0	0	0	0	0	0	0	1	0	0	0	0	0	0	0	0	0	0	0	0	0	0	0	0	0	0	0	0	0	0	1	1	0
Caaapp	0	0	0	0	0	0	0	0	0	0	0	0	0	0	0	0	1	0	0	0	0	0	0	1	0	0	0	0	0	0	0	0	0	0	0	0	0	0	0	0	0	0	0	0	0	0	1	1	0
Caapaa	0	0	0	0	0	0	0	0	0	0	0	0	0	1	0	0	0	0	0	0	0	0	0	0	0	0	0	0	0	0	0	0	0	0	0	0	0	0	0	0	0	0	0	0	0	1	1	0	0
Caappd	0	0	0	0	0	0	0	0	0	0	0	0	0	0	0	0	0	0	0	0	0	0	0	1	0	0	0	0	0	0	0	0	0	0	0	0	1	0	0	0	0	0	0	0	0	0	1	1	0
Caappv	0	0	0	0	0	0	0	0	0	0	0	0	0	1	0	0	1	0	0	0	0	0	0	0	0	0	0	0	0	0	0	0	0	0	0	0	0	0	0	0	0	0	0	0	1	1	1	0	0
Capaaaa	0	0	0	0	0	1	0	0	0	0	0	0	0	1	0	0	0	0	0	0	0	0	0	0	0	0	0	0	0	0	0	0	0	0	0	0	0	0	0	0	0	0	0	0	0	0	0	0	0
Capaaap	0	0	0	0	0	1	0	0	0	0	0	0	0	1	0	0	0	0	0	0	0	0	0	0	0	0	0	0	0	0	0	0	0	0	0	0	0	0	0	0	0	0	0	0	0	0	0	0	0
Capaapa	0	0	0	0	0	1	0	0	0	0	0	0	1	1	0	0	0	0	0	0	0	0	0	0	0	0	0	0	0	0	0	0	0	0	0	0	0	0	0	0	0	0	0	0	0	0	0	0	0
Capaapp	0	0	0	0	0	1	0	0	0	0	0	0	0	1	0	0	0	0	0	0	0	0	0	0	0	0	0	0	0	0	0	0	0	0	0	0	0	0	0	0	0	0	0	0	0	0	0	0	0
Capapaa	0	0	0	0	0	1	0	0	0	0	0	0	0	1	0	0	0	0	0	0	0	0	0	0	0	0	0	0	0	0	0	0	0	0	0	0	0	0	0	0	0	0	0	0	0	0	0	0	0
Capapap	0	0	0	0	0	1	0	0	0	0	0	0	0	1	0	0	0	0	0	0	0	0	0	0	0	0	0	0	0	0	0	0	0	0		0	0	0	0	0	0	0	0	0	0	0	0	0	0
Capappa	0	0	0	0	1	1	0	0	0	0	0	0	0	1	0	0	0	0		0	0	0	0	0	0	0	0	0	0	0	0	0	0	0	0	0	0	0	0	0	0	0	0	0	0	0	0	0	0
Capappp	0	0	0	0	1	1	0	0	0	0	0	0	1	1	0	0	0	0		0	0	0	0	0	0	0	0	0	0	0	0	0	0	0	0	0	0	0	0	0	0	0	0	0	0	0	0	0	0
Cappaaa	0	0	0	0	0	1	0	0	0	0	0	0	0	1	0	0	0	0	0	0	0	0	0	0	0	0	0	0	0	0	0	0	0	0	0	0	0	0	0	0	0	0	0	0	0	0	0	0	0
Cappaap	0	0	0	0	0	1	0	0	0	0	0	0	0	1	0	0	0	0	0	0	0	0	0	0	0	0	0	0	0	0	0	0	0	0	0	0	0	0	0	0	0	0	0	0	0	0	0	0	0
Cappapa	0	0	0	0	1	1	0	0	0	0	0	0	0	1	0	0	0	0	0	0	0	0	0	0	0	0	0	0	0	0	0	0	0	0	0	0	1	0	0	0	0	0	0	0	0	0	0	0	0
Cappapp	0	0	0	0	1	1	0	0	0	0	0	0	1	1	0	0	0	0	0	0	0	0	0	0	0	0	0	0	0	0	0	0	0	0	0	0	1	0	0	0	0	0	0	0	0	0	0	0	0
Capppaa	0	0	0	0	0	1	0	0	0	0	0	0	0	1	0	0	0	0	0	0	0	0	0	0	0	0	0	0	0	0	0	0	0	0	0	0	0	0	0	0	0	0	0	0	0	0	0	0	0
Capppap	0	0	0	0	1	1	0	0	0	0	0	0	0	1	0	0	0	0	0	0	0	0	0	0	0	0	0	0	0	0	0	0	0	0	0	0	1	0	0	0	0	0	0	0	0	0	0	0	0
Cappppd	0	0	0	0	1	1	0	0	0	0	0	0	1	1	0	0	0	0	0	0	0	0	0	0	0	0	0	0	0	0	0	0	0	0	0	0	0	0	0	0	0	0	0	0	0	0	0	0	0
Cappppv	0	0	0	0	0	1	0	0	0	0	0	0	0	1	0	0	0	0	0	0	0	0	0	0	0	0	0	0	0	0	0	0	0	0	0	0	0	0	0	0	0	0	0	0	0	0	0	0	0
Cpaaaa	0	1	0	0	0	0	0	0	0	0	0	0	0	0	0	0	0	0	0	0	0	0	0	1	0	0	0	0	0	0	0	0	0	0	0	0	0	0	0	0	0	0	0	0	0	0	1	1	0
Cpaaap	0	0	0	0	0	0	0	0	0	0	0	0	0	0	0	0	0	0	0	0	0	0	0	1	0	0	0	0	0	0	0	0	0	0	0	0	0	0	0	0	0	0	0	0	0	0	1	1	0
Cpaapa	0	0	0	0	0	0	0	0	0	0	0	0	0	0	0	0	0	0	0	0	0	0	0	1	0	0	0	0	0	0	0	0	0	0	0	0	0	0	0	0	0	0	0	0	0	0	1	1	0
Cpaapp	0	0	0	0	0	0	0	0	0	0	0	0	0	0	0	0	0	0	0	0	0	0	0	1	0	0	0	0	0	0	0	0	0	0	0	0	0	0	0	0	0	0	0	0	0	0	1	1	0
Cpapaa	1	0	0	0	0	0	0	0	0	0	0	0	0	0	0	0	0	0	0	0	0	0	0	1	0	0	0	0	0	0	0	0	0	0	0	0	1	0	0	0	0	0	0	0	1	1	1	1	0
Cpapap	0	0	0	0	0	0	0	0	0	0	0	0	0	0	0	0	0	0	0	0	0	0	0	1	0	0	0	0	0	0	0	0	0	0	0	0	1	0	0	0	0	0	0	0	1	0	1	1	0
Cpappd	0	0	0	0	0	0	0	0	0	0	0	0	0	0	0	0	0	0	0	0	0	0	0	1	0	0	0	0	0	0	0	0	0	0	0	0	1	0	0	0	0	0	0	0	1	1	1	1	0
Cpappv	0	0	0	0	0	0	0	0	0	0	0	0	0	0	0	0	1	0	0	0	0	0	0	1	0	0	0	0	0	0	0	0	0	0	0	0	0	0	0	0	0	0	0	0	1	1	1	1	0
Cppaaaa	0	0	0	0	1	1	0	0	0	0	0	0	1	1	0	0	0	0	0	0	0	0	0	0	0	0	0	0	0	0	0	0	0	0	0	0	1	0	0	0	0	0	0	0	0	0	0	0	0
Cppaaap	0	0	0	0	1	1	0	0	0	0	0	0	1	1	0	0	0	0	0	0	0	0	0	0	0	0	0	0	0	0	0	0	0	0	0	0	0	0	0	0	0	0	0	0	0	0	0	0	0
Cppaapa	0	0	0	0	1	1	0	0	0	0	0	0	1	1	0	0	0	0	0	0	0	0	0	0	0	0	0	0	0	0	0	0	0	0	0	0		0	0	0	0	0	0	0	0	0	0	0	0
Cppaapp	0	0	0	0	1	1	0	0	0	0	0	0	1	1	0	0	0	0	0	0	0	0	0	0	0	0	0	0	0	0	0	0	0	0	0	0		0	0	0	0	0	0	0	0	0	0	0	0
Cppapaa	0	0	0	0	1	1	0	0	0	0	0	0	0	1	0	0	0	0	0	0	0	0	0	0	0	0	0	0	0	0	0	0	0	0	0	0	0	0	0	0	0	0	0	0	0	0	0	0	0
Cppapap	1	0	0	0	1	1	0	0	0	0	0	0	0	1	0	0	0	0	0	0	0	0	0	0	0	0	0	0	0	0	0	0	0	0	0	0	0	0	0	0	0	0	0	0	0	0	0	0	0
Cppappa	0	0	0	0	1	1	0	0	0	0	0	0	0	1	0	0	0	0	0	0	0	0	0	0	0	0	0	0	0	0	0	0	0	0	0	0	0	0	0	0	0	0	0	0	0	0	0	0	0
Cppappp	0	0	0	0	0	1	0	0	0	0	0	0	1	1	0	0	0	0	0	0	0	0	0	0	0	0	0	0	0	0	0	0	0	0	0	0	0	0	0	0	0	0	0	0	0	0	0	0	0
Cpppaaa	0	0	0	0	0	1	0	0	0	0	0	0	0	1	0	0	0	0	0	0	0	0	0	0	0	0	0	0	0	0	0	0	0	0	0	0	0	0	0	0	0	0	0	0	0	0	0	0	0
Cpppaap	0	0	0	0	1	1	0	0	0	0	0	0	0	1	0	0	0	0	0	0	0	0	0	0	0	0	0	0	0	0	0	0	0	0	0	0	0	0	0	0	0	0	0	0	0	0	0	0	0
Cpppapa	0	0	0	0	1	1	0	0	0	0	0	0	1	1	0	0	1	0	0	0	0	0	0	0	0	0	0	0	0	0	0	0	0	0	0	0	0	0	0	0	0	0	0	0	0	0	0	0	0
Cpppapp	0	0	0	0	1	1	0	0	0	0	0	0	0	1	0	0	0	0	0	0	0	0	0	0	0	0	0	0	0	0	0	0	0	0	0	0	0	0	0	0	0	0	0	0	0	0	0	0	0
Cppppaa	0	0	0	0	1	1	0	0	0	0	0	0	0	1	0	0	1	0	0	0	0	0	0	0	0	0	0	0	0	0	0	0	0	0	0	0	0	0	0	0	0	0	0	0	0	0	0	0	0
Cppppap	0	0	0	0	1	1	0	0	0	0	0	0	1	1	0	0	0	1	0	0	0	0	0	0	0	0	0	0	0	0	0	0	0	0	0	0	0	0	0	0	0	0	0	0	0	0	0	0	0
Cpppppd	0	0	0	0	1	1	0	0	0	0	0	0	1	1	0	0	0	0	0	0	0	0	0	0	0	0	0	0	0	0	0	0	0	0	0	0	0	0	0	0	0	0	0	0	0	0	0	0	0
Cpppppv	0	0	0	0	1	1	0	0	0	0	0	0	1	1	0	0	1	0	0	0	0	0	0	0	0	0	0	0	0	0	0	0	0	0	0	0	0	0	0	0	0	0	0	0	0	0	0	0	0
Daaaa	0	0	0	0	1	1	0	0	0	0	0	0	1	1	0	0	0	0	0	0	0	0	0	0	0	0	0	0	0	0	0	0	0	0	0	0	0	0	0	0	0	0	0	0	0	0	0	0	0
Daaap	0	0	0	0	0	1	0	0	0	0	0	0	0	1	0	0	0	0	0	0	0	0	0	0	0	0	0	0	0	0	0	0	0	0	0	0	0	0	0	0	0	0	0	0	0	0	0	0	0
Daapa	0	0	0	0	1	1	0	0	0	0	0	0	1	1	0	0	0	0	0	0	0	0	0	0	0	0	0	0	0	0	0	0	0	0	0	0	1	0	0	0	0	0	0	0	0	0	0	0	0
Daapp	0	0	0	0	1	1	0	0	0	0	0	0	1	1	0	0	0	0	0	0	0	0	0	0	0	0	0	0	0	0	0	0	0	0	0	0	0	0	0	0	0	0	0	0	0	0	0	0	0
Dapaa	0	0	0	0	1	1	0	0	0	0	0	0	1	1	0	0	0	0	0	0	0	0	0	0	0	0	0	0	0	0	0	0	0	0	0	0	1	0	0	0	0	0	0	0	0	0	0	0	0
Dapap	0	0	0	0	1	1	0	0	0	0	0	0	0	1	0	0	0	0	0	0	0	0	0	0	0	0	0	0	0	0	0	0	0	0	0	0	0	0	0	0	0	0	0	0	0	0	0	0	0
Dappaa	0	0	0	0	1	1		0	0	0	0	0	0	1	0	0	0	0		0	0	0	0	0	0	0	0	0	0	0	0	0	0	0		0	0	0		0		0	0	0	0	0	0	0
Dappap	0	0	0	0	0	1		0	0	0	0	0	0	1	0	0	0	0		0	0	0	0	0	0	0	0	0	0	0	0	0	0	0		0	0	0		0	0	0	0	0		0	0	0
Dapppa		0	0	0		1		0		0		0	0	1	0	0		0		0		0		0		0		0		0		0		0		0		0		0		0		0		0	0	0
Dapppp		0	0	0		1		0		0		0	0	1	0	0		0		0		0		0		0		0		0		0		0		0		0		0		0		0		0	0	0
Dpaaa	0	0	0	0	1	1	0	0	0	0	0	0	1	1	0	0	0	0	0	0	0	0	0	0	0	0	0	0	0	0	0	0	0	0	0	0	0	0	0	0	0	0	0	0	0	0	0	0	0
Dpaap	0	0	0	0	1	1	0	0	0	0	0	0	1	1	0	0	0	0	0	0	0	0	0	0	0	0	0	0	0	0	0	0	0	0	0	0	0	0	0	0	0	0	0	0	0	0	0	0	0
Dpapa	0	0	0	0	0	1	0	0	0	0	0	0	1	1	0	0	0	0	0	0	0	0	0	0	0	0	0	0	0	0	0	0	0	0	0	0	0	0	0	0	0	0	0	0	0	0	0	0	0
Dpapp	0	0	0	0	0	1	0	0	0	0	0	0	1	1	0	0	0	0	0	0	0	0	0	0	0	0	0	0	0	0	0	0	0	0	0	0	0	0	0	0	0	0	0	0	0	0	0	0	0
Dppaa	0	0	0	0	0	1	0	0	0	0	0	0	1	1	0	0	0	0	0	0	0	0	0	0	0	0	0	0	0	0	0	0	0	0	0	0	0	0	0	0	0	0	0	0	0	0	0	0	0
Dppap	0	0	0	0	1	1	0	0	0	0	0	0	1	1	0	0	0	0	0	0	0	0	0	0	0	0	0	0	0	0	0	0	0	0	0	0	0	0	0	0	0	0	0	0	0	0	0	0	0
Dpppaa	0	0	0	0	0	1		0	0	0	0	0	0	1	0	0	0	0		0	0	0	0	0		0	0	0	0	0	0	0	0	0		0		0		0	0	0	0	0	0	0	1	0	0
Dpppap	0	0	0	0	0	1		0	0	0	0	0	0	1	0	0	0	0		0	0	0	0	0	0	0	0	0	0	0	0	0	0	0		0		0		0	0	0	0	0	0	0	0	0	0
Dppppa	0	0	0	0	0	1		0		0		0	0	1	0	0		0		0		0		0		0	0	0		0		0	0	0		0		0		0		0		0		0	0	0
Dppppp	0	0	0	0	0	1		0		0		0	0	1	0	0		0		0		0		0		0	0	0		0		0	0	0		0		0		0		0		0		0	0	0
Ealaad		1		0	0	1		0		0		0	0	0		0	0	1		0		1		0	1	1	1	1	0	0		0		0		0	0	1	0	1	0	0		0	0	0	1	1	0
Ealaav		1		0	0	0		0		0		0	0	0		0	0	1		0		1		0	1	1	1	1	0	0		0		0		0	0	1	0	1	0	0		0	0	0	0	1	0
Ealap	0	1	0	0	0	0	0	0	0	0	0	0	0	0	0	0	0	0	0	0	0	0	0	0	0	1	0	1	0	0	0	0	0	0	0	0	1	1	0	0	0	0	0	0	0	0	1	1	0
Ealpa	0	1	0	0	0	0	0	0	0	0	0	0	0	0	0	0	0	0	0	0	0	0	0	0	0	1	0	1	0	0	0	0	0	0	0	0	0	1	0	0	0	0	0	0	0	0	1	1	0
Ealpp	0	1	0	0	0	0	0	0	0	0	0	0	0	0	0	0	0	1	0	0	0	0	0	0	0	1	0	1	0	0	0	0	0	0	0	0	0	1	0	0	0	0	0	0	0	0	1	1	0
Earaad		1		0		0		0		0		0	0	0		0	0	1		0		0		0	1	1	1	1	0	0		0		0		0	0	1	0	1		0		0	0	0	0	1
Earaav		1		0		0		0		0		0	0	0		0	0	1		0		1		0	0	1	1	1	0	0		0		0		0	0	1		1		0		0	0	0	1	1
Earap	0	1	0	0	0	0	0	0	0	0	0	0	0	0	0	0	0	0	0	0	0	0	0	0	0	1	0	1	0	0	0	0	0	0	0	0	1	1	0	0	0	0	0	0	0	0	1	1	0
Earpa	0	1	0	0	0	0	0	0	0	0	0	0	0	0	0	0	0	1	0	0	0	1	0	0	0	1	0	1	0	0	0	0	0	0	0	0	1	1	0	0	0	0	0	0	0	0	1	1	0
Earpp	0	1	0	0	0	0	0	0	0	0	0	0	0	0	0	0	0	1	0	0	0	0	0	0	0	1	0	1	0	0	0	0	0	0	0	0	0	1	0	0	0	0	0	0	0	0	1	1	0
Eplaa	0	1	0	0	0	0	0	0	0	0	0	0	0	0	0	0	0	0	0	0	0	0	0	0	0	1	0	1	0	0	0	0	0	0	0	0	1	1	0	0	0	0	0	0	0	0	1	1	0
Eplap	0	1	0	0	0	0	0	0	0	0	0	0	0	0	0	0	1	1	0	0	0	0	0	0	0	1	0	1	0	0	0	0	0	0	0	0	0	1	0	0	0	0	0	0	0	0	1	1	0
Eplpa	0	1	0	0	0	0	0	0	0	0	0	0	0	0	0	0	1	1	0	0	0	0	0	0	0	1	0	1	0	0	0	0	0	0	0	0	1	1	0	0	0	0	0	0	0	0	1	1	0
Eplppa		1		0		0		0		0		0	0	0		0	0	1		0		1		0	1	1	1	1	0	0		0		0		0	0	1		0		0		0		0	1	1
Eplppp		0		0		0		0		0		0	0	0		1	1	1		0		1		0	1	1	1	1	0	0		0		0		0	0	1		0		0		0		0	1	1
Epraa	0	1	0	0	0	0	0	0	0	0	0	0	0	0	0	0	0	1	0	0	0	0	0	0	0	1	0	1	0	0	0	0	0	0	0	0	1	1	0	0	0	0	0	0	0	0	1	1	0
Eprap	0	1	0	0	0	0	0	0	0	0	0	0	0	0	0	0	1	1	0	0	0	0	0	0	0	1	0	1	0	0	0	0	0	0	0	0	0	1	0	0	0	0	0	0	0	0	1	1	0
Eprpa	0	1	0	0	0	0	0	0	0	0	0	0	0	0	0	0	0	1	0	0	0	0	0	0	0	1	0	1	0	0	0	0	0	0	0	0	1	1	0	0	0	0	0	0	0	0	1	1	0
Eprppa		1		0		0		0		0		0		0		0	1	1		0		0		0	1	1	1	1	0	0		0		0		0		1		0		0		0	0	0	0	1
Eprppp		0		0		0		0		0		0		0		1	1	1		0		1		0	1	1	1	1	0	0		0		0		0		1		0		0		0	0	0	1	1
MSaaaaaal	0	1	0	0		0		0	0	0	0	0	0	1	0	0		0		0		0		0		0		0	0	0		0	0	0		0		0		0		0		0	0	0	0	0	0
MSaaaaaar	0	1	0	0		0		0	0	0	0	0	0	1	0	0		0		0		0		0		0		0	0	0		0	0	0		0		0		0		0		0	0	0	0	0	0
MSaaaaapaa		0		0	0	0		0	0	0	0	0		0	0	0		0		0	0	0	0	0	0	0	0	0	0	0	0	0	0	0		0	1	0		0		0		0	1	0	1	0
MSaaaaapap		0		0	0	0		0	0	0	0	0	0	0	0	0		0		0	0	0	0	0	0	0	0	0	0	0	0	0	0	0	0	0	0	1		0		0		0	0	0	0	1
MSaaaaapp	0	0	0	0	1	1	0	0	0	0	0	0	0	0	0	0	0	0	0	0	0	0	0	0	0	0	0	0	0	0	0	0	0	0	0	1	0	0	0	0	0	0	0	0	0	0	0	1	0
MSaaaapaa	0	0	0	0	1	0	0	0	0	0	0	1	0	1	0	0	0	0	0	0	0	1	0	0	0	0	0	0	0	0	0	0	0	0	0	0	0	0	0	0	0	1	0	0	0	0	0	0	0
MSaaaapap	0	1	0	0	0	1	0	0	0	1	0	0	0	0	0	0	0	0	0	0	0	0	0	0	0	0	0	0	0	0	0	0	0	0	0	0	0	0	0	0	0	0	0	0	0	0	0	1	0
MSaaaappp	0	0	0	0	1	1	0	0	0	1	0	0	0	1	0	0	0	0	0	0	0	0	0	0	0	0	0	0	0	0	0	1	0	0	0	1	0	0	0	0	0	0	0	0	0	0	0	1	0
MSaaapaaa	0	0		0	1	1	0	0	0	1	0	0	0	0	0	0	0	0	0	0	0	0	0	0	0	0		0	0	0	0	0	0	0	0	0	1	0	0	0	0	0	0	0	0	0	0	1	0
MSaaapaap	0	0	0	0	1	1	0	0	0	1	0	0	0	0	0	0	0	0	0	0	0	0	0	0	0	0	0	0	0	0	0	0	0	0	0	1	0	0	0	0	0	0	0	0	0	0	0	1	0
MSaaapapa	0	0	0	0	1	1	0	0	0	0	0	0	0	0	0	0	0	0	0	0	0	0	0	0	0	0	0	0	0	0	0	0	0	0	0	0	0	0	0	0	0	0	0	0	0	0	0	1	0
MSaaapapp	0	0	0	0	1	1	0	0	0	1	0	0	0	0	0	0	0	0	0	0	0	1	0	0	0	0	0	0	0	0	0	0	0	1	0	1	0	0	0	0	0	0	0	0	0	1	0	1	0
MSaaappp	0	0	0	0	1	1	0	0	0	0	0	0	0	0	0	0	0	0	0	0	0	1	0	0	0	0	0	0	0	0	0	0	0	1	0	0	0	0	1	1	0	0	0	0	0	0	0	1	0
MSaapaaaa	0	0	0	0	1	1	0	0	0	1	0	0	0	0	0	0	0	0	0	0	0	0	0	0	0	0	0	0	0	0	0	0	0	0	0	1	0	0	0	0	0	0	0	0	0	0	0	1	0
MSaapaaap	0	1	0	0	1	1	0	0	0	1	0	0	0	0	0	0	0	0	0	0	0	0	0	0	0	0	0	0	0	0	0	0	0	0	0	0	0	0	0	0	0	0	0	0	1	0	0	1	0
MSaapaapaa		1		0		0		0		0		0		0		0		0		0		0		0		0		0		0		0		0		0		1		0		0		0		0		1
MSaapaapp	0	0	0	0	1	1	0	0	0	1	0	0	0	1	0	0	0	0	0	0	0	0	0	0	0	0	0	0	0	0	0	1	0	0	0	1	1	0	0	0	0	0	0	0	1	0	0	1	0
MSaapapaa	0	0	0	0	0	0		0	0	0	0	0	0	0	0	0	0	0		0		0		0	0	0	0	0	0	0	0	0	0	0	0	0	0	1		0	0	0	0	0		0	0	1	0
MSaapappa	0	1	0	1	1	1	0	0	0	1	0	0	0	0	0	0	0	1	0	0	0	1	0	0	0	1	0	1	0	1	0	1	0	1	0	0	0	0	0	0	0	0	0	0	0	1	0	1	0
MSaapappp	0	0	0	0	1	1	0	0	0	0	0	0	0	0	0	0	0	1	0	0	0	0	0	0	0	0	0	0	0	0	0	0	0	1	0	0	0	0	0	1	0	0	0	0	0	0	0	1	0
MSaappaa	0	0	0	0	1	1	0	0	0	0	0	0	0	0	0	0	0	0	1	0	0	0	0	0	0	0	0	0	0	0	0	0	0	0	0	0	1	0	0	1	0	0	0	0	0	0	0	1	0
MSaappap	0	0	0	0	1	1	0	0	0	0	0	0	0	0	0	0	0	0	0	0	0	0	0	0	0	0	0	0	0	0	0	0	0	1	0	0	0	0	0	1	0	0	0	0	0	0	0	1	0
MSaapppaa	0	0	0	0	0	1		0		0	0	0	0	1	0	0		0		0	0	0	0	0	0	0	0	0	0	0	0	0	0	0	0	0	0	0		0	0	0	0	0	0	0	0	0	0
MSaapppap	0	0	0	0		1	0	0	0	0	0	0	0	1	0	0		0		0	0	0	0	0	0	0	0	0	0	0	0	0		0	0	0	0	0		0	0	0	0	0	0	0	0	0	0
MSaappppa		0		0		1		0		0		0		1		0		0		0		0		0		0		0		0		0		0		0		0		0		0		0		0	0	0
MSaappppp		0		0		1		0		0		0		1		0		0		0		0		0		0		0		0		0		0		0		0		0		0		0		0	0	0
MSapaaaad		1	0	0		0		0		0		0		1		0		0		0		0		0		0		0		0		0		0		0		0		0		0		0		0		0
MSapaaaav		1	0	0		0		0		0		0		1		0		0		0		0		0		0		0		0		0		0		0		0		0		0		0		0		0
MSapaaap	0	1	0	0	0	1	0	0	0	0	0	0	0	1	0	0	0	0	0	0	0	0	0	0	0	0	0	0	0	0	0	0	0	0	0	0	1	0	0	0	0	0	0	0	0	0	0	0	0
MSapaapp	0	0	0	0	0	0	0	0	0	0	0	0	0	0	0	0	0	1	0	0	0	0	0	0	0	0	0	0	0	0	0	0	0	0	0	0	1	0	0	0	0	0	0	0	0	0	0	0	0
MSapapaaa		1		0		0		0		0		0		0		0		0		0		0		0		0		0		0		1		0		0		0		0		0		0		0		0
MSapapaap		1		0		0		0		0		0		0		0		0		0		0		0		0		0		0		1		0		0		0		0		0		0		0		0
MSapapap	0	1	0	0	0	1	0	0	0	0	0	0	1	1	0	0	0	0	0	0	0	0	0	0	0	0	0	0	0	0	0	0	0	0	0	0	1	0	0	0	0	0	0	0	0	0	0	0	0
MSapappa	0	1	0	0	1	1	0	0	0	0	0	0	1	1	0	0	0	0	0	0	0	0	0	0	0	0	0	0	0	0	0	0	0	0	0	0	1	0	0	0	0	0	0	0	0	0	0	0	0
MSapappp	0	0	0	0	1	1	0	0	0	0	0	0	0	1	0	0	0	0	0	0	0	0	0	0	0	0	0	0	0	0	0	0	0	0	0	0	1	0	0	0	0	0	0	0	0	0	0	0	0
MSappaaa	0	1	0	0	0	0	0	0	0	0	0	0	0	1	0	0	0	0	0	0	0	0	0	0	0	0	0	0	0	0	0	0	0	0	0	0	1	0	0	0	0	0	0	0	0	0	0	0	0
MSappaap	0	0	0	0	0	0	0	0	0	0	0	0	0	0	0	0	0	0	0	0	0	0	0	1	0	0	0	0	0	0	0	0	0	1	0	0	1	0	0	0	0	0	0	0	0	0	0	1	0
MSappapp	0	1	0	0	0	1	0	0	0	0	0	0	0	1	0	0	0	0	0	0	0	0	0	0	0	0	0	0	0	0	0	0	0	0	0	0	0	0	0	0	0	0	0	0	0	0	0	0	0
MSapppaa	0	0	0	0	0	1	0	0	0	0	0	0	0	1	0	0	0	0	0	0	0	0	0	0	0	0	0	0	0	0	0	0	0	0	0	0	0	0	0	0	0	0	0	0	0	0	0	0	0
MSapppap	0	0	0	0	0	1	0	0	0	0	0	0	0	1	0	0	0	0	0	0	0	0	0	0	0	0	0	0	0	0	0	0	0	0	0	0	0	0	0	0	0	0	0	0	0	0	0	0	0
MSappppa	0	0	0	0	0	1	0	0	0	0	0	0	0	1	0	0	0	0	0	0	0	0	0	0	0	0	0	0	0	0	0	0	0	0	0	0	0	0	0	0	0	0	0	0	0	0	0	0	0
MSappppp	0	0	0	0	1	1	0	0	0	0	0	0	0	1	0	0	0	0	0	0	0	0	0	0	0	0	0	0	0	0	0	0	0	0	0	0	0	0	0	0	0	0	0	0	0	0	0	0	0
MSpaaaaaa	0	0	0	0	0	0	0	0	0	0	0	0	0	1	0	0	0	0	0	0	0	0	0	0	0	0	0	0	0	0	0	0	0	0	0	0	0	0	0	0	0	1	0	0	0	0	0	0	0
MSpaaaapa	0	0	0	0	1	1	0	0	0	1	0	0	0	0	0	0	0	0	0	0	0	0	0	0	0	0	0	0	0	0	0	0	0	0	0	0	0	0	0	0	0	0	0	0	0	0	0	1	0
MSpaaaapp	0	0	0	0	1	1	0	0	0	0	0	0	0	0	0	0	0	0	0	0	0	0	0	0	0	0	0	0	0	0	0	0	0	0	0	1	1	0	0	0	0	0	0	0	0	0	0	1	0
MSpaaapaa	0	0	0	0	0	0	0	0	0	0	0	1	0	1	0	0	0	0	0	0	0	1	0	0	0	0	0	0	0	0	0	0	0	0	0	0	0	0	0	0	0	0	0	0	0	1	0	0	0
MSpaaapap	0	0	0	0	0	0	0	0	0	0	0	1	0	1	0	0	0	0	0	0	0	0	0	0	0	0	0	0	0	0	0	0	0	0	0	0	0	0	0	0	0	0	0	0	0	1	0	0	0
MSpaaappa	0	1	0	0	1	1	0	0	0	1	0	0	0	0	0	0	0	0	0	0	0	0	0	0	0	0	0	0	0	0	0	0	0	0	0	0	0	0	0	0	0	0	0	0	0	0	0	1	0
MSpaaappp	0	1	0	1	1	1	0	0	0	1	0	0	0	0	0	0	0	1	0	0	0	1	0	0	0	0	0	0	0	0	0	1	0	1	0	0	0	0	0	0	0	0	0	0	0	0	0	1	0
MSpaapaaa	0	0	0	0	0	0	0	0	0	0	0	0	0	1	0	0	0	0	0	0	0	0	0	0	0	0	0	0	0	0	0	0	0	0	0	0	1	0	0	0	0	0	0	0	0	0	1	0	0
MSpaapapa	0	0	0	0	1	1	0	0	0	0	0	0	0	0	0	0	0	0	0	0	0	0	0	0	0	0	0	0	0	0	0	0	0	0	0	0	0	0	0	0	0	0	0	0	1	0	0	1	0
MSpaapapp	0	0	0	0	1	1	0	0	0	0	0	0	0	0	0	0	0	1	0	0	0	1	0	0	0	1	0	1	0	0		0	0	1	0	0	0	0	0	1	0	0	0	0	0	1	0	1	0
MSpapaaaa	0	0	0	0	1	1	0	0	0	0	0	0	0	0	0	0	0	0	0	0	0	0	0	0	0	0	0	0	0	0	0	0	0	0	0	1	0	0	0	0	0	0	0	0	1	0	0	1	0
MSpapaaap	0	1	0	0	1	1	0	0	0	1	0	0	0	0	0	0	0	0	0	0	0	0	0	0	0	0	0	0	0	0	0	0	0	0	0	0	0	0	0	0	0	0	0	0	0	0	0	1	0
MSpapaapaa		1		0		0		0		0		0		0		0		0		0		0		0		0		0		0		0		0		0		1		0		0		0		0		1
MSpapaapp	0	0	0	0	1	1	0	0	0	1	0	0	0	1	0	0	0	0	0	0	0	0	0	0	0	0	0	0	0	0	0	1	0	0	0	1	1	0	0	0	0	0	0	0	0	0	0	1	0
MSpapapaa	0	0	0	0	1	0		0	0	0	0	0	0	0	0	0	0	0		0	0	0	0	0	0	0	0	0	0	0	0	0	0	0	0	0	0	1		0	0	0		0	0	0	0	1	0
MSpapappa	0	1	0	1	1	1	0	0	0	1	0	0	0	0	0	0	0	1	0	0	0	1	0	0	0	1	0	1	0	1	0	1	0	1	0	0	0	1	0	0	0	0	0	0	0	1	0	1	0
MSpapappp	0	0	0	0	1	1	0	0	0	0	0	0	0	0	0	0	0	1	0	0	0	0	0	0	0	0	0	0	0	0	0	0	0	0	0	0	0	0	0	1	0	0	0	0	0	0	0	1	0
MSpappaa	0	0	0	0	1	1	0	0	0	1	0	0	0	1	0	0	0	0	0	0	0	0	0	0	0	0	0	0	0	0	0	0	0	0	0	0	1	0	0	0	0	0	0	0	1	0	0	0	0
MSpappap	0	0	0	0	1	1	0	0	0	1	0	0	0	1	0	0	0	0	0	0	0	0	0	0	0	0	0	0	0	0	0	0	0	0	0	0	1	0	0	0	0	0	0	0	1	0	0	0	0
MSpapppaa	0	0	0	0	0	1	0	0	0	0	0	0	0	1	0	0	0	0		0	0	0	0	0	0	0	0	0	0	0	0	0	0	0	0	0	1	0		0	0	0	0	0	0	0	0	0	0
MSpapppap	0	0	0	0	0	1	0	0	0	0	0	0	0	1	0	0	0	0		0	0	0	0	0	0	0	0	0	0	0	0	0	0	0	0	0	1	0		0	0	0	0	0	0	0	0	0	0
MSpappppa	0	0	0	0	1	1		0		0		0		1	0	0		0		0		0	0	0		0	0	0		0	0	0	0	0	0	0	0	0		0	0	0		0		0	0	0
MSpappppp	0	0	0	0	0	1		0		0		0		1	0	0		0		0		0	0	0		0	0	0		0	0	0	0	0	0	0	0	0		0	0	0		0		0	0	0
MSppaaaad		1		0		0		0	0	0		0		1		0		0		0		0		0		0		0		0		0	0	0		0		0		0		0		0		0	0	0
MSppaaaav		1		0		0		0	0	0		0		1		0		0		0		0		0		0		0		0		0	0	0		0		0		0		0		0		0	0	0
MSppaaap	0	0	0	0	0	1	0	0	0	0	0	0	0	1	0	0	0	0	0	0	0	0	0	0	0	0	0	0	0	0	0	0	0	0	0	0	0	0	0	0	0	0	0	0	0	0	0	0	0
MSppaapp	0	1	0	0	1	1	0	0	0	1	0	0	0	1	0	0	0	0	0	0	0	0	0	0	0	0	0	0	0	0	0	0	0	0	0	0	0	0	0	0	0	0	0	0	0	0	0	0	0
MSppapaaa		1		0		0		0		0		0		0		0		0		0		0		0		0		0		0		1		0		0		0		0		0		0		0		0
MSppapaap		1		0		0		0		0		0		0		0		0		0		0		0		0		0		0		1		0		0		0		0		0		0		0		0
MSppapap	0	0	0	0	1	1	0	0	0	0	0	0	1	1	0	0	0	0	0	0	0	0	0	0	0	0	0	0	0	0	0	0	0	0	0	0	1	0	0	0	0	0	0	0	0	0	0	0	0
MSppappa	0	1	0	0	1	1	0	0	0	0	0	0	1	1	0	0	0	0	0	0	0	0	0	0	0	0	0	0	0	0	0	0	0	0	0	0	0	0	0	0	0	0	0	0	0	0	0	0	0
MSppappp	0	0	0	0	1	1	0	0	0	0	0	0	1	1	0	0	0	0	0	0	0	0	0	0	0	0	0	0	0	0	0	0	0	0	0	0	0	0	0	0	0	0	0	0	0	0	0	0	0
MSpppaap	0	0	0	0	0	0	0	0	0	0	0	0	0	0	0	0	0	0	0	0	0	0	0	1	0	0	0	0	0	0	0	0	0	1	0	0	0	0	0	0	0	0	0	0	0	0	0	1	0
MSpppapp	0	1	0	0	0	1	0	0	0	0	0	0	0	1	0	0	0	0	0	0	0	0	0	0	0	0	0	0	0	0	0	0	0	0	0	0	1	0	0	0	0	0	0	0	0	0	0	0	0
MSppppaa	0	0	0	0	1	1	0	0	0	0	0	0	1	1	0	0	0	0	0	0	0	0	0	0	0	0	0	0	0	0	0	0	0	0	0	0	0	0	0	0	0	0	0	0	0	0	0	0	0
MSppppap	0	0	0	0	1	1	0	0	0	0	0	0	1	1	0	0	0	0	0	0	0	0	0	0	0	0	0	0	0	0	0	0	0	0	0	0	1	0	0	0	0	0	0	0	0	0	0	0	0
MSpppppa	0	0	0	0	1	1	0	0	0	0	0	0	1	1	0	0	0	0	0	0	0	0	0	0	0	0	0	0	0	0	0	0	0	0	0	0	0	0	0	0	0	0	0	0	0	0	0	0	0
MSpppppp	0	0	0	0	1	1	0	0	0	0	0	0	0	1	0	0	0	0	0	0	0	0	0	0	0	0	0	0	0	0	0	0	0	0	0	0	0	0	0	0	0	0	0	0	0	0	0	0	0
Z2	0	0	0	0	0	0	0	0	0	0	0	0	0	0	0	0	0	0	0	0	0	0	0	0	0	0	0	0	0	0	0	0	0	0	0	0	0	0	0	0	0	0	0	0	0	0	0	0	0
Z3	0	0	0	0	0	0	0	0	0	0	0	0	0	0	0	0	0	0	0	0	0	0	0	0	0	0	0	0	0	0	0	0	0	0	0	0	0	0	0	0	0	0	0	0	0	0	0	0	0
[truncated: 49 more columns]

## Sheet: Supp. Fig. 5
Supp. Fig. 5B
Cell name	let-7-pr_SYS1749	lin-4-pr_SYS1786	miR-1018-pr_SYS2165	miR-1022-pr_SYS1519	miR-124-pr_SYS1769	miR-1-pr_SYS1686	miR-228-pr_SYS1584	miR-231-pr_SYS1440	miR-232-pr_SYS1557	miR-234-pr_SYS1597	miR-235-pr_SYS1752	miR-236-pr_1_SYS1444	miR-236-pr_2_SYS1461	miR-244-pr_SYS1498	miR-245-pr_SYS1525	miR-247-797-pr_SYS1463	miR-251-pr_SYS1441	miR-252-pr_SYS1427	miR-259-pr_SYS1466	miR-268-pr_SYS1515	miR-2-pr_SYS1559	miR-34-pr_SYS1524	miR-43-44-pr_SYS1365	miR-45-pr_SYS1468	miR-48-pr_SYS1542	miR-49-pr_SYS1567	miR-51-pr_SYS2163	miR-52-pr_SYS1379	miR-53-pr_SYS1445	miR-54-56-pr_SYS1510	miR-57-pr_SYS1493	miR-61-250-pr_SYS1521	miR-63-pr_SYS1489	miR-72-pr_SYS1474	miR-73-74-pr_SYS1547	miR-75-pr_SYS1424	miR-790-pr_SYS1757	miR-793-pr_SYS1388	miR-794-pr_SYS1473	miR-795-pr_SYS1763	miR-796-pr_SYS1538	miR-79-pr_SYS1488	miR-80-pr_SYS1586	miR-81-pr_SYS1500	miR-82-pr_SYS1671	miR-83-pr_SYS1426	miR-84-pr_SYS1767	miR-86-pr_SYS2271	miR-90-pr_SYS1490
ABa														onset				onset										onset				onset		onset	onset														onset
ABal																													onset
ABala
ABalaa																																			onset
ABalaaa																												onset
ABalaaaa
ABalaaaal																																		onset	onset
ABalaaaala																		onset												onset
ABalaaaalal																							onset
ABalaaaalar																							onset
ABalaaaalp																		onset																															onset
ABalaaaalpa																											onset			onset
ABalaaaalpp																							onset
ABalaaaar
ABalaaaarl																		onset					onset												onset
ABalaaaarla																								onset						onset
ABalaaaarlp																											onset
ABalaaaarr																		onset					onset												onset
ABalaaaarra																														onset																			onset
ABalaaaarrp																														onset
ABalaaap
ABalaaapa																																		onset
ABalaaapal																							onset									onset			onset
ABalaaapall					onset																									onset
ABalaaapalr																		onset									onset			onset
ABalaaapar																		onset					onset
ABalaaaparl																														onset					onset
ABalaaaparr																														onset					onset
ABalaaapp																		onset											onset			onset		onset	onset														onset
ABalaaappl																							onset
ABalaaappll
ABalaaapplr																		onset									onset
ABalaaappr
ABalaaapprl																							onset							onset
ABalaaapprr																							onset				onset			onset
ABalaap																												onset
ABalaapa																													onset
ABalaapaa																																		onset	onset
ABalaapaaa																							onset							onset																			onset
ABalaapaaal																		onset									onset								onset
ABalaapaaar
ABalaapaap																							onset
ABalaapaapa																											onset
ABalaapaapp																											onset
ABalaapap																																		onset	onset														onset
ABalaapapa																							onset				onset
ABalaapapp																		onset					onset
ABalaapappa											onset																onset			onset																onset
ABalaapappp																											onset													onset
ABalaapp																																onset
ABalaappa																																																	onset
ABalaappaa														onset									onset				onset			onset										onset
ABalaappap																							onset
ABalaappapa																											onset													onset
ABalaappapp																		onset
ABalaappp																																																	onset
ABalaapppa																							onset
ABalaapppaa																											onset			onset
ABalaapppap					onset																									onset																			onset
ABalaapppp																							onset						onset			onset		onset
ABalaappppa					onset																						onset			onset
ABalaappppp					onset																						onset			onset
ABalap																												onset				onset			onset
ABalapa
ABalapaa
ABalapaaa
ABalapaaaa																							onset							onset					onset
ABalapaaaaa
ABalapaaaap		onset		onset																																				onset
ABalapaaap																							onset						onset						onset
ABalapaaapa																		onset									onset			onset																			onset
ABalapaaapp	onset				onset	onset																					onset			onset
ABalapaap																													onset						onset
ABalapaapa																		onset					onset							onset		onset
ABalapaapaa																																									onset
ABalapaapap				onset	onset																						onset							onset								onset							onset
ABalapaapp																							onset							onset		onset
ABalapaappa
ABalapaappp					onset
ABalapap
ABalapapa																																			onset
ABalapapaa			onset															onset					onset				onset			onset																			onset
ABalapapap																							onset											onset
ABalapapapa																		onset						onset			onset																					onset
ABalapapapp																											onset			onset										onset
ABalapapp																																onset			onset
ABalapappa
ABalapappaa																							onset							onset
ABalapappap																							onset							onset		onset
ABalapappp
ABalapapppa																							onset				onset			onset
ABalapapppp																					onset		onset							onset												onset
ABalapp																													onset																				onset
ABalappa
ABalappaa																							onset									onset		onset	onset
ABalappaaa	onset																										onset			onset												onset					onset
ABalappaap																														onset
ABalappap																																onset			onset
ABalappapa																		onset					onset							onset
ABalappapaa					onset																						onset
ABalappapap
ABalappapp																							onset							onset
ABalappappa																											onset
ABalappappp																											onset
ABalappp
ABalapppa
ABalapppaa																		onset					onset																										onset
ABalapppaaa					onset																						onset																				onset
ABalapppaap																											onset
ABalapppap																							onset											onset
ABalapppapa																														onset												onset
ABalapppapp					onset	onset		onset										onset									onset			onset
ABalapppp
ABalappppa																		onset					onset											onset
ABalappppaa																											onset			onset
ABalappppap																													onset	onset
ABalappppp																		onset					onset
ABalapppppa																										onset	onset
ABalapppppp																											onset			onset				onset															onset
ABalp
ABalpa
ABalpaa																		onset										onset	onset						onset
ABalpaaa
ABalpaaaa
ABalpaaaaa						onset																							onset
ABalpaaaaaa																																		onset
ABalpaaaaap
ABalpaaaap						onset
ABalpaaaapa																							onset							onset
ABalpaaaapp																													onset						onset
ABalpaaap																																onset
ABalpaaapa						onset
ABalpaaapaa																											onset
ABalpaaapap		onset																									onset
ABalpaaapp						onset
ABalpaaappa																		onset									onset			onset
ABalpaaappp
ABalpaap
ABalpaapa																																onset																	onset
ABalpaapaa						onset												onset									onset
ABalpaapaaa																													onset
ABalpaapaap
ABalpaapap						onset												onset											onset
ABalpaapapa																											onset																	onset
ABalpaapapp																											onset																	onset
ABalpaapp																																onset
ABalpaappa						onset												onset									onset																						onset
ABalpaappaa
ABalpaappap
ABalpaappp						onset
ABalpaapppa																							onset				onset
ABalpaapppp																							onset				onset																						onset
ABalpap																												onset						onset	onset
ABalpapa																													onset
ABalpapaa																																		onset
ABalpapaaa																		onset
ABalpapaaaa																							onset							onset																			onset
ABalpapaaap																											onset
ABalpapaap																		onset
ABalpapaapa
ABalpapaapp						onset																					onset
ABalpapap
ABalpapapa
ABalpapapaa						onset			onset									onset									onset			onset
ABalpapapap						onset																					onset			onset																			onset
ABalpapapp																																onset
ABalpapappa						onset																					onset
ABalpapappp						onset																					onset
ABalpapp																																																	onset
ABalpappa
ABalpappaa						onset
ABalpappaaa																							onset				onset			onset														onset
ABalpappaap					onset																																							onset
ABalpappap						onset																							onset
ABalpappapa									onset																		onset																						onset
ABalpappapp																							onset				onset
ABalpappp
ABalpapppa						onset																							onset
ABalpapppaa																														onset
ABalpapppap					onset																		onset				onset
ABalpapppp						onset
ABalpappppa																		onset									onset		onset																				onset
ABalpappppp																		onset											onset
ABalpp																													onset			onset			onset
ABalppa																												onset						onset															onset
ABalppaa																		onset											onset
ABalppaaa						onset
ABalppaaaa	onset			onset										onset				onset					onset		onset		onset			onset																			onset
ABalppaaap
ABalppaaapa			onset																				onset				onset			onset					onset
ABalppaaapp																											onset			onset
ABalppaap
ABalppaapa				onset														onset					onset							onset		onset
ABalppaapp																		onset														onset		onset	onset
ABalppaappa							onset																							onset
ABalppaappp																											onset			onset
ABalppap																		onset											onset
ABalppapa
ABalppapaa																							onset
ABalppapaaa																														onset
ABalppapaap																														onset
ABalppapap																							onset
ABalppapapa																											onset			onset
ABalppapapp																		onset									onset			onset																			onset
ABalppapp
ABalppappa																							onset						onset	onset
ABalppappaa					onset								onset								onset						onset																						onset
ABalppappap					onset
ABalppappp																							onset						onset
ABalppapppa																														onset
ABalppapppp					onset																									onset
ABalppp
ABalpppa																												onset
ABalpppaa																							onset												onset
ABalpppaaa																		onset												onset		onset		onset															onset
ABalpppaaaa																											onset
ABalpppaaap																											onset
ABalpppaap					onset													onset									onset			onset		onset		onset															onset
ABalpppaapd
ABalpppaapv																													onset
ABalpppap																		onset					onset						onset			onset		onset	onset														onset
ABalpppapa					onset																									onset
ABalpppapad																											onset		onset
ABalpppapav																											onset		onset			onset
ABalpppapp					onset																									onset
ABalpppappa			onset	onset			onset						onset																													onset
ABalpppappp
ABalpppp																												onset
ABalppppa																																onset
ABalppppaa					onset																		onset						onset	onset												onset
ABalppppaad													onset												onset		onset																			onset
ABalppppaav																		onset																												onset
ABalppppap					onset													onset					onset						onset	onset												onset
ABalppppapa
ABalppppapp													onset	onset											onset		onset																			onset			onset
ABalppppp
ABalpppppa					onset																		onset						onset	onset												onset
ABalpppppaa																																														onset
ABalpppppap																																														onset
ABalpppppp					onset																		onset
ABalppppppa																										onset	onset		onset	onset												onset				onset
ABalppppppaa																		onset
ABalppppppap																																		onset
ABalppppppp																										onset	onset		onset	onset												onset
ABalpppppppa																																														onset			onset
ABalpppppppp																																														onset
ABar																													onset
ABara
ABaraa
ABaraaa																												onset							onset
ABaraaaa
ABaraaaaa
ABaraaaaaa						onset																					onset
ABaraaaaaaa
ABaraaaaaap																							onset	onset					onset
ABaraaaaap						onset												onset									onset
ABaraaaaapa																																																	onset
ABaraaaaapp																													onset
ABaraaaap
ABaraaaapa						onset																					onset
ABaraaaapaa
ABaraaaapap
ABaraaaapp						onset																					onset
ABaraaap
ABaraaapa
ABaraaapaa						onset																					onset
ABaraaapaaa																		onset					onset						onset
ABaraaapaap																													onset
ABaraaapap						onset																					onset
ABaraaapapa																													onset
ABaraaapapp																													onset
ABaraaapp																		onset																onset
ABaraaappa						onset																					onset
ABaraaappaa																														onset																			onset
ABaraaappap
ABaraaappp						onset
ABaraaapppa																								onset			onset
ABaraaapppp																								onset			onset
ABaraap																												onset							onset
ABaraapa
ABaraapaa
ABaraapaaa						onset
ABaraapaaaa																											onset
ABaraapaaap																		onset									onset							onset
ABaraapaap						onset
ABaraapaapa																											onset			onset
ABaraapaapp												onset							onset								onset		onset
ABaraapap
ABaraapapa						onset																												onset	onset
ABaraapapaa																							onset	onset			onset		onset
ABaraapapap																							onset	onset			onset		onset															onset
ABaraapapp						onset																					onset								onset
ABaraapappa																							onset
ABaraapappp																													onset
ABaraapp																																onset
ABaraappa
ABaraappaa						onset												onset																	onset
ABaraappaaa																											onset
ABaraappaap																											onset		onset
ABaraappap						onset																													onset
ABaraappapa																							onset				onset
ABaraappapp																			onset								onset		onset
ABaraappp
ABaraapppa						onset
ABaraapppaa																							onset	onset			onset																	onset
ABaraapppap																							onset				onset		onset
ABaraapppp						onset
ABaraappppa					onset																		onset				onset
ABaraappppp																							onset				onset
ABarap																												onset						onset	onset
ABarapa
ABarapaa																																onset
ABarapaaa
ABarapaaaa						onset
ABarapaaaaa																		onset									onset
ABarapaaaap
ABarapaaap						onset																					onset
ABarapaaapa
ABarapaaapp
ABarapaap
ABarapaapa						onset												onset											onset
ABarapaapaa																											onset
ABarapaapap																																			onset
ABarapaapp						onset
ABarapaappa																											onset		onset	onset
ABarapaappp																							onset	onset			onset			onset
ABarapap
ABarapapa
ABarapapaa						onset																					onset
ABarapapaaa																							onset							onset
ABarapapaap																														onset
ABarapapap
ABarapapapa						onset												onset					onset				onset
ABarapapapp						onset												onset									onset		onset																				onset
ABarapapp
ABarapappa						onset																					onset
ABarapappaa																							onset							onset
ABarapappap																														onset
ABarapappp
ABarapapppa						onset												onset						onset			onset		onset
ABarapapppp						onset												onset					onset				onset		onset
ABarapp
ABarappa
ABarappaa																							onset
ABarappaaa																														onset
ABarappaaaa																											onset
ABarappaaap					onset																		onset				onset
ABarappaap																		onset
ABarappaapa																											onset
ABarappaapp																											onset			onset																			onset
ABarappap																							onset
ABarappapa																														onset
ABarappapaa																		onset
ABarappapap																																																	onset
ABarappapp																														onset
ABarappappa																		onset											onset																				onset
ABarappappp																																																	onset
ABarappp
ABarapppa																		onset					onset						onset			onset		onset															onset
ABarapppaa																											onset			onset
ABarapppaaa
ABarapppaap																													onset
ABarapppap																											onset			onset
ABarapppapa
ABarapppapp
ABarapppp																							onset						onset					onset															onset
ABarappppa																														onset
ABarappppaa																					onset																												onset
ABarappppap																		onset									onset																			onset			onset
ABarappppp																		onset												onset		onset
ABarapppppa																											onset
ABarapppppp																											onset																			onset			onset
ABarp
ABarpa																																			onset
ABarpaa																												onset																					onset
ABarpaaa
ABarpaaaa																																										onset
ABarpaaaaa																							onset				onset
ABarpaaaaal																														onset				onset
ABarpaaaaar									onset																				onset						onset
ABarpaaaap																							onset												onset
ABarpaaaapa					onset										onset	onset											onset															onset				onset
ABarpaaaapp					onset					onset																	onset							onset								onset
ABarpaaap																													onset													onset
ABarpaaapa																																			onset
ABarpaaapaa											onset												onset				onset															onset
ABarpaaapap																		onset					onset				onset					onset																	onset
ABarpaaapp	onset								onset									onset					onset	onset						onset					onset
ABarpaap
ABarpaapa																																			onset							onset
ABarpaapaa																											onset		onset
ABarpaapap																								onset			onset		onset				onset
ABarpaapp
ABarpaappa																								onset			onset		onset						onset							onset							onset
ABarpaappp																								onset			onset		onset						onset							onset
ABarpap																												onset
ABarpapa
ABarpapaa																																										onset
ABarpapaaa								onset															onset				onset	onset	onset						onset
ABarpapaaaa																																														onset
ABarpapaaap																		onset												onset																			onset
ABarpapaap																							onset					onset							onset
ABarpapaapa	onset																				onset						onset		onset	onset
ABarpapaapp																		onset			onset						onset			onset																onset			onset
ABarpapap																																			onset							onset
ABarpapapa								onset										onset					onset	onset			onset		onset					onset															onset
ABarpapapp						onset		onset															onset				onset		onset																				onset
ABarpapp
ABarpappa																												onset							onset							onset
ABarpappaa																		onset					onset				onset		onset	onset		onset		onset															onset
ABarpappap					onset													onset					onset				onset		onset			onset																	onset
ABarpappp																												onset							onset							onset
ABarpapppa					onset																		onset	onset			onset		onset																				onset
ABarpapppp																		onset					onset	onset			onset		onset
ABarpp																												onset	onset
ABarppa
ABarppaa
ABarppaaa								onset																				onset	onset
ABarppaaaa																							onset				onset					onset			onset							onset
ABarppaaap																							onset	onset			onset								onset							onset							onset
ABarppaap								onset																				onset
ABarppaapa																							onset	onset			onset		onset						onset							onset							onset
ABarppaapp																							onset				onset		onset													onset							onset
ABarppap
ABarppapa								onset																					onset						onset
ABarppapaa																							onset	onset			onset															onset
ABarppapap																							onset	onset			onset															onset
ABarppapp								onset																					onset			onset			onset							onset
ABarppappa																		onset					onset	onset			onset																						onset
ABarppappp																		onset					onset	onset			onset				onset			onset															onset
ABarppp
ABarpppa
ABarpppaa								onset																				onset							onset							onset
ABarpppaaa																							onset				onset			onset																			onset
ABarpppaap																		onset					onset	onset			onset		onset																				onset
ABarpppap								onset																				onset							onset							onset
ABarpppapa																							onset	onset			onset		onset																				onset
ABarpppapp																							onset				onset					onset																	onset
ABarpppp
ABarppppa								onset																											onset							onset
ABarppppaa																		onset					onset	onset			onset		onset																				onset
ABarppppap																		onset					onset	onset			onset		onset																				onset
ABarppppp								onset																																		onset
ABarpppppa																		onset					onset	onset			onset		onset	onset	onset	onset		onset	onset														onset
ABarpppppp																		onset					onset	onset			onset		onset	onset	onset	onset		onset	onset														onset
ABp														onset				onset										onset				onset		onset	onset														onset
ABpl																													onset
ABpla
ABplaa
ABplaaa
ABplaaaa																												onset
ABplaaaaa
ABplaaaaaa																							onset				onset	onset	onset						onset
ABplaaaaaaa																														onset																onset
ABplaaaaaap																		onset
ABplaaaaap																							onset				onset	onset	onset
ABplaaaaapa																																															onset		onset
ABplaaaaapp																					onset
ABplaaaap																																			onset
ABplaaaapa																							onset	onset			onset		onset													onset
ABplaaaapp																							onset	onset			onset		onset													onset							onset
ABplaaap																												onset							onset
ABplaaapa
ABplaaapaa				onset														onset					onset	onset			onset		onset			onset		onset								onset							onset
ABplaaapap					onset													onset					onset	onset			onset		onset			onset										onset							onset
ABplaaapp																													onset
ABplaaappa																		onset					onset	onset			onset					onset		onset	onset							onset							onset
ABplaaappp																							onset	onset			onset								onset							onset							onset
ABplaap
ABplaapa																												onset						onset	onset
ABplaapaa																							onset
ABplaapaaa																													onset	onset				onset	onset							onset
ABplaapaaaa																											onset
ABplaapaaap																											onset
ABplaapaap																													onset	onset					onset							onset
ABplaapaapa					onset													onset									onset
ABplaapaapp																		onset
ABplaapap																													onset			onset
ABplaapapa					onset													onset					onset							onset					onset							onset
ABplaapapaa																											onset																			onset
ABplaapapap																																														onset
ABplaapapp																							onset												onset
ABplaapappa					onset													onset									onset			onset												onset							onset
ABplaapappp				onset	onset																						onset			onset												onset
ABplaapp																												onset							onset
ABplaappa																													onset			onset										onset
ABplaappaa																		onset					onset	onset			onset			onset				onset															onset
ABplaappap	onset																	onset					onset	onset			onset
ABplaappp																																onset																	onset
ABplaapppa																		onset					onset	onset			onset		onset													onset
ABplaapppp																		onset					onset	onset			onset		onset	onset												onset
ABplap																																																	onset
ABplapa
ABplapaa																												onset
ABplapaaa								onset															onset
ABplapaaaa													onset
ABplapaaaaa		onset			onset		onset																				onset			onset					onset											onset		onset
ABplapaaaap					onset																									onset
ABplapaaap													onset																						onset														onset
ABplapaaapa																											onset			onset
ABplapaaapp								onset																			onset			onset
ABplapaap								onset																											onset
ABplapaapa													onset					onset					onset				onset		onset			onset		onset								onset							onset
ABplapaapp													onset					onset					onset	onset			onset		onset					onset								onset							onset
ABplapap																												onset
ABplapapa								onset																											onset
ABplapapaa																		onset					onset	onset			onset		onset		onset											onset							onset
ABplapapap																		onset					onset	onset			onset		onset		onset											onset							onset
ABplapapp								onset															onset						onset			onset		onset	onset														onset
ABplapappa																		onset						onset			onset				onset											onset
ABplapappp																		onset									onset				onset											onset
ABplapapppa	onset																							onset						onset				onset
ABplapapppp																																																	onset
ABplapp																												onset
ABplappa																													onset			onset		onset	onset
ABplappaa								onset
ABplappaaa																		onset					onset	onset			onset		onset													onset
ABplappaap																		onset					onset	onset			onset		onset		onset											onset
ABplappap								onset																																									onset
ABplappapa																							onset	onset			onset				onset											onset
ABplappapp																		onset					onset	onset			onset				onset											onset
ABplappp																													onset						onset
ABplapppa								onset										onset														onset		onset								onset							onset
ABplapppaa																							onset				onset			onset
ABplapppaaa																		onset																															onset
ABplapppaap				onset	onset			onset																																									onset
ABplapppap																							onset				onset
ABplapppapa	onset				onset			onset										onset												onset				onset															onset
ABplapppapp																														onset																			onset
ABplapppp								onset															onset									onset		onset								onset							onset
ABplappppa																		onset						onset			onset				onset
ABplappppp				onset														onset									onset				onset
ABplp																																																	onset
ABplpa																													onset			onset
ABplpaa																																			onset
ABplpaaa																		onset					onset					onset						onset
ABplpaaaa					onset																								onset	onset																			onset
ABplpaaaaa
ABplpaaaaaa
ABplpaaaaap																																														onset
ABplpaaaap
ABplpaaaapa																											onset		onset
ABplpaaaapp																											onset																						onset
ABplpaaap					onset																								onset	onset																			onset
ABplpaaapa
ABplpaaapaa
ABplpaaapap																											onset
ABplpaaapp
ABplpaaappa																											onset
ABplpaaappp																											onset		onset
ABplpaap																							onset					onset	onset					onset															onset
ABplpaapa					onset													onset		onset
ABplpaapaa																														onset
ABplpaapaaa																											onset		onset																				onset
ABplpaapaap
ABplpaapap																											onset			onset
ABplpaapapa																																														onset
ABplpaapapp																																																	onset
ABplpaapp					onset													onset
ABplpaappa																													onset	onset
ABplpaappaa					onset																						onset
ABplpaappap																		onset									onset																			onset
ABplpaappp																													onset	onset
ABplpaapppa																											onset
ABplpaapppp																											onset																						onset
ABplpap																																			onset
ABplpapa																		onset					onset					onset	onset			onset		onset															onset
ABplpapaa
ABplpapaaa					onset													onset																															onset
ABplpapaaaa																														onset
ABplpapaaap
ABplpapaap					onset													onset
ABplpapaapa																														onset
ABplpapaapp																														onset																			onset
ABplpapap
ABplpapapa																		onset									onset		onset
ABplpapapaa					onset																									onset																			onset
ABplpapapap					onset																									onset																			onset
ABplpapapp																											onset		onset
ABplpapappa																																																	onset
ABplpapappp
ABplpapp																		onset					onset					onset				onset		onset															onset
ABplpappa
ABplpappaa																											onset		onset
ABplpappaaa					onset				onset																					onset					onset									onset
ABplpappaap									onset																																			onset
ABplpappap					onset																						onset		onset
ABplpappp
ABplpapppa					onset																						onset													onset
ABplpapppaa																								onset																				onset
ABplpapppap																		onset																										onset
ABplpapppp																											onset													onset
ABplpappppa																		onset						onset
ABplpappppp																			onset																														onset
ABplpp
ABplppa																																			onset
ABplppaa																		onset										onset	onset			onset		onset															onset
ABplppaaa																							onset
ABplppaaaa
ABplppaaaaa																											onset		onset	onset					onset														onset
ABplppaaaap																											onset
ABplppaaap					onset																						onset			onset												onset
ABplppaap																							onset
ABplppaapa																		onset
ABplppaapaa					onset																						onset			onset
ABplppaapap					onset																						onset			onset
ABplppaapp																		onset																	onset
ABplppaappa																											onset			onset																			onset
ABplppaappp																							onset				onset			onset
ABplppap																												onset	onset			onset		onset															onset
ABplppapa																							onset
ABplppapaa																		onset											onset
ABplppapaaa																											onset																						onset
ABplppapaap																											onset			onset																			onset
ABplppapap																		onset									onset		onset	onset
ABplppapapa																																																	onset
ABplppapapp																							onset												onset														onset
ABplppapp																							onset
ABplppappa																		onset												onset
ABplppappaa																											onset																						onset
ABplppappap																											onset																						onset
ABplppappp																		onset
ABplppapppa																														onset																			onset
ABplppapppp																											onset			onset																			onset
ABplppp
ABplpppa																		onset										onset						onset	onset														onset
ABplpppaa																							onset
ABplpppaaa																		onset
ABplpppaaaa																											onset		onset	onset																			onset
ABplpppaaap																											onset		onset	onset																			onset
ABplpppaap					onset																						onset
ABplpppaapa																														onset	onset																		onset
ABplpppaapp																														onset	onset
ABplpppap																							onset									onset
ABplpppapa																													onset
ABplpppapaa																		onset						onset			onset			onset	onset
ABplpppapap																		onset									onset			onset	onset
ABplpppapp																		onset									onset			onset
ABplpppp																												onset				onset			onset														onset
ABplppppa																		onset					onset
ABplppppaa																													onset
ABplppppaaa					onset																						onset			onset
ABplppppaap					onset																						onset			onset																			onset
ABplppppap																													onset
ABplppppapa					onset																			onset			onset			onset	onset																		onset
ABplppppapp																											onset				onset
ABplppppp																		onset					onset
ABplpppppa																											onset		onset		onset
ABplpppppaa																					onset									onset					onset
ABplpppppap																					onset									onset																			onset
ABplpppppp																											onset		onset		onset																		onset
ABplppppppa					onset																			onset
ABplppppppp																								onset						onset
ABpr																													onset
ABpra
ABpraa
ABpraaa
ABpraaaa																							onset					onset
ABpraaaaa																		onset												onset					onset
ABpraaaaaa																							onset						onset
ABpraaaaaaa																											onset
ABpraaaaaap																											onset
ABpraaaaap																							onset				onset		onset																				onset
ABpraaaaapd																																										onset
ABpraaaaapv					onset																																					onset				onset
ABpraaaap																																		onset	onset														onset
ABpraaaapa					onset																						onset			onset												onset
ABpraaaapad																		onset																	onset
ABpraaaapav																													onset
ABpraaaapp					onset																									onset
ABpraaaappa																											onset		onset													onset
ABpraaaappp																											onset															onset
ABpraaap																							onset					onset				onset
ABpraaapa																													onset						onset
ABpraaapaa					onset																		onset							onset												onset							onset
ABpraaapaad																		onset									onset																			onset
ABpraaapaav																		onset									onset
ABpraaapap					onset													onset					onset							onset				onset								onset							onset
ABpraaapapa																											onset																			onset
ABpraaapapp																											onset
ABpraaapp																		onset																	onset
ABpraaappa					onset																						onset		onset	onset				onset								onset
ABpraaappaa
ABpraaappap																		onset																												onset
ABpraaappp					onset
ABpraaapppa																											onset		onset	onset												onset							onset
ABpraaapppaa																							onset			onset																				onset
ABpraaapppap																							onset			onset																				onset
ABpraaapppp																										onset	onset		onset	onset					onset							onset							onset
ABpraaappppa								onset																onset				onset																		onset
ABpraaappppp																												onset																		onset
ABpraap																																			onset
ABpraapa																												onset
ABpraapaa																													onset					onset	onset
ABpraapaaa				onset																			onset				onset			onset												onset
ABpraapaaaa
ABpraapaaap																																onset
ABpraapaap				onset														onset					onset				onset			onset		onset										onset							onset
ABpraapaapa					onset
ABpraapaapp					onset
ABpraapap																		onset																	onset
ABpraapapa					onset																		onset				onset		onset	onset		onset										onset
ABpraapapaa																																														onset
ABpraapapap																																														onset
ABpraapapp					onset																		onset				onset		onset	onset
ABpraapappa																																										onset							onset
ABpraapappp
ABpraapp																												onset
ABpraappa																							onset																			onset
ABpraappaa				onset																				onset			onset		onset	onset
ABpraappap																		onset						onset			onset		onset	onset		onset																	onset
ABpraappp																																										onset
ABpraapppa				onset																			onset				onset		onset					onset															onset
ABpraapppp																		onset					onset	onset			onset		onset																				onset
ABprap																																			onset
ABprapa																												onset				onset
ABprapaa
ABprapaaa								onset															onset					onset						onset	onset														onset
ABprapaaaa																													onset
ABprapaaaaa					onset																						onset			onset		onset		onset								onset							onset
ABprapaaaap					onset																						onset							onset	onset
ABprapaaap
ABprapaaapa																											onset			onset												onset							onset
ABprapaaapp																		onset									onset			onset					onset
ABprapaap								onset															onset					onset	onset					onset	onset														onset
ABprapaapa																		onset						onset			onset					onset										onset
ABprapaapp																		onset						onset			onset															onset
ABprapap
ABprapapa								onset																										onset								onset
ABprapapaa				onset														onset					onset	onset			onset		onset		onset																		onset
ABprapapap																		onset					onset	onset			onset		onset		onset	onset																	onset
ABprapapp								onset																					onset					onset								onset							onset
ABprapappa				onset			onset											onset					onset	onset			onset				onset	onset
ABprapappp				onset														onset					onset				onset				onset
ABprapapppa																								onset						onset		onset
ABprapapppp																														onset
ABprapp																												onset
ABprappa
ABprappaa								onset																										onset								onset
ABprappaaa																		onset					onset	onset			onset		onset																				onset
ABprappaap																		onset					onset	onset			onset		onset	onset
ABprappap								onset										onset											onset					onset								onset
ABprappapa																							onset	onset			onset				onset
ABprappapp																							onset	onset			onset				onset																		onset
ABprappp																																		onset															onset
ABprapppa								onset																					onset			onset										onset
ABprapppaa					onset													onset					onset							onset
ABprapppaaa
ABprapppaap																											onset		onset			onset
ABprapppap																		onset					onset							onset
ABprapppapa					onset			onset																			onset					onset										onset
ABprapppapp					onset																						onset
ABprapppp								onset																					onset			onset										onset
ABprappppa																		onset					onset				onset				onset
ABprappppp																		onset					onset				onset				onset
ABprp																																		onset															onset
ABprpa
ABprpaa																																		onset	onset
ABprpaaa																							onset					onset
ABprpaaaa					onset													onset											onset	onset					onset														onset
ABprpaaaaa																											onset																			onset
ABprpaaaaaa																		onset																onset
ABprpaaaaap
ABprpaaaap																											onset
ABprpaaaapa																													onset
ABprpaaaapp																													onset
ABprpaaap					onset													onset												onset				onset	onset														onset
ABprpaaapa																											onset
ABprpaaapaa																													onset
ABprpaaapap																																			onset
ABprpaaapp
ABprpaaappa																											onset
ABprpaaappp																											onset
ABprpaap																							onset					onset				onset
ABprpaapa					onset
ABprpaapaa																							onset							onset
ABprpaapaaa																											onset
ABprpaapaap																											onset
ABprpaapap																		onset					onset							onset		onset
ABprpaapapa																											onset		onset						onset
ABprpaapapp																											onset		onset						onset
ABprpaapp					onset													onset
ABprpaappa																														onset
ABprpaappaa					onset																						onset																			onset
ABprpaappap					onset																								onset						onset							onset				onset
ABprpaappp																													onset	onset
ABprpaapppa																											onset
ABprpaapppp																											onset								onset
ABprpap																													onset						onset
ABprpapa																							onset					onset
ABprpapaa
ABprpapaaa
ABprpapaaaa																											onset			onset																			onset
ABprpapaaap					onset																									onset
ABprpapaap																		onset
ABprpapaapa																											onset
ABprpapaapp					onset																						onset			onset
ABprpapap
ABprpapapa																		onset									onset
ABprpapapaa					onset																									onset
ABprpapapap					onset																									onset
ABprpapapp																		onset									onset		onset
ABprpapappa																														onset
ABprpapappp																														onset
ABprpapp																							onset					onset
ABprpappa
ABprpappaa																											onset		onset	onset
ABprpappaaa					onset																		onset																										onset
ABprpappaap					onset
ABprpappap																											onset		onset
ABprpappapa																														onset
ABprpappapp					onset													onset												onset
ABprpappp
ABprpapppa																											onset
ABprpapppaa																		onset												onset
ABprpapppap																		onset					onset	onset					onset	onset
ABprpapppp																		onset									onset
ABprpappppa						onset													onset					onset						onset					onset
ABprpappppp						onset													onset																onset
ABprpp																												onset				onset			onset
ABprppa
ABprppaa																		onset										onset
ABprppaaa																							onset
ABprppaaaa												onset
ABprppaaaaa																											onset
ABprppaaaap																											onset
ABprppaaap					onset							onset						onset									onset			onset												onset
ABprppaap																							onset																										onset
ABprppaapa												onset															onset
ABprppaapaa					onset																									onset		onset
ABprppaapap					onset																									onset
ABprppaapp												onset															onset		onset
ABprppaappa
ABprppaappp																																			onset
ABprppap																												onset
ABprppapa																							onset
ABprppapaa																		onset									onset		onset	onset
ABprppapaaa					onset																														onset														onset
ABprppapaap					onset																																												onset
ABprppapap					onset													onset									onset			onset
ABprppapapa																																																	onset
ABprppapapp																													onset						onset														onset
ABprppapp																							onset											onset															onset
ABprppappa																		onset												onset
ABprppappaa					onset																		onset																										onset
ABprppappap					onset																						onset																						onset
ABprppappp																		onset											onset	onset
ABprppapppa																											onset
ABprppapppp																											onset
ABprppp
ABprpppa																												onset
ABprpppaa																							onset											onset
ABprpppaaa																											onset
ABprpppaaaa																		onset											onset	onset
ABprpppaaap																														onset
ABprpppaap																		onset									onset					onset
ABprpppaapa																														onset	onset
ABprpppaapp					onset																									onset	onset
ABprpppap																		onset					onset						onset			onset		onset
ABprpppapa
ABprpppapaa																											onset		onset		onset
ABprpppapap																											onset		onset	onset	onset
ABprpppapp					onset																						onset
ABprpppp																												onset
ABprppppa																							onset
ABprppppaa																		onset									onset		onset
ABprppppaaa					onset																									onset
ABprppppaap					onset																									onset																			onset
ABprppppap																		onset									onset		onset
ABprppppapa					onset																									onset	onset
ABprppppapp					onset																									onset	onset																		onset
ABprppppp																							onset						onset
ABprpppppa																											onset				onset
ABprpppppaa																					onset									onset																			onset
ABprpppppap																					onset									onset																			onset
ABprpppppp																		onset									onset				onset
ABprppppppa																														onset
ABprppppppp																														onset
C
Ca
Caa																												onset							onset
Caaa
Caaaa
Caaaaa																								onset			onset	onset	onset													onset							onset
Caaaap																								onset			onset	onset	onset													onset							onset
Caaap																													onset			onset										onset
Caaapa																								onset			onset																						onset
Caaapp								onset																onset			onset				onset																		onset
Caap
Caapa																		onset											onset	onset		onset		onset								onset							onset
Caapaa					onset																		onset	onset			onset
Caapap					onset																		onset
Caapp																		onset											onset			onset		onset								onset							onset
Caappd																								onset			onset				onset
Caappv																							onset	onset			onset			onset	onset
Cap																												onset							onset
Capa																													onset			onset		onset															onset
Capaa
Capaaa																		onset			onset						onset			onset
Capaaaa						onset																							onset
Capaaap						onset																							onset													onset
Capaap																					onset						onset			onset
Capaapa						onset																							onset													onset
Capaapp						onset
Capap
Capapa																					onset						onset			onset
Capapaa						onset
Capapap						onset
Capapp						onset															onset						onset			onset
Capappa
Capappp																													onset		onset																		onset
Capp																		onset											onset			onset																	onset
Cappa																														onset
Cappaa																					onset
Cappaaa																											onset
Cappaap																											onset															onset
Cappap																					onset
Cappapa						onset												onset									onset				onset
Cappapp						onset		onset										onset									onset				onset
Cappp																														onset
Capppa																					onset						onset
Capppaa						onset																							onset													onset
Capppap						onset												onset											onset													onset
Capppp																					onset
Cappppd						onset																					onset		onset		onset																		onset
Cappppv						onset																					onset		onset		onset
Cp																												onset	onset						onset
Cpa
Cpaa																																onset
Cpaaa
Cpaaaa																								onset			onset		onset													onset							onset
Cpaaap																								onset			onset		onset													onset							onset
Cpaap																																			onset							onset
Cpaapa																								onset			onset		onset																				onset
Cpaapp								onset																onset			onset		onset		onset																		onset
Cpap
Cpapa																																		onset								onset
Cpapaa	onset							onset										onset					onset	onset			onset		onset		onset																		onset
Cpapap								onset										onset					onset	onset			onset		onset																				onset
Cpapp								onset										onset											onset			onset										onset							onset
Cpappd																							onset	onset			onset				onset
Cpappv																							onset	onset			onset				onset
Cpp
Cppa																		onset											onset			onset																	onset
Cppaa
Cppaaa																					onset						onset		onset
Cppaaaa						onset												onset												onset					onset														onset
Cppaaap						onset																								onset					onset														onset
Cppaap																					onset						onset		onset	onset
Cppaapa						onset																													onset														onset
Cppaapp						onset																																											onset
Cppap
Cppapa						onset															onset						onset
Cppapaa																														onset																			onset
Cppapap	onset																													onset					onset														onset
Cppapp						onset															onset						onset		onset	onset																			onset
Cppappa																																			onset
Cppappp
Cppp																													onset
Cpppa																																																	onset
Cpppaa																					onset						onset
Cpppaaa								onset																						onset
Cpppaap						onset																								onset																			onset
Cpppap								onset													onset						onset			onset
Cpppapa						onset																													onset														onset
Cpppapp						onset
Cpppp																																																	onset
Cppppa						onset		onset													onset						onset
Cppppaa																																			onset
Cppppap																												onset	onset													onset							onset
Cppppp								onset													onset						onset
Cpppppd						onset																							onset		onset																		onset
Cpppppv						onset																							onset		onset																		onset
D																		onset										onset				onset			onset														onset
Da																																		onset
Daa
Daaa
Daaaa						onset															onset						onset		onset	onset																			onset
Daaap						onset															onset						onset		onset	onset
Daap
Daapa						onset												onset			onset						onset		onset	onset																			onset
Daapp						onset															onset								onset	onset																			onset
Dap
Dapa																					onset										onset				onset
Dapaa						onset												onset									onset		onset	onset
Dapap						onset																					onset		onset	onset
Dapp
Dappa																					onset								onset	onset
Dappaa						onset																					onset
Dappap						onset																					onset
Dappp																		onset			onset									onset
Dp
Dpa
Dpaa																					onset										onset																		onset
Dpaaa						onset																					onset		onset
Dpaap						onset																					onset		onset	onset
Dpap																					onset										onset																		onset
Dpapa																											onset		onset
Dpapp																											onset		onset
Dpp
Dppa																					onset										onset				onset														onset
Dppaa								onset																			onset		onset
Dppap						onset																							onset
Dppp																					onset										onset
Dpppa						onset																							onset
Dpppaa																								onset			onset			onset
Dpppap																											onset			onset												onset
Dpppp						onset																					onset			onset
E
EMS														onset				onset										onset	onset			onset		onset	onset														onset
Ea																												onset
Eal																																			onset
Eala																													onset							onset
Ealaa																		onset						onset		onset	onset																						onset
Ealaad												onset	onset																													onset				onset
Ealaav												onset	onset																													onset				onset
Ealap																		onset						onset		onset	onset																			onset			onset
Ealp																																				onset
Ealpa																								onset		onset	onset		onset						onset											onset			onset
Ealpp								onset																onset		onset	onset		onset																	onset			onset
Ear																		onset																onset															onset
Eara																																				onset
Earaa					onset																			onset		onset	onset		onset																				onset
Earaad												onset	onset																	onset					onset							onset				onset
Earaav												onset	onset																													onset				onset
Earap																		onset						onset		onset	onset		onset						onset											onset			onset
Earp																													onset						onset	onset
Earpa													onset					onset						onset		onset	onset																			onset			onset
Earpp																								onset		onset	onset															onset				onset			onset
Ep																												onset
Epl
Epla																																				onset
Eplaa																		onset						onset		onset	onset	onset	onset						onset											onset			onset
Eplap								onset																onset		onset	onset	onset	onset	onset					onset														onset
Eplp																													onset							onset
Eplpa								onset										onset						onset		onset	onset																			onset			onset
Eplpp								onset										onset						onset		onset	onset																						onset
Eplppa												onset	onset																																	onset
Eplppp												onset	onset																																	onset
Epr
Epra																													onset							onset
Epraa																		onset						onset		onset	onset								onset											onset			onset
Eprap								onset																onset		onset	onset								onset							onset				onset			onset
Eprp																													onset						onset	onset
Eprpa								onset										onset						onset		onset	onset																						onset
Eprpp								onset										onset						onset		onset	onset																						onset
Eprppa												onset	onset
Eprppp												onset	onset
MS
MSa
MSaa																																			onset
MSaaa																												onset				onset		onset
MSaaaa
MSaaaaa																																			onset
MSaaaaaa						onset																					onset		onset
MSaaaaap						onset																							onset
MSaaaaapa																											onset
MSaaaaapp																								onset			onset
MSaaaap																																			onset
MSaaaapa						onset												onset											onset
MSaaaapaa							onset																				onset															onset
MSaaaapap																											onset
MSaaaapp						onset																							onset
MSaaaappa																											onset			onset
MSaaaappp																											onset
MSaaap
MSaaapa																																			onset
MSaaapaa						onset																							onset
MSaaapaaa							onset											onset									onset
MSaaapaap																											onset																						onset
MSaaapap						onset												onset											onset
MSaaapapa																							onset				onset
MSaaapapp																											onset
MSaaapp																																			onset
MSaaappa						onset															onset		onset							onset		onset		onset
MSaaappp						onset													onset
MSaap																												onset
MSaapa
MSaapaa
MSaapaaa						onset																					onset		onset
MSaapaaaa																							onset
MSaapaaap																							onset
MSaapaap						onset																							onset
MSaapaapa																		onset					onset				onset																						onset
MSaapaapp																		onset					onset				onset
MSaapap
MSaapapa						onset																					onset
MSaapapp						onset																					onset
MSaapappa																													onset
MSaapappp
MSaapp
MSaappa																													onset
MSaappaa						onset			onset									onset									onset
MSaappap						onset																					onset
MSaappp																													onset
MSaapppa																											onset																						onset
MSaapppp																											onset			onset																			onset
MSap																		onset										onset	onset						onset														onset
MSapa																																onset
MSapaa
MSapaaa
MSapaaaa																		onset									onset		onset	onset
MSapaaap						onset												onset									onset		onset
MSapaap																											onset		onset						onset
MSapaapa																		onset					onset							onset																			onset
MSapaapp																		onset												onset																			onset
MSapap
MSapapa
MSapapaa															onset			onset					onset				onset		onset																				onset
MSapapap																		onset			onset						onset		onset	onset					onset														onset
MSapapp
MSapappa						onset												onset			onset						onset		onset	onset
MSapappp						onset												onset			onset						onset		onset	onset
MSapp																																		onset
MSappa
MSappaa																													onset
MSappaaa																		onset									onset			onset
MSappaap																		onset									onset								onset														onset
MSappap																													onset
MSappapa																					onset						onset			onset																			onset
MSappapp																					onset						onset
MSappp
MSapppa																					onset
MSapppaa																											onset		onset	onset																			onset
MSapppap																											onset		onset
MSapppp																					onset
MSappppa						onset																					onset		onset	onset
MSappppp						onset																					onset		onset													onset
MSp																																																	onset
MSpa																												onset							onset
MSpaa
MSpaaa
MSpaaaa																																			onset
MSpaaaaa						onset																					onset		onset	onset
MSpaaaaaa					onset																																							onset
MSpaaaaap					onset													onset					onset
MSpaaaap						onset																					onset		onset
MSpaaaapa
MSpaaaapp																		onset
MSpaaap																		onset																	onset
MSpaaapa						onset																							onset
MSpaaapaa																							onset				onset			onset
MSpaaapap																							onset				onset															onset							onset
MSpaaapp						onset																							onset
MSpaaappa																											onset
MSpaaappp																											onset
MSpaap
MSpaapa
MSpaapaa						onset																	onset				onset		onset						onset
MSpaapaaa																		onset						onset						onset																			onset
MSpaapaap																														onset
MSpaapap						onset																							onset						onset
MSpaapapa																							onset				onset																						onset
MSpaapapp																							onset				onset
MSpaapp						onset												onset					onset												onset
MSpap
MSpapa
MSpapaa
MSpapaaa						onset																					onset	onset	onset						onset
MSpapaaaa																							onset																										onset
MSpapaaap																							onset																										onset
MSpapaap						onset																						onset	onset						onset
MSpapaapa																		onset					onset				onset																						onset
MSpapaapp																		onset					onset				onset																						onset
MSpapap																													onset
MSpapapa						onset																					onset
MSpapapp						onset																					onset
MSpapappa																							onset
MSpapappp																							onset							onset
MSpapp
MSpappa
MSpappaa						onset												onset					onset				onset		onset	onset																			onset
MSpappap						onset												onset									onset		onset	onset																			onset
MSpappp
MSpapppa						onset												onset			onset						onset		onset	onset																			onset
MSpapppp						onset															onset						onset		onset	onset																			onset
MSpp																												onset							onset
MSppa
MSppaa
MSppaaa																											onset
MSppaaaa																													onset	onset
MSppaaap																													onset	onset																			onset
MSppaap																											onset		onset						onset
MSppaapa					onset																onset		onset							onset
MSppaapp						onset															onset									onset
MSppap
MSppapa																													onset						onset
MSppapaa																											onset			onset																			onset
MSppapap						onset												onset			onset						onset			onset																			onset
MSppapp																											onset								onset
MSppappa					onset	onset															onset								onset	onset																			onset
MSppappp						onset															onset								onset	onset																			onset
MSppp
MSpppa
MSpppaa																					onset								onset						onset
MSpppaaa																											onset
MSpppaap																											onset																						onset
MSpppap																					onset						onset		onset						onset
MSpppapa																		onset												onset
MSpppapp																		onset																															onset
MSpppp
MSppppa																					onset								onset						onset
MSppppaa						onset																					onset																						onset
MSppppap					onset	onset												onset									onset			onset
MSppppp																					onset								onset						onset
MSpppppa						onset																					onset	onset		onset
MSpppppp						onset																					onset	onset		onset
P2														onset				onset										onset	onset			onset		onset	onset														onset
P3
P4																											onset					onset			onset														onset
Z2
Z3

## Sheet: Supp. Fig. 7
Supp. Fig. 7B								Supp. Fig. 7D
mir-1p::mNG::H2B	wild type	lag-1 RNAi		mir-79p::mNG::H2B	wild type	lag-1 RNAi		mir-2p::mNG::H2B	wild type	pop-1 RNAi		mir-75p::mNG::H2B	wild type	pop-1 RNAi
Consistent	19	30		Consistent	3	31		Consistent	7	16		Consistent	0	10
Not consistent	13	2		Not consistent	29	1		Not consistent	9	0		Not consistent	16	6

## Sheet: Supp. Fig. 10
Supp. Fig. 10B					Supp. Fig. 10C					Supp. Fig. 10D
MicroRNA_family_name	MicroRNA_promoter_reporter	Intra-family_distance_(1-Spearman's ρ)	Rank_percentile		MicroRNA_family_name	MicroRNA_promoter_reporter	Intra-family_distance_(1-Spearman's ρ)	Rank_percentile		MicroRNA_family_name	MicroRNA_name	Intra-family_distance_(RMSD)	Rank_percentile
let-7/miR-48/84/241/795	let-7_SYS1749	0.886627	0.4		let-7/miR-48/84/241/795	let-7_SYS1749	0.909498	0.466667		let-7/miR-48/84/241/795	let-7	2.73861	0.991803
let-7/miR-48/84/241/795	miR-48_SYS1542	0.866943	0.511111		let-7/miR-48/84/241/795	miR-48_SYS1542	0.854669	0.488889		let-7/miR-48/84/241/795	mir-241	2.73861	0.991803
let-7/miR-48/84/241/795	miR-795_SYS1763	1.01334	0.666667		let-7/miR-48/84/241/795	miR-795_SYS1763	1.01841	0.644444		let-7/miR-48/84/241/795	mir-48	2.23074	0.959016
let-7/miR-48/84/241/795	miR-84_SYS1767	0.79852	0.0888889		let-7/miR-48/84/241/795	miR-84_SYS1767	0.931154	0.311111		let-7/miR-48/84/241/795	mir-795	2.73861	0.991803
miR-1/796	miR-1_SYS1686	0.862974	0.191489		miR-1/796	miR-1_SYS1686	1	0.425532		let-7/miR-48/84/241/795	mir-84	2.23074	0.97541
miR-1/796	miR-796_SYS1538	1.0018	0.276596		miR-1/796	miR-796_SYS1538	1	1		lin-4/miR-237	lin-4	2.73861	0.99187
miR-2/43/250/797	miR-247-797_SYS1463	0.928392	0.511111		miR-2/43/250/797	miR-247-797_SYS1463	0.916839	0.488889		lin-4/miR-237	mir-237	2.73861	0.99187
miR-2/43/250/797	miR-2_SYS1559	1.31182	0.911111		miR-2/43/250/797	miR-2_SYS1559	1.08563	0.466667		miR-1/796	mir-1	1.22474	0.221311
miR-2/43/250/797	miR-43-44_SYS1365	1.13851	0.8		miR-2/43/250/797	miR-43-44_SYS1365	0.806008	0.133333		miR-1/796	mir-796	1.22474	0.336066
miR-2/43/250/797	miR-61-250_SYS1521	1.05982	0.777778		miR-2/43/250/797	miR-61-250_SYS1521	0.883759	0.355556		miR-2/43/250/797	mir-2	2.03782	0.675
miR-251/252	miR-251_SYS1441	1.03427	0.595745		miR-251/252	miR-251_SYS1441	1.04194	0.659574		miR-2/43/250/797	mir-250	1.17851	0.341667
miR-251/252	miR-252_SYS1427	0	0		miR-251/252	miR-252_SYS1427	1.04194	0.765957		miR-2/43/250/797	mir-43	1.56642	0.566667
miR-2/43/250/797	miR-247-797_SYS1463	0.882849	0.377778		miR-2/43/250/797	miR-247-797_SYS1463	0.916839	0.488889		miR-2/43/250/797	mir-797	1.17851	0.341667
miR-2/43/250/797	miR-43-44_SYS1365	1.15255	0.822222		miR-2/43/250/797	miR-43-44_SYS1365	0.806008	0.133333		miR-231/787	mir-231	0.707107	0.106557
miR-44/45/61/247	miR-45_SYS1468	0.529536	0.0666667		miR-44/45/61/247	miR-45_SYS1468	0.812781	0.355556		miR-231/787	mir-787	0.707107	0.0983607
miR-2/43/250/797	miR-61-250_SYS1521	1.0253	0.733333		miR-2/43/250/797	miR-61-250_SYS1521	0.883759	0.355556		miR-238/239a/239b	mir-238	0.707107	0.305785
miR-49/83	miR-49_SYS1567	0.840592	0.382979		miR-49/83	miR-49_SYS1567	0.819795	0.404255		miR-238/239a/239b	mir-239a	0.353553	0.0743802
miR-49/83	miR-83_SYS1426	1.02154	0.723404		miR-49/83	miR-83_SYS1426	0.819795	0.340426		miR-238/239a/239b	mir-239b	0.353553	0.0743802
miR-51/52/53/54/55/56	miR-51_SYS2163	0.714672	0.133333		miR-51/52/53/54/55/56	miR-51_SYS2163	0.760453	0.111111		miR-251/252	mir-251	1.22474	0.336066
miR-51/52/53/54/55/56	miR-52_SYS1379	0.651091	0		miR-51/52/53/54/55/56	miR-52_SYS1379	0.817712	0.266667		miR-251/252	mir-252	1.22474	0.336066
miR-51/52/53/54/55/56	miR-53_SYS1445	0.521376	0.0222222		miR-51/52/53/54/55/56	miR-53_SYS1445	0.735172	0.133333		miR-34/1824	mir-1824	1.73205	0.729508
miR-51/52/53/54/55/56	miR-54-56_SYS1510	0.581406	0.0666667		miR-51/52/53/54/55/56	miR-54-56_SYS1510	0.791974	0.222222		miR-34/1824	mir-34	1.73205	0.606557
miR-72/73/74	miR-72_SYS1474	0.834384	0.0851064		miR-72/73/74	miR-72_SYS1474	1.09299	0.957447		miR-35/36/37/38/39/40/41/42	mir-35	1.08511	0.301724
miR-72/73/74	miR-73-74_SYS1547	0	0		miR-72/73/74	miR-73-74_SYS1547	1.09299	0.808511		miR-35/36/37/38/39/40/41/42	mir-36	0.896845	0.25
miR-75/79	miR-75_SYS1424	1.04345	0.787234		miR-75/79	miR-75_SYS1424	1.10349	0.93617		miR-35/36/37/38/39/40/41/42	mir-37	0.827936	0.293103
miR-75/79	miR-79_SYS1488	0	0		miR-75/79	miR-79_SYS1488	1.10349	0.829787		miR-35/36/37/38/39/40/41/42	mir-38	0.68004	0.12069
miR-80/81/82/1834/2209a	miR-80_SYS1586	0.860723	0.304348		miR-80/81/82/1834/2209a	miR-80_SYS1586	0.763146	0.173913		miR-35/36/37/38/39/40/41/42	mir-39	0.896845	0.25
miR-80/81/82/1834/2209a	miR-81_SYS1500	0.568855	0		miR-80/81/82/1834/2209a	miR-81_SYS1500	0.805341	0.108696		miR-35/36/37/38/39/40/41/42	mir-40	0.827936	0.293103
miR-80/81/82/1834/2209a	miR-82_SYS1671	0.393013	0		miR-80/81/82/1834/2209a	miR-82_SYS1671	0.727499	0.0652174		miR-35/36/37/38/39/40/41/42	mir-41	0.68004	0.12069
										miR-35/36/37/38/39/40/41/42	mir-42	1.20345	0.267241
										miR-44/45/61/247	mir-247	1.56642	0.408333
										miR-44/45/61/247	mir-44	0.707107	0.158333
										miR-44/45/61/247	mir-45	0.707107	0.158333
										miR-44/45/61/247	mir-61	1.09501	0.225
										miR-46/47	mir-46	1.22474	0.45082
										miR-46/47	mir-47	1.22474	0.540984
										miR-49/83	mir-49	0.707107	0.303279
										miR-49/83	mir-83	0.707107	0.311475
										miR-50/62/90	mir-50	1.28897	0.256198
										miR-50/62/90	mir-62	1.80144	0.752066
										miR-50/62/90	mir-90	1.21958	0.165289
										miR-51/52/53/54/55/56	mir-51	1.21819	0.152542
										miR-51/52/53/54/55/56	mir-52	1.50554	0.449153
										miR-51/52/53/54/55/56	mir-53	1.21819	0.152542
										miR-51/52/53/54/55/56	mir-54	1.68818	0.5
										miR-51/52/53/54/55/56	mir-55	1.28833	0.288136
										miR-51/52/53/54/55/56	mir-56	1.43089	0.29661
										miR-63/64/65/66/229	mir-229	1.09275	0.117647
										miR-63/64/65/66/229	mir-63	1.22216	0.352941
										miR-63/64/65/66/229	mir-64	0.65974	0.0252101
										miR-63/64/65/66/229	mir-65	0.836516	0.210084
										miR-63/64/65/66/229	mir-66	0.65974	0.0252101
										miR-72/73/74/266	mir-266	2.73861	0.991736
										miR-72/73/74/266	mir-72	1.38428	0.446281
										miR-72/73/74/266	mir-73	1.14857	0.338843
										miR-72/73/74/266	mir-74	1.14857	0.338843
										miR-75/79	mir-75	2	0.901639
										miR-75/79	mir-79	2	0.811475
										miR-790/791	mir-790	0	0.0655738
										miR-790/791	mir-791	0	0.0655738
										miR-80/81/82/1834/2209a	mir-1834	2.73861	0.991736
										miR-80/81/82/1834/2209a	mir-2209a	2.73861	0.991736
										miR-80/81/82/1834/2209a	mir-80	2.19057	0.975207
										miR-80/81/82/1834/2209a	mir-81	2.11814	0.669421
										miR-80/81/82/1834/2209a	mir-82	2.2323	0.958678
										miR-86/785	mir-785	0.707107	0.155738
										miR-86/785	mir-86	0.707107	0.139344
										miR-87/233/356	mir-233	1.98168	0.827869
										miR-87/233/356	mir-356	2.73861	0.991803
										miR-87/233/356	mir-87	1.98168	0.885246

## Sheet: Supp. Fig. 11
Supp. Fig. 11D							Supp. Fig. 11I
Pharyngeal gland-related genes	wild type_rep1_Normalized fold change	wild type_rep2_Normalized fold change	mir-1(n4101)_rep1_Normalized fold change	mir-1(n4101)_rep2_Normalized fold change	mir-1(n4101)_rep3_Normalized fold change		Dm/Dt
phat-1	8.49	7.859	3.166	2.6	2.7		wild type	mir-1(n4101)	tbx-2(bx59)	mir-1(n4101); tbx-2(bx59)
phat-2	0.991	1.009	0.475	0.422	0.507		0.990514	0.970576	0.810897	0.826052
phat-4	19.78	17.52	6.604	5.839	6.563		0.937167	0.982734	0.887049	0.827182
phat-5	34.55	27.1	13.39	9.963	12.51		0.969819	0.949917	0.934583	0.819239
T05B4.8	1.222	1.109	0.59	0.568	0.678		0.94672	0.949246	0.894644	0.842814
elt-2	0.671	0.654	1.194	1.029	1.354		0.923248	0.934145	0.859847	0.79495
							0.908174	0.953095	0.97537	0.899257
							0.892746	0.879694	0.746432	0.760818
							0.994843	0.9614	0.84365	0.948541
							0.9455	0.957622	0.87064	0.817475
							0.95908	0.907405	0.822634	0.909165
							0.907358	0.880295	0.908333	0.852276
							0.92737	0.900422	0.868276	0.875566
							0.968951	0.91635	0.766587	0.809608
							0.94422	0.9373	0.926174	0.826638
							0.88081	0.923269	0.916284	0.777143
							0.944444	0.888423	0.913411	0.81249
							0.952983	0.910331	0.913508	0.869009
							0.961111	0.898228	0.808512	0.888624
							0.93358	0.906916	0.905398	0.829504
							0.926287	0.90354	0.856433	0.865723
							0.916009	0.89763	0.759855	0.868389
							0.937681	0.915507	0.865321	0.782956
							0.918255	0.887661	0.985347	0.892041
							0.966866	0.879091	0.86668	0.83715
							0.938146	0.928731	0.956908	0.850611
							0.970794	0.924282	0.963429	0.808995
							0.979479	0.953652	0.877164	0.928934
							0.976287	0.95725	0.878063	0.798062
							0.914432	0.958703	0.725698	0.830107
							0.872613	0.878947	0.898653	0.840527
							0.87106		0.802425	0.875173
							0.889859		0.995976	0.767278
							0.940365		0.810034	0.785542
							0.966598		0.971967	0.911837
							0.950346		0.965614	0.837008
									0.858517
									0.919239
									0.854803
									0.908015
									0.728417
									0.81824
									0.955423
									0.886375
									0.948415

[truncated: 5 more sheets: Supp. Fig. 12, Supp. Fig. 14, Supp. Fig. 15, Supp. Fig. 16, Supp. Fig. 17]
